# Supplementary material for: The DNA adenine methylase of Salmonella Enteritidis promotes their intracellular replication by inhibiting arachidonic acid metabolism pathway in macrophages
Source: Front Microbiol. 2023 Mar 2;14:1080851. doi: 10.3389/fmicb.2023.1080851 (PMC10018194; doi:10.3389/fmicb.2023.1080851)
Supplement: Supplementary file 2 [file Data_Sheet_2.zip]

Archive with 814 entries (793 files):
- S1 Appendix. Non-targeted metabolomics raw data/
- S1 Appendix. Non-targeted metabolomics raw data/1.MetExprQuanlity/
- S1 Appendix. Non-targeted metabolomics raw data/1.MetExprQuanlity/cor_pearson_neg.pdf
- S1 Appendix. Non-targeted metabolomics raw data/1.MetExprQuanlity/cor_pearson_neg.png
- S1 Appendix. Non-targeted metabolomics raw data/1.MetExprQuanlity/cor_pearson_neg.xls
- S1 Appendix. Non-targeted metabolomics raw data/1.MetExprQuanlity/cor_pearson_pos.pdf
- S1 Appendix. Non-targeted metabolomics raw data/1.MetExprQuanlity/cor_pearson_pos.png
- S1 Appendix. Non-targeted metabolomics raw data/1.MetExprQuanlity/cor_pearson_pos.xls
- S1 Appendix. Non-targeted metabolomics raw data/1.MetExprQuanlity/meta_intensity_neg.xls
- S1 Appendix. Non-targeted metabolomics raw data/1.MetExprQuanlity/meta_intensity_pos.xls
- S1 Appendix. Non-targeted metabolomics raw data/1.MetExprQuanlity/Samples_neg-PCA.3D.pdf
- S1 Appendix. Non-targeted metabolomics raw data/1.MetExprQuanlity/Samples_neg-PCA.3D.png
- S1 Appendix. Non-targeted metabolomics raw data/1.MetExprQuanlity/Samples_neg-PCA.pdf
- S1 Appendix. Non-targeted metabolomics raw data/1.MetExprQuanlity/Samples_neg-PCA.png
- S1 Appendix. Non-targeted metabolomics raw data/1.MetExprQuanlity/Samples_pos-PCA.3D.pdf
- S1 Appendix. Non-targeted metabolomics raw data/1.MetExprQuanlity/Samples_pos-PCA.3D.png
- S1 Appendix. Non-targeted metabolomics raw data/1.MetExprQuanlity/Samples_pos-PCA.pdf
- S1 Appendix. Non-targeted metabolomics raw data/1.MetExprQuanlity/Samples_pos-PCA.png
- S1 Appendix. Non-targeted metabolomics raw data/1.MetExprQuanlity/Samples_QC_neg-PCA.3D.pdf
- S1 Appendix. Non-targeted metabolomics raw data/1.MetExprQuanlity/Samples_QC_neg-PCA.3D.png
- S1 Appendix. Non-targeted metabolomics raw data/1.MetExprQuanlity/Samples_QC_neg-PCA.pdf
- S1 Appendix. Non-targeted metabolomics raw data/1.MetExprQuanlity/Samples_QC_neg-PCA.png
- S1 Appendix. Non-targeted metabolomics raw data/1.MetExprQuanlity/Samples_QC_pos-PCA.3D.pdf
- S1 Appendix. Non-targeted metabolomics raw data/1.MetExprQuanlity/Samples_QC_pos-PCA.3D.png
- S1 Appendix. Non-targeted metabolomics raw data/1.MetExprQuanlity/Samples_QC_pos-PCA.pdf
- S1 Appendix. Non-targeted metabolomics raw data/1.MetExprQuanlity/Samples_QC_pos-PCA.png
- S1 Appendix. Non-targeted metabolomics raw data/1.MetExprQuanlity/sam_qc_infor_neg.xls
- S1 Appendix. Non-targeted metabolomics raw data/1.MetExprQuanlity/sam_qc_infor_pos.xls
- S1 Appendix. Non-targeted metabolomics raw data/2.MetAnnotation/
- S1 Appendix. Non-targeted metabolomics raw data/2.MetAnnotation/KEGG/
- S1 Appendix. Non-targeted metabolomics raw data/2.MetAnnotation/KEGG/meta_neg.KEGG.Anno.pdf
- S1 Appendix. Non-targeted metabolomics raw data/2.MetAnnotation/KEGG/meta_neg.KEGG.Anno.png
- S1 Appendix. Non-targeted metabolomics raw data/2.MetAnnotation/KEGG/meta_neg_kegg_anno.xls
- S1 Appendix. Non-targeted metabolomics raw data/2.MetAnnotation/KEGG/meta_neg_kegg_anno_categroy.xls
- S1 Appendix. Non-targeted metabolomics raw data/2.MetAnnotation/KEGG/meta_pos.KEGG.Anno.pdf
- S1 Appendix. Non-targeted metabolomics raw data/2.MetAnnotation/KEGG/meta_pos.KEGG.Anno.png
- S1 Appendix. Non-targeted metabolomics raw data/2.MetAnnotation/KEGG/meta_pos_kegg_anno.xls
- S1 Appendix. Non-targeted metabolomics raw data/2.MetAnnotation/KEGG/meta_pos_kegg_anno_categroy.xls
- S1 Appendix. Non-targeted metabolomics raw data/2.MetAnnotation/Lipidmaps/
- S1 Appendix. Non-targeted metabolomics raw data/2.MetAnnotation/Lipidmaps/meta_neg.Lipidmaps.Anno.pdf
- S1 Appendix. Non-targeted metabolomics raw data/2.MetAnnotation/Lipidmaps/meta_neg.Lipidmaps.Anno.png
- S1 Appendix. Non-targeted metabolomics raw data/2.MetAnnotation/Lipidmaps/meta_neg_lipidmaps_anno.xls
- S1 Appendix. Non-targeted metabolomics raw data/2.MetAnnotation/Lipidmaps/meta_neg_lipidmaps_anno_categroy.xls
- S1 Appendix. Non-targeted metabolomics raw data/2.MetAnnotation/Lipidmaps/meta_pos.Lipidmaps.Anno.pdf
- S1 Appendix. Non-targeted metabolomics raw data/2.MetAnnotation/Lipidmaps/meta_pos.Lipidmaps.Anno.png
- S1 Appendix. Non-targeted metabolomics raw data/2.MetAnnotation/Lipidmaps/meta_pos_lipidmaps_anno.xls
- S1 Appendix. Non-targeted metabolomics raw data/2.MetAnnotation/Lipidmaps/meta_pos_lipidmaps_anno_categroy.xls
- S1 Appendix. Non-targeted metabolomics raw data/3.MetExprQuantity/
- S1 Appendix. Non-targeted metabolomics raw data/3.MetExprQuantity/C50336_Ddam.vs.C50336_WT/
- S1 Appendix. Non-targeted metabolomics raw data/3.MetExprQuantity/C50336_Ddam.vs.C50336_WT/C50336_Ddam.vs.C50336_WT_neg.xls
- S1 Appendix. Non-targeted metabolomics raw data/3.MetExprQuantity/C50336_Ddam.vs.C50336_WT/C50336_Ddam.vs.C50336_WT_neg.xls.volcano.pdf
- S1 Appendix. Non-targeted metabolomics raw data/3.MetExprQuantity/C50336_Ddam.vs.C50336_WT/C50336_Ddam.vs.C50336_WT_neg.xls.volcano.png
- S1 Appendix. Non-targeted metabolomics raw data/3.MetExprQuantity/C50336_Ddam.vs.C50336_WT/C50336_Ddam.vs.C50336_WT_neg_Diff.xls
- S1 Appendix. Non-targeted metabolomics raw data/3.MetExprQuantity/C50336_Ddam.vs.C50336_WT/C50336_Ddam.vs.C50336_WT_neg_PCA.3D.pdf
- S1 Appendix. Non-targeted metabolomics raw data/3.MetExprQuantity/C50336_Ddam.vs.C50336_WT/C50336_Ddam.vs.C50336_WT_neg_PCA.3D.png
- S1 Appendix. Non-targeted metabolomics raw data/3.MetExprQuantity/C50336_Ddam.vs.C50336_WT/C50336_Ddam.vs.C50336_WT_neg_PCA.pdf
- S1 Appendix. Non-targeted metabolomics raw data/3.MetExprQuantity/C50336_Ddam.vs.C50336_WT/C50336_Ddam.vs.C50336_WT_neg_PCA.png
- S1 Appendix. Non-targeted metabolomics raw data/3.MetExprQuantity/C50336_Ddam.vs.C50336_WT/C50336_Ddam.vs.C50336_WT_neg_PLSDA-score.pdf
- S1 Appendix. Non-targeted metabolomics raw data/3.MetExprQuantity/C50336_Ddam.vs.C50336_WT/C50336_Ddam.vs.C50336_WT_neg_PLSDA-score.png
- S1 Appendix. Non-targeted metabolomics raw data/3.MetExprQuantity/C50336_Ddam.vs.C50336_WT/C50336_Ddam.vs.C50336_WT_neg_PLSDA-valid.pdf
- S1 Appendix. Non-targeted metabolomics raw data/3.MetExprQuantity/C50336_Ddam.vs.C50336_WT/C50336_Ddam.vs.C50336_WT_neg_PLSDA-valid.png
- S1 Appendix. Non-targeted metabolomics raw data/3.MetExprQuantity/C50336_Ddam.vs.C50336_WT/C50336_Ddam.vs.C50336_WT_pos.xls
- S1 Appendix. Non-targeted metabolomics raw data/3.MetExprQuantity/C50336_Ddam.vs.C50336_WT/C50336_Ddam.vs.C50336_WT_pos.xls.volcano.pdf
- S1 Appendix. Non-targeted metabolomics raw data/3.MetExprQuantity/C50336_Ddam.vs.C50336_WT/C50336_Ddam.vs.C50336_WT_pos.xls.volcano.png
- S1 Appendix. Non-targeted metabolomics raw data/3.MetExprQuantity/C50336_Ddam.vs.C50336_WT/C50336_Ddam.vs.C50336_WT_pos_Diff.xls
- S1 Appendix. Non-targeted metabolomics raw data/3.MetExprQuantity/C50336_Ddam.vs.C50336_WT/C50336_Ddam.vs.C50336_WT_pos_PCA.3D.pdf
- S1 Appendix. Non-targeted metabolomics raw data/3.MetExprQuantity/C50336_Ddam.vs.C50336_WT/C50336_Ddam.vs.C50336_WT_pos_PCA.3D.png
- S1 Appendix. Non-targeted metabolomics raw data/3.MetExprQuantity/C50336_Ddam.vs.C50336_WT/C50336_Ddam.vs.C50336_WT_pos_PCA.pdf
- S1 Appendix. Non-targeted metabolomics raw data/3.MetExprQuantity/C50336_Ddam.vs.C50336_WT/C50336_Ddam.vs.C50336_WT_pos_PCA.png
- S1 Appendix. Non-targeted metabolomics raw data/3.MetExprQuantity/C50336_Ddam.vs.C50336_WT/C50336_Ddam.vs.C50336_WT_pos_PLSDA-score.pdf
- S1 Appendix. Non-targeted metabolomics raw data/3.MetExprQuantity/C50336_Ddam.vs.C50336_WT/C50336_Ddam.vs.C50336_WT_pos_PLSDA-score.png
- S1 Appendix. Non-targeted metabolomics raw data/3.MetExprQuantity/C50336_Ddam.vs.C50336_WT/C50336_Ddam.vs.C50336_WT_pos_PLSDA-valid.pdf
- S1 Appendix. Non-targeted metabolomics raw data/3.MetExprQuantity/C50336_Ddam.vs.C50336_WT/C50336_Ddam.vs.C50336_WT_pos_PLSDA-valid.png
- S1 Appendix. Non-targeted metabolomics raw data/3.MetExprQuantity/C50336_Ddam.vs.control/
- S1 Appendix. Non-targeted metabolomics raw data/3.MetExprQuantity/C50336_Ddam.vs.control/C50336_Ddam.vs.control_neg.xls
- S1 Appendix. Non-targeted metabolomics raw data/3.MetExprQuantity/C50336_Ddam.vs.control/C50336_Ddam.vs.control_neg.xls.volcano.pdf
- S1 Appendix. Non-targeted metabolomics raw data/3.MetExprQuantity/C50336_Ddam.vs.control/C50336_Ddam.vs.control_neg.xls.volcano.png
- S1 Appendix. Non-targeted metabolomics raw data/3.MetExprQuantity/C50336_Ddam.vs.control/C50336_Ddam.vs.control_neg_Diff.xls
- S1 Appendix. Non-targeted metabolomics raw data/3.MetExprQuantity/C50336_Ddam.vs.control/C50336_Ddam.vs.control_neg_PCA.3D.pdf
- S1 Appendix. Non-targeted metabolomics raw data/3.MetExprQuantity/C50336_Ddam.vs.control/C50336_Ddam.vs.control_neg_PCA.3D.png
- S1 Appendix. Non-targeted metabolomics raw data/3.MetExprQuantity/C50336_Ddam.vs.control/C50336_Ddam.vs.control_neg_PCA.pdf
- S1 Appendix. Non-targeted metabolomics raw data/3.MetExprQuantity/C50336_Ddam.vs.control/C50336_Ddam.vs.control_neg_PCA.png
- S1 Appendix. Non-targeted metabolomics raw data/3.MetExprQuantity/C50336_Ddam.vs.control/C50336_Ddam.vs.control_neg_PLSDA-score.pdf
- S1 Appendix. Non-targeted metabolomics raw data/3.MetExprQuantity/C50336_Ddam.vs.control/C50336_Ddam.vs.control_neg_PLSDA-score.png
- S1 Appendix. Non-targeted metabolomics raw data/3.MetExprQuantity/C50336_Ddam.vs.control/C50336_Ddam.vs.control_neg_PLSDA-valid.pdf
- S1 Appendix. Non-targeted metabolomics raw data/3.MetExprQuantity/C50336_Ddam.vs.control/C50336_Ddam.vs.control_neg_PLSDA-valid.png
- S1 Appendix. Non-targeted metabolomics raw data/3.MetExprQuantity/C50336_Ddam.vs.control/C50336_Ddam.vs.control_pos.xls
- S1 Appendix. Non-targeted metabolomics raw data/3.MetExprQuantity/C50336_Ddam.vs.control/C50336_Ddam.vs.control_pos.xls.volcano.pdf
- S1 Appendix. Non-targeted metabolomics raw data/3.MetExprQuantity/C50336_Ddam.vs.control/C50336_Ddam.vs.control_pos.xls.volcano.png
- S1 Appendix. Non-targeted metabolomics raw data/3.MetExprQuantity/C50336_Ddam.vs.control/C50336_Ddam.vs.control_pos_Diff.xls
- S1 Appendix. Non-targeted metabolomics raw data/3.MetExprQuantity/C50336_Ddam.vs.control/C50336_Ddam.vs.control_pos_PCA.3D.pdf
- S1 Appendix. Non-targeted metabolomics raw data/3.MetExprQuantity/C50336_Ddam.vs.control/C50336_Ddam.vs.control_pos_PCA.3D.png
- S1 Appendix. Non-targeted metabolomics raw data/3.MetExprQuantity/C50336_Ddam.vs.control/C50336_Ddam.vs.control_pos_PCA.pdf
- S1 Appendix. Non-targeted metabolomics raw data/3.MetExprQuantity/C50336_Ddam.vs.control/C50336_Ddam.vs.control_pos_PCA.png
- S1 Appendix. Non-targeted metabolomics raw data/3.MetExprQuantity/C50336_Ddam.vs.control/C50336_Ddam.vs.control_pos_PLSDA-score.pdf
- S1 Appendix. Non-targeted metabolomics raw data/3.MetExprQuantity/C50336_Ddam.vs.control/C50336_Ddam.vs.control_pos_PLSDA-score.png
- S1 Appendix. Non-targeted metabolomics raw data/3.MetExprQuantity/C50336_Ddam.vs.control/C50336_Ddam.vs.control_pos_PLSDA-valid.pdf
- S1 Appendix. Non-targeted metabolomics raw data/3.MetExprQuantity/C50336_Ddam.vs.control/C50336_Ddam.vs.control_pos_PLSDA-valid.png
- S1 Appendix. Non-targeted metabolomics raw data/3.MetExprQuantity/C50336_WT.vs.control/
- S1 Appendix. Non-targeted metabolomics raw data/3.MetExprQuantity/C50336_WT.vs.control/C50336_WT.vs.control_neg.xls
- S1 Appendix. Non-targeted metabolomics raw data/3.MetExprQuantity/C50336_WT.vs.control/C50336_WT.vs.control_neg.xls.volcano.pdf
- S1 Appendix. Non-targeted metabolomics raw data/3.MetExprQuantity/C50336_WT.vs.control/C50336_WT.vs.control_neg.xls.volcano.png
- S1 Appendix. Non-targeted metabolomics raw data/3.MetExprQuantity/C50336_WT.vs.control/C50336_WT.vs.control_neg_Diff.xls
- S1 Appendix. Non-targeted metabolomics raw data/3.MetExprQuantity/C50336_WT.vs.control/C50336_WT.vs.control_neg_PCA.3D.pdf
- S1 Appendix. Non-targeted metabolomics raw data/3.MetExprQuantity/C50336_WT.vs.control/C50336_WT.vs.control_neg_PCA.3D.png
- S1 Appendix. Non-targeted metabolomics raw data/3.MetExprQuantity/C50336_WT.vs.control/C50336_WT.vs.control_neg_PCA.pdf
- S1 Appendix. Non-targeted metabolomics raw data/3.MetExprQuantity/C50336_WT.vs.control/C50336_WT.vs.control_neg_PCA.png
- S1 Appendix. Non-targeted metabolomics raw data/3.MetExprQuantity/C50336_WT.vs.control/C50336_WT.vs.control_neg_PLSDA-score.pdf
- S1 Appendix. Non-targeted metabolomics raw data/3.MetExprQuantity/C50336_WT.vs.control/C50336_WT.vs.control_neg_PLSDA-score.png
- S1 Appendix. Non-targeted metabolomics raw data/3.MetExprQuantity/C50336_WT.vs.control/C50336_WT.vs.control_neg_PLSDA-valid.pdf
- S1 Appendix. Non-targeted metabolomics raw data/3.MetExprQuantity/C50336_WT.vs.control/C50336_WT.vs.control_neg_PLSDA-valid.png
- S1 Appendix. Non-targeted metabolomics raw data/3.MetExprQuantity/C50336_WT.vs.control/C50336_WT.vs.control_pos.xls
- S1 Appendix. Non-targeted metabolomics raw data/3.MetExprQuantity/C50336_WT.vs.control/C50336_WT.vs.control_pos.xls.volcano.pdf
- S1 Appendix. Non-targeted metabolomics raw data/3.MetExprQuantity/C50336_WT.vs.control/C50336_WT.vs.control_pos.xls.volcano.png
- S1 Appendix. Non-targeted metabolomics raw data/3.MetExprQuantity/C50336_WT.vs.control/C50336_WT.vs.control_pos_Diff.xls
- S1 Appendix. Non-targeted metabolomics raw data/3.MetExprQuantity/C50336_WT.vs.control/C50336_WT.vs.control_pos_PCA.3D.pdf
- S1 Appendix. Non-targeted metabolomics raw data/3.MetExprQuantity/C50336_WT.vs.control/C50336_WT.vs.control_pos_PCA.3D.png
- S1 Appendix. Non-targeted metabolomics raw data/3.MetExprQuantity/C50336_WT.vs.control/C50336_WT.vs.control_pos_PCA.pdf
- S1 Appendix. Non-targeted metabolomics raw data/3.MetExprQuantity/C50336_WT.vs.control/C50336_WT.vs.control_pos_PCA.png
- S1 Appendix. Non-targeted metabolomics raw data/3.MetExprQuantity/C50336_WT.vs.control/C50336_WT.vs.control_pos_PLSDA-score.pdf
- S1 Appendix. Non-targeted metabolomics raw data/3.MetExprQuantity/C50336_WT.vs.control/C50336_WT.vs.control_pos_PLSDA-score.png
- S1 Appendix. Non-targeted metabolomics raw data/3.MetExprQuantity/C50336_WT.vs.control/C50336_WT.vs.control_pos_PLSDA-valid.pdf
- S1 Appendix. Non-targeted metabolomics raw data/3.MetExprQuantity/C50336_WT.vs.control/C50336_WT.vs.control_pos_PLSDA-valid.png
- S1 Appendix. Non-targeted metabolomics raw data/3.MetExprQuantity/Heatmap_diff/
- S1 Appendix. Non-targeted metabolomics raw data/3.MetExprQuantity/Heatmap_diff/Diff_Heatmap_neg.detail.pdf
- S1 Appendix. Non-targeted metabolomics raw data/3.MetExprQuantity/Heatmap_diff/Diff_Heatmap_neg.detail.png
- S1 Appendix. Non-targeted metabolomics raw data/3.MetExprQuantity/Heatmap_diff/Diff_Heatmap_neg.pdf
- S1 Appendix. Non-targeted metabolomics raw data/3.MetExprQuantity/Heatmap_diff/Diff_Heatmap_neg.png
- S1 Appendix. Non-targeted metabolomics raw data/3.MetExprQuantity/Heatmap_diff/Diff_Heatmap_neg.xls
- S1 Appendix. Non-targeted metabolomics raw data/3.MetExprQuantity/Heatmap_diff/Diff_Heatmap_pos.detail.pdf
- S1 Appendix. Non-targeted metabolomics raw data/3.MetExprQuantity/Heatmap_diff/Diff_Heatmap_pos.detail.png
- S1 Appendix. Non-targeted metabolomics raw data/3.MetExprQuantity/Heatmap_diff/Diff_Heatmap_pos.pdf
- S1 Appendix. Non-targeted metabolomics raw data/3.MetExprQuantity/Heatmap_diff/Diff_Heatmap_pos.png
- S1 Appendix. Non-targeted metabolomics raw data/3.MetExprQuantity/Heatmap_diff/Diff_Heatmap_pos.xls
- S1 Appendix. Non-targeted metabolomics raw data/3.MetExprQuantity/Venn_diff/
- S1 Appendix. Non-targeted metabolomics raw data/3.MetExprQuantity/Venn_diff/Diff_Venn_neg.png
- S1 Appendix. Non-targeted metabolomics raw data/3.MetExprQuantity/Venn_diff/Diff_Venn_neg.svg
- S1 Appendix. Non-targeted metabolomics raw data/3.MetExprQuantity/Venn_diff/Diff_Venn_pos.png
- S1 Appendix. Non-targeted metabolomics raw data/3.MetExprQuantity/Venn_diff/Diff_Venn_pos.svg
- S1 Appendix. Non-targeted metabolomics raw data/4.MetDiffAnalysis/
- S1 Appendix. Non-targeted metabolomics raw data/4.MetDiffAnalysis/C50336_Ddam.vs.C50336_WT/
- S1 Appendix. Non-targeted metabolomics raw data/4.MetDiffAnalysis/C50336_Ddam.vs.C50336_WT/C50336_Ddam.vs.C50336_WT_neg_corr.pdf
- S1 Appendix. Non-targeted metabolomics raw data/4.MetDiffAnalysis/C50336_Ddam.vs.C50336_WT/C50336_Ddam.vs.C50336_WT_neg_corr.xls
- S1 Appendix. Non-targeted metabolomics raw data/4.MetDiffAnalysis/C50336_Ddam.vs.C50336_WT/C50336_Ddam.vs.C50336_WT_neg_heatmap.pdf
- S1 Appendix. Non-targeted metabolomics raw data/4.MetDiffAnalysis/C50336_Ddam.vs.C50336_WT/C50336_Ddam.vs.C50336_WT_neg_heatmap2.pdf
- S1 Appendix. Non-targeted metabolomics raw data/4.MetDiffAnalysis/C50336_Ddam.vs.C50336_WT/C50336_Ddam.vs.C50336_WT_neg_Pvalue.xls
- S1 Appendix. Non-targeted metabolomics raw data/4.MetDiffAnalysis/C50336_Ddam.vs.C50336_WT/C50336_Ddam.vs.C50336_WT_neg_zscore.pdf
- S1 Appendix. Non-targeted metabolomics raw data/4.MetDiffAnalysis/C50336_Ddam.vs.C50336_WT/C50336_Ddam.vs.C50336_WT_pos_corr.pdf
- S1 Appendix. Non-targeted metabolomics raw data/4.MetDiffAnalysis/C50336_Ddam.vs.C50336_WT/C50336_Ddam.vs.C50336_WT_pos_corr.xls
- S1 Appendix. Non-targeted metabolomics raw data/4.MetDiffAnalysis/C50336_Ddam.vs.C50336_WT/C50336_Ddam.vs.C50336_WT_pos_heatmap.pdf
- S1 Appendix. Non-targeted metabolomics raw data/4.MetDiffAnalysis/C50336_Ddam.vs.C50336_WT/C50336_Ddam.vs.C50336_WT_pos_heatmap2.pdf
- S1 Appendix. Non-targeted metabolomics raw data/4.MetDiffAnalysis/C50336_Ddam.vs.C50336_WT/C50336_Ddam.vs.C50336_WT_pos_Pvalue.xls
- S1 Appendix. Non-targeted metabolomics raw data/4.MetDiffAnalysis/C50336_Ddam.vs.C50336_WT/C50336_Ddam.vs.C50336_WT_pos_zscore.pdf
- S1 Appendix. Non-targeted metabolomics raw data/4.MetDiffAnalysis/C50336_Ddam.vs.C50336_WT/ROC_neg/
- S1 Appendix. Non-targeted metabolomics raw data/4.MetDiffAnalysis/C50336_Ddam.vs.C50336_WT/ROC_neg/Com_1111_neg_ROC.pdf
- S1 Appendix. Non-targeted metabolomics raw data/4.MetDiffAnalysis/C50336_Ddam.vs.C50336_WT/ROC_neg/Com_1188_neg_ROC.pdf
- S1 Appendix. Non-targeted metabolomics raw data/4.MetDiffAnalysis/C50336_Ddam.vs.C50336_WT/ROC_neg/Com_1312_neg_ROC.pdf
- S1 Appendix. Non-targeted metabolomics raw data/4.MetDiffAnalysis/C50336_Ddam.vs.C50336_WT/ROC_neg/Com_1319_neg_ROC.pdf
- S1 Appendix. Non-targeted metabolomics raw data/4.MetDiffAnalysis/C50336_Ddam.vs.C50336_WT/ROC_neg/Com_1513_neg_ROC.pdf
- S1 Appendix. Non-targeted metabolomics raw data/4.MetDiffAnalysis/C50336_Ddam.vs.C50336_WT/ROC_neg/Com_1562_neg_ROC.pdf
- S1 Appendix. Non-targeted metabolomics raw data/4.MetDiffAnalysis/C50336_Ddam.vs.C50336_WT/ROC_neg/Com_1802_neg_ROC.pdf
- S1 Appendix. Non-targeted metabolomics raw data/4.MetDiffAnalysis/C50336_Ddam.vs.C50336_WT/ROC_neg/Com_181_neg_ROC.pdf
- S1 Appendix. Non-targeted metabolomics raw data/4.MetDiffAnalysis/C50336_Ddam.vs.C50336_WT/ROC_neg/Com_2021_neg_ROC.pdf
- S1 Appendix. Non-targeted metabolomics raw data/4.MetDiffAnalysis/C50336_Ddam.vs.C50336_WT/ROC_neg/Com_2087_neg_ROC.pdf
- S1 Appendix. Non-targeted metabolomics raw data/4.MetDiffAnalysis/C50336_Ddam.vs.C50336_WT/ROC_neg/Com_2213_neg_ROC.pdf
- S1 Appendix. Non-targeted metabolomics raw data/4.MetDiffAnalysis/C50336_Ddam.vs.C50336_WT/ROC_neg/Com_2231_neg_ROC.pdf
- S1 Appendix. Non-targeted metabolomics raw data/4.MetDiffAnalysis/C50336_Ddam.vs.C50336_WT/ROC_neg/Com_2314_neg_ROC.pdf
- S1 Appendix. Non-targeted metabolomics raw data/4.MetDiffAnalysis/C50336_Ddam.vs.C50336_WT/ROC_neg/Com_233_neg_ROC.pdf
- S1 Appendix. Non-targeted metabolomics raw data/4.MetDiffAnalysis/C50336_Ddam.vs.C50336_WT/ROC_neg/Com_239_neg_ROC.pdf
- S1 Appendix. Non-targeted metabolomics raw data/4.MetDiffAnalysis/C50336_Ddam.vs.C50336_WT/ROC_neg/Com_2431_neg_ROC.pdf
- S1 Appendix. Non-targeted metabolomics raw data/4.MetDiffAnalysis/C50336_Ddam.vs.C50336_WT/ROC_neg/Com_2485_neg_ROC.pdf
- S1 Appendix. Non-targeted metabolomics raw data/4.MetDiffAnalysis/C50336_Ddam.vs.C50336_WT/ROC_neg/Com_255_neg_ROC.pdf
- S1 Appendix. Non-targeted metabolomics raw data/4.MetDiffAnalysis/C50336_Ddam.vs.C50336_WT/ROC_neg/Com_2899_neg_ROC.pdf
- S1 Appendix. Non-targeted metabolomics raw data/4.MetDiffAnalysis/C50336_Ddam.vs.C50336_WT/ROC_neg/Com_2902_neg_ROC.pdf
- S1 Appendix. Non-targeted metabolomics raw data/4.MetDiffAnalysis/C50336_Ddam.vs.C50336_WT/ROC_neg/Com_3186_neg_ROC.pdf
- S1 Appendix. Non-targeted metabolomics raw data/4.MetDiffAnalysis/C50336_Ddam.vs.C50336_WT/ROC_neg/Com_3375_neg_ROC.pdf
- S1 Appendix. Non-targeted metabolomics raw data/4.MetDiffAnalysis/C50336_Ddam.vs.C50336_WT/ROC_neg/Com_3417_neg_ROC.pdf
- S1 Appendix. Non-targeted metabolomics raw data/4.MetDiffAnalysis/C50336_Ddam.vs.C50336_WT/ROC_neg/Com_344_neg_ROC.pdf
- S1 Appendix. Non-targeted metabolomics raw data/4.MetDiffAnalysis/C50336_Ddam.vs.C50336_WT/ROC_neg/Com_3468_neg_ROC.pdf
- S1 Appendix. Non-targeted metabolomics raw data/4.MetDiffAnalysis/C50336_Ddam.vs.C50336_WT/ROC_neg/Com_3817_neg_ROC.pdf
- S1 Appendix. Non-targeted metabolomics raw data/4.MetDiffAnalysis/C50336_Ddam.vs.C50336_WT/ROC_neg/Com_4224_neg_ROC.pdf
- S1 Appendix. Non-targeted metabolomics raw data/4.MetDiffAnalysis/C50336_Ddam.vs.C50336_WT/ROC_neg/Com_430_neg_ROC.pdf
- S1 Appendix. Non-targeted metabolomics raw data/4.MetDiffAnalysis/C50336_Ddam.vs.C50336_WT/ROC_neg/Com_4532_neg_ROC.pdf
- S1 Appendix. Non-targeted metabolomics raw data/4.MetDiffAnalysis/C50336_Ddam.vs.C50336_WT/ROC_neg/Com_4560_neg_ROC.pdf
- S1 Appendix. Non-targeted metabolomics raw data/4.MetDiffAnalysis/C50336_Ddam.vs.C50336_WT/ROC_neg/Com_4609_neg_ROC.pdf
- S1 Appendix. Non-targeted metabolomics raw data/4.MetDiffAnalysis/C50336_Ddam.vs.C50336_WT/ROC_neg/Com_4689_neg_ROC.pdf
- S1 Appendix. Non-targeted metabolomics raw data/4.MetDiffAnalysis/C50336_Ddam.vs.C50336_WT/ROC_neg/Com_482_neg_ROC.pdf
- S1 Appendix. Non-targeted metabolomics raw data/4.MetDiffAnalysis/C50336_Ddam.vs.C50336_WT/ROC_neg/Com_4847_neg_ROC.pdf
- S1 Appendix. Non-targeted metabolomics raw data/4.MetDiffAnalysis/C50336_Ddam.vs.C50336_WT/ROC_neg/Com_4879_neg_ROC.pdf
- S1 Appendix. Non-targeted metabolomics raw data/4.MetDiffAnalysis/C50336_Ddam.vs.C50336_WT/ROC_neg/Com_5229_neg_ROC.pdf
- S1 Appendix. Non-targeted metabolomics raw data/4.MetDiffAnalysis/C50336_Ddam.vs.C50336_WT/ROC_neg/Com_530_neg_ROC.pdf
- S1 Appendix. Non-targeted metabolomics raw data/4.MetDiffAnalysis/C50336_Ddam.vs.C50336_WT/ROC_neg/Com_6113_neg_ROC.pdf
- S1 Appendix. Non-targeted metabolomics raw data/4.MetDiffAnalysis/C50336_Ddam.vs.C50336_WT/ROC_neg/Com_760_neg_ROC.pdf
- S1 Appendix. Non-targeted metabolomics raw data/4.MetDiffAnalysis/C50336_Ddam.vs.C50336_WT/ROC_neg/Com_761_neg_ROC.pdf
- S1 Appendix. Non-targeted metabolomics raw data/4.MetDiffAnalysis/C50336_Ddam.vs.C50336_WT/ROC_neg/Com_784_neg_ROC.pdf
- S1 Appendix. Non-targeted metabolomics raw data/4.MetDiffAnalysis/C50336_Ddam.vs.C50336_WT/ROC_neg/Com_834_neg_ROC.pdf
- S1 Appendix. Non-targeted metabolomics raw data/4.MetDiffAnalysis/C50336_Ddam.vs.C50336_WT/ROC_neg/Com_83_neg_ROC.pdf
- S1 Appendix. Non-targeted metabolomics raw data/4.MetDiffAnalysis/C50336_Ddam.vs.C50336_WT/ROC_neg/Com_852_neg_ROC.pdf
- S1 Appendix. Non-targeted metabolomics raw data/4.MetDiffAnalysis/C50336_Ddam.vs.C50336_WT/ROC_neg/Com_964_neg_ROC.pdf
- S1 Appendix. Non-targeted metabolomics raw data/4.MetDiffAnalysis/C50336_Ddam.vs.C50336_WT/ROC_pos/
- S1 Appendix. Non-targeted metabolomics raw data/4.MetDiffAnalysis/C50336_Ddam.vs.C50336_WT/ROC_pos/Com_1035_pos_ROC.pdf
- S1 Appendix. Non-targeted metabolomics raw data/4.MetDiffAnalysis/C50336_Ddam.vs.C50336_WT/ROC_pos/Com_10392_pos_ROC.pdf
- S1 Appendix. Non-targeted metabolomics raw data/4.MetDiffAnalysis/C50336_Ddam.vs.C50336_WT/ROC_pos/Com_10820_pos_ROC.pdf
- S1 Appendix. Non-targeted metabolomics raw data/4.MetDiffAnalysis/C50336_Ddam.vs.C50336_WT/ROC_pos/Com_1090_pos_ROC.pdf
- S1 Appendix. Non-targeted metabolomics raw data/4.MetDiffAnalysis/C50336_Ddam.vs.C50336_WT/ROC_pos/Com_10978_pos_ROC.pdf
- S1 Appendix. Non-targeted metabolomics raw data/4.MetDiffAnalysis/C50336_Ddam.vs.C50336_WT/ROC_pos/Com_11072_pos_ROC.pdf
- S1 Appendix. Non-targeted metabolomics raw data/4.MetDiffAnalysis/C50336_Ddam.vs.C50336_WT/ROC_pos/Com_11133_pos_ROC.pdf
- S1 Appendix. Non-targeted metabolomics raw data/4.MetDiffAnalysis/C50336_Ddam.vs.C50336_WT/ROC_pos/Com_11186_pos_ROC.pdf
- S1 Appendix. Non-targeted metabolomics raw data/4.MetDiffAnalysis/C50336_Ddam.vs.C50336_WT/ROC_pos/Com_11409_pos_ROC.pdf
- S1 Appendix. Non-targeted metabolomics raw data/4.MetDiffAnalysis/C50336_Ddam.vs.C50336_WT/ROC_pos/Com_11778_pos_ROC.pdf
- S1 Appendix. Non-targeted metabolomics raw data/4.MetDiffAnalysis/C50336_Ddam.vs.C50336_WT/ROC_pos/Com_11831_pos_ROC.pdf
- S1 Appendix. Non-targeted metabolomics raw data/4.MetDiffAnalysis/C50336_Ddam.vs.C50336_WT/ROC_pos/Com_1200_pos_ROC.pdf
- S1 Appendix. Non-targeted metabolomics raw data/4.MetDiffAnalysis/C50336_Ddam.vs.C50336_WT/ROC_pos/Com_1286_pos_ROC.pdf
- S1 Appendix. Non-targeted metabolomics raw data/4.MetDiffAnalysis/C50336_Ddam.vs.C50336_WT/ROC_pos/Com_1290_pos_ROC.pdf
- S1 Appendix. Non-targeted metabolomics raw data/4.MetDiffAnalysis/C50336_Ddam.vs.C50336_WT/ROC_pos/Com_12978_pos_ROC.pdf
- S1 Appendix. Non-targeted metabolomics raw data/4.MetDiffAnalysis/C50336_Ddam.vs.C50336_WT/ROC_pos/Com_13013_pos_ROC.pdf
- S1 Appendix. Non-targeted metabolomics raw data/4.MetDiffAnalysis/C50336_Ddam.vs.C50336_WT/ROC_pos/Com_13279_pos_ROC.pdf
- S1 Appendix. Non-targeted metabolomics raw data/4.MetDiffAnalysis/C50336_Ddam.vs.C50336_WT/ROC_pos/Com_1330_pos_ROC.pdf
- S1 Appendix. Non-targeted metabolomics raw data/4.MetDiffAnalysis/C50336_Ddam.vs.C50336_WT/ROC_pos/Com_1345_pos_ROC.pdf
- S1 Appendix. Non-targeted metabolomics raw data/4.MetDiffAnalysis/C50336_Ddam.vs.C50336_WT/ROC_pos/Com_14177_pos_ROC.pdf
- S1 Appendix. Non-targeted metabolomics raw data/4.MetDiffAnalysis/C50336_Ddam.vs.C50336_WT/ROC_pos/Com_14323_pos_ROC.pdf
- S1 Appendix. Non-targeted metabolomics raw data/4.MetDiffAnalysis/C50336_Ddam.vs.C50336_WT/ROC_pos/Com_1432_pos_ROC.pdf
- S1 Appendix. Non-targeted metabolomics raw data/4.MetDiffAnalysis/C50336_Ddam.vs.C50336_WT/ROC_pos/Com_1489_pos_ROC.pdf
- S1 Appendix. Non-targeted metabolomics raw data/4.MetDiffAnalysis/C50336_Ddam.vs.C50336_WT/ROC_pos/Com_1503_pos_ROC.pdf
- S1 Appendix. Non-targeted metabolomics raw data/4.MetDiffAnalysis/C50336_Ddam.vs.C50336_WT/ROC_pos/Com_15285_pos_ROC.pdf
- S1 Appendix. Non-targeted metabolomics raw data/4.MetDiffAnalysis/C50336_Ddam.vs.C50336_WT/ROC_pos/Com_1549_pos_ROC.pdf
- S1 Appendix. Non-targeted metabolomics raw data/4.MetDiffAnalysis/C50336_Ddam.vs.C50336_WT/ROC_pos/Com_1596_pos_ROC.pdf
- S1 Appendix. Non-targeted metabolomics raw data/4.MetDiffAnalysis/C50336_Ddam.vs.C50336_WT/ROC_pos/Com_1601_pos_ROC.pdf
- S1 Appendix. Non-targeted metabolomics raw data/4.MetDiffAnalysis/C50336_Ddam.vs.C50336_WT/ROC_pos/Com_16406_pos_ROC.pdf
- S1 Appendix. Non-targeted metabolomics raw data/4.MetDiffAnalysis/C50336_Ddam.vs.C50336_WT/ROC_pos/Com_16481_pos_ROC.pdf
- S1 Appendix. Non-targeted metabolomics raw data/4.MetDiffAnalysis/C50336_Ddam.vs.C50336_WT/ROC_pos/Com_17032_pos_ROC.pdf
- S1 Appendix. Non-targeted metabolomics raw data/4.MetDiffAnalysis/C50336_Ddam.vs.C50336_WT/ROC_pos/Com_17103_pos_ROC.pdf
- S1 Appendix. Non-targeted metabolomics raw data/4.MetDiffAnalysis/C50336_Ddam.vs.C50336_WT/ROC_pos/Com_1800_pos_ROC.pdf
- S1 Appendix. Non-targeted metabolomics raw data/4.MetDiffAnalysis/C50336_Ddam.vs.C50336_WT/ROC_pos/Com_1917_pos_ROC.pdf
- S1 Appendix. Non-targeted metabolomics raw data/4.MetDiffAnalysis/C50336_Ddam.vs.C50336_WT/ROC_pos/Com_1943_pos_ROC.pdf
- S1 Appendix. Non-targeted metabolomics raw data/4.MetDiffAnalysis/C50336_Ddam.vs.C50336_WT/ROC_pos/Com_209_pos_ROC.pdf
- S1 Appendix. Non-targeted metabolomics raw data/4.MetDiffAnalysis/C50336_Ddam.vs.C50336_WT/ROC_pos/Com_2111_pos_ROC.pdf
- S1 Appendix. Non-targeted metabolomics raw data/4.MetDiffAnalysis/C50336_Ddam.vs.C50336_WT/ROC_pos/Com_2201_pos_ROC.pdf
- S1 Appendix. Non-targeted metabolomics raw data/4.MetDiffAnalysis/C50336_Ddam.vs.C50336_WT/ROC_pos/Com_2229_pos_ROC.pdf
- S1 Appendix. Non-targeted metabolomics raw data/4.MetDiffAnalysis/C50336_Ddam.vs.C50336_WT/ROC_pos/Com_222_pos_ROC.pdf
- S1 Appendix. Non-targeted metabolomics raw data/4.MetDiffAnalysis/C50336_Ddam.vs.C50336_WT/ROC_pos/Com_2275_pos_ROC.pdf
- S1 Appendix. Non-targeted metabolomics raw data/4.MetDiffAnalysis/C50336_Ddam.vs.C50336_WT/ROC_pos/Com_2279_pos_ROC.pdf
- S1 Appendix. Non-targeted metabolomics raw data/4.MetDiffAnalysis/C50336_Ddam.vs.C50336_WT/ROC_pos/Com_2340_pos_ROC.pdf
- S1 Appendix. Non-targeted metabolomics raw data/4.MetDiffAnalysis/C50336_Ddam.vs.C50336_WT/ROC_pos/Com_235_pos_ROC.pdf
- S1 Appendix. Non-targeted metabolomics raw data/4.MetDiffAnalysis/C50336_Ddam.vs.C50336_WT/ROC_pos/Com_2407_pos_ROC.pdf
- S1 Appendix. Non-targeted metabolomics raw data/4.MetDiffAnalysis/C50336_Ddam.vs.C50336_WT/ROC_pos/Com_2480_pos_ROC.pdf
- S1 Appendix. Non-targeted metabolomics raw data/4.MetDiffAnalysis/C50336_Ddam.vs.C50336_WT/ROC_pos/Com_2554_pos_ROC.pdf
- S1 Appendix. Non-targeted metabolomics raw data/4.MetDiffAnalysis/C50336_Ddam.vs.C50336_WT/ROC_pos/Com_2603_pos_ROC.pdf
- S1 Appendix. Non-targeted metabolomics raw data/4.MetDiffAnalysis/C50336_Ddam.vs.C50336_WT/ROC_pos/Com_2612_pos_ROC.pdf
- S1 Appendix. Non-targeted metabolomics raw data/4.MetDiffAnalysis/C50336_Ddam.vs.C50336_WT/ROC_pos/Com_264_pos_ROC.pdf
- S1 Appendix. Non-targeted metabolomics raw data/4.MetDiffAnalysis/C50336_Ddam.vs.C50336_WT/ROC_pos/Com_2700_pos_ROC.pdf
- S1 Appendix. Non-targeted metabolomics raw data/4.MetDiffAnalysis/C50336_Ddam.vs.C50336_WT/ROC_pos/Com_289_pos_ROC.pdf
- S1 Appendix. Non-targeted metabolomics raw data/4.MetDiffAnalysis/C50336_Ddam.vs.C50336_WT/ROC_pos/Com_3000_pos_ROC.pdf
- S1 Appendix. Non-targeted metabolomics raw data/4.MetDiffAnalysis/C50336_Ddam.vs.C50336_WT/ROC_pos/Com_3067_pos_ROC.pdf
- S1 Appendix. Non-targeted metabolomics raw data/4.MetDiffAnalysis/C50336_Ddam.vs.C50336_WT/ROC_pos/Com_3168_pos_ROC.pdf
- S1 Appendix. Non-targeted metabolomics raw data/4.MetDiffAnalysis/C50336_Ddam.vs.C50336_WT/ROC_pos/Com_3194_pos_ROC.pdf
- S1 Appendix. Non-targeted metabolomics raw data/4.MetDiffAnalysis/C50336_Ddam.vs.C50336_WT/ROC_pos/Com_3237_pos_ROC.pdf
- S1 Appendix. Non-targeted metabolomics raw data/4.MetDiffAnalysis/C50336_Ddam.vs.C50336_WT/ROC_pos/Com_3412_pos_ROC.pdf
- S1 Appendix. Non-targeted metabolomics raw data/4.MetDiffAnalysis/C50336_Ddam.vs.C50336_WT/ROC_pos/Com_3456_pos_ROC.pdf
- S1 Appendix. Non-targeted metabolomics raw data/4.MetDiffAnalysis/C50336_Ddam.vs.C50336_WT/ROC_pos/Com_3573_pos_ROC.pdf
- S1 Appendix. Non-targeted metabolomics raw data/4.MetDiffAnalysis/C50336_Ddam.vs.C50336_WT/ROC_pos/Com_3623_pos_ROC.pdf
- S1 Appendix. Non-targeted metabolomics raw data/4.MetDiffAnalysis/C50336_Ddam.vs.C50336_WT/ROC_pos/Com_3783_pos_ROC.pdf
- S1 Appendix. Non-targeted metabolomics raw data/4.MetDiffAnalysis/C50336_Ddam.vs.C50336_WT/ROC_pos/Com_4055_pos_ROC.pdf
- S1 Appendix. Non-targeted metabolomics raw data/4.MetDiffAnalysis/C50336_Ddam.vs.C50336_WT/ROC_pos/Com_4249_pos_ROC.pdf
- S1 Appendix. Non-targeted metabolomics raw data/4.MetDiffAnalysis/C50336_Ddam.vs.C50336_WT/ROC_pos/Com_4459_pos_ROC.pdf
- S1 Appendix. Non-targeted metabolomics raw data/4.MetDiffAnalysis/C50336_Ddam.vs.C50336_WT/ROC_pos/Com_4596_pos_ROC.pdf
- S1 Appendix. Non-targeted metabolomics raw data/4.MetDiffAnalysis/C50336_Ddam.vs.C50336_WT/ROC_pos/Com_488_pos_ROC.pdf
- S1 Appendix. Non-targeted metabolomics raw data/4.MetDiffAnalysis/C50336_Ddam.vs.C50336_WT/ROC_pos/Com_4942_pos_ROC.pdf
- S1 Appendix. Non-targeted metabolomics raw data/4.MetDiffAnalysis/C50336_Ddam.vs.C50336_WT/ROC_pos/Com_5023_pos_ROC.pdf
- S1 Appendix. Non-targeted metabolomics raw data/4.MetDiffAnalysis/C50336_Ddam.vs.C50336_WT/ROC_pos/Com_5091_pos_ROC.pdf
- S1 Appendix. Non-targeted metabolomics raw data/4.MetDiffAnalysis/C50336_Ddam.vs.C50336_WT/ROC_pos/Com_5344_pos_ROC.pdf
- S1 Appendix. Non-targeted metabolomics raw data/4.MetDiffAnalysis/C50336_Ddam.vs.C50336_WT/ROC_pos/Com_546_pos_ROC.pdf
- S1 Appendix. Non-targeted metabolomics raw data/4.MetDiffAnalysis/C50336_Ddam.vs.C50336_WT/ROC_pos/Com_5486_pos_ROC.pdf
- S1 Appendix. Non-targeted metabolomics raw data/4.MetDiffAnalysis/C50336_Ddam.vs.C50336_WT/ROC_pos/Com_5547_pos_ROC.pdf
- S1 Appendix. Non-targeted metabolomics raw data/4.MetDiffAnalysis/C50336_Ddam.vs.C50336_WT/ROC_pos/Com_556_pos_ROC.pdf
- S1 Appendix. Non-targeted metabolomics raw data/4.MetDiffAnalysis/C50336_Ddam.vs.C50336_WT/ROC_pos/Com_5631_pos_ROC.pdf
- S1 Appendix. Non-targeted metabolomics raw data/4.MetDiffAnalysis/C50336_Ddam.vs.C50336_WT/ROC_pos/Com_5684_pos_ROC.pdf
- S1 Appendix. Non-targeted metabolomics raw data/4.MetDiffAnalysis/C50336_Ddam.vs.C50336_WT/ROC_pos/Com_568_pos_ROC.pdf
- S1 Appendix. Non-targeted metabolomics raw data/4.MetDiffAnalysis/C50336_Ddam.vs.C50336_WT/ROC_pos/Com_578_pos_ROC.pdf
- S1 Appendix. Non-targeted metabolomics raw data/4.MetDiffAnalysis/C50336_Ddam.vs.C50336_WT/ROC_pos/Com_5831_pos_ROC.pdf
- S1 Appendix. Non-targeted metabolomics raw data/4.MetDiffAnalysis/C50336_Ddam.vs.C50336_WT/ROC_pos/Com_5894_pos_ROC.pdf
- S1 Appendix. Non-targeted metabolomics raw data/4.MetDiffAnalysis/C50336_Ddam.vs.C50336_WT/ROC_pos/Com_592_pos_ROC.pdf
- S1 Appendix. Non-targeted metabolomics raw data/4.MetDiffAnalysis/C50336_Ddam.vs.C50336_WT/ROC_pos/Com_598_pos_ROC.pdf
- S1 Appendix. Non-targeted metabolomics raw data/4.MetDiffAnalysis/C50336_Ddam.vs.C50336_WT/ROC_pos/Com_6042_pos_ROC.pdf
- S1 Appendix. Non-targeted metabolomics raw data/4.MetDiffAnalysis/C50336_Ddam.vs.C50336_WT/ROC_pos/Com_6197_pos_ROC.pdf
- S1 Appendix. Non-targeted metabolomics raw data/4.MetDiffAnalysis/C50336_Ddam.vs.C50336_WT/ROC_pos/Com_658_pos_ROC.pdf
- S1 Appendix. Non-targeted metabolomics raw data/4.MetDiffAnalysis/C50336_Ddam.vs.C50336_WT/ROC_pos/Com_6680_pos_ROC.pdf
- S1 Appendix. Non-targeted metabolomics raw data/4.MetDiffAnalysis/C50336_Ddam.vs.C50336_WT/ROC_pos/Com_6859_pos_ROC.pdf
- S1 Appendix. Non-targeted metabolomics raw data/4.MetDiffAnalysis/C50336_Ddam.vs.C50336_WT/ROC_pos/Com_6918_pos_ROC.pdf
- S1 Appendix. Non-targeted metabolomics raw data/4.MetDiffAnalysis/C50336_Ddam.vs.C50336_WT/ROC_pos/Com_6935_pos_ROC.pdf
- S1 Appendix. Non-targeted metabolomics raw data/4.MetDiffAnalysis/C50336_Ddam.vs.C50336_WT/ROC_pos/Com_693_pos_ROC.pdf
- S1 Appendix. Non-targeted metabolomics raw data/4.MetDiffAnalysis/C50336_Ddam.vs.C50336_WT/ROC_pos/Com_7101_pos_ROC.pdf
- S1 Appendix. Non-targeted metabolomics raw data/4.MetDiffAnalysis/C50336_Ddam.vs.C50336_WT/ROC_pos/Com_725_pos_ROC.pdf
- S1 Appendix. Non-targeted metabolomics raw data/4.MetDiffAnalysis/C50336_Ddam.vs.C50336_WT/ROC_pos/Com_7304_pos_ROC.pdf
- S1 Appendix. Non-targeted metabolomics raw data/4.MetDiffAnalysis/C50336_Ddam.vs.C50336_WT/ROC_pos/Com_7378_pos_ROC.pdf
- S1 Appendix. Non-targeted metabolomics raw data/4.MetDiffAnalysis/C50336_Ddam.vs.C50336_WT/ROC_pos/Com_750_pos_ROC.pdf
- S1 Appendix. Non-targeted metabolomics raw data/4.MetDiffAnalysis/C50336_Ddam.vs.C50336_WT/ROC_pos/Com_7546_pos_ROC.pdf
- S1 Appendix. Non-targeted metabolomics raw data/4.MetDiffAnalysis/C50336_Ddam.vs.C50336_WT/ROC_pos/Com_7549_pos_ROC.pdf
- S1 Appendix. Non-targeted metabolomics raw data/4.MetDiffAnalysis/C50336_Ddam.vs.C50336_WT/ROC_pos/Com_7796_pos_ROC.pdf
- S1 Appendix. Non-targeted metabolomics raw data/4.MetDiffAnalysis/C50336_Ddam.vs.C50336_WT/ROC_pos/Com_814_pos_ROC.pdf
[truncated: 514 more entries]
