# Supplementary material for: The DNA adenine methylase of Salmonella Enteritidis promotes their intracellular replication by inhibiting arachidonic acid metabolism pathway in macrophages
Source: Front Microbiol. 2023 Mar 2;14:1080851. doi: 10.3389/fmicb.2023.1080851 (PMC10018194; doi:10.3389/fmicb.2023.1080851)
Supplement: Supplementary file 2 [file Data_Sheet_2.zip › S1 Appendix. Non-targeted metabolomics raw data/1.MetExprQuanlity/cor_pearson_neg.xls]

R^2	neg_QC1	neg_QC2	neg_QC3
neg_QC1	1	0.993	0.99
neg_QC2	0.993	1	0.993
neg_QC3	0.99	0.993	1
