# Supplementary material for: The DNA adenine methylase of Salmonella Enteritidis promotes their intracellular replication by inhibiting arachidonic acid metabolism pathway in macrophages
Source: Front Microbiol. 2023 Mar 2;14:1080851. doi: 10.3389/fmicb.2023.1080851 (PMC10018194; doi:10.3389/fmicb.2023.1080851)
Supplement: Supplementary file 2 [file Data_Sheet_2.zip › S1 Appendix. Non-targeted metabolomics raw data/1.MetExprQuanlity/cor_pearson_pos.xls]

R^2	pos_QC1	pos_QC2	pos_QC3
pos_QC1	1	0.989	0.987
pos_QC2	0.989	1	0.987
pos_QC3	0.987	0.987	1
