# Supplementary material for: The DNA adenine methylase of Salmonella Enteritidis promotes their intracellular replication by inhibiting arachidonic acid metabolism pathway in macrophages
Source: Front Microbiol. 2023 Mar 2;14:1080851. doi: 10.3389/fmicb.2023.1080851 (PMC10018194; doi:10.3389/fmicb.2023.1080851)
Supplement: Supplementary file 2 [file Data_Sheet_2.zip › S1 Appendix. Non-targeted metabolomics raw data/1.MetExprQuanlity/meta_intensity_neg.xls]

name	Name_des	Formula	Molecular Weight	RT [min]	mzCloud_Results	mzVault_Results	MassList_Results	neg_C50336_Ddam1	neg_C50336_Ddam2	neg_C50336_Ddam3	neg_C50336_Ddam4	neg_C50336_Ddam5	neg_C50336_Ddam6	neg_C50336_Ddam7	neg_C50336_WT1	neg_C50336_WT2	neg_C50336_WT3	neg_C50336_WT4	neg_C50336_WT5	neg_C50336_WT6	neg_C50336_WT7	neg_QC1	neg_QC2	neg_QC3	neg_control1	neg_control2	neg_control3	neg_control4	neg_control5	neg_control6
Com_4930_neg	L-Ascorbate	C6 H8 O6	176.03212	1.209	No results	No results	Full match	429503.357353	352922.604963	518527.215322	591625.077114	502749.186019	2353997.54912	494248.904964	839561.281392	992534.207408	870144.879043	698898.994892	903235.069012	685955.600088	460704.943189	3201674.42759	2646205.46807	2285028.61995	847365.569379	275133.969078	581061.392505	442337.981546	548718.047515	608308.761092
Com_5178_neg	Lysopc 17:0	C25 H52 N O7 P	509.34751	15.491	No results	No results	Full match	1520730.39141	1399179.52056	1080788.8471	373713.693195	540262.023091	232130.266932	812632.587775	613491.238486	499473.999928	436277.904734	411487.638428	698957.549493	621933.947478	632692.289307	263527.994848	191396.047028	252567.28403	279434.797921	584440.529644	384860.48702	672594.900941	449404.70053	387022.810636
Com_5373_neg	LPS 22:4	C28 H48 N O9 P	573.30368	14.021	No results	Invalid mass	No results	435803.386866	1181581.03483	482261.240993	146334.635912	444638.632235	131589.931288	370802.356307	160952.365284	205311.01692	1925841.15182	282856.855291	1366918.97717	1025695.4804	1581597.43334	250371.159145	188991.529516	128198.439052	1042195.00701	887410.277557	295165.834371	188969.22011	192344.716221	229341.544298
Com_2914_neg	LPS 22:0	C28 H56 N O9 P	581.36878	15.025	No results	Full match	No results	2697894.20098	5580907.19704	3470317.24101	603047.305914	1388595.97127	1048685.49929	1588088.79219	669124.594684	238774.682728	691054.209841	421705.920729	3727659.54652	2352431.29082	3876504.81149	749633.929692	408948.225675	817407.824889	528432.987734	1217705.97442	3962025.062	2419851.8789	3635793.99134	571500.280942
Com_3117_neg	6-phospho-D-glucono-1,5-lactone	C6 H11 O9 P	258.01356	1.143	No results	No results	Full match	5506468.97186	1940815.08957	2428832.56766	3724671.761	4914943.97138	10190765.6147	4776071.9059	9333723.45746	5842792.01221	5275009.2846	4136688.72654	2348910.3683	5378505.34951	1662419.92453	4815813.81861	3885997.39403	3548960.96411	2456070.89979	624044.127116	1049927.95895	727971.271464	808206.814987	1128618.98826
Com_935_neg	PS (18:1/18:2)	C42 H76 N O10 P	785.52028	15.788	No results	Full match	No results	11996706.0056	15497174.3189	17774658.6233	53896964.2112	10379191.1866	27333814.2776	9829916.41128	13647107.5013	36311565.8068	8078470.63615	32658092.1883	17839348.014	20696897.3795	27377900.6464	941523.028847	1158266.62049	1802396.80437	5097173.23785	25886002.9835	74716484.1756	42237432.1725	22164039.9381	48863805.173
Com_11_neg	Lauric acid ethyl ester	C14 H28 O2	228.20807	13.728	Full match	No results	No results	12229846255.4	8149217545.58	9984506637.62	5241639880.75	9698533192.96	3903073508.22	12429089280.8	6300017929.3	7824871771.2	5987140488.68	8290254326.79	6476413806.54	6432815718.73	9482863487.79	6753884657.03	6003685841.0	6830649518.89	6825147430.7	8607743480.71	8162774358.34	7738741656.2	9274506416.96	8891725133.77
Com_1073_neg	FAHFA (18:0/22:3)	C40 H72 O4	616.54561	14.641	No results	Full match	No results	16849207.1253	16776439.4078	17289765.7201	12010941.803	13801127.9357	12560201.6556	25851182.3125	21717037.299	32505862.969	21847787.3955	36303952.2996	16380436.3066	32940915.2712	20678390.4103	37705707.5491	34152312.3313	28147279.9911	52903401.2174	36449189.7081	26185152.0946	14540685.0591	29038840.7019	21402472.0328
Com_4560_neg	OxPG (18:1-20:3+1O)	C44 H79 O11 P	814.53503	15.073	No results	Full match	No results	2274838.00115	1171463.91898	522959.914263	668533.288045	505303.888478	590962.662363	471161.33172	428719.080313	384090.550392	139569.31286	292447.781715	292229.08945	205266.202745	369712.752477	114721.98474	133255.969513	168534.103392	220298.750079	124269.236027	1116481.95504	553233.395914	1167258.9514	335800.501875
Com_4337_neg	LPS 20:1	C26 H50 N O9 P	551.32144	14.372	No results	Full match	No results	1827401.52864	1580379.68729	1811378.82546	788530.83794	3022603.98724	734242.055956	1034310.64568	800720.506566	761715.155831	1096469.27341	872998.304578	501639.266727	931554.092007	2799494.89312	728434.108658	781397.34146	774783.278152	785051.624937	1294911.84236	833984.267362	815499.877272	899083.73668	985958.433055
Com_2614_neg	PC (16:0/20:4)	C44 H80 N O8 P	841.58264	15.953	No results	Invalid mass	No results	971081.500707	1723971.64144	1021940.08211	4142679.10502	235303.539335	12488356.578	182539.846487	2472678.95674	7586732.26237	2697600.18967	3892064.17143	2174850.43529	2468006.04183	1102252.38081	13631474.7452	7924555.65648	8960763.17371	7205612.2754	442364.805748	1275178.09637	1989608.89045	718563.234806	3546653.00389
Com_1677_neg	LPA 18:0	C21 H43 O7 P	438.27373	14.403	No results	Full match	Full match	18456730.0153	7474341.19553	4508510.32955	4067973.4633	10704665.5442	1210148.97036	14401457.625	2272330.36115	4562668.24862	4673279.42511	5380906.14133	2965429.77001	4129781.98963	5636558.65695	4313085.96355	5523682.96473	4179899.78047	11486444.9194	6405561.31204	5335444.22263	4082520.31437	8524956.43254	2749250.29778
Com_2170_neg	Succinic acid	C4 H6 O4	118.0267	1.191	Full match	Full match	Full match	592130.122107	486552.902539	714861.89355	927514.30033	693109.685431	1463912.7056	681390.865605	1157452.00952	1368346.4666	1199615.75307	963529.481433	723311.527583	945685.211268	635145.848326	13822906.4577	19956125.9925	10875780.145	1663569.72039	422683.609885	747611.531409	614124.768675	756484.155278	906744.165772
Com_1507_neg	PEtOH (16:0-16:1)	C37 H71 O8 P	674.48696	15.788	No results	Full match	No results	16922368.2044	7025900.2066	8463259.62063	6292752.67187	25815258.9216	349402.426787	15101487.6923	3507568.04036	3113914.58239	2602586.58829	4942281.11001	2618121.68902	1874691.94266	9591873.46337	160135.070694	242252.004178	203074.496117	180240.64992	5817770.80444	4561762.62683	9390091.60043	6068323.2117	12015317.3954
Com_2376_neg	PC (16:0e/16:0)	C40 H82 N O7 P	779.60121	15.419	No results	Invalid mass	No results	135548.448042	5726059.9741	497214.282096	75850.9210305	112763.60044	51640.7600722	95520.5799122	84786.1175	63793.181181	85990.9811124	44734.3769784	43062.8553869	128767.870968	50333.8544345	26962.4257656	33633.3982406	43562.0781275	73753.575255	61305.8787943	42427.8271101	11012332.8389	285135.134739	87067.0173752
Com_4222_neg	PA (14:0/16:1)	C33 H63 O8 P	618.42475	15.41	No results	Full match	No results	2739151.24455	150256.171018	1082326.17228	856663.504477	606070.623547	132705.124627	2857073.00166	614652.625949	724053.543081	240927.219835	772922.874014	629651.891686	705149.923926	617094.264024	50827.7833743	63256.463594	77876.2490924	172720.695242	705581.333648	441948.5176	276181.140122	578867.693889	621452.026505
Com_1603_neg	D-Sedoheptulose 7-phosphate	C7 H15 O10 P	290.03989	1.179	Full match	Full match	No results	9788698.32702	13195906.3463	13785754.0008	25780947.628	18034401.776	40631731.6968	16726794.4892	32088004.02	34156350.9938	26952795.3463	9239272.01428	18378644.8287	24962744.7831	16187040.4639	32591020.5302	34320187.6954	36226432.6279	31709947.817	11677208.7191	15495181.9006	17027003.068	9969175.66992	27766984.968
Com_852_neg	PE (16:1e/22:2)	C43 H82 N O7 P	755.58233	16.775	No results	Full match	No results	30821746.9743	43451560.1615	66670774.8773	62124793.7386	27068567.2047	106151194.764	28335490.3342	9815755.01049	2580588.29552	677655.612726	3364131.57185	10043559.5239	39199292.8772	21175177.6731	143139.152583	158845.281476	173361.015442	2509896.10256	5689188.32695	10609605.3853	63666037.5125	4467247.2701	7210193.24249
Com_1627_neg	LPS 22:6	C28 H44 N O9 P	569.27475	13.76	No results	Full match	Full match	1698545.23491	10230199.7066	4972169.84955	512661.009635	12015313.9667	375338.060174	885997.266707	15763896.1844	5303028.44413	9736573.71879	1334371.71609	10844060.0697	11103005.7519	21461055.1084	3968596.59398	3580672.74712	3564471.2846	12033493.6459	9401312.27445	12421139.8201	10453620.5104	9850088.522	4801298.42059
Com_4_neg	Elaidic acid	C18 H34 O2	282.25524	14.409	Full match	No results	No results	36010150673.2	21598056604.0	23593097081.4	10726855983.6	35595668352.9	20510302995.3	13309674815.7	21561022301.4	18641198671.5	22163151503.2	29527584429.7	26388453838.1	18000763233.2	25834727964.0	33519809588.6	34238954883.3	21855589690.2	10981623315.3	21784500378.0	14140987706.7	33549685626.4	22855374272.0	25326013962.5
Com_2087_neg	LPC 16:1	C24 H48 N O7 P	553.33751	14.232	No results	Invalid mass	No results	1466715.10245	4845400.94566	1243992.62832	1051087.74025	4222970.44386	834576.078829	1743266.18414	7166278.3534	3006025.58556	9855538.30544	1668404.85646	6679822.5312	6778683.90479	3769575.15374	1366833.70998	1362036.15145	1401491.05613	33605809.9395	8421136.29472	18974437.169	8557042.20797	11422329.6313	2834495.13644
Com_2544_neg	Methioninesulfoxide	C5 H11 N O3 S	165.04482	1.315	No results	Invalid mass	No results	474056.918383	432142.53309	798058.708217	894292.805953	914647.475661	1365252.56448	455953.810272	984597.304333	2771485.46759	1296192.14938	614464.417887	976608.908053	733716.352809	579011.741922	286805.928262	267188.280416	314108.541745	27178271.7428	2133057.57849	4426531.37104	2316442.77748	9551722.55152	2567152.15996
Com_4219_neg	Cer-NS (d16:1/16:0)	C32 H63 N O3	509.48034	16.964	No results	Full match	No results	1815893.81679	340941.962775	182750.842477	276389.088723	178847.172917	316387.260116	194104.48017	270854.289554	353884.749245	301650.516296	235969.19366	325954.351044	682947.9348	3038582.57417	135251.025211	119854.663429	152163.171349	3340652.7875	956326.164054	351821.587318	312829.313796	224847.849944	273124.59353
Com_1230_neg	Deoxycholic acid	C24 H40 O4	392.29349	12.936	Full match	Full match	Full match	17789663.8381	8992062.55778	27203552.7857	15248518.071	22931725.8882	44518541.8216	8178195.60542	40899459.1423	31591176.3019	21877802.7167	22507170.8461	16961540.0281	20947993.6733	12736681.6126	20099976.3197	14269907.1338	13442090.3527	55716615.7353	27234540.1396	31981211.3051	35860013.1404	21462852.5807	49907911.8774
Com_2820_neg	Prostaglandin B2	C20 H30 O4	334.21424	12.125	No results	No results	Full match	3880147.49686	1427968.279	2126556.49478	2197407.86859	2755860.02856	6416460.53811	2424283.94096	6716640.18883	4813966.56007	2256870.36303	2798171.1089	2101557.21767	4034698.70118	1007826.29538	4501965.94478	4910675.42713	5808102.12454	11698245.9692	6292372.40121	6430828.00946	6428790.99284	4674265.9846	7737576.74064
Com_1316_neg	MGDG (16:0/18:1)	C43 H80 O10	802.58385	16.873	No results	Invalid mass	No results	12362972.53	8813965.50574	15204921.0229	575381.776682	782452.120497	34343327.5112	118606.311862	301754.077736	538296.402304	294387.926825	306234.036042	5805651.76927	6367759.57323	6093621.53139	85537.0606314	99128.6710076	96232.8410692	38320759.5254	3304195.81351	42804051.3569	5832239.97714	243897.528745	990977.789382
Com_56_neg	PG (18:1/18:1)	C42 H79 O10 P	774.54385	15.875	No results	Full match	No results	433805350.9	341025913.845	327035385.086	299287040.987	413437555.359	374183402.159	184962220.07	77523728.3386	348851303.78	52306988.374	246930811.283	149633077.24	92903945.3322	465225681.438	1866217870.15	1941693377.26	2313463081.91	1425570722.65	61250835.0095	80065758.3405	97181310.947	45390567.849	48890678.3361
Com_463_neg	PS (16:0/22:5)	C44 H76 N O10 P	809.52363	15.968	No results	Full match	No results	122944643.505	97086393.031	111976909.997	156327035.546	113700797.662	87350520.7893	95934961.4285	84500965.6419	78951909.4852	57019585.8794	84052220.3923	98193864.4671	62982617.9509	120261840.725	53458350.6838	39173598.7203	60194596.174	46429190.5453	99134163.8877	153361087.668	150949286.394	92815886.987	104759017.82
Com_4230_neg	Taurine	C2 H7 N O3 S	125.01482	1.273	Full match	Full match	Full match	85291.8911602	90616.0885634	97472.6764438	442848.792783	103710.591636	224796.611165	100496.371189	187507.349815	291167.699404	327225.326356	145378.077484	106994.279796	172104.922573	113168.361564	4670610.03835	4518289.57664	5044024.70365	280703.964903	88859.6122753	141535.56757	111464.049826	122296.167305	188578.564005
Com_596_neg	PS (16:1/18:1)	C40 H74 N O10 P	759.50884	15.936	No results	Invalid mass	No results	681172.573762	718494.934864	781747.771827	1588123.10111	648062.589947	1740269.51097	484041.912599	769148.087134	952402.155904	431211.284955	578145.031035	830437.928654	487932.285989	907727.881883	158805609.931	106950735.996	96640894.5745	3828903.6254	605952.50042	1022443.69505	1047195.45487	551746.518226	1773542.00871
Com_7464_neg	Asp-glu	C9 H14 N2 O7	262.07993	1.156	No results	No results	Full match	182984.228421	114346.495372	163997.062555	159372.471315	150441.413539	360282.453825	155112.468267	530690.184423	331088.496472	198979.594977	639498.242489	163949.704462	311820.087852	130692.762476	307685.509287	436622.16861	360842.476076	874190.581407	223705.054546	301121.983648	296150.600464	304763.7951	555621.810231
Com_5174_neg	FAHFA (22:6/22:3)	C44 H68 O4	660.51511	13.981	No results	Invalid mass	No results	1531446.06571	1292596.54309	853669.284467	1216387.73648	1634932.26493	1394479.68113	1122749.1376	1494224.72792	1179364.4661	1590339.49948	2111164.09775	2197840.36781	1891471.07742	1496122.93133	1828025.49762	1364603.34671	855107.350004	1999974.91853	1468330.62784	1295089.06359	1149477.43981	794748.689995	1456530.10089
Com_3565_neg	2-Furoic acid	C5 H4 O3	112.01606	1.085	Full match	Full match	Full match	173173.320451	85855.0711293	192626.670303	73338.1099045	150237.114607	451064.669758	169031.394543	320386.538205	180132.918664	191256.037217	216597.451159	193030.529482	258812.538839	137984.86613	6988937.54884	6138681.3393	6403703.18824	689286.060802	145976.537718	232472.417826	165224.512189	128125.569214	258011.276113
Com_182_neg	LPG 18:1	C24 H47 O9 P	510.29498	14.029	No results	Full match	Full match	32303344.9711	82316686.3085	34200719.9001	18304252.2076	38972520.4278	7087653.08701	45952531.793	40481509.8719	18187870.9818	72396861.3913	36369376.2273	43205990.5136	63066380.3592	169896283.666	55971771.9466	58320227.421	58026466.1889	237191801.852	417367989.125	353749778.909	373657520.229	243669630.928	317908851.961
Com_2634_neg	L-(+)-Tartaric acid	C4 H6 O6	150.01681	10.001	Full match	No results	No results	36255.0570374	35454.4480603	47377.1916659	66250.0797996	42469.4130376	104351.455487	42793.9749913	91389.3838189	103308.449869	72178.5051582	61180.285939	46079.7280568	67310.518067	37328.354838	11556176.9868	10934487.2494	15338736.2178	119844.853712	50238.3005714	59146.047894	42795.695388	56668.0144254	69121.8228191
Com_4436_neg	Capryloylglycine	C10 H19 N O3	201.13557	10.444	Full match	No results	No results	117766.654909	65950.7057852	91431.0273763	140690.575474	130937.793554	290348.054178	86373.1316031	176048.294686	171672.369527	200104.480539	133149.608156	108436.843175	231914.993087	98916.6150738	327440.547125	286657.27065	360588.845786	313735.432097	79033.4061623	3736470.69719	91599.8996584	92311.3605469	165920.380317
Com_79_neg	all-cis-4,7,10,13,16-Docosapentaenoic acid	C22 H34 O2	330.25522	14.117	Full match	No results	Full match	661299148.634	749374339.192	996636738.784	296745941.282	739764679.61	295316783.407	785284542.415	533771933.916	742407006.331	629850444.781	1165241423.81	694402020.823	569733029.559	1045749758.41	562715470.27	606779801.208	407982025.065	520930389.615	679542143.088	670914158.051	578955300.494	734929226.598	364871714.221
Com_6964_neg	Glycyrrhizic acid	C42 H62 O16	822.402	10.333	No results	No results	Full match	97404.7425408	83342.6551137	126863.79971	359178.625848	341708.224038	415955.557214	128177.453558	154177.072605	149501.656747	108330.152495	164804.252715	188740.113203	96592.8513609	619622.772591	35964.435428	37393.0648944	48012.8193354	154740.01831	118634.883523	136016.615906	71690.0445639	170199.400175	576297.302126
Com_608_neg	Lysope 18:1	C23 H46 N O7 P	479.3003	14.167	No results	No results	Full match	4435399.49776	69665224.0438	67106540.1911	43984056.7279	89909973.5923	16720763.6587	76498135.7113	5539433.87412	54650782.9739	92266056.593	53971019.4007	62906163.0499	72818619.803	11396617.4968	75003269.5497	83316744.6225	50879538.597	91366348.367	83028066.0562	100331936.94	5667154.28736	8153189.55957	81147332.4506
Com_7516_neg	Lysopa 16:0	C19 H39 O7 P	410.24519	12.853	No results	No results	Full match	42650.3579881	18629.2029971	21170.7053997	31475.9858523	63405.0378039	98883.2433038	15531.7119855	41597.2080166	48949.0732326	74187.7998879	57286.7852714	18096.8950397	30881.7663668	11914.7000178	10052.1984206	9458.54012317	11090.0224966	180892.017319	332537.725031	84228.4073785	124942.537064	56116.6655976	171390.081473
Com_3817_neg	FAHFA (20:4/22:3)	C42 H68 O4	636.51469	14.026	No results	Full match	No results	2405145.36458	672780.860996	923092.386997	1822219.1799	1528468.71827	2081807.7972	1853597.99426	2453075.54285	3818500.34584	4409956.5128	4545505.79253	2811617.8967	4478399.51592	3871617.16163	3722632.14518	2272725.84274	2502045.35378	3203553.17289	2215708.14141	2702588.35512	1241513.09761	1118518.58885	2929708.8393
Com_3134_neg	FAHFA (18:2/22:3)	C40 H68 O4	612.5148	14.065	No results	Full match	No results	3382305.45542	3744664.16461	6962140.24626	2951449.21615	1645988.99117	2409430.78281	3031500.73987	3807850.22881	4850720.72097	8830423.44007	6773186.11908	4974235.7105	3904824.89212	4794152.05225	7494477.94442	6106177.52988	4818351.1414	5287461.57343	3379238.70534	3754877.61261	2554370.37092	1250773.36572	4593854.66536
Com_3678_neg	Cer-NDS (d18:0/20:0)	C38 H77 N O3	595.5896	16.682	No results	Full match	No results	614079.310022	834370.571756	1178081.20444	1776031.4287	1287591.56239	1582117.02705	2566801.57551	637378.601544	659184.863285	398761.727007	474093.999382	689777.906679	877437.841803	1390847.57297	288517.636356	315153.688598	374496.47691	656030.345976	476565.834636	700593.642455	4345615.50594	1180678.46917	932530.585952
Com_686_neg	Decanoic acid	C10 H20 O2	172.1463	12.22	Full match	No results	No results	58606.8790281	45120.0589276	67732.5014074	89748.0904682	68331.9395275	133061.29615	70604.9728462	230378.298246	183478.546595	103660.66146	124249.866621	61644.5719337	83083.9792249	57902.8334291	119073250.138	131171044.989	151339798.452	163660.949641	58142.6406419	117243.126764	58426.4004878	76239.2236839	113307.012055
Com_1794_neg	Tridecylic acid	C13 H26 O2	214.19248	13.334	Full match	No results	No results	14708844.3412	9323788.36705	13359064.286	10537441.5359	13916807.184	23994456.7163	15290702.7478	20341066.4333	23081618.2654	17289157.537	13880938.8424	12673573.1409	15658435.2403	12569873.7382	25836153.0443	25468752.0792	31815500.8139	32069434.103	13048233.3881	17322381.7115	16856308.7851	14792691.9438	23274582.2508
Com_4200_neg	FAHFA (17:1/22:3)	C39 H68 O4	600.51482	14.11	No results	Invalid mass	No results	1193550.01209	953058.809838	1863086.1434	1398366.18199	1904964.12576	1974454.44295	967589.880775	2282674.3299	3429733.27838	3457830.81066	3361263.96358	1337533.45678	2341638.25016	3081496.75738	2626610.57288	3039895.3682	2022574.40225	1693619.66904	1464420.68869	1237132.05223	974310.568685	1129445.35018	930667.898746
Com_4360_neg	LPS 20:3	C26 H46 N O9 P	547.29051	13.954	No results	Full match	No results	763406.706374	1993289.56664	519605.775245	552172.495551	1661238.5947	448595.368779	949362.02907	658525.999489	611990.96438	1820665.94009	533730.536474	1429276.42214	985940.482217	2685427.60807	1481998.5926	690005.001234	1074354.71795	2897328.73507	2350354.95382	1920594.17126	2079993.49812	2634970.88684	1016547.96649
Com_859_neg	FAHFA (18:1/22:3)	C40 H70 O4	614.53047	14.347	No results	Full match	No results	38533671.0536	17558063.3638	29865305.709	40298964.5464	28675421.1247	50662860.125	48011803.9757	42173480.3155	79732744.9367	84690844.6147	61147358.1957	18005690.5353	41335425.7792	34247734.4212	84472357.6629	77670995.7872	60815675.5936	180801519.821	37028369.094	51601887.6768	35484630.4279	36038256.8192	45992372.0521
Com_2812_neg	LPI 19:1	C28 H53 O12 P	612.32639	14.204	No results	Full match	No results	1515658.66985	2292054.62152	1018132.4231	755376.06108	851322.406737	599777.513292	1252817.90775	1526085.55468	1219257.41353	1871803.45343	1939502.24586	1369533.11452	1300302.08647	7600242.92197	2107024.79037	2471529.32937	1848562.4956	4622419.01111	4950783.03379	7910642.22429	3614804.36465	5656445.43699	3489342.26744
Com_1188_neg	PE (18:0e/18:1)	C41 H82 N O7 P	731.5822	16.693	No results	Full match	No results	8513773.50447	10676353.908	44029107.7412	30702562.7763	9459098.74289	42289168.7209	12712585.7887	236244.125989	299968.370621	192042.265592	1138919.06581	5365286.48193	14591068.4986	8109581.58557	140020.486248	136272.875954	192127.563547	924459.004669	1542721.5579	6816388.32059	7973397.74451	4019477.49874	300944.44556
Com_2314_neg	PE (16:1/22:6)	C43 H72 N O8 P	761.49689	16.804	No results	Full match	No results	4817487.32925	8762937.30793	5756513.10868	1446193.95653	3258200.83184	975357.863194	989600.808507	121848.583568	169084.470018	420895.271443	361259.802113	1446139.03461	1494194.60782	724596.23652	54466.556509	70040.68883	66570.8722217	724071.205556	1361961.42786	5214002.32704	1377614.22329	62412.0704551	103589.695667
Com_1205_neg	Phosphoenolpyruvic acid	C3 H5 O6 P	167.98235	1.141	Full match	Full match	Full match	2642511.04514	3852713.84565	2817037.52329	1546059.11313	1959697.36234	5393822.85098	2391337.8964	6116087.7741	2363967.15614	13750980.0738	9432766.85098	2696036.54005	10746234.6091	1268604.05538	56203058.519	37340411.2072	50358093.1112	18962117.1156	6200183.89531	8169592.72031	1225789.3626	6853764.58485	5416778.70589
Com_487_neg	FAHFA (18:1/18:0)	C36 H68 O4	564.51132	14.361	No results	Full match	No results	122304095.129	48572583.6944	27598778.1938	28435483.0691	116805206.706	22347433.7243	96991608.3392	36345513.3035	54124646.4735	42673614.4961	48467317.1598	34846116.0454	34758984.922	73762128.0733	99372724.917	98619571.7615	76233371.0626	32442507.7147	73035838.8698	47615966.4494	74511015.1277	27180133.6932	38067213.1666
Com_2902_neg	SM (d14:2/26:0)	C45 H89 N2 O6 P	844.66505	16.33	No results	Invalid mass	No results	917688.285665	1420808.864	4943852.30367	553929.3214	56730.7169845	221954.103289	7734261.57984	279621.218107	235265.578772	61696.3407703	80932.5946191	85568.9203755	345120.619261	218498.629658	152221.904262	146405.169116	136231.34249	135525.222413	965437.015961	420092.764375	7381728.27402	260439.206222	1098944.30091
Com_3462_neg	Prostaglandin E1	C20 H34 O5	354.24037	10.929	Full match	Full match	Full match	2014211.85287	975028.140628	1272702.17847	1419516.31147	2114366.44354	4694843.69552	1425339.56904	4064824.84149	3271265.68611	1959016.01873	2179331.41024	1450605.54676	2372068.63506	949503.067096	3365075.18947	3004582.44273	2945703.65512	5011248.91059	3994982.89115	3580242.17667	3688903.50132	2611813.23527	3992374.45857
Com_860_neg	PA (16:0/18:1)	C37 H71 O8 P	674.48709	15.898	No results	Full match	No results	28594549.6579	10208126.8149	21830685.6681	11465366.3151	46973280.5745	443531.038297	65916021.6948	1114397.8333	480123.051803	4776342.15938	37277147.8491	2483140.12544	2537202.32298	61322334.9775	263061.74746	175187.885393	196373.423635	1270412.32737	10866226.0283	371276.708531	12086679.11	2941758.4435	12015317.3954
Com_2031_neg	Dl-Mevalonolactone	C6 H10 O3	130.0631	5.45	No results	No results	Full match	72596.0201579	32897.6208955	58460.7104691	97177.8078888	43757.1625791	115253.570687	54115.2424278	86053.5687218	107334.459575	63846.1493984	70191.8578334	45091.7596706	75230.0737159	34093.9953444	19759334.7406	22037914.9288	25360858.831	233815.230608	75113.5396358	89689.7686086	54826.9219993	79564.1161226	60883.3738933
Com_6113_neg	PE (18:2e/20:3)	C43 H78 N O7 P	751.55031	13.793	No results	Full match	No results	802537.964706	692716.795713	1193581.82541	1138981.63505	747067.142189	826043.294951	462878.489233	717550.200492	349595.894071	477741.6277	130628.695219	203599.879861	654428.409452	327352.937466	228872.421298	245003.562768	262899.232705	224671.04291	305318.830306	167348.223033	550851.596549	561397.03223	996678.1502
Com_7209_neg	2'-Deoxyuridine-5-monophosphate	C9 H13 N2 O8 P	308.04167	10.352	Full match	No results	Full match	222951.072529	166985.059248	227781.270828	185759.23766	308148.808933	577294.121204	313926.374043	545864.927875	559983.505654	331017.840766	363085.078322	242131.602771	214056.512129	419439.976239	326639.911923	348414.309671	425905.981601	561155.791091	305766.7259	359234.558866	492307.86202	355791.852727	939850.015582
Com_1784_neg	FAHFA (20:1/22:3)	C42 H74 O4	642.56165	14.744	No results	Full match	No results	10535223.1895	7360678.67015	8926414.4887	2864542.54157	9474293.5277	5174262.13037	12099572.7109	4579846.37905	7819558.0638	9339892.26991	8146169.52248	3576470.14228	12672508.2093	4048358.05283	16188332.694	15234671.625	8807988.82622	20823732.1934	15186878.5962	14500962.5408	9073549.08046	9926325.8908	6920868.5759
Com_3412_neg	Epigallocatechin	C15 H14 O7	306.07573	1.245	No results	Invalid mass	No results	599545.766944	1373628.68252	2020140.12571	8702061.60252	1417939.60199	4433323.60502	2865579.27931	3632501.58851	4826054.73952	3447507.98537	2104739.53883	1537969.54764	3825628.75297	992207.446356	1782396.32468	1248691.30997	1607148.47911	2461112.09474	649569.301281	1139570.58845	643386.869415	4142477.69785	3376509.25
Com_3215_neg	(2R)-2,3-Dihydroxypropanoic acid	C3 H6 O4	106.02514	1.267	Invalid mass	Invalid mass	No results	3673224.14424	2560954.65343	2432267.11445	4992558.46156	2974694.35252	6630377.42828	2935725.40204	11608970.8034	5858466.33265	7483669.8516	3289662.40898	3622608.95286	6511804.26568	2801138.56375	195137.155881	181789.691172	213713.321219	3167119.3972	831196.799779	1760646.08156	1216334.34601	1470234.53046	2472659.8614
Com_3652_neg	Cytidine-5-Monophosphate	C9 H14 N3 O8 P	323.05131	1.181	No results	No results	Full match	515382.505123	286331.973878	421007.710041	358332.012505	408197.057505	862150.495707	1555755.4873	1287049.66802	8113606.4536	595147.81752	6040545.98223	425984.001416	556947.808812	347234.819804	390978.462522	388194.857467	437462.355316	10870401.9268	3296599.87043	3933099.13959	3922169.64983	5638373.69301	6384277.93642
Com_1694_neg	PG (18:1/18:3)	C42 H75 O10 P	770.51309	15.561	No results	Full match	No results	2260067.40409	1315563.55604	1743483.45552	2008647.75867	3181498.70918	8582224.50136	1079368.22532	939706.772649	1370566.47807	991330.104805	19623617.9066	492814.557095	995938.869133	1261322.58465	15635580.5237	16281879.795	22049751.1954	8462186.86488	16683798.2652	881956.277905	2010825.20856	564674.910863	649778.002921
Com_5700_neg	Pro-Leu	C11 H20 N2 O3	228.14666	6.795	No results	No results	Full match	1034458.01182	981751.819837	879920.425914	578312.095046	1064323.29125	2492640.13117	581966.11799	2689634.53361	1016397.56058	1757981.09137	704583.156782	864727.153694	1398500.91351	1151201.06605	82753.5806665	86875.209744	90636.1548558	1253266.22517	320154.416413	769411.688928	447075.58746	471561.508907	358155.602355
Com_3467_neg	Tretinoin	C20 H28 O2	300.20837	13.67	Full match	Full match	Full match	3383866.06229	1460036.31587	2118518.14388	1365338.50064	1901299.49162	3428121.36507	1199479.04832	2040118.84377	2310559.58498	985363.284398	2588962.51402	3121978.93004	1587808.23163	2691473.85432	4763873.67867	6195530.36163	5383825.79651	6389321.90394	2742795.48119	3441610.98638	3016995.44892	6297920.04691	4821843.19322
Com_3933_neg	D-Ribulose 1,5-bisphosphate	C5 H12 O11 P2	309.98509	1.117	No results	No results	Full match	2257469.94234	1306418.19141	1798215.07692	3962150.15164	3820241.91351	6818382.8197	2093438.73026	4899826.1702	4954701.76161	4044462.72213	2541960.41459	2100304.35837	2509340.06964	1305613.38313	1872196.21282	2830734.30124	3472452.52278	3779520.56664	1917172.07117	1580645.05949	1247480.6339	1339364.80364	1921514.26913
Com_1_neg	Ethyl myristate	C16 H32 O2	256.23956	14.197	Full match	No results	No results	29618365141.7	27736674388.7	17801948801.8	19739696326.4	18482089415.5	11870028207.5	56009819265.3	21410653061.3	5327181504.3	28000247934.8	30692210345.4	29998505220.1	23825500274.8	25445265977.3	28748650558.2	27498545403.7	28297211106.2	21664192056.6	26295727257.8	23866974855.6	27713318076.7	26457721189.4	17220282776.6
Com_126_neg	PS (18:0/17:1)	C41 H78 N O10 P	775.53786	15.91	No results	Full match	No results	596690314.912	583831056.864	674180222.269	720708712.002	380004796.903	655649309.59	378071557.921	381419376.877	301933554.761	271633335.118	283899131.481	437222256.499	292281256.316	423863181.662	42330193.0396	35204870.6687	58892848.3189	64753900.6206	221354952.583	480202029.989	234119713.586	403608332.294	482954215.835
Com_797_neg	LPG 20:1	C26 H51 O9 P	538.32656	14.403	No results	Full match	No results	61635346.4321	38718811.4811	13600221.4489	9070912.5411	32186887.3807	3350509.45019	31129620.3616	12825090.5589	9161861.06824	12179597.0634	10072095.4386	7520230.11102	19194450.1705	30673491.0493	11305384.3764	10256647.9795	11685276.4374	10106872.0686	28829777.8814	22649251.8117	41058660.5944	27861913.9013	24317104.0072
Com_1734_neg	PA (18:0/16:1)	C37 H71 O8 P	674.48298	16.019	No results	Invalid mass	No results	6683728.0059	1066904.22481	4170110.86921	188759.360456	3443077.8989	472013.351845	11395309.3068	8085850.51299	17204254.4221	617393.004315	4545427.743	18513610.5864	14177330.1438	19225270.309	145017.352102	137243.428867	160348.508791	5084423.0932	1963742.18788	24270729.5751	12223087.771	18484343.4775	352652.039682
Com_1042_neg	Cer-NS (d18:1/24:1)	C42 H81 N O3	707.64285	16.255	No results	Invalid mass	No results	21996209.5663	6157753.04525	52987599.9531	38758440.9454	1008938.3782	4178506.21576	1848276.15096	4976987.30641	7462106.06458	771635.095687	799623.527441	548911.696154	847344.550087	12187390.4588	543764.8831	448641.633264	520400.332235	10300289.911	1237304.51772	18894418.4646	15471660.7743	52971141.0131	17340625.5943
Com_2835_neg	3-Hydroxybenzoic acid	C7 H6 O3	138.03171	5.546	Full match	Full match	Full match	82022.8191395	34886.0512666	55909.871944	70786.6861555	44589.5881039	130680.093645	64305.7301536	99395.1397661	112845.565498	68428.4951284	93076.0315622	53817.0997105	90763.441824	39758.0899596	10679310.0869	10824276.0662	13171105.1742	376963.464356	76878.8622944	115346.537751	59828.2143667	109357.904327	72065.2978212
Com_6447_neg	Histidine	C6 H9 N3 O2	155.06963	11.979	No results	No results	Full match	602824.249926	447967.878966	656559.344296	876418.149194	622110.591292	1963490.24917	686900.656712	1118674.6971	1621827.26469	713317.955992	887930.942875	779685.905246	1120267.36078	626938.773402	70663.5004972	67640.0476786	89824.0539093	2482714.91271	630230.592341	956151.507053	770677.26873	818185.597623	1007555.56048
Com_2507_neg	LPI 20:1	C29 H55 O12 P	626.34298	14.417	No results	Full match	No results	8619687.71992	2964475.27872	4165168.7619	1915205.32583	4049360.17139	804856.196529	5515945.28584	1858420.95894	2712565.24642	1782832.01636	4067367.27153	1970496.1882	2994931.36266	5525242.94867	4284031.90418	5510742.35484	3734980.93148	4636847.19592	5543618.31944	5039100.19951	4096501.44854	6179951.23816	2772119.81827
Com_3915_neg	OxPG (18:1-18:0+1O(1Cyc))	C42 H79 O11 P	790.52933	14.95	No results	Invalid mass	No results	3305567.14413	2070487.20931	1896815.82235	108546.847892	2968492.44058	329965.785294	962084.396813	323132.086476	118056.193383	419063.079475	806122.407906	668649.167114	498223.882133	1313811.73567	65623.0876883	114653.906272	137782.335769	172744.025215	334288.918337	244274.940874	1409372.33648	919947.682934	187035.875871
Com_6878_neg	Phenylacetylglutamine	C13 H16 N2 O4	264.11069	6.819	No results	No results	Full match	591637.814819	59641.6220309	303159.750295	460456.618594	253464.409131	1220690.21368	630095.75374	162919.011303	447801.416415	82975.9813847	915143.815869	112396.731525	138728.751088	48303.5083966	38985.417295	39316.4554027	36442.627702	478668.664361	36746.2134138	72598.6842502	65348.1395153	78545.4169751	69046.080335
Com_3628_neg	S-Sulfo-L-Cysteine	C3 H7 N O5 S2	200.97579	1.216	No results	No results	Full match	155449.627529	197211.914596	637164.243226	303848.546747	594726.230727	812347.434068	277448.559856	844456.212189	1160520.06186	411297.679317	779666.781026	814767.427936	652227.962305	526302.010384	1810176.74983	3264687.77493	3748690.7862	12797154.0951	2277277.00701	3256834.17484	2794034.64285	5103931.5179	5939954.73731
Com_1312_neg	PE (16:1e/22:1)	C43 H84 N O7 P	757.5977	16.754	No results	Full match	No results	1524379.27882	93531.6012454	127181.1703	134760.142523	73359.8848987	7601731.69327	50520.4495267	41172065.7622	8213698.48408	2442708.14957	10163597.0924	10911209.787	15229764.0696	997204.323873	61838.6408865	74930.3461864	84983.540288	145122.64236	406636.338628	599360.694117	311330.563314	21576822.0461	55966311.3906
Com_181_neg	Nervonic acid	C24 H46 O2	366.3497	15.566	Full match	No results	No results	45276579.2536	34571561.7154	17878437.7006	13466562.673	35214235.6235	6859265.95652	49074642.4714	3374837.07974	5401536.10962	4084898.89698	4525526.08853	9286345.96606	5544565.86449	28478794.5059	777452956.664	659578561.364	682895271.562	5987589.48542	25075062.167	8003024.98672	8050361.15392	18002993.3595	3138318.80548
Com_221_neg	PG (16:1/18:1)	C40 H75 O10 P	746.51059	15.628	No results	Full match	No results	216236386.532	35653443.9405	135304586.99	186957100.297	96642310.6854	47797231.7727	120142486.003	53374479.3226	62194959.3867	17840443.5101	66727489.2079	74864063.7084	92922578.8516	105822158.433	366993915.996	442924989.432	521376111.858	306087108.899	34403079.6629	363806954.228	25802352.4013	535501101.233	16075306.1469
Com_549_neg	1,2-Dipalmitoylphosphatidylglycerol	C38 H75 O10 P	722.51035	15.768	Full match	Full match	No results	88988629.5525	90927311.1956	120704242.375	157926307.619	77590764.4833	7947958.91063	57085160.2444	57964923.9178	101811451.605	28331828.2897	33559982.7749	44370005.5102	51251499.5398	91679728.9943	83942575.7067	101928260.511	93042184.4561	4251679.69794	51175056.6593	111117098.397	59369580.8827	47238576.3353	89349563.6005
Com_6084_neg	PS (16:0/18:1)	C40 H76 N O10 P	761.52045	0.733	No results	Full match	No results	39197.6749993	19431.8745998	20782.3923197	29997.7032755	18065.7684494	46351.1230905	27405.6450748	56182.6665979	67665.1572555	30303.5414609	22331.7209868	17207.3355228	23857.4442731	162965.227146	13585.3904708	15423.8557264	16690.4663137	88782.7054488	398937.70875	843646.92485	1080168.5648	1294385.62106	244609.971749
Com_239_neg	PG (18:1/22:6)	C46 H77 O10 P	820.52223	15.546	No results	Full match	No results	8370686.64783	4075858.20471	4235270.01936	3777401.47445	3818461.10641	9268456.23243	4492430.6059	1995509.51595	1644217.77116	2113416.95566	1480700.78261	4275920.26576	1902808.06782	2355388.48217	50052.1752945	67349.3465048	74269.9489169	224169564.864	3232787.49807	3887664.78091	2668651.45983	467819915.14	1418125.73353
Com_889_neg	Phosphatidylinositol-1,2-dipalmitoyl	C41 H79 O13 P	810.52739	16.034	Full match	No results	No results	11674547.3364	9773540.21092	24581440.6994	34128743.6133	6289372.67433	43129363.4722	6584481.58898	41722394.1882	35233615.3003	10182193.5805	16591019.4882	29574744.5987	23523828.4545	37217539.1016	19961119.3508	21377889.5564	13690221.4064	22924436.1298	48311270.9733	61964846.2004	57340912.3462	31272125.3391	33735326.0597
Com_2829_neg	13,14-Dihydro-15-keto Prostaglandin J2	C20 H30 O4	316.20356	11.458	Invalid mass	No results	No match	2163350.28857	1114919.21226	1413775.21215	1287508.79463	1796445.61404	4727567.55223	1192145.26173	3472237.6983	3368040.89142	2101526.21593	2167094.52389	1315043.47895	2936426.91778	748056.387493	2641439.77447	2749973.15457	3145505.54865	11092884.0316	6231163.11741	5817882.41746	5381592.10947	4952568.97125	7026600.02132
Com_4150_neg	PE (18:1e/22:5)	C45 H80 N O7 P	777.5608	15.329	No results	Invalid mass	No results	83278.6934961	71448.1771629	55439.920214	3224360.21211	662526.098722	3702362.14865	1040703.40512	3270776.15294	923982.717428	311626.116221	274795.42299	578669.370879	344676.153079	220628.899176	73794.33522	43349.4355495	50250.8999606	67352.4865006	29910.5447937	60360.5491609	754569.258704	4158603.40759	1319308.39342
Com_2546_neg	8-Iso-15-keto-prostaglandin-F2��	C20 H32 O5	352.22458	11.709	Full match	No results	Full match	4520597.43372	3618914.56104	4199547.01053	3089828.62741	4548462.47015	11630796.4413	3820976.76866	10995397.9323	9557917.3909	6009136.76005	6392284.62856	5232699.31401	6885153.96332	3602890.70008	7018295.31649	6765804.99454	7592408.76473	14521191.1853	7663703.32908	8905361.50349	7731204.70438	5601355.12746	9353253.96389
Com_4550_neg	Phenylpyruvic Acid	C9 H8 O3	164.04722	0.601	No results	No results	Full match	14628.2959927	14394.1225114	19240.8227349	57825.0519383	26051.5143531	45400.7950429	17866.1841587	33352.1706396	39790.15937	26818.6693677	37728.6107718	16317.3834135	25519.8020861	25487.3598409	3849636.49927	3951026.57116	3485459.84945	37795.4316839	62992.7878441	22914.0367992	25546.8529633	24568.9759504	31005.6188346
Com_482_neg	PG (18:1/18:2)	C42 H77 O10 P	772.52755	15.708	No results	Full match	No results	83226825.5117	28423037.9756	67557739.7443	160087718.785	38189148.444	103870807.582	54204023.6215	12253144.3179	44269810.1084	8721095.93256	33280661.5491	7026978.00406	23272398.9977	31513173.9582	162219547.63	216021484.296	214516544.392	145562255.551	30211681.6472	135230071.936	24883746.4029	47179635.7368	38982107.9479
Com_3300_neg	FAHFA (20:2/22:3)	C42 H72 O4	640.54617	14.492	No results	Full match	No results	3124209.45831	2379667.92723	1894270.86082	1072173.40048	2899205.4599	1134704.27001	4209985.50048	2510710.18241	4278373.67479	3944474.02971	4752204.26371	4569205.94885	3353483.67865	3389352.52179	3570021.5368	3841184.38885	2801495.52655	4153108.93338	4417957.2595	3113335.61871	1258441.90251	2845901.63393	1693207.0215
Com_1768_neg	PG (14:0/16:0)	C36 H71 O10 P	694.48086	15.74	No results	Full match	No results	418609.730946	858823.099285	527018.420116	687472.489676	365545.730781	12799015.7336	341910.525682	205964.84794	21193138.0893	225343.797646	246308.693448	18035597.0555	17074617.8149	379532.504454	28120921.7399	28950152.1813	23743700.5495	4706349.05181	4170565.7517	5531974.26246	600523.874709	6015238.5032	4212276.46785
Com_344_neg	Arachidic acid	C20 H40 O2	312.30236	14.946	Full match	No results	Full match	25333043.2677	25535798.3539	43522389.4264	191141689.475	52078521.7942	127705048.821	51179419.0425	158310890.088	186151160.496	158201657.198	206855116.109	274669495.548	223022846.535	33158632.9324	8123911.72013	7355956.27761	10287578.3005	133529348.219	9728439.59572	13927517.2079	10280120.7712	22058098.8391	158095752.59
Com_1111_neg	PE (16:1e/16:0)	C37 H74 N O7 P	675.51989	16.79	No results	Full match	No results	16140427.9179	15383151.458	22690579.6638	9080847.46265	2337976.08579	68175118.7265	812695.468023	743365.177204	284625.093939	190229.307837	3575836.94059	6543584.80826	8870946.78681	2943128.02339	93631.5289625	117901.647831	119307.99248	6180341.63614	855238.517321	56858366.5989	10165835.6258	1117705.76599	1000331.56499
Com_367_neg	N1-{3-[2-(2-pyridyl)ethyl]phenyl}-4-chlorobenzene-1-sulfonamide	C19 H17 Cl N2 O2 S	372.06628	8.75	Invalid mass	No results	No results	47728241.0527	20620321.9532	36198005.4852	38855616.6936	53090259.9321	96471368.2889	38139712.2175	106930298.198	86959241.5284	43070965.7917	53013061.3724	37758350.6874	59831340.5309	25248654.961	101610619.978	110494423.123	111543142.046	331152452.029	171101399.388	145665476.83	146968121.51	106697787.866	152801906.584
Com_3865_neg	Trans-Citridic Acid	C6 H6 O6	174.01637	1.113	No results	No results	Full match	311917.529531	240162.221671	4348381.71982	143511.767635	416184.864156	3350228.07352	1996704.90727	1272168.10155	1703552.15118	422393.569439	1367743.25489	2441378.19363	459157.754883	319114.884316	1987501.31947	2781429.69339	2976230.50325	1039731.86392	534657.297379	963323.399592	148318.176751	286943.327914	430375.594211
Com_3146_neg	D-(-)-Quinic acid	C7 H12 O6	192.06343	1.237	Full match	Full match	Full match	229143.103959	313906.88611	2527361.3081	732443.607626	6299130.25492	8137656.38018	425048.657856	1430819.72211	981199.647184	855887.326423	643622.82765	410189.380801	567071.543259	501225.409863	2771281.56476	2745208.92993	2554483.9464	1607470.0803	123126.302554	385108.972488	260967.094203	1233679.90115	977929.393531
Com_413_neg	3-Hydroxy-3-methylglutaric acid	C6 H10 O5	180.06233	1.323	Invalid mass	No results	No results	50043429.9172	53142245.5065	82619788.1977	133729207.896	104657879.325	201469918.918	77133872.6493	235843131.143	264779631.761	168953519.807	100621094.213	116531973.284	171217168.079	69977213.8304	18502669.3383	13379702.8122	18410856.2044	361309509.055	117012226.955	158573209.254	176532266.692	148822697.509	220681776.58
Com_4609_neg	PG (20:2/20:2)	C46 H83 O10 P	826.56825	15.719	No results	Invalid mass	No results	2203281.0587	1145426.07009	1711255.37915	1039839.61582	1881509.90493	297736.703036	791066.845128	480639.873483	718060.674992	508162.413702	140262.914594	298483.757034	502042.640073	719908.692427	49169.9662314	76684.1565107	77270.7687076	231872.141761	769084.197818	727425.426926	47699.7507575	530845.837663	701447.078451
Com_2474_neg	Undecanoic acid	C11 H22 O2	186.16199	12.731	Full match	No results	Full match	49905.0081104	41337.2075624	61427.203342	133728.630218	165942.216313	224521.981801	81152.2587407	100077.933383	614021.424045	172267.218527	211089.089106	58563.0940854	154226.369646	99327.6522443	13569098.8548	14581323.1005	17320398.6213	661676.513432	45501.1480212	1599894.07338	175113.806659	69020.3192671	324738.003834
Com_6264_neg	lipoamide	C8 H15 N O S2	205.05904	6.962	No results	No results	Full match	783132.082633	288127.273585	619146.10945	326560.584927	579695.663569	1410518.14891	537644.479513	475129.199247	696072.419351	292556.214894	600849.097615	400752.286513	618069.850264	153031.335962	71222.6221093	68589.1521392	90393.7881254	2761822.75129	317340.95958	548916.131772	295852.504548	607744.163292	177464.251487
Com_1862_neg	PG (14:0/16:1)	C36 H69 O10 P	692.46543	15.557	No results	Full match	No results	15207228.9695	8236558.73883	15580237.6163	12070886.1334	238021.721935	6036573.52271	199704.456331	9585121.51988	5391522.03632	4941717.40471	5167815.1601	7498534.72349	5854501.69408	8545794.24377	5101608.0467	6605084.35954	4652178.42383	133030.519462	95845.8809182	232112.132029	126064.008186	124688.705621	98274.6575577
Com_1524_neg	4-Nitrophenol	C6 H5 N O3	139.02556	6.559	Invalid mass	Invalid mass	No results	16541770.7171	9089007.82378	16097673.0614	9196675.20236	16064581.9865	34142168.4311	8058274.49851	23463351.7743	26603014.7812	12654333.2768	36097155.6967	18765807.723	16079672.5638	14398274.0889	54379.7905815	56422.9955716	57566.1982339	60138777.4198	17109288.382	17129793.494	13186055.2753	14797611.9671	22813874.8421
Com_2652_neg	Ethyl N-(1,4-thiazinan-4-ylcarbothioyl)carbamate	C8 H14 N2 O2 S2	234.04914	14.205	Full match	No results	No results	6769191.84082	6745692.16945	6105073.38532	5176559.61181	5866398.8458	4752295.87327	8675997.83605	6181981.66535	5576017.26758	5820046.22515	8455189.55525	6851197.55085	4445325.54395	7183758.01195	854510.807303	1052889.48842	1683484.08589	4369866.07809	5500626.81088	7769339.25028	4860658.23017	6127418.18618	4856728.45694
Com_974_neg	D-Methionine	C5 H11 N O2 S	149.05104	1.686	No results	No results	Full match	2011627.05786	1842698.52317	2600379.31572	2467135.44616	2675414.06962	6230389.98851	2866821.79127	5384042.67135	4752221.44971	3598792.10163	2734678.79016	2437842.02574	3305281.43808	1734224.45144	78820246.935	62460161.3531	62816191.958	5780895.93502	2744220.42006	4129934.18798	3589471.44752	2634686.10508	5851346.0839
Com_1461_neg	Cer-NS (d18:1/22:1)	C40 H77 N O3	679.60908	16.318	No results	Invalid mass	No results	3111777.27256	5197598.35349	10181249.748	8124596.14066	726955.07973	4640368.48754	9450452.43363	5016895.22537	7124270.69784	551466.721125	1863480.87935	1241916.73014	5487640.54982	1892649.54788	314745.637544	405841.899128	425443.843097	1961628.62431	3620525.028	4007012.92887	26644420.8616	6489307.72012	15126690.3271
Com_4249_neg	PC (16:0e/15:0)	C39 H80 N O7 P	765.59004	16.869	No results	Invalid mass	No results	867906.822522	1194495.01059	1326845.60563	143320.928872	111102.748212	6061666.65074	93530.282678	197472.586365	242622.242978	181627.033721	167299.759225	570970.934933	1026757.69128	825522.453232	78155.0080032	90573.629942	87927.7170437	2160609.82577	72354.3965891	4126761.39856	668274.385503	132030.585341	174346.038214
Com_2254_neg	PC (14:0/16:1)	C38 H74 N O8 P	763.53715	14.554	No results	Invalid mass	No results	3660149.99413	2745009.11289	7945640.08418	2309993.5365	1005333.64667	29508031.761	905368.379375	1340344.51697	922789.116938	391355.410635	593267.137051	5039480.86286	5841021.28591	3038973.17863	257627.507747	255890.301013	360589.491786	7755582.40446	472435.025823	14214792.5395	3719372.58565	7880235.82794	443029.94978
Com_1610_neg	Pyruvic Acid	C3 H4 O3	88.01622	1.323	No results	No results	Full match	132022.559535	110654.559192	272864.992753	267946.406576	190180.02852	386660.057245	180199.432672	348051.297278	346737.292051	260189.717027	241028.828128	179082.911105	270875.128792	128864.572246	30129056.0604	29302622.181	38481143.1802	521042.931025	160968.550303	262718.437185	206899.661161	227006.246554	367759.847461
Com_1167_neg	PA (14:0/16:0)	C33 H65 O8 P	620.44127	15.582	No results	Full match	No results	35289407.8397	9729937.06151	22389996.8931	21627737.3083	29856001.091	5113180.22223	28653301.522	6759002.42269	15415242.5835	6137061.56439	11092788.2803	9111107.21772	12150510.5459	13259111.1327	576067.051427	897702.176823	978176.233431	19369295.2467	7792848.92259	7220823.28184	7397591.54508	12060196.9101	8315297.9256
Com_136_neg	PI (18:0/20:4)	C47 H83 O13 P	886.5563	15.785	No results	Full match	No results	377482795.549	392856581.778	382522927.456	472651959.775	466572148.575	27035280.2844	334545146.509	66270180.5778	109071485.576	9640809.74985	128725182.109	93157224.1487	73618146.6464	690781945.612	3489329.19951	2536470.33784	3058628.1423	5338053.51832	174008292.149	36574305.6278	234866103.901	154918529.882	653097465.31
Com_340_neg	PS (18:0/22:5)	C46 H80 N O10 P	837.55153	16.209	No results	Full match	No results	17794627.0905	15403630.3478	30537764.7788	7437047.42138	1071727.59051	24047021.7826	12205259.2006	32383293.9502	33935320.0614	4264297.44164	18215707.9519	46284047.1978	39001602.9493	50667250.4415	248964030.428	269612109.089	254107513.947	76823037.1166	188421809.135	90492521.9503	50020909.2881	86432281.6004	25424209.0108
Com_4047_neg	Phenol	C6 H6 O	94.04199	5.572	Full match	No results	No results	93067.4884171	37677.8621741	59154.7119819	76451.5016145	54728.5310136	141137.972872	69451.896955	107349.391545	139467.702805	74323.5107103	107480.202542	58123.8974285	131404.695206	45328.4363802	4411629.21854	4316889.89826	5991445.49189	407130.55617	81550.4908001	128813.10389	72872.884109	134189.325494	77832.4361819
Com_2874_neg	PE (16:2e/20:5)	C41 H70 N O7 P	719.48844	16.823	No results	Full match	No results	630858.512321	5718191.89485	3755193.92598	805222.502507	1601687.66003	1307218.29762	2223325.13762	172435.301436	211860.493516	163756.012061	1855302.39769	2465335.34316	1883885.03402	4221764.93797	68245.8391409	104487.51369	83412.3786834	867766.295747	2480097.24807	6858991.11732	3211526.6015	154615.951238	143478.675544
Com_1420_neg	Cer-NS (d18:1/22:0)	C40 H79 N O3	621.60551	16.329	No results	Full match	No results	618493.861138	520496.52652	778762.528515	2063891.67402	4166414.01279	15921723.8001	1493222.98822	40529390.3946	70384829.9034	2791952.16438	5135259.21972	4203121.60539	1442348.27517	988002.758584	1146675.71783	1095838.57536	612467.239297	582218.275098	500942.258793	982482.95098	838377.618972	7269598.82394	21857044.7016
Com_3529_neg	2-Hydroxy-2-methylbutanedioic acid	C5 H8 O5	148.03729	1.127	No results	No results	Full match	705448.909173	438463.250574	819306.344055	419990.763145	682916.169669	1609148.42293	617321.819292	1328015.68506	1327526.77355	963586.432693	839351.124317	767715.682149	1052696.28923	558052.038324	6296241.083	7191864.57501	5757740.08248	2470180.09785	611923.180422	961632.052462	737414.280489	837501.019314	1084396.4669
Com_2196_neg	LPI 16:1	C25 H47 O12 P	570.28013	13.625	No results	Full match	No results	429685.676399	3459383.32969	1817080.89006	91165.5910154	4045003.9151	290152.986254	386187.429233	1686888.07595	973910.473187	2600314.92807	239891.490791	2671614.20603	1683957.64081	4342383.59482	1170417.36848	1225485.73195	1167101.46677	10551926.9496	10416446.0593	12502108.0886	10644575.9361	11359513.5745	7242557.58302
Com_7200_neg	Vanillic acid	C8 H8 O4	168.04446	8.024	Invalid mass	No results	No results	227202.532466	71708.5868305	184851.187981	99992.2626199	150816.699548	354530.791619	143230.033748	315000.367378	185329.331744	155200.24419	789827.852513	214297.204088	196960.683456	169763.483463	27885.4478822	26744.7068545	31293.2687836	409410.789469	217629.780931	190809.481206	118297.396131	142676.975997	172234.087416
Com_1383_neg	PA (16:0/16:1)	C35 H67 O8 P	646.45719	15.64	No results	Full match	No results	25508093.4747	5614893.49929	14575712.8042	17512096.6441	27948702.0181	2215750.46242	27831719.5201	4148979.30672	3049988.03802	2300949.00721	13927552.222	6527118.67338	7458406.16878	10593117.8004	530010.424069	716462.447455	902413.56529	21567590.8901	7691952.74818	7224380.85153	6160901.81833	9096940.69868	7882959.75496
Com_3801_neg	3-Phenoxybenzoic acid	C13 H10 O3	214.06232	11.729	Full match	No results	No results	1599025.24688	1153881.93269	1690098.31194	1023588.94553	2025072.69332	2237476.46919	1643213.89726	2196751.00484	2130958.15981	954716.122973	1608673.43128	1127534.75798	1545883.79633	1216759.98744	1521834.68007	1595842.91272	1862947.56968	4748845.12884	3253205.56903	3396832.40242	3936054.41994	2650194.27787	4973505.02443
Com_233_neg	LPI 18:1	C27 H51 O12 P	598.31147	14.024	No results	Full match	No results	24835289.6912	46487612.7403	29271242.939	12465309.4711	33930311.8945	4124578.77604	35425880.9418	33393779.9871	23937709.9736	51063874.8374	48967487.2629	63730811.0541	56966212.0881	161493135.524	61695446.6724	52669885.0454	55269329.2515	213028653.057	304039152.056	297881372.13	227677229.621	135824174.286	236593684.476
Com_2282_neg	5-hex-1-ynyl-2-furoic acid	C11 H12 O3	192.07762	10.583	Invalid mass	No results	No results	751179.809515	990261.945719	1363488.30698	2877092.39999	1115759.57889	3140098.50379	1367833.27503	23379223.0739	2867369.13709	2055058.63906	1593071.23668	1655919.86675	2095373.23049	1429122.0638	1530205.28894	1548478.82557	2142226.61061	1388201.27259	432611.802552	944908.321104	839104.015279	1337727.89834	1961367.97008
Com_3100_neg	Calcitriol	C27 H44 O3	416.32844	13.829	Full match	No results	No results	5012933.33421	3099341.30501	3041757.54809	2028191.94459	4177932.74565	2443540.4858	5338805.1035	3564449.1618	3084162.08334	3391055.05084	2744457.46719	3192248.00448	3701211.25128	4632643.37384	4275140.57155	4107921.66765	2906097.45769	5628969.13465	5145734.4685	5398569.15291	5641215.05867	4250126.84666	7615629.37013
Com_913_neg	LPA 16:0	C19 H39 O7 P	410.24282	13.992	No results	Full match	Full match	37610042.8105	24645762.377	24565629.155	12795227.0632	34572111.0017	5089170.12263	61819977.2357	8757370.83409	12197121.9283	28021315.9506	24077693.4379	20230854.9577	23486239.7515	35331057.1206	25503913.0215	25703525.6107	23718714.1893	34801791.9546	21857091.0013	23913787.7005	14270550.5274	22530953.4882	19179373.9823
Com_3705_neg	PE (16:1e/22:6)	C43 H74 N O7 P	747.51416	15.023	No results	Invalid mass	No results	1408307.12169	2973062.61165	704377.787382	341755.269259	95574.2510721	6149182.27938	164435.289224	738923.823315	558002.383172	212660.254969	150335.205089	551525.351389	1612087.98091	310512.255323	68980.6290413	90839.0528477	114565.64466	461816.351543	181498.971044	2211494.92682	829294.257651	4024999.38432	1290673.51073
Com_1211_neg	8,15-Dihete	C20 H32 O4	336.22952	12.845	No results	No results	Full match	19980013.5707	4789341.14559	7134204.09608	3297349.31991	12133764.048	15262811.4329	2971627.03908	14367658.4007	23362822.0661	10392230.2792	14905642.2727	6184821.10263	6804735.70771	9825510.62534	15445095.1972	13433271.7384	14300381.0237	58234111.8445	28513073.129	32271849.787	28833141.4285	37254472.3622	64462591.7977
Com_37_neg	11(Z),14(Z)-Eicosadienoic acid	C20 H36 O2	308.27097	14.499	Full match	No results	No results	1898904605.86	1256459222.99	1487617187.51	701235720.419	1592107339.88	502809626.631	2021702634.89	790141877.365	974178797.561	775954030.919	1272147654.47	1213883586.0	1019945215.43	1671040537.19	1018353727.24	1060964762.82	922811116.734	911797587.367	1400990179.54	1152402782.66	1290800980.29	1417027486.47	861929193.193
Com_1525_neg	PS (18:0/22:3)	C46 H84 N O10 P	841.58261	16.503	No results	Full match	No results	19664035.7659	18932598.0212	15734000.2185	8865348.97408	5005245.93621	5782481.3982	10971401.9234	5312884.63509	2306177.0092	3048338.80373	10561459.8786	8032960.86039	10235036.3273	12692842.2646	635988.066428	449213.408879	358630.919894	1029145.14017	3088382.00662	9795182.62506	17921520.8568	6717570.45479	7016292.52335
Com_862_neg	2-Methylsuccinic Acid	C5 H8 O4	132.04223	1.304	No results	No results	Full match	700486.685643	602957.226308	521893.893998	2181751.77417	1072241.25262	1293562.98733	628275.834706	1360129.24028	2014398.60143	1444438.09516	984927.800752	563430.699781	1439009.7275	665159.009031	83351847.951	88340648.4523	108150559.347	1559577.20307	488412.8544	786364.541311	1109165.92129	679471.394771	1100772.77735
Com_1291_neg	PC (16:0e/18:2)	C42 H82 N O7 P	803.60396	16.782	No results	Invalid mass	No results	13832961.3996	11204975.8943	19567176.1359	23986410.8006	6782018.14873	80015750.8805	2196465.14619	2821043.7428	1158359.40382	919913.991515	4942398.99892	18039549.0653	15968372.6279	12388206.0673	101099.329993	127305.168814	138938.677507	29048005.9827	2328683.48227	38418465.3189	16596281.6842	6039685.51009	1597822.76797
Com_964_neg	LPS 22:5	C28 H46 N O9 P	571.28981	13.887	No results	Full match	Full match	5289828.89219	14901017.9831	4888797.81405	1916133.40466	10676769.6899	822927.347757	8001167.32089	18292260.0316	5966481.3254	23018654.7825	6309780.08469	11878610.0885	13691852.1679	36225431.9082	10192353.1824	9436422.03001	10975720.2111	14768960.023	43151932.1069	28114250.9703	15336785.156	31594254.6435	20893551.629
Com_1368_neg	PE (18:0/20:1)	C43 H84 N O8 P	773.59202	15.004	No results	Full match	No results	946464.663756	1136010.04778	5414860.26997	8544411.26199	998189.704685	71854470.0603	406178.617051	11668393.5772	70162714.6412	1799477.30755	2253150.65978	12541646.8009	7984116.21176	554580.513803	107882.683019	151347.501496	197051.013348	205199.842001	115503.476456	1409632.13726	328376.625741	17257414.4291	2500854.22137
Com_3138_neg	PE (18:0/20:5)	C43 H76 N O8 P	765.52538	15.952	No results	Invalid mass	No results	634308.413132	1698950.4555	3940590.06299	10539503.9033	501232.959988	13350907.3891	247368.462896	2519163.1176	3157205.53835	1051266.60717	1440928.59647	1775100.70167	1673762.75369	1068073.33353	108751.875975	122554.257141	122048.66524	386114.89972	512234.428612	2168585.69419	1293780.72234	1318464.74959	7097763.22647
Com_638_neg	PG (16:0/19:1)	C41 H79 O10 P	762.54483	15.991	No results	Full match	No results	75024752.9551	64640106.8465	58052443.694	15253640.4159	100241829.886	1291001.63733	40268830.6255	6281207.59807	7108770.80847	15767473.8968	22172865.3942	8443952.38229	5328953.54175	49576923.1982	33002100.1123	45506916.8645	46293669.2929	401868.001239	1008454.94013	3820163.85679	20427531.2516	1367162.68896	3208020.99771
Com_1970_neg	LPG 20:2	C26 H49 O9 P	536.31078	14.179	No results	Full match	No results	1738670.42156	5493804.00847	1369146.43139	1491642.43157	2352946.21518	801366.711513	1363948.92874	4284848.39352	1629057.91283	2956494.2219	1749036.9596	3068442.60199	3792010.49267	7049722.50874	4192283.04074	4468714.44908	4172777.0278	9866908.75276	12652685.5063	12398599.73	10378926.7669	13861276.7932	2949876.16483
Com_85_neg	Erucic acid	C22 H42 O2	338.31811	15.107	Full match	No results	No results	903146699.146	561773586.507	665284098.142	689886153.665	457823656.685	201004338.267	985085858.027	370676521.89	437297618.279	286064912.444	501192373.5	545061599.902	386785842.865	701072544.059	463540222.071	527890387.642	438854121.018	283688728.356	515460364.273	405377797.884	475093205.419	607805036.8	279599537.972
Com_3675_neg	Glutathione (oxidized)	C20 H32 N6 O12 S2	612.15182	1.215	No results	Full match	Full match	1723620.60166	1459328.81046	1804702.56078	7423559.39725	1536997.40841	4309927.22995	2822412.97116	4155813.21162	5055815.31022	3040422.27902	2996099.91022	1427738.26309	2198163.08109	1866533.90348	2556880.04976	2899631.08161	2865480.17735	4969545.70124	1249931.90203	3573905.48117	2811305.32947	4748207.33653	5643892.06792
Com_2072_neg	Uridine monophosphate (UMP)	C9 H13 N2 O9 P	324.03541	1.21	Full match	Full match	Full match	2093116.61514	216403.124256	317947.64016	553451.289446	308272.955717	1299061.35139	5296637.23892	3139968.38017	18972417.3921	533550.607787	11353270.0491	321705.766345	420610.447934	899417.453424	292572.295016	293167.169889	326719.5318	33799443.6284	8694448.5446	14456017.7139	10891523.9141	18199487.4356	23627764.1571
Com_4668_neg	Cer-NDS (d18:0/24:1)	C42 H83 N O3	709.65718	14.902	No results	Invalid mass	No results	282000.310602	166769.869198	139155.501802	2106318.1713	503025.522389	1998509.56278	270702.527494	2482044.73199	6131190.80319	879438.153583	875903.911611	420237.804795	489944.535907	121599.546969	88254.1693952	151370.154609	153801.639717	204248.397431	125128.682436	144685.807543	111858.545827	218923.275305	277225.781788
Com_3287_neg	6-Keto-prostaglandin f1alpha	C20 H34 O6	370.23506	10.791	No results	No results	Full match	2570843.92483	1299330.7722	2593116.84751	1282388.84575	1708682.93194	4315609.56338	1271635.78455	2932317.22305	3995396.96624	2583018.78048	2721864.60965	1645498.89632	2693333.81978	1144894.69776	2686766.66995	2030920.09514	4098404.75855	5757107.95521	4465147.56201	4638843.87486	3348923.68578	3107892.8726	4248165.87235
Com_1418_neg	A-Ketoglutaric Acid	C5 H6 O5	146.02152	1.198	No results	No results	Full match	1368642.82365	1679242.72946	571644.1055	3393489.06264	3141099.32111	62339379.6779	1601286.19442	55658872.2224	1073632.88055	2811716.39351	770492.809179	578400.912	2320069.71126	497230.424023	9910902.8552	7339380.06409	13156299.8746	16655585.0823	9774008.31375	7004587.25609	6399752.88871	652061.581844	8964203.95365
Com_47_neg	LPE 18:0	C23 H48 N O7 P	481.3166	14.795	No results	Full match	Full match	1753956.20153	1253237147.2	923352824.624	219558025.494	293424356.857	381403718.376	332390431.866	385984727.495	117432006.657	176897435.593	265665868.108	599917022.491	385569168.417	383532024.668	434745991.587	278137201.948	306639026.363	248198873.652	153038361.453	526776935.585	254260210.523	494693068.175	133572894.917
Com_419_neg	Glycerol 3-phosphate	C3 H9 O6 P	172.01364	1.182	Full match	No results	Full match	2763941.20494	5771484.93911	15379112.629	3012152.30507	9755782.05915	4082565.80825	3901962.15461	2182355.40048	2319503.72558	5157063.15319	2231545.67082	4532746.84007	4225728.49335	908660.627667	246076435.349	264127457.325	293640494.523	1890601.6862	480368.412445	849640.147075	697936.076233	859723.642489	1030490.05265
Com_1372_neg	Prostaglandin E2	C20 H32 O5	352.22459	10.842	Full match	No results	Full match	7513754.50092	3648701.35405	6005474.6061	5019565.26863	5945505.32924	13100515.4776	4598542.92305	14677793.8291	11192806.964	7917303.7652	10875484.3312	6987132.47086	7633521.90102	3639167.59886	14082139.3407	11080835.9846	12826003.6681	31687831.5551	23979554.8864	14632044.3694	17225947.3763	11875906.0764	19046445.8186
Com_430_neg	PE (16:1e/18:1)	C39 H76 N O7 P	701.53554	14.117	No results	Full match	No results	34033160.605	73001265.6832	160630128.352	119252997.231	28292567.7885	45436174.5585	180482479.937	3775475.15688	6236572.2688	2255669.74414	2465663.50635	9628770.09454	100314055.371	97032595.1493	709856.496693	760718.116532	733741.085139	11208673.1973	14936251.8706	23248194.4477	91220639.4123	85860506.1803	5819390.33098
Com_721_neg	PA (16:0/16:0)	C35 H69 O8 P	648.47403	16.187	No results	Full match	No results	441095.743838	414037.611029	457611.251722	535912.951754	756446.845725	664760.810482	394526.322959	404256.414791	508357.462322	261658.836313	358453.914464	389980.750835	220639.8376	389116.854187	122018311.134	98838762.0016	98400173.8728	92394201.2236	772212.33651	493053.911476	424007.228535	352108.647205	829569.470369
Com_5352_neg	PE (16:0e/16:0)	C37 H76 N O7 P	677.53547	15.076	No results	Full match	No results	289635.012664	305323.388945	377366.0284	2268570.33648	206409.868534	719831.898384	279546.443984	3274441.37991	1224578.80797	641934.261926	374628.036081	357306.271386	692478.83024	353549.312009	125172.115304	140757.505831	237198.029436	268338.556022	202390.657354	265165.311576	872439.322167	344949.888032	714036.927208
Com_7514_neg	Cer-EODS (d22:0/12:0-O-18:1)	C52 H101 N O5	819.76881	14.593	No results	Full match	No results	217449.661561	236798.23445	265133.697251	469257.484182	293978.802398	279468.294418	356530.068306	321202.483769	432033.020394	211522.008009	276275.318475	272136.286924	293597.384878	401316.999844	116919.621811	201562.791831	233757.316026	350154.189634	261028.383818	165762.217759	178616.227887	459264.489753	302336.226545
Com_3756_neg	LPC 17:1	C25 H50 N O7 P	567.35291	14.581	No results	Invalid mass	No results	326150.510704	941990.981948	932643.810161	379100.50414	1073728.22343	207300.909351	534755.782209	934919.43351	960579.917719	3127093.74772	414382.508431	2365804.93804	516206.341194	1471659.72591	3336648.10636	3044616.01231	3310415.86539	2622792.69307	3348539.82852	2704361.77281	2654100.36564	2513973.54123	795189.192288
Com_3864_neg	PA (16:0/17:1)	C36 H69 O8 P	660.47322	15.74	No results	Full match	No results	3391063.17468	1312668.6005	1875345.58817	3346763.30581	3763421.25453	354313.424404	4049617.03303	259378.869263	2439165.1566	453931.483512	2441253.52345	622592.715413	795403.690472	963890.514468	87303.1198009	110854.030285	137722.666631	207512.204609	1602613.19304	1564432.62075	1061121.44788	478592.141375	1126774.07219
Com_2035_neg	SM (d14:2/20:0)	C39 H77 N2 O6 P	760.57289	14.59	No results	Invalid mass	No results	4984545.75268	3733656.49028	466961.248519	10104052.6784	1294738.85363	35587943.9418	1582283.0365	3904360.29621	2476712.25531	1214597.25732	2667747.07778	5587893.45995	8162971.9748	3426733.69467	790871.732497	827382.497384	1120154.32689	4718553.13159	999791.107256	12042750.3769	2520705.68675	9675381.20759	1099610.45476
Com_5107_neg	LPS 17:1	C23 H44 N O9 P	509.27486	13.636	No results	Full match	No results	104553.177161	842518.509365	857696.848559	64730.2074757	1025234.93716	107271.403398	203155.221417	207201.072878	118994.300255	206947.362388	129643.088757	877470.189385	402298.037258	321814.689696	256938.382503	153960.232925	202050.835105	1190244.95803	1535286.27923	1401804.87222	792446.697128	1907410.59656	978060.152835
Com_4847_neg	PC (15:0/16:0)	C39 H78 N O8 P	779.58066	16.294	No results	Invalid mass	No results	115296.802334	222530.405584	2492320.99064	811649.888906	1015251.70882	180586.45883	1758594.2653	76908.578968	135180.11655	49409.1042465	78313.5346754	68395.2456956	76577.8679405	126731.957233	92154.828987	117247.606143	114173.347001	101938.780078	93383.369217	173338.344303	431647.423979	71786.4271755	152371.791807
Com_4017_neg	PE (18:2e/24:2)	C47 H88 N O7 P	809.62823	15.05	No results	Full match	No results	187352.566262	199511.577884	280265.63595	2429481.25678	639653.990897	8581706.48238	190934.757758	353342.122796	366921.453247	140920.049421	200313.597018	309015.622755	272461.759976	262577.220292	92963.9656427	94898.2108784	128538.14685	199292.12063	150313.33513	281410.113989	282036.483259	256190.52184	173485.704556
Com_250_neg	5-Aminovaleric acid	C5 H11 N O2	117.07896	1.447	Full match	No results	Full match	228740.801162	195903.758946	260842.158506	327487.55716	258053.945216	621859.335277	267325.141586	516604.460062	559690.764653	438498.405267	382206.756811	302012.434369	374313.843226	237103.688776	383766311.74	368088961.545	603062963.614	825243.467098	273561.022014	386769.498142	352925.709585	334060.89208	524256.704458
Com_1928_neg	PE (16:0e/16:1)	C37 H74 N O7 P	675.51918	16.086	No results	Full match	No results	1928063.7068	3736856.37067	6155356.71756	5639806.66251	1044763.34903	39420534.4103	449855.01807	2423020.73027	3409083.12087	1312351.40947	1921166.06013	3117555.74315	2945720.96342	1283078.73117	992102.421417	609527.239646	1010456.90314	1337437.13032	334023.499875	5742476.99518	1801987.31215	937534.478567	5433919.82213
Com_2821_neg	Sucrose	C12 H22 O11	342.11587	1.399	Full match	Full match	Full match	336901.906388	715377.391533	1004061.06442	1022709.84466	7998897.58909	4819008.0926	2922672.43057	1541512.12941	1317320.53011	4374852.62929	3938975.02508	904290.47955	789206.711079	612967.237551	1853000.23814	1302338.53787	1789327.79813	1825417.17744	275067.166172	517954.866005	827526.542625	1240075.17858	4162261.53893
Com_2615_neg	20-Carboxy-Leukotriene B4	C20 H30 O6	366.20604	13.654	No results	No results	Full match	2390604.3137	2966019.87302	6336569.11084	13006977.0003	4337088.85527	11416628.1598	5404800.00828	8973728.52173	14216482.7842	6138741.90943	11191561.4598	9657624.07253	8370291.38503	4875169.75376	5891656.56363	4582288.04072	5175749.65331	7668348.68634	6657993.53761	12144572.0948	3135927.31129	6609552.30286	13391362.0646
Com_3004_neg	LPS 24:1	C30 H58 N O9 P	607.38485	15.052	No results	Full match	No results	3053223.97535	5185900.86687	2783051.12286	1721260.13568	2934895.07873	1656144.95116	2027811.63879	983337.747449	1559764.73191	806941.179605	1726706.87	3669612.66842	3979735.33644	2530511.52291	243951.175962	282807.156574	414311.312852	364670.531181	342863.18925	1903992.51096	1013794.67225	2222079.69	406111.510301
Com_3968_neg	5-Aminosalicylic Acid	C7 H7 N O3	153.04258	10.064	No results	No results	Full match	34763.5643483	31211.6018464	42334.4677526	69897.3600094	44954.9417595	95755.8839932	42563.7494497	77274.7450428	93500.6923522	67817.6600126	55021.6669161	45316.5834313	58867.7694797	38260.3252384	5383826.13736	5541521.83403	5785332.15209	107311.1895	30496.2204309	55563.8801873	43212.2267026	53089.5265675	64391.3261069
Com_3155_neg	Prostaglandin F2�� 1-11-lactone	C20 H32 O4	336.22977	12.41	Full match	No results	Full match	5366026.45713	3855571.84388	3986942.48943	2626483.0878	4961147.65855	9443745.7517	3242756.51892	4933922.32429	7498372.03661	6560581.93522	4977105.53008	4625384.81213	5199134.97579	3844991.852	4982034.45977	3765042.37831	5116275.0328	9910573.3765	3731439.75184	5640679.56917	5082033.39317	3267200.84622	5180730.7944
Com_660_neg	Nonanoic acid	C9 H18 O2	158.13057	11.571	Full match	No results	No results	40123.3259936	32656.6817485	57344.3444007	72781.3980906	45597.5312442	103627.49096	46026.7740152	86941.0251174	130807.751721	75184.9104723	67829.5660752	49360.4962209	78735.1813187	43441.4288532	133134723.428	140921873.795	160871174.419	137806.791625	40295.8674309	74790.2449443	44664.66863	57588.1854061	73451.2567437
Com_4969_neg	Kojic acid	C6 H6 O4	142.02554	14.464	No results	Invalid mass	No results	1826502.50928	1369346.55965	1062135.16872	686279.851926	1244399.63589	510680.322365	1444643.78078	801137.757251	605717.842838	769380.438389	626947.625823	731301.845722	738805.498337	1334623.65523	411937.835243	354273.025427	447578.334785	969341.352785	1020820.00675	897289.77884	1114804.81515	831331.094892	883805.581185
Com_1738_neg	PE (16:1/20:4)	C41 H72 N O8 P	737.49832	16.869	No results	Full match	No results	17299107.6971	9943163.07537	4714605.08775	969090.179868	4031981.53887	3673977.57433	4477725.31916	371378.20269	456289.220638	347398.759013	2374851.84705	4582280.25247	6182756.84826	13325542.8419	146982.763217	189976.150449	165361.876924	3906335.20637	3722749.00366	10237979.5761	4535606.41185	248304.245094	327885.097929
Com_1046_neg	Citric acid	C6 H8 O7	192.02699	1.081	Full match	Full match	Full match	12637351.9877	10674310.8437	189704.189155	59751.9256356	19874749.3923	61511623.0342	16808319.4652	55004401.1006	320359.984126	22273043.0061	24885209.559	11339325.9089	18001430.6964	12659919.8658	52091168.8476	39418685.6225	40250253.8214	104464519.14	34185921.101	50825174.8852	47026939.4036	456131.321046	39829074.7935
Com_2649_neg	OxPE (16:0-18:0+1O(1Cyc))	C39 H76 N O9 P	751.536	15.9	No results	Invalid mass	No results	2442164.1826	1944492.21508	3546564.98333	11868759.2819	1667958.47764	21381613.849	2673170.86863	5774260.94057	11487633.871	1594095.51977	2530437.43983	5231421.11856	3309755.3748	3431819.59378	2411674.77222	1788280.65307	3357637.05327	706769.415036	2713078.33169	9506252.28162	4245485.95157	5687865.72084	11927427.2575
Com_6234_neg	PC (16:0e/17:1)	C41 H82 N O7 P	791.60289	14.783	No results	Invalid mass	No results	116986.266832	151999.038214	141080.169107	1559985.91246	177542.516228	146391.206359	881219.36707	86894.4838622	84200.1921009	80208.1647258	108205.32982	175442.799554	767915.033042	237351.643914	122630.849991	108337.240664	108624.899417	118511.570915	175653.905709	189986.146007	987511.259599	541070.277224	93218.9837712
Com_2946_neg	D-Xylonic Acid Lithium Salt	C5 H10 O6	166.04808	15.009	No results	No results	Full match	229448.321697	251078.254674	761521.030058	1854721.60321	98100.3506085	646632.520706	168781.437934	1475849.64767	327942.171922	113705.357295	154308.67794	564661.397628	209886.970216	202272.558247	8436065.86158	10823445.5357	11764112.7548	220811.542654	76420.1756514	377873.809649	1581063.18258	208445.279814	131381.349997
Com_2632_neg	LPS 18:2	C24 H44 N O9 P	521.27481	13.758	No results	Full match	No results	892738.883858	4369726.70784	1630508.00995	571634.277344	3734367.58697	412238.55767	1074127.65886	882076.67127	964834.028752	2482581.44826	769429.102264	2531967.34225	864693.171131	5291448.19029	831916.269008	679368.776166	819523.59785	9461818.12022	7239678.44799	8832470.19	6076794.97185	5837831.95989	3542062.55756
Com_481_neg	2-(4-hydroxy-1,3-thiazol-2-yl)-1-phenylethan-1-one	C11 H9 N O2 S	219.03745	14.212	Invalid mass	No results	No results	45881459.2725	32385915.0558	42481283.6239	42812102.3162	43191523.8434	59455246.0427	97681594.3575	52642378.418	64370648.9919	69612788.0869	72624155.2604	69632512.9793	74171772.3915	138464948.71	31437734.5608	27379503.0134	37732274.4689	33776431.7268	79478540.0633	80584861.3612	50144547.2507	63820019.9173	59468893.2128
Com_2240_neg	LPS 19:0	C25 H50 N O9 P	539.32216	14.376	No results	Full match	No results	2608785.12544	3310417.33442	6200888.93961	3984343.64142	7247875.56232	1621580.11819	8383103.31658	3538409.91577	2129625.55543	2448481.20695	6375715.60364	3500344.87152	7266088.17424	7537267.73261	2856540.47447	1832481.65112	2713353.23228	2485796.2683	10052146.5097	5946243.88026	6925728.73479	7847828.98722	13712261.3849
Com_3920_neg	FAHFA (19:0/21:1)	C40 H76 O4	620.57417	14.743	No results	Full match	No results	2828646.37179	2558365.21282	2840430.49105	289350.309254	2785247.37682	253321.348407	4051394.84704	318257.360138	654423.343901	825388.39059	1728445.69005	605794.843184	1441056.23653	894510.085541	2067131.94445	1516935.1788	1102529.32403	558489.3147	1954902.01816	1284296.94464	1986566.09601	1839852.49324	417813.98872
Com_1350_neg	LPS 16:1	C22 H42 N O9 P	495.25935	13.621	No results	Full match	No results	1107781.70733	9334354.32286	5791790.12632	361058.790599	11929983.1224	450726.23375	1298088.98231	4633256.5516	2261853.22274	5679598.48655	983528.246408	8537951.26141	6082250.94802	9072498.57992	2946029.60893	3000220.00508	3919671.40603	34540083.3913	24537032.2765	32411010.0618	25505417.0239	28158017.158	14064603.5364
Com_4121_neg	Guanosine monophosphate (GMP)	C10 H14 N5 O8 P	363.05778	1.241	Full match	Full match	Full match	155598.355048	228015.936178	296801.204734	521453.560106	273789.070744	572959.72578	651003.022474	374965.611594	3133784.41015	636587.288738	2162433.11722	248422.43142	380237.683889	337046.068714	213300.879274	231260.832557	234875.598302	4714068.33701	1334500.47541	2085317.8594	1071355.01105	4241895.56038	2297473.38458
Com_6417_neg	PC (17:0/18:1)	C43 H84 N O8 P	795.6576	15.139	No results	Invalid mass	No results	634767.384834	432997.721347	687652.38326	847788.92737	227679.010253	332896.473784	318584.707954	548439.176378	296923.479091	200608.452459	158390.759175	213702.564595	129801.444997	343223.621163	724253.596177	620603.227595	476138.780507	264848.576273	714163.011438	508330.002276	522978.299624	590367.194517	356274.356805
Com_4559_neg	Naringenin	C15 H12 O5	272.06806	9.784	Full match	No results	No results	2275951.94163	76048.3707076	152271.839983	275196.953142	84605.2594907	3039686.53156	95720.2077817	113547.2074	304786.916267	153686.741409	102003.484683	94601.4822964	125016.634536	101806.68415	50427.6712913	46777.9505096	55512.8309197	272627.250796	80084.3526888	111523.383205	71428.9240027	220101.09219	188512.440854
Com_2990_neg	1-Naphthol	C10 H8 O	144.05626	11.099	Invalid mass	No results	No results	3576775.47598	3582529.01689	3931143.48179	4493771.08964	5738576.17408	3846294.46155	4794229.89915	4662131.38428	8475400.23536	2576488.31145	3261992.14863	6127699.33893	5028768.93705	6703736.085	47739.5905831	48623.8899548	57123.3450934	5528703.66403	3734492.87411	4438245.84494	4510504.56444	4788818.73401	6577677.13657
Com_4879_neg	13,14-Dihydro-15-keto Prostaglandin A2	C20 H30 O4	334.21315	13.144	Full match	No results	Full match	1916800.52542	366046.287991	1898209.09231	779654.460794	1261025.04903	689332.521134	1633301.04928	277888.535303	262805.852887	203231.099877	216155.787865	189883.157741	259279.334887	145988.877816	138388.918394	157372.613193	157210.500926	294468.162516	118332.884581	134211.160851	175391.333946	198941.797919	194147.825599
Com_3317_neg	PE (16:1e/16:1)	C37 H72 N O7 P	673.50457	15.077	No results	Full match	No results	618852.1573	499127.990367	273178.094368	791646.143429	133893.763124	521091.702662	202365.764556	735414.628401	356404.400917	155642.967684	173910.212817	182934.419957	206505.114401	157858.078588	90613.0317871	90801.2498098	114261.923483	194252.290515	146512.112731	7228749.48482	1184253.80783	2577238.87053	8547741.72232
Com_1272_neg	Lysine	C6 H14 N2 O2	146.10548	1.845	No results	No results	Full match	282993.163925	248991.496405	371848.808091	491294.107263	339758.726358	758762.273642	330886.196158	656017.308758	739035.234578	561844.919409	446544.816373	356287.200551	498968.578491	284754.77052	50818589.6562	47598759.133	40897538.7602	1019307.84585	343418.50412	480914.127603	379828.541513	384984.544322	567872.709176
Com_5259_neg	N-Acetyl-L-phenylalanine	C11 H13 N O3	207.08887	7.057	Full match	Full match	Full match	881418.064312	464192.021368	1262372.24958	858842.773422	1299245.5125	2369444.188	944515.069449	1476917.5802	2292767.18837	1006994.75345	1088332.31628	1343040.09939	1227357.18799	573114.209074	1249848.68488	1309388.2003	1470696.16393	4988714.51581	1234120.04498	1588321.90689	1558321.75033	1604449.15928	2388153.24999
Com_655_neg	��-D-Glucose-1,6-bisphosphate	C6 H14 O12 P2	339.99549	1.092	Full match	Full match	Full match	82669951.5646	23761956.4573	83443511.431	33852259.3501	63652486.2693	82745561.6313	100834322.038	86495935.2846	162994230.546	98513694.9787	113568950.888	50858354.8127	82843051.3228	22737394.0931	42001517.1098	42931343.6714	53304212.6249	149732687.108	34621988.0719	84965419.8114	50638903.5738	38395510.8333	61588029.7589
Com_1553_neg	FAHFA (18:1/20:3)	C38 H66 O4	586.49378	14.354	No results	Full match	No results	11791663.1507	5345258.26815	8129765.10851	3229354.2123	10319911.906	5671121.53411	12573430.0428	13771088.5613	16892949.5222	22305305.7601	17581612.204	8456824.17556	12080359.7869	10338881.378	36163314.4379	24990563.2961	28167413.575	17659954.6315	10166320.7565	14251054.8249	8263241.65626	11043825.6931	13505613.1449
Com_5670_neg	OxPE (18:1-20:3+1O )	C43 H78 N O9 P	783.5388	16.996	No results	Full match	No results	1208135.52994	724113.584534	253177.682575	256869.784468	166216.528199	2000662.30881	211700.572854	263410.517465	347004.858195	280347.185424	219304.445758	606955.664689	1384352.43305	1086551.52696	125699.251933	111390.220593	141417.019062	3345609.74271	527789.097185	292297.580727	247733.268064	208968.519777	259953.367888
Com_3268_neg	6��-Prostaglandin I1	C20 H34 O5	354.24032	11.498	Full match	No results	Full match	3327170.17118	1783941.65284	2659358.21958	1777961.13457	3033375.18116	5771775.98696	2142326.5166	5892899.80426	4229374.95132	3541092.15099	3702175.30653	2533141.00307	3807021.08959	1821451.03028	2727221.55183	3616593.12225	4230049.37234	10578659.624	4547690.69067	4417411.59091	3889284.34501	3504028.83079	3729129.27139
Com_6891_neg	3-[(Z)-(5-nitro-1H-indol-3-yl)methylidene]-1H-indol-2-one	C17 H11 N3 O3	305.08311	10.568	Invalid mass	No results	No results	320376.160781	194084.928703	343587.100041	252653.654825	340783.333186	634115.591797	255836.065027	786334.456094	505452.659606	341600.882693	366359.655935	257207.089507	353272.422695	257020.617244	408347.790681	402152.69763	404142.399693	1390833.48385	540276.980354	592885.417094	600438.696217	409870.520327	706327.133189
Com_1488_neg	Caprylic acid	C8 H16 O2	144.1149	10.711	Full match	No results	No results	41685.240368	35097.0286206	53106.1678742	68757.7208192	42762.3796034	111614.040994	49264.7989889	92978.7951634	108067.89893	78666.8410612	64564.8821313	50836.8923092	67539.4839143	46751.1663255	36076892.7563	37873673.079	44095390.2574	140887.163607	40128.6184912	66375.1385829	48700.424808	58179.5744164	74576.5357048
Com_2193_neg	D-Galactonic acid	C6 H12 O7	196.05748	1.231	No results	No results	Full match	1307995.99841	1589034.36558	1475788.1928	564730.602425	2934299.81501	6151770.91373	2405993.3366	7903020.65507	2712962.17012	1485106.76152	2795565.51673	2731792.24855	1702948.88448	1076281.25553	4385829.23239	5557580.1927	8778794.79686	27484025.8454	1883496.94622	3887413.56348	3274893.52185	16485543.7341	7679728.02105
Com_551_neg	LPS 18:1	C24 H46 N O9 P	523.29034	14.007	No results	Full match	No results	8412591.80621	48435304.8402	23149519.0413	3095625.38944	47189919.2505	1916720.20232	4851273.15318	24523970.7859	9807466.35886	56519538.0072	7563867.10739	40543554.5099	36944002.3299	115567902.235	16456469.9263	15381883.0608	15638241.2479	52551151.0705	44803493.2061	52982081.2683	29574350.4855	33538883.5693	30516063.9288
Com_4945_neg	PG (19:2/22:6)	C47 H77 O10 P	832.52364	15.369	No results	Full match	No results	1850153.48211	884023.803453	816631.22384	629425.478404	879883.293753	182177.830668	1003576.17285	686324.793648	388694.987218	246877.492914	423372.034842	680449.292437	284878.538271	372181.388308	41909.2674876	45534.5296058	55057.0303365	82250.6434625	378533.460565	98481.6370035	522182.574049	520299.654887	464692.194713
Com_2260_neg	PS (18:0/22:4)	C46 H82 N O10 P	839.56392	16.097	No results	Full match	No results	9903736.5408	9209542.52948	9806509.11917	6254201.34793	8044928.60216	5497889.2725	11328762.8031	3867379.44162	3021251.60558	3115522.69713	7235347.01928	2840352.0604	3177064.61835	9186816.47023	94328.6999432	106273.914664	145571.002425	141331.921618	78705.4740644	142926.886737	517151.537167	111133.344549	5723069.4823
Com_1949_neg	2-Hydroxymyristic acid	C14 H28 O3	244.20326	12.655	Full match	No results	No results	14104545.3243	9622627.01955	10946855.5143	10179521.3101	13820441.3017	20361517.9221	11154511.4195	12331063.5492	10456947.0837	9107325.69957	9331657.00708	6628375.42957	9362597.15867	6338924.1247	9025731.99382	9889839.10542	10775207.0985	11106014.5973	5880295.79606	6956352.06231	6278921.17812	4962149.81749	7726204.24924
Com_2357_neg	PA (16:1/18:1)	C37 H69 O8 P	672.47347	15.709	No results	Full match	No results	7877206.07683	2272126.7064	5441262.91337	4944320.41493	10248348.8411	1061943.41912	12054662.981	1184228.16223	8479582.96613	678119.409785	7005303.91165	3217868.25855	3289308.32055	3524313.05297	308723.864492	406181.577429	560057.690424	1825066.42854	3902224.0465	3337827.02253	1270237.35919	3212908.3087	2812119.37861
Com_464_neg	1,2-Dipalmitoyl-sn-glycero-3-phosphate	C35 H69 O8 P	648.47262	15.89	No results	Full match	No results	55498756.1627	41810415.2607	70691128.6907	94872226.7674	48035442.1232	28924392.6911	60579456.8672	18249316.1898	91548355.2031	8296549.08655	83247004.115	79921590.9758	45423029.7995	126090584.404	1449801.28308	1220003.53553	1942270.55918	5837957.70322	121499387.997	106996751.484	91444957.287	71779299.8977	68973528.2751
Com_3252_neg	(2S)-4-Oxo-2-phenyl-3,4-dihydro-2H-chromen-7-yl beta-D-glucopyranoside	C21 H22 O8	448.14117	12.275	Invalid mass	No results	No results	4944416.55963	2481185.48799	5084837.57574	3602110.51884	5840840.5097	9802121.27059	3300128.32407	8410065.15825	8702121.9932	5480202.73589	7318188.75923	4522123.05187	5219155.18286	4533233.80842	5683752.10932	6991092.2143	7354201.35507	10073473.8939	4130229.90173	4846333.02245	4033728.16798	3854876.1307	7565948.79848
Com_1209_neg	PE (18:1e/22:1)	C45 H88 N O7 P	785.62743	16.801	No results	Full match	No results	3079419.02663	2853296.85277	25285692.0291	29958834.9385	9265985.61236	89579817.5909	1459411.86808	1159414.94655	374595.021276	170574.662486	4923491.94231	11667351.8112	15565048.6921	11218228.5221	85332.565425	158368.432596	111041.40674	19554962.7369	2582240.32026	29130018.4161	13559990.6672	4347815.9153	420178.230387
Com_3964_neg	N1-(4-cyclohexylphenyl)-2-[(4-methylphenyl)thio]acetamide	C21 H25 N O S	375.14998	3.636	Invalid mass	No results	No results	135302.619222	137925.507447	206828.090369	372407.741848	384125.255896	586203.534934	198340.482818	1830786.54198	756311.545848	296201.354049	404623.718359	345853.237252	565200.903961	282769.766541	335536.126628	258557.116759	373054.876817	3273241.30822	2953203.82106	1930744.88451	3559127.23188	1253306.41384	5122130.19511
Com_2337_neg	LPG 17:1	C23 H45 O9 P	496.27974	13.906	No results	Full match	No results	1152744.48925	1660805.9721	1110090.93116	679634.168231	1152455.28893	716421.440356	987203.931042	876413.930921	1005294.30575	1109807.09164	864027.376551	1281044.72653	1267375.30515	1577751.1357	613667.66523	581768.421919	663983.776631	3647077.98693	4798311.81993	5396370.53172	5199725.98124	5932966.56945	19710302.4547
Com_1889_neg	Sorbitan monopalmitate	C22 H42 O6	402.29672	14.953	Full match	No results	No results	8073061.61047	1502931.84301	4041065.5499	5754240.73955	1649756.76155	5651718.48507	4455216.99773	6694247.45874	8402805.7155	6126874.41263	8730895.78291	9172134.95114	11776793.3913	7630524.38372	926637.662034	904722.532414	965093.593224	4716556.85294	12000739.0312	18009533.9105	16889935.1793	16847133.2406	13863725.4886
Com_3884_neg	OxPG (18:1-22:5+1O(1Cyc))	C46 H77 O11 P	836.51897	15.073	No results	Full match	No results	3356284.99062	1507957.64697	829731.13517	380826.786797	727842.320276	336639.051262	1063070.9786	442019.292069	266191.471598	137289.889228	427360.135527	562307.76091	408493.470037	1242440.61421	275741.764071	286294.395416	280703.841703	125492.128258	250502.381946	169666.284694	1340097.1724	199081.131462	204099.87071
Com_3579_neg	PE (16:0e/20:1)	C41 H82 N O7 P	731.57704	16.581	No results	Invalid mass	No results	262261.22065	417748.299388	2616536.66534	2682240.02331	569079.190795	11118432.055	1276668.28801	1576949.62815	1097062.09827	339773.002607	1094374.40877	703790.146845	603173.885505	710625.850925	14435.9273921	15964.3492167	13330.2818616	82721.4690668	64236.4862934	87564.5390276	1389610.25513	762635.242898	3795567.10146
Com_5158_neg	aminoimidazole carboxamide ribonucleotide	C9 H15 N4 O8 P	338.06123	1.36	No results	No results	Full match	648559.755939	796166.1819	794091.496858	2059182.56257	1232442.81655	2644270.88797	1039253.59423	1608424.20628	2066173.78314	1791687.71463	878294.743946	1104124.20841	1972139.38135	819593.086561	2783243.05303	2546181.07113	2613427.4531	1957830.23724	359932.66146	791984.061171	745264.745389	938113.301578	1756741.30992
Com_1394_neg	PG (18:2/22:6)	C46 H75 O10 P	818.50981	15.305	No results	Full match	No results	20130152.1974	17794564.1306	20764328.9156	18483601.474	20967752.0488	7674250.27755	30959695.9062	17759172.9254	11261735.4405	11919488.8588	17199946.8132	12418444.882	13460342.6259	18174788.9936	9646157.7218	8299530.04249	8174348.87978	6029179.32266	12883715.2147	14802059.4793	11153029.7701	21465168.4713	16085074.5155
Com_1788_neg	trans-Cinnamic acid	C9 H8 O2	148.05241	4.257	Full match	Full match	No results	28552.3982514	26881.121415	40506.837526	61130.6664404	36058.5632488	79461.721458	35637.2720156	64539.2749605	79233.3071884	65620.3393995	45372.8394162	35979.8732689	47576.174719	30239.671383	28050406.5278	20191922.6177	23109928.4658	86486.6642306	25447.7230884	42159.1627225	34424.4363174	42532.1020306	58521.5172084
Com_2140_neg	9,10-Dihome	C18 H34 O4	314.245	13.983	No results	No results	Full match	11268265.2404	5717174.13488	5679685.81734	6799622.93205	5711224.95488	5827005.84538	9910653.59807	7723877.28988	7131148.12785	6814491.04762	7119097.88332	8658549.89893	8983835.66945	3082716.01405	5439463.10531	4627018.65728	3107553.16404	7111200.98714	10950187.609	9433703.46875	11210316.9206	6515620.09923	9300019.32745
Com_1465_neg	N1-(4H-1,2,4-triazol-4-yl)-4-nitrobenzamide	C9 H7 N5 O3	233.0533	17.199	Invalid mass	No results	No results	11861487.1077	13141692.8443	29171468.6483	133398.11067	97825.6354445	621493.271193	83769.1428628	139441.113294	209562.872613	160208.514466	116992.666302	124466.744799	39009523.704	13041622.8478	88386.0373263	78324.5726901	99438.0613501	61929883.0368	14360969.2419	24438259.7252	211993.098146	110306.357264	163060.885273
Com_3858_neg	15-Deoxy-��12,14 -Prostaglandin J2	C20 H28 O3	316.20351	12.079	Full match	No results	Full match	2015328.91435	705517.089599	987822.927851	928781.802841	1439583.38715	3376581.1016	1227310.81538	3304031.14037	2480862.72424	1039072.06177	1499723.73347	1049371.69071	2049681.98163	417911.347327	1880313.44074	1820612.20208	2485886.39525	6665412.37164	3136688.86095	3649979.84243	3485704.19251	2377233.96966	4345846.5405
Com_3208_neg	PE (16:1/18:2)	C39 H72 N O8 P	713.49879	14.645	No results	Full match	No results	2497868.09626	4010120.58309	6619606.63358	1656973.47342	1571487.97232	6012237.59713	1683626.72586	1394407.4506	1286619.81382	1292391.03017	1435333.43141	1629575.27498	3642472.88888	2193531.67695	1166394.7415	904445.186956	961370.567814	5980747.5295	1090297.59407	2652980.88342	1287521.91302	2175121.08298	1170039.43477
Com_401_neg	8Z,11Z,14Z-Eicosatrienoic acid	C20 H34 O2	306.25523	14.171	Full match	No results	Full match	56938361.1316	71679019.3146	124109594.675	180579714.715	183501663.066	52746075.5212	199059236.076	105698383.772	116737094.202	249627913.117	180540521.0	93468142.0172	74207898.1985	103586433.445	71261786.3933	84814726.0482	56471234.9395	198929465.572	61463300.2458	51021722.2235	49995200.4345	41741821.393	178196295.424
Com_3690_neg	Lysopc 14:0	C22 H46 N O7 P	467.30083	14.594	No results	No results	Full match	262364.193932	285709.24167	438880.089199	304958.584836	354700.536071	174076.549829	504425.350302	451748.810561	4034148.53461	2984779.68924	407611.800018	328346.41841	354240.336228	484209.588643	6481079.32954	4863589.98622	6590679.41397	2707090.27058	314944.16235	549109.656032	234863.911594	493109.916871	5360706.1237
Com_5196_neg	PC (16:0/22:6)	C46 H80 N O8 P	865.58319	15.67	No results	Invalid mass	No results	346468.963839	234071.309324	725127.347962	1567150.20687	180684.056121	3759086.83887	247063.491452	158390.556449	1661864.03197	35340.2134905	156316.0243	694653.139559	919830.796698	151303.767167	2720834.77742	2101139.20721	2403472.7958	801538.881608	114432.925992	952623.219293	362122.905148	688546.231365	348097.860887
Com_2683_neg	Uridine 5'-diphosphate (UDP)	C9 H14 N2 O12 P2	404.00177	1.141	Full match	No results	Full match	3654331.43638	1387054.19202	1625087.81724	3230224.06527	2464237.67575	5822089.07761	4322858.74155	6765877.94202	10345043.3595	5417751.1988	7791491.66267	2905664.46705	3809942.60507	1848065.83099	2811842.60474	2639763.69773	3411320.12577	21386669.164	3275175.55332	8372049.71175	6850810.76695	3827683.9	15012356.1184
Com_3192_neg	PC (17:1/18:1)	C43 H82 N O8 P	831.59132	16.632	No results	Invalid mass	No results	4897683.11803	2866580.97339	2891738.18362	4714854.73038	4650197.24268	8281884.34285	471230.56097	3100677.73244	10205920.0308	716735.095044	8669026.2521	6793201.00568	2152255.17905	1824441.68849	80283.5264233	77002.8865349	103641.746851	8615823.69043	986339.846634	3730537.50124	3448784.18215	1553992.5345	3661990.73942
Com_3310_neg	N-Oleoyl Glycine	C20 H37 N O3	339.27674	14.052	No results	No results	Full match	2123236.1236	4136968.69727	4297414.09803	1450705.84545	1905668.151	833519.113723	4312938.58075	2222158.54466	1803942.18898	2121105.85438	4241023.16806	2388610.17478	2867469.04883	4670429.93537	2354004.68889	2532596.66039	2338469.51782	1634502.66022	3013281.27283	5308141.04124	2959846.51208	2922808.34617	3923455.07227
Com_2943_neg	FAHFA (14:0/16:2)	C30 H54 O4	478.39925	13.73	No results	Invalid mass	No results	5548906.13332	3454378.49988	3701818.02342	1452946.92583	3516598.23381	712325.113041	7705152.79564	1697951.18664	3047678.16688	1765713.08621	3599466.81251	2406531.43364	2375012.18034	4307686.7469	4499194.60007	4635994.44374	4279110.31385	1386597.25583	5009701.10247	3380030.90734	2541791.65099	3372065.41296	3087550.10397
Com_1597_neg	3-Hydroxypicolinic acid	C6 H5 N O3	139.02687	7.65	No results	No results	Full match	46710.5685912	36635.1603962	52294.6558221	77355.5608738	46048.4460392	113460.394487	52161.5869374	92975.7625628	108584.403066	82976.6797273	67763.7738505	50314.8074742	71346.2978453	44544.5899295	33551530.2198	34554817.2635	39193314.0357	139479.155238	41859.7325279	73980.2188868	52615.4148345	67786.9602294	81364.4350614
Com_834_neg	Ribose	C5 H10 O5	150.0527	1.297	No results	Full match	Full match	1733773.28683	2018038.83072	2711545.3692	3786789.24617	2618310.96167	12234287.5249	2527172.82242	53853851.2499	6715470.21363	6500482.57189	31520159.9915	34102305.7114	45524423.0398	3360687.33827	98429589.0707	91886033.6641	97977990.6051	4122180.23892	1636743.35323	4185563.33912	1712034.10104	2130051.00557	2764930.66948
Com_65_neg	Pentadecanoic acid	C15 H30 O2	242.22391	13.912	Full match	No results	No results	195851073.049	213714855.891	178382490.125	132601175.026	897070455.539	78771587.2081	1329595760.42	109006215.974	152677459.56	890288867.575	219136992.214	241525966.256	136539074.385	150611378.38	140764555.546	148208047.902	144494065.552	163862013.192	170930866.116	170070329.795	157845318.62	1146607124.68	208281420.301
Com_2038_neg	LPS 19:1	C25 H48 N O9 P	537.30676	14.011	No results	Full match	No results	929392.988601	11205127.6103	4516093.32206	360994.458364	4255052.08823	752112.750588	1067842.67428	2349633.63464	751432.219548	3641251.29693	806621.353709	3869284.94821	2936897.9516	6307246.91767	1771380.7587	1574710.90087	1906899.40854	4332111.56313	5162603.75768	8050302.92129	1766761.83488	6409774.90836	5578524.13647
Com_5478_neg	methyl 2-cyano-2-[2-nitro-4-(trifluoromethyl)phenyl]acetate	C11 H7 F3 N2 O4	288.03713	1.069	Full match	No results	No results	811769.628037	459458.897604	1202335.71282	1009117.85313	1184572.70386	2068937.95232	887674.524654	1325106.46486	1837792.23794	2664736.59698	1851001.48737	903648.938902	792960.766141	978005.855713	2063344.56539	1955564.79389	2386434.33511	1645540.97481	1237837.01563	953942.391961	990028.736296	578182.305019	2490144.18033
Com_3692_neg	3-Hydroxyanthranilic acid	C7 H7 N O3	153.04132	9.418	Invalid mass	No results	No results	2882077.03132	1455259.55063	2138565.30837	2496248.30955	2439205.69283	5407602.57779	1891800.89854	4206626.36714	5690668.43284	3311958.53645	4882506.03833	3167504.94453	2825858.36823	3413857.20912	39969.7793371	39082.895318	46718.8570091	9752527.91046	2989766.32685	3146318.02225	2647176.09026	2692203.77595	3814576.34152
Com_3244_neg	PE (18:0/22:5)	C45 H80 N O8 P	793.55672	16.714	No results	Invalid mass	No results	37378.4575378	980649.207344	68010.1423416	305013.735053	32607.8520558	191175.558849	325564.556821	790669.154951	1301542.59653	2049375.44862	722845.408839	35733.9860644	34744.4446401	30819.8995266	32341.4020098	49139.7963018	41979.2053754	71686.0369382	22455.5000059	72264.3447358	32168.8169682	30477.7073492	379581.250805
Com_7394_neg	OxPS (18:1-18:0+1O)	C42 H80 N O11 P	805.54622	14.905	No results	Full match	No results	200435.829555	316888.659803	140213.687194	120312.834859	129576.618211	661284.202687	174252.402327	150777.499226	181867.435986	129686.619291	149033.077728	178677.333171	191798.481891	122524.230957	88925.2838801	152521.224345	172433.555683	355030.270798	80356.8088471	145786.047248	112709.155955	220588.041764	176751.987474
Com_2071_neg	PG (18:1/20:1)	C44 H83 O10 P	802.56502	16.114	No results	Invalid mass	No results	8753068.30105	10896752.77	14316820.881	1778575.58146	11481726.9057	5952914.50228	2990803.13439	13417342.3552	6246525.93539	1382697.49263	4027282.03648	6095202.46487	5919556.72305	7736675.07925	42027.5151205	47349.6248559	64858.1768771	62969.4830562	35066.6923566	45599.0817255	37401.1490667	29548.8983857	12184609.8972
Com_1626_neg	(-)-Caryophyllene oxide	C15 H24 O	220.18182	14.148	Full match	No results	No results	12300395.7099	11309817.836	10993136.6023	8908446.57105	10121436.1174	6262634.73685	9585987.45508	20236987.3706	14330837.2821	14008740.7653	12291851.3033	14163060.7704	11435621.38	17415429.2076	4481895.47414	4668839.2849	6182300.64716	16964441.2011	17871225.1802	25533417.8707	18905720.6107	24351597.9336	12854318.4075
Com_299_neg	PE (18:1e/20:4)	C43 H78 N O7 P	751.55115	15.045	No results	Full match	No results	4991327.8125	8975388.75799	43114351.6108	458559282.403	129406558.736	390542001.519	25780248.4275	116087111.996	81147893.1939	18674210.1164	40213057.5408	142566424.688	42493664.7056	12716186.8076	1494620.12059	1299390.49191	1259666.37955	217718.813042	164211.413907	6561433.60792	153280384.936	112953507.969	388298150.902
Com_2050_neg	L-Serine	C3 H7 N O3	105.04125	1.288	Invalid mass	Invalid mass	No results	8513016.50024	7973889.68853	13713451.3817	9137063.78127	14246291.596	17215201.8158	6312566.80067	13977130.9409	15299375.8676	20964996.8278	10102651.4667	14213244.2625	19379422.4448	6254876.23433	254347.376558	236949.907495	278560.084276	41500518.9126	8586838.71086	19419530.4548	9446861.92825	12634601.5305	19261760.3538
Com_5559_neg	PMeOH (16:0-18:1)	C38 H73 O8 P	1377.00979	16.227	No results	Invalid mass	No results	216092.077893	189909.504018	263010.747216	308014.423494	147495.821275	291535.03285	226752.866341	232345.20856	1441855.72359	128571.176007	175256.691302	224140.311872	163360.782685	268756.653384	199139.446257	236447.373229	225858.787091	159111.981981	1177432.74713	333045.420401	243696.931801	1010019.28358	257401.942855
Com_1884_neg	FAHFA (16:0/18:2)	C34 H62 O4	534.46173	14.213	No results	Invalid mass	No results	6870447.57338	5158985.95251	4819390.95509	4889296.16894	4543185.21089	3099842.19222	8473576.20385	8166145.02482	9102477.91711	12573783.4546	14378235.002	6246719.06185	3261979.63881	12814054.7883	25441619.7355	20346724.734	24569489.3082	10870870.3414	5595065.09457	16268626.4152	5656059.79226	6928614.63116	3670260.93217
Com_2259_neg	1,2,3-cyclopropanetricarboxylic acid	C6 H6 O6	174.01537	1.118	Invalid mass	Invalid mass	No results	311917.529531	240162.221671	805383.516765	996010.982496	416184.864156	1575809.84326	911618.587985	24028914.8375	1182125.12307	422393.569439	446013.59742	631525.483383	459157.754883	319114.884316	1773117.51211	1656933.65865	2466070.2971	4167283.31825	1664131.78938	1505264.96758	1800575.28887	1087100.17436	3115632.9669
Com_109_neg	OxPE (18:1-18:1+1O(1Cyc))	C41 H76 N O9 P	757.5261	15.805	No results	Full match	No results	7311309.82705	8679032.35005	25792468.5601	25914956.3916	6197013.36232	21517480.7521	12447859.4133	34457995.5849	49604008.7239	12115728.6492	8350599.94284	24745759.523	35025008.0529	870927740.457	24635598.9652	25533802.0454	14954278.1828	243357.592911	4468680.31412	52655524.6362	4381529.07783	19570629.4696	19377891.8847
Com_1857_neg	FAHFA (14:0/22:3)	C36 H64 O4	560.48328	13.733	No results	Invalid mass	No results	8858926.76084	5604498.99997	5993648.85677	7553856.57381	4802667.96219	4660050.08865	7967765.12519	7446171.53423	9971828.28131	9652873.41955	14408994.3943	5811906.19673	7634789.0101	9309395.5401	15716581.7573	12983371.3288	10192139.4952	15486296.6505	14051918.843	10269754.2063	8360986.11277	8441174.07988	8605222.45616
Com_1529_neg	Picolinic acid	C6 H5 N O2	123.03209	1.757	Full match	No results	Full match	81270.4362765	70663.096892	105289.121192	130710.143046	103357.268142	230938.792563	92644.1029044	194751.228615	204561.085439	156271.608671	137729.585438	108050.629134	133836.502029	82444.658303	34145814.3722	28607838.8409	42286513.0601	279966.391421	100613.040618	148574.794986	111443.841401	118659.197255	171047.468031
Com_2321_neg	Pentacosanoic acid	C25 H50 O2	382.3806	15.932	Full match	No results	No results	4630212.49551	5634309.15267	6750515.72596	5848348.94868	11240793.4361	5098179.42708	5736292.85713	4864711.91627	9652012.48111	2788745.14226	7208817.64784	7833823.08154	4363214.76904	11093782.5597	1102847.18991	811376.25878	1130086.82676	13456008.9062	7844810.56258	5502948.76645	6904439.22659	4238560.05293	6076494.54683
Com_3148_neg	PE (14:0/14:0)	C33 H66 N O8 P	635.4523	16.638	No results	Full match	No results	5371572.12719	3475332.29183	4009765.05856	875075.350964	2680175.59712	1090879.18874	2636306.58334	308029.10262	1031703.52409	315150.652749	1413868.14293	1888481.02883	1657359.57175	2455933.4255	409143.596485	577628.473946	406336.959135	606910.76503	461419.007334	922484.85452	609682.371865	716253.239705	167525.672501
Com_187_neg	acetyl phospahte	C2 H5 O5 P	139.98729	1.182	No results	No results	Full match	682366.383621	560512.624699	823801.571448	720960.926389	1095902.46838	1687002.20031	1132523.44064	1333839.1554	1508044.24271	1191167.19303	1082576.65353	833538.867356	1089800.65963	658741.255796	688965766.286	760237599.014	840305050.444	3586254.80653	487097.473218	861542.012468	707712.852036	871766.758752	1044925.28613
Com_1864_neg	LPI 18:2	C27 H49 O12 P	596.29584	13.797	No results	Full match	No results	928761.281321	3403587.74427	1032962.44688	347890.746216	4702002.73762	319792.142768	897202.438305	1050927.78278	880427.2158	3178724.16288	486139.517416	2490694.16473	2324173.42354	2617682.46618	2653206.05446	2080313.52704	3015227.34087	15647012.3978	13975861.9666	17312090.4742	9462386.60551	14105235.45	10442331.517
Com_784_neg	PE (16:0e/18:1)	C39 H78 N O7 P	703.54289	16.774	No results	Invalid mass	No results	63821742.7884	39084642.1426	11529656.5788	3394427.14512	3485987.09853	126681369.251	1833143.96891	305955.393356	242630.617219	130594.349493	979012.846757	9784921.32064	1064204.50746	11572610.6241	85546.9452418	145275.25507	124747.348578	4128668.83504	2100975.41089	17846603.7665	4338036.53414	629670.470316	813357.15286
Com_4947_neg	5-Methyl-dl-tryptophan	C12 H14 N2 O2	218.10477	10.381	No results	No results	Full match	1049281.53278	130314.348981	516892.576264	720368.45194	331501.665663	1643594.32603	588722.423632	323171.690386	1290063.1115	143390.344712	3061228.25385	290478.06886	705992.746913	117589.223459	209448.774191	219093.537386	295499.879338	852785.520681	117082.319355	217263.155772	166295.841938	316323.836687	215550.205541
Com_4095_neg	Guanosine triphosphate (GTP)	C10 H16 N5 O14 P3	522.99031	1.128	Full match	No results	Full match	2970808.9225	603715.868793	2313855.1046	2180837.41949	1254358.67137	5184382.87715	2048186.89371	4150992.88754	4036854.65213	2841850.53666	3271096.21884	1662259.16346	2839588.46593	562983.305053	787379.437282	1186051.96561	833435.830359	1973059.32403	501319.438177	910929.257899	613514.060372	800578.33148	970862.091768
Com_2751_neg	Xanthurenic acid	C10 H7 N O4	205.03665	17.144	Full match	No results	Full match	6107692.38525	5301647.96666	8461566.58655	234559.666954	172011.045392	19214041.7072	147294.906594	245185.339807	368483.461719	281701.559402	205713.264649	8148915.04735	11464732.2431	7298019.6817	155412.991794	137721.483404	174846.243593	13403382.5701	4801980.31774	9715720.1597	5783916.68123	193956.438311	286717.006344
Com_3383_neg	FAHFA (19:1/22:3)	C41 H72 O4	628.54622	14.545	No results	Invalid mass	No results	4553981.23645	2084142.44276	3159427.66395	1277799.7119	2456669.73036	1015320.37286	2893286.92729	2879184.78506	5010508.47905	2030510.62063	4015075.59423	2869262.33508	2963547.18016	3307330.98607	3953810.22964	4018428.89269	3002006.61649	4124437.7947	3271771.01975	3467748.71329	2745684.6055	1718019.81619	1270934.1709
Com_1875_neg	PS (22:0/18:1)	C46 H88 N O10 P	845.61408	16.128	No results	Full match	No results	1823740.06579	1876438.18706	2319710.49606	8444844.57542	2240371.39115	5750965.38094	632087.696098	8623852.86804	6521201.28938	5931466.66109	3698936.78409	4310849.30079	2234119.64382	2150770.82739	7760125.91194	3921344.80146	6114879.00383	1337275.38217	1438241.88922	17837856.1483	7953704.08815	8216026.57721	29749594.7257
Com_4000_neg	PE (18:1/20:5)	C43 H74 N O8 P	763.5099	14.799	No results	Invalid mass	No results	1604606.84223	2727137.74317	1215193.63211	244450.950158	450053.112984	2161488.88901	510884.225276	294789.317466	213439.346102	316900.5757	274290.049288	877765.507242	1115168.56881	1072825.9897	320814.898074	303941.042249	279940.51405	8334927.57408	1013537.1484	1208870.78341	543396.78991	688538.172708	315596.809095
Com_2744_neg	PE (16:0/20:5)	C41 H72 N O8 P	737.49617	14.423	No results	Full match	No results	7223184.73343	3809574.1326	9105747.08856	2532044.14012	2667197.21843	7064640.63496	2975530.01167	2613818.20351	2167978.27098	2617697.8326	2263145.52724	3861952.76552	4424656.61692	2772800.77076	2377851.3447	2189537.24323	2306321.10255	4788763.04691	2530261.78194	7230263.26589	2739477.01163	3899724.729	1835494.77611
Com_3967_neg	Guanosine 5'-diphosphate (GDP)	C10 H15 N5 O11 P2	443.02369	1.147	Full match	No results	No results	2944499.39204	1979749.94153	2335095.19315	2106594.51157	2330702.91959	5669219.37287	3410075.35896	5350333.09149	6075763.69162	3610286.64303	5304206.42035	1764989.85838	2847391.59436	1074039.34794	2454418.2091	2199526.86225	2074086.40661	5434408.67408	537047.583445	1400855.50608	1058544.21988	1587971.59267	1561451.605
Com_220_neg	16-Hydroxyhexadecanoic acid	C16 H32 O3	272.23464	13.949	Full match	No results	No results	37325696.8924	62120749.5183	34988395.8412	39349606.78	36260154.4667	22092988.6428	59692406.7781	73279322.9113	51526661.7935	45839584.6962	88521083.4995	31595703.1448	83006736.0563	94367622.6446	113288376.764	95953460.8197	134024867.529	154799196.671	341314374.029	173922486.438	180291182.434	456152894.707	504963882.97
Com_5257_neg	O1-morpholinocarbonyl-3-(trifluoromethyl)-1-benzenecarbohydroximamide	C13 H14 F3 N3 O3	353.07178	9.224	Invalid mass	No results	No results	401488.008285	173167.587832	342911.154107	483041.686831	457651.38024	1010697.13268	400890.907734	838728.514251	738926.265439	446424.703319	540963.423649	325131.406962	538984.45946	181739.671802	762340.998347	798831.318865	900422.672128	2393556.67862	1411319.37638	1220077.14108	1054004.2568	817353.020601	1188851.53158
Com_1961_neg	PE (18:1/20:1)	C43 H82 N O8 P	771.57442	16.347	No results	Full match	No results	765272.822124	1328266.27208	3466951.15439	5906323.20611	3662260.69653	1753672.19798	269033.607268	31387935.7135	1367917.22769	2159392.0402	756209.561689	867002.196034	644077.148848	1120558.65482	173717.372464	234454.250001	218161.813705	217031.028131	174373.040738	366235.98759	1878010.77186	632771.306885	6573103.34408
Com_1144_neg	D-Malic Acid	C4 H6 O5	134.02162	1.221	No results	No results	Full match	237774.629667	302232.324537	396541.303945	563800.233568	412378.642915	807443.19933	423259.925396	657630.172664	849976.500424	745165.953608	588984.591905	372373.374681	546833.34527	394533.883485	61617410.1922	52841530.5851	61729731.8291	359906.568272	127842.240616	259846.312006	248929.766678	423908.120544	369295.880417
Com_4689_neg	Cer-NS (d18:2/24:1)	C42 H79 N O3	645.60561	16.735	No results	Full match	No results	648291.516718	1838206.29056	1843649.35116	2282273.81246	1216976.13521	2207096.25817	2149284.9435	188236.185333	237350.331354	154625.12496	129342.814844	513726.560624	1063967.61588	1432128.61433	111876.523129	133056.840966	145215.953831	457240.367367	818093.104466	370468.331737	2065305.61333	130313.931469	199035.38637
Com_3432_neg	PA (16:0/17:0)	C36 H71 O8 P	662.48801	16.074	No results	Full match	No results	4418761.90549	2210964.34134	2217786.23761	1592564.47175	4332743.90664	422022.104175	4218599.33877	652017.376319	1304254.9438	705471.690671	2096777.00711	1452507.84606	1068648.13911	2393402.39302	183200.425671	203955.294723	273773.827354	298030.937615	2884641.72543	1082935.99868	1389837.37802	1824210.29184	1326068.37997
Com_2802_neg	LPG 14:0	C20 H41 O9 P	456.24845	13.518	No results	Full match	No results	62107.2349295	483324.56956	80509.7834986	68475.9890183	396997.945386	120753.290498	56676.3078918	149068.187535	189358.790234	136738.973459	108705.940615	177745.806732	185200.263452	430508.482689	359653.339936	342904.460153	380970.985879	4128044.7241	6355357.02693	6182348.31322	5546561.64553	5616344.54218	4115858.84063
Com_2198_neg	D-glyceraldehdye-3-phosphate	C3 H7 O6 P	169.99801	1.175	No results	No results	Full match	387844.399791	318450.778875	512186.433601	357593.035623	812603.906295	1544605.34432	434858.204335	758129.443449	838726.975965	648553.3949	595411.501284	479101.221123	619422.487497	359583.967218	17692443.824	18242308.5353	22100419.1993	1089635.83448	276857.171858	489684.504895	402250.862458	495496.061091	593916.157293
Com_3119_neg	LPC 18:2	C26 H50 N O7 P	579.35318	14.465	No results	Invalid mass	No results	1287583.63548	1369388.40831	1147214.53281	260406.607609	1749123.43874	248722.127062	1036847.01845	1369255.963	991685.323518	1510034.98601	380404.184284	3044823.27005	2509574.6555	2908183.12414	420851.482339	413938.48023	435058.314902	12795709.165	3328478.54518	7885674.20731	5549807.84777	7983855.52406	2771482.46107
Com_3336_neg	Glycine	C2 H5 N O2	75.0321	1.28	No results	No results	Full match	153122.996794	95145.1496366	123995.42805	563349.931751	131930.707889	285964.775385	127841.88367	377618.439056	370395.73385	312343.77595	320054.265408	136107.902298	218935.442447	143961.979353	7119919.46169	7229817.50753	9112421.51805	357084.770351	113038.710563	180048.029103	141793.916762	155573.501898	252035.739966
Com_2485_neg	PE (18:2e/18:1)	C41 H78 N O7 P	727.54848	14.606	No results	Full match	No results	4569937.30078	7653353.86298	10194862.5158	5465235.25449	1325167.36496	1456692.95677	5422856.59805	407874.014853	608317.969435	303669.135997	368023.683711	431218.111434	2341579.57316	2367738.56109	169784.036711	202975.435305	263948.588509	381446.975455	3487165.52448	806243.427382	3089644.83188	1622558.04843	1770541.53312
Com_2021_neg	Cannabidiolic acid	C22 H30 O4	358.21334	13.139	Full match	No results	No results	13082772.1934	2905440.99476	8340106.72218	5717863.95622	6598957.79125	5210348.02461	12805803.9122	753024.97254	2228930.90871	1219903.27778	1381914.55169	1601140.93563	1989399.55656	977156.007372	1196002.226	1363279.15843	1309536.69777	751935.859967	214164.364788	336619.774262	477606.75739	472218.177328	467935.588971
Com_3577_neg	Glycerol	C3 H8 O3	92.02934	12.98	No results	Invalid mass	No results	45640.3157281	37266.8840313	61074.4184444	80168.9661621	51900.3249357	117482.94542	56163.0682664	109303.397318	112520.342728	90906.2858597	69580.0324539	59089.1361045	81015.9594158	44247.9273205	6573914.46683	7016820.11367	7192968.26815	168058.861286	45776.0304915	72914.3531088	64636.2572901	71824.4595108	98720.5371061
Com_7496_neg	Glycoursodeoxycholic acid	C26 H43 N O5	449.3137	12.74	Full match	No results	Full match	94240.9238807	62817.9987676	77741.3759756	157781.405635	72121.5840169	212722.949669	60952.336598	165638.458337	297538.076154	139360.906194	74367.193281	151798.70449	144345.224756	49385.160259	346605.391384	355563.158066	419228.543068	351165.376809	85607.9692203	91057.0265481	69530.9701134	84226.8499212	112236.081775
Com_1935_neg	Crotonic acid	C4 H6 O2	86.03697	1.301	Full match	No results	Full match	197944.30539	152904.276213	218545.439072	790508.373362	244209.623658	517221.294047	274311.673449	451750.046382	528393.50499	465364.225501	314339.412308	228970.208891	353757.541159	205405.729697	15357467.9524	24700613.7216	15034980.6622	679521.74019	212169.907787	342626.065889	265520.105462	292930.57614	479616.547196
Com_2695_neg	PE (14:1e/20:4)	C39 H70 N O7 P	695.48847	15.0	No results	Full match	No results	1539015.79325	1441031.89525	4275528.34017	14504178.0204	1329597.00125	13830730.1564	279526.921965	4971434.26926	4288979.10098	2830479.55198	2405287.7434	3928164.93596	3686889.6686	334993.150295	1407981.83996	2322613.938	2955196.93755	315159.549287	191768.111531	6714054.02879	2451191.73918	8020477.80492	1710147.72207
Com_1937_neg	PE (16:1e/20:1)	C41 H80 N O7 P	729.56184	16.866	No results	Invalid mass	No results	13012622.2241	12391489.5316	6365612.07257	1457788.66306	1140645.76825	28399131.3568	342349.773259	625839.00736	1879808.09322	1432184.9241	275550.365001	3838144.48203	6312102.69063	3415406.55132	100198.303719	116119.546447	112727.364794	5800004.00333	505178.451311	14465075.5753	2236332.842	615188.348796	223519.614872
Com_1299_neg	2-Oxobutyric acid	C4 H6 O3	102.03187	1.308	Full match	No results	Full match	252206.386106	199877.582848	268792.386059	890074.290993	316585.613274	688193.320998	312113.093811	589522.080444	671838.469118	584585.796778	408249.638247	303326.926668	468483.256318	265401.938195	48661430.5671	49163082.5784	56255668.064	882531.727651	276964.347676	444987.048954	350442.361929	384498.479933	622904.014651
Com_144_neg	Lauric acid	C12 H24 O2	200.17673	13.082	Full match	No results	Full match	580586118.296	317970648.734	416682626.831	340077910.888	504482302.157	753902068.294	605927249.33	695041274.175	795418708.427	431694848.566	494640396.757	649215776.668	459984076.092	465345653.173	612175950.475	629069545.036	736116647.231	928228335.453	425697110.727	631574584.256	457299300.295	606716616.365	860938914.541
Com_761_neg	PE (14:0/16:1)	C35 H68 N O8 P	661.46807	16.741	No results	Full match	No results	63663094.6756	57988985.7262	52219812.8153	24257856.3251	27468979.911	23196417.1052	23242897.8478	11383579.2375	7269265.54911	4119625.44688	14562418.9614	18797697.6517	16635387.9541	28051999.9981	88114.581056	100843.072971	114372.904847	4187253.22094	4929084.50486	15086446.0398	8506874.12114	808682.99471	3235552.37272
Com_5182_neg	Phenylpropiolic acid	C9 H6 O2	146.03738	1.329	No results	No results	Full match	853973.802069	690089.219282	979739.93249	1261813.66326	1148203.15122	1924661.83501	990442.255207	2204376.89464	2224532.04559	1764109.37153	1205142.6104	1205603.409	1598768.50377	787690.217852	291080.393997	285990.549646	345384.774398	3614335.02835	1048504.30797	1472691.51656	1208957.03271	1367378.1401	3180634.74006
Com_3999_neg	Oleoyl-L-��-lysophosphatidic acid	C21 H41 O7 P	436.2586	14.052	Full match	Full match	Full match	463587.417852	2471122.70563	3411673.80065	356373.751245	2232163.67292	510709.830553	1474793.00504	1735271.63973	969644.042214	3537561.86579	2252655.84256	2244415.52074	2680561.19633	3471938.31836	1091916.9128	1327757.14823	1263459.88554	3539062.99753	644185.0018	3209069.12086	1082056.40913	1966117.55075	1960323.63942
Com_3781_neg	PG (22:5/22:6)	C50 H77 O10 P	868.5293	15.433	No results	Full match	No results	861051.028865	478747.040594	475248.91647	568305.429454	459457.117432	353299.093731	837137.199157	8102837.53088	522566.924626	298806.289348	513542.864015	952790.326503	490551.450349	554957.226038	3340137.30207	1970667.30008	4213397.93616	676745.816323	972149.984401	1133243.2744	817031.261274	1080939.60837	686250.254642
Com_4532_neg	Cer-NDS (d18:0/22:1)	C40 H79 N O3	681.62698	16.866	No results	Invalid mass	No results	927275.044415	1970049.71425	1224888.89507	1291205.42641	2695049.71392	584798.689519	1432394.83402	250123.625874	307311.289372	230053.259887	172710.784172	324858.393388	2036172.22638	1579530.19444	98993.0518555	114722.783283	111371.405048	229110.584007	1133599.38033	753721.936509	2503549.06952	207506.460725	220830.972227
Com_2961_neg	LPG 22:5	C28 H47 O9 P	558.29523	13.899	No results	Full match	No results	1647035.22582	3673355.74994	1003910.99435	1129139.34302	2542337.05957	647895.89787	2440818.12658	3004062.85573	1507232.64641	3907743.24178	1626752.91784	1952663.0515	2294721.28361	3166069.90526	1719092.49017	2455000.73441	1854551.13919	3434475.902	5685948.04684	2745425.35015	3395291.2446	1767290.22262	4072177.10886
Com_2329_neg	D-Mannitol	C6 H14 O6	182.07909	1.312	No results	No results	Full match	557667.300455	588297.423412	1059656.06133	1565338.74313	989150.386929	1517965.63667	742599.763104	1200959.13218	1745926.0257	1639797.85224	1178203.19505	755577.670185	1277567.96341	771788.704747	17098029.2993	13111688.7848	15677405.6344	1440647.96094	517308.580359	532599.035353	619404.565651	456610.433863	1434219.62861
Com_4059_neg	Isoliquiritigenin	C15 H12 O4	256.07313	11.452	No results	No results	Full match	3040764.3648	40073.9823316	1018252.32408	3774327.67317	56371.9696594	1795300.67767	53370.6729387	99989.0607964	120795.913004	86290.7211086	72466.6847279	177700.480078	76839.274225	50829.4888763	42607.1989653	40928.4814605	50167.7187016	161744.760128	50015.4263577	82058.2210851	53451.0790383	74169.8652662	459806.018503
Com_4512_neg	4-(hydroxymethyl)benzoic acid	C8 H8 O3	152.04729	9.521	Full match	No results	Full match	72842.6209082	46234.8727233	67570.124184	88338.8909145	77112.2135015	167301.953748	75632.3064167	162822.723733	156324.215946	121944.090636	99805.5684067	74137.7177037	110975.082432	55700.2997231	3399387.4931	4036053.83281	4404476.57696	397329.318519	142671.213418	179757.688085	156318.553294	163287.790013	246631.713578
Com_6380_neg	13,14-dihydro-15-keto-PGD2	C20 H32 O5	352.22468	12.076	No results	No results	Full match	520497.304415	429727.108832	434562.142578	253467.339949	692774.032671	357244.631282	499829.079481	733823.605165	608192.614791	536918.904765	458253.351367	309889.272758	743306.674715	414356.185537	855481.206665	1052995.13252	1219616.17888	2206980.06278	681177.74715	945214.475282	907988.987791	649464.96987	1003634.99471
Com_2892_neg	��-Aminobutyric acid (GABA)	C4 H9 N O2	103.06343	1.221	Full match	No results	Full match	305023.442739	250637.547165	368246.146774	477789.584612	357040.9519	754103.999549	351004.247072	596237.184311	704875.051143	617956.95457	496342.051579	372598.798946	487149.949175	327182.094046	11123184.3676	8993282.98948	10341597.8243	575958.976752	151239.821582	328440.864188	311327.721016	378157.843403	387494.799189
Com_2955_neg	Sorbitan monooleate	C24 H44 O6	428.31293	14.973	Full match	No results	No results	2533834.38819	2651295.56294	1425412.81505	1120668.26635	738789.820527	1147641.7966	1235136.41721	1631983.60762	1616198.40348	1043825.19129	2454952.76643	4274821.45308	2567950.62845	3581054.69585	1164859.20369	787976.923189	1005229.72514	3032196.76635	2099734.86227	3181643.88379	5315148.4302	8994338.8385	1589550.25953
Com_4443_neg	Kynurenic Acid	C10 H7 N O3	189.04256	1.658	No results	No results	Full match	765001.566468	613366.34318	767923.987608	338204.44623	663070.031053	2154157.4745	1052176.50017	993468.681169	1949996.15713	1361603.3003	997333.542615	928165.806767	1404087.34866	500898.406544	974103.090879	1122871.03214	948873.780701	4027141.32287	2078083.27739	3724666.3787	2268358.0622	1067575.83264	4499014.17196
Com_3468_neg	PG (20:1/22:6)	C48 H81 O10 P	848.55629	15.72	No results	Full match	No results	961482.658382	29488.8901096	23927.8012447	32370.1823374	31562.6737014	14906.7593197	222407.943759	9684.99984346	29426.2877875	5880.26770198	16829.5210786	12710.3370855	20239.8717037	13391.0774111	12624.5436127	14242.9552346	18517.5336462	28434.1754578	9079.52792165	6614552.24342	208790.907232	15426.1855602	23437.2116033
Com_512_neg	PE (16:1/18:1)	C39 H74 N O8 P	715.51399	15.372	No results	Full match	No results	18165285.7232	100818649.16	20977540.5636	844441.591368	4420947.94103	2443268.56824	7576617.97506	16940384.5455	622617.544495	5700139.87232	11235351.0554	77114596.3093	10888250.2793	6857137.72084	224723.954532	114873.592168	156342.36731	131428829.167	7849643.34922	68008049.1127	10372783.7023	22674780.6593	10437668.9694
Com_4367_neg	ethyl 2-thioxo-4-(trifluoromethyl)-1,2-dihydropyrimidine-5-carboxylate	C8 H7 F3 N2 O2 S	252.01998	7.602	Invalid mass	No results	No results	680596.771097	240590.531119	488616.194215	510967.623759	712074.340677	1164027.69291	491399.463421	1520018.12043	909675.999923	608697.652039	649397.259382	461299.203703	742047.564154	259838.897395	552127.473492	783635.415528	940188.903483	5124287.14844	2343763.23182	2285457.21818	2068798.26543	1464183.29607	2091500.51662
Com_6570_neg	LPI 18:3	C27 H47 O12 P	594.28056	13.585	No results	Full match	No results	48438.2990216	65823.1181027	59003.6013401	68712.2063741	90347.0202121	115286.060699	58532.5139471	92889.6317646	129668.631144	91155.6418337	72779.7226309	62913.4897563	86084.3963578	67186.8199605	84662.9612245	78619.666471	102351.646511	1046425.25075	649073.592239	683273.160015	490875.400886	593923.737511	659720.216998
Com_3676_neg	LPI 17:1	C26 H49 O12 P	584.29539	13.838	No results	Full match	No results	1076982.44261	926153.236765	1200113.98077	846277.49571	1599487.9175	632133.438771	1536043.69124	767125.971341	1308366.28488	1272938.33516	1088850.18553	1078491.05338	950028.571912	1144165.79726	486315.636079	427904.065528	508509.180794	1996502.32948	3510397.23629	3824025.33371	2635697.91628	2990168.23331	2101327.9236
Com_1513_neg	PE (16:1e/24:2)	C45 H86 N O7 P	783.61382	16.767	No results	Full match	No results	10872529.4594	3848845.62781	16235942.1207	24751618.0824	10959119.5646	60540745.573	2417712.04728	214856.251788	278177.023468	149726.971146	171599.292329	818906.728607	6698868.94322	4017992.62896	98370.9637197	123503.117016	134789.183394	710745.97823	131357.512195	5393006.98984	1413623.70688	1103842.53759	560074.398568
Com_161_neg	PS (18:0/16:1)	C40 H76 N O10 P	761.52431	16.105	No results	Full match	No results	9089312.54185	6793871.82345	18419396.8743	8533945.53355	2411212.10752	11126031.8548	9136128.59733	5415991.08083	1375467.79409	6322979.70491	8523955.72012	16894885.1923	6136946.62885	11206693.1767	917401286.492	686692242.158	871089488.019	410019793.301	49310385.0987	35551932.5337	6361715.96367	45894569.3787	12841568.1967
Com_359_neg	D-(-)-Arabinose	C5 H10 O5	150.05157	1.312	Invalid mass	Invalid mass	No results	77560430.5008	120938076.327	245494398.188	84009117.9016	195337549.496	179952314.291	100810144.769	70504658.7047	92187546.8143	70996480.1847	67794742.7999	82354456.8352	71156893.8692	43392300.0832	7254798.11888	5719134.45011	9000020.51518	44791547.1438	11630175.5508	25839015.2076	18678937.2406	19233159.4224	27637003.5641
Com_2099_neg	OxPG (18:1-18:1+3O)	C42 H79 O13 P	822.52571	15.952	No results	Full match	No results	571940.843375	680242.7914	821775.750948	3580739.47902	744890.242987	6865623.80577	712156.646037	2984312.72007	2430551.09708	634428.495619	586261.632626	727048.144837	515219.12659	834829.526752	12792155.0484	19559948.6179	24011471.5541	23888401.2837	1960970.79267	3777305.0411	1432141.50813	1190790.68356	2506840.50162
Com_2364_neg	PG (14:0/22:6)	C42 H71 O10 P	766.48246	15.256	No results	Invalid mass	No results	7081201.38194	7798504.80207	7327753.92685	7243195.68869	11402141.8537	4424710.71008	10341867.1502	4415017.56752	3739579.86245	7537261.55652	4486757.57917	3678953.17554	3585582.78751	5952940.17221	2987033.72298	2220291.91416	4219480.19517	1232187.16969	3302713.67764	3087466.04844	4436047.0323	4526504.70875	6864562.01003
Com_312_neg	Lignoceric acid	C24 H48 O2	368.36486	15.714	Full match	No results	No results	190034980.479	95716859.5918	178408276.754	287553510.902	259129650.358	37747770.9365	240278748.267	117116749.761	88497053.8651	81439507.2619	266078687.045	151285335.68	152873948.932	125231412.217	14316616.4948	11184168.8785	14437319.1257	191967140.296	163385908.189	141283313.68	106842733.131	152836708.053	137568546.923
Com_6749_neg	PE (20:4/22:6)	C47 H74 N O8 P	811.51674	16.82	No results	Full match	No results	637744.410646	480560.318121	129691.06402	71755.6253162	39992.8653771	287757.318276	86980.8864249	104756.727719	135891.427865	79418.9848577	90416.6609502	56598.8760912	76717.3375826	180250.966393	43774.2043022	56290.9722741	51161.01317	94436.0801479	56329.8436215	104341.683938	42740.8010567	54043.7777561	83253.9597209
Com_1878_neg	P-Toluenesulfonic acid	C7 H8 O3 S	172.01936	6.28	No results	Full match	No results	52877.6019865	30834.7944878	147320.537803	64231.626308	37438.9861466	213711.583032	45435.0358454	77530.1496244	85259.2291614	60573.3263129	65046.0019921	98382.3502107	59900.9075893	40445.2169223	25655383.4485	25338734.4839	27711251.279	134755.325326	38191.3739468	71632.3163028	49045.748127	83879.5604242	62252.2502282
Com_3172_neg	FAHFA (22:1/22:3)	C44 H78 O4	670.59303	15.092	No results	Full match	No results	4544473.54919	3926520.45411	5449156.34149	4799159.91806	2122076.39062	7375007.55105	1793383.91054	2257525.89949	3755408.76396	1655032.4129	3469529.67767	3470902.80863	3009312.01417	2476905.7952	401733.276168	291011.774407	392879.67138	3629690.11652	4871970.51573	3792203.28817	2555666.13182	3060114.57989	1290488.39376
Com_701_neg	6-Phosphogluconic acid	C6 H13 O10 P	276.02434	1.152	No results	Full match	Full match	74243479.238	26280283.4843	47014394.5272	76113418.2702	87203029.2813	107518528.223	70510427.9973	32496295.5698	81860532.4918	36892887.7069	53225853.3945	36720556.9255	56315266.2157	14989739.9641	42412401.8049	41710422.0751	49347444.9571	29601024.2104	4778702.83488	9080813.39707	15608014.9323	9866624.25995	9646867.195
Com_255_neg	PG (16:0/16:1)	C38 H73 O10 P	720.49436	15.559	No results	Full match	No results	297765291.832	123730143.986	276654478.449	337723779.312	348044913.339	192428817.523	216951722.285	118903482.416	139988829.158	62949362.4145	102377401.04	94432402.5999	118264880.343	129754784.866	96494271.0188	126161836.958	188043294.911	16125782.3573	12563249.3697	18369333.5509	21119965.6599	14012448.9712	8016976.82223
Com_2446_neg	LPI 20:3	C29 H51 O12 P	622.31122	13.978	No results	Full match	No results	685170.270677	3730448.48685	806572.476703	457182.016116	2632264.00152	302059.169359	708845.887813	1663643.03246	846985.609799	4703274.30883	1064053.89365	3494200.11559	2339893.82713	5006897.72142	2383378.44547	1877637.34677	2235953.49255	11123235.9482	7963970.31884	10043496.958	9238297.39429	13118963.3426	7344127.42214
Com_407_neg	11,12-Epoxy-(5Z,8Z,11Z)-icosatrienoic acid	C20 H32 O3	320.23452	13.029	Full match	No results	Full match	75515226.6805	58388760.2638	59781955.2373	36731400.3557	54027821.0218	91442173.6836	79201546.4881	135634751.427	165719119.416	64803816.121	91924802.2472	72193954.7645	79652211.6538	65489923.2715	59170829.4175	96611024.8201	114127349.197	59848870.7608	130555082.289	167290105.948	157502955.928	163435874.716	312439008.752
Com_1802_neg	PS (18:1/22:1)	C46 H86 N O10 P	843.598	16.767	No results	Full match	No results	16217987.5969	6065353.73418	4462410.28087	4976787.55896	12564007.8418	4477051.30395	7080069.84671	603418.354189	1162525.54069	1104837.04238	2328269.03909	2322526.27577	2402028.14193	5767032.23666	258315.463805	194049.434781	125531.665839	2361151.55089	1120249.23116	3088054.79734	2484869.55461	1646617.58036	2840960.12922
Com_1319_neg	Alpha-D-Glucosamine 1-phosphate	C6 H14 N O8 P	259.0452	1.214	No results	Full match	Full match	5354813.66089	21365884.1067	35807308.1859	6107498.46233	25645211.403	13021665.049	8231231.60426	3238308.29513	6011712.59286	2421622.82186	1841101.4522	3154650.94103	1659980.8417	5702233.35824	3498783.56754	4257862.04637	5016588.07106	3332090.56827	697079.908108	2296690.7288	1461801.26994	2864931.29016	3307062.72933
Com_933_neg	Acrylic acid	C3 H4 O2	72.02119	1.307	Full match	No results	No results	328494.735244	253362.987574	336618.390418	1388499.44802	394603.212459	865785.741931	387053.545157	722169.205019	880789.325251	691205.886384	500109.031506	371577.881066	580512.065053	357333.980922	67895784.2309	84913373.5664	91340613.7869	1081108.33725	336197.207515	545112.6498	429294.661412	471013.674967	763062.338096
Com_1442_neg	FAHFA (16:1/22:3)	C38 H66 O4	586.49908	13.886	No results	Invalid mass	No results	20905864.2472	12105092.6564	13614462.3628	10860555.131	15635763.398	9510423.23906	17007885.6593	15160349.3968	17285801.5913	35156022.3663	22929739.8087	32459800.2358	16541099.1217	15450749.2541	34204038.638	24794958.9467	22432967.9172	24982594.1008	17390802.0017	11258376.7849	13366379.1039	14015553.3475	16936836.073
Com_1300_neg	PA (16:0/18:0)	C37 H73 O8 P	676.50313	16.53	No results	Full match	No results	814904.573779	439415.713123	494575.045601	367085.647808	600896.382432	668790.83989	230326.919947	261991.961351	669003.310869	140574.710414	376436.888047	315018.43022	252844.930613	151828.220548	244608.961971	250298.78089	365773.644815	22014570.5286	26435319.1216	29666023.3955	5183347.20261	16589210.1535	433607.210126
Com_2213_neg	PG (18:1/22:4)	C46 H81 O10 P	824.55697	15.639	No results	Full match	No results	11214345.4614	6721169.78975	13022397.1922	20213895.838	4169857.57613	8366374.4485	8131655.82515	5177117.92666	3596088.25904	3116798.52216	3339317.78601	3066799.15512	8466260.69696	2963423.64675	254037.930378	327054.167238	187780.678378	217831.702417	4756946.34188	6798797.64088	6152648.54161	5261553.79406	3289021.75945
Com_4224_neg	(3��,9��)-3,14-Dihydroxycarda-5,20(22)-dienolide	C23 H32 O4	372.22872	13.141	Full match	No results	No results	2732974.53152	664993.097933	1669070.56424	1052145.40922	1848036.50259	1267465.69292	2459465.14784	381975.14629	281608.192853	272419.411619	352651.606002	563294.139823	306305.53146	249053.475245	253092.197777	263683.34709	176846.54659	179665.060458	67915.4569855	87581.6460708	84014.8336975	85360.8215005	206057.621399
Com_644_neg	LPS 18:0	C24 H48 N O9 P	525.30585	14.347	No results	Full match	No results	58392504.3663	65571069.1903	57876816.9803	37436615.9357	81202128.4852	13856647.1416	71908611.2713	65848632.6	49702675.8797	84715774.5981	48238728.8641	56059623.9406	65899617.9161	92148472.7753	72182289.9035	76453320.4899	43598156.551	84853086.9892	77954110.911	96892734.5564	80354783.3314	21034908.2689	74518742.7131
Com_2135_neg	LPI 20:2	C29 H53 O12 P	624.32689	14.107	No results	Full match	No results	1654742.72745	7722927.18651	4291447.19167	366020.868836	1575842.61293	230778.125218	1326090.97754	3352987.21577	1553633.24628	6997116.12128	1818338.29266	5046031.61642	3016869.72245	13180970.0814	3531316.3924	4244638.94922	3495754.7779	3706090.92511	10280409.5505	4337181.13766	5302385.90399	6087187.77272	1472328.32983
Com_7356_neg	2-deoxyglucose-6-phosphate	C6 H13 O8 P	244.0344	1.428	No results	No results	Full match	173657.501956	167623.538281	389818.730966	726402.075682	307638.774857	836328.73591	523392.965391	850155.113353	647828.139797	394712.792621	476434.934602	236043.614173	531348.253917	237990.725256	426434.05246	437267.269876	378709.98585	226232.409242	75722.9021366	101529.19476	106865.056055	92469.534045	288945.557067
Com_530_neg	FAHFA (14:0/14:0)	C28 H54 O4	454.4018	15.376	No results	Full match	No results	109150059.701	18726033.5184	73291073.9325	31250587.3891	41641994.7414	14610300.3681	103076904.539	7966564.52374	9845030.83731	9977565.05792	15946469.927	15261772.6104	11972329.3959	6895671.04289	35912740.8055	34037121.3143	30212345.5942	9807088.80251	1211160.21669	1750687.3192	1329210.29033	3289453.39259	2843175.54872
Com_740_neg	LPG 18:0	C24 H49 O9 P	512.31074	14.36	No results	Full match	No results	26009720.9409	3030373.45851	13720766.4815	14237029.7716	41413016.8874	2544878.29751	29602715.9228	22075604.7736	12765163.7038	16586968.6258	18775192.463	19689985.7498	8905408.78045	46669424.9644	20314384.6776	13422093.9967	12526857.8941	22964694.2414	63156566.4083	32674311.6406	50698654.7016	38051468.6959	40897227.8101
Com_226_neg	PE (16:1e/22:5)	C43 H76 N O7 P	749.53537	15.986	No results	Full match	No results	3582102.82662	3107983.06988	6510004.11192	3225882.82963	552302.599373	38106071.6235	62464.0106824	5958535.35171	6494654.15457	89770.1729178	1896711.97564	4058573.56011	154384233.931	1280160.10266	18795927.1381	19592796.3321	21424431.0299	373457720.009	22280882.9083	529497555.737	4244753.72314	593901.53792	11083769.8707
Com_6045_neg	FAHFA (22:0/22:3)	C44 H80 O4	672.60802	15.365	No results	Full match	No results	694148.134721	282834.118256	514262.790356	197486.96464	169072.727033	108977.988196	301992.460874	105082.622664	94361.9881145	111060.132346	181217.306374	342844.135938	278711.157281	1067522.71214	39155.1672073	42542.192391	47701.3015257	76845.4781186	255067.761633	71032.9670434	76436.4180099	232948.061908	72729.7472965
Com_515_neg	PE (16:1e/19:2)	C40 H76 N O7 P	713.53573	16.768	No results	Full match	No results	44308941.4488	100166506.562	50441889.372	34663097.7785	12349221.2708	223446066.533	2782403.33063	18946196.3831	11179087.4337	4123532.80849	9639626.0013	21064345.4563	32153476.3052	15028744.8262	123107.189619	146413.682628	159793.381704	19499101.6572	2762663.14162	96044731.3335	18206205.4007	18771950.452	28736198.2956
Com_158_neg	PG (18:1/20:2)	C44 H81 O10 P	800.55869	15.998	No results	Full match	No results	329003745.814	471546686.288	593307393.701	5709458.16349	66208633.4408	58580469.196	69796812.5925	91921151.5364	238207823.9	23345102.2789	210983400.152	349825550.054	241941709.414	423176034.828	129060874.954	187576700.805	267871661.497	128716205.505	195304337.253	558304503.549	454861694.483	275242071.249	420947441.095
Com_2431_neg	SM (d14:1/28:0)	C47 H95 N2 O6 P	874.71221	16.767	No results	Invalid mass	No results	2882409.47568	2030878.6064	1562161.92424	3969824.22055	5197669.59391	25159821.8372	4150386.33285	148105.881583	363929.763072	211302.980989	90594.5650871	98165.2807077	111033.005335	1272654.94013	128863.888136	157321.298922	106447.987933	430367.680031	57033.0458239	183242.965836	970272.316106	354229.898004	1415149.97566
Com_2857_neg	Hexanoic acid	C6 H12 O2	116.08369	7.125	Full match	No results	No results	48542.1988117	36027.1167358	49701.613235	76896.2311041	45972.3489806	112194.616991	53939.9931366	89754.7708972	114335.350364	80143.3152175	66374.5741724	48976.0456013	67769.6198799	41330.0761838	8489142.87212	10656443.9799	12980467.2573	152121.794424	41355.6172207	70693.8414716	51170.2196144	70997.5027421	77692.8114454
Com_656_neg	Lysope 16:0	C21 H44 N O7 P	453.28535	14.386	No results	No results	Full match	1644172.6759	921771.447493	1151187.4877	1247384.87157	1798577.3932	1150567.23803	1639677.53665	111310428.239	129512334.06	1268547.91647	1381004.80747	793548.206605	1463346.72125	1343711.48446	123461091.999	118818888.574	105583667.216	165370710.589	2553889.25378	1593808.45768	1705366.06471	1845283.15524	163789320.811
Com_465_neg	Inositol	C6 H12 O6	180.06338	1.305	No results	No results	Full match	1555345.48769	1596168.90233	2135035.83709	4330297.75182	3142790.45912	6759200.2321	2480023.68116	54004999.6813	7578073.07349	5055504.61998	3801698.26286	3331134.56707	3951268.88449	2043892.57638	215586520.821	220159713.785	257599345.175	12846971.2301	3632594.76269	5606296.61078	5065290.79732	5561997.61676	6231935.98496
Com_1739_neg	PE (18:2e/19:2)	C42 H78 N O7 P	739.55111	16.845	No results	Full match	No results	10435966.2214	15013885.9826	8127733.04065	2832589.1427	395181.651052	38373064.2067	438933.02089	212207.415488	260726.007948	172947.336777	673285.362685	3938108.44612	8077655.53031	4509341.48894	83986.7070214	108001.812293	100829.44051	8055924.97259	853501.53479	15904558.0279	2321690.44318	270445.353079	318773.899075
Com_4783_neg	D-Phenylalanine	C9 H11 N O2	165.07899	0.955	No results	No results	Full match	728699.535248	669329.902114	1007166.78902	1489265.30598	899902.187632	1874265.12249	763085.12197	2078286.02176	2644665.1739	1753675.95122	1294419.50081	912021.711545	1308303.81754	824170.437329	2474621.12462	3316924.18853	3960869.435	3390656.75673	1079861.33168	1473214.0505	1438286.64089	1419696.733	1687822.15823
Com_3478_neg	PC (18:1/20:3)	C46 H84 N O8 P	869.61378	16.689	No results	Invalid mass	No results	4302695.05249	2223350.01685	3022357.20223	1552614.86812	1658883.95558	11352499.7878	1061726.36568	1603546.47448	1646953.99297	1230699.7431	5153230.34081	2151846.00959	2520636.48328	1776337.20375	126066.677851	154643.885451	206509.682034	3508305.11498	303370.742546	4104887.87122	1337237.70929	2030646.85343	3041590.3302
Com_470_neg	PE (17:0/18:1)	C40 H78 N O8 P	731.54614	16.833	No results	Full match	No results	61400916.9208	112258781.32	64804340.9311	12754970.5997	7355109.15997	160352195.939	1943456.79647	466548.609314	11359716.9649	732997.175089	4348431.68287	24292779.4493	18760392.9388	12026187.0023	120297.748609	156331.097305	140597.751553	12180578.4271	1859944.91542	126402574.824	15835579.6234	19060487.5373	36158558.9586
Com_3186_neg	PE (18:0e/20:4)	C43 H80 N O7 P	707.5632	15.056	No results	Invalid mass	No results	4035704.39067	4568972.18791	6187923.32349	6800955.40261	281004.937675	6924190.23739	1059280.76896	101795.547198	119845.314386	53590.4649501	78217.4816435	650259.37064	2002619.83482	504774.53963	39119.9900088	40009.1843119	66976.4553277	72571.7571816	72104.081069	586982.8475	2273555.54367	2971955.27131	178856.162852
Com_3375_neg	HBMP (18:1-18:1-18:1)	C60 H111 O11 P	1038.78465	16.692	No results	Full match	No results	893709.795384	3975189.21795	2675861.25551	2729886.61219	952806.84017	3008739.03253	1096516.99573	119216.95409	298001.333556	95258.4668613	80359.5990887	78288.23292	416930.699126	388770.911635	70855.5493625	66485.8133237	113120.602323	157054.215749	50939.2942703	158321.208339	271060.260376	119004.96678	135014.28212
Com_571_neg	PG (18:1/20:3)	C44 H79 O10 P	798.54395	15.747	No results	Full match	No results	100438672.944	15828790.3368	16234705.161	68200155.1954	67098653.7684	42067950.7027	44187772.1728	14109456.9132	41687383.2789	10374013.408	36804620.9193	61214633.4367	62599645.3289	35366124.5614	35395653.345	58289025.3844	56760934.4554	43379846.9062	58966143.0796	74095518.2938	59237456.3376	22728169.1854	76743396.7928
Com_2091_neg	PG (16:1/20:4)	C42 H73 O10 P	768.49376	15.25	No results	Full match	No results	9106416.81321	3241115.35036	10957478.4243	12428179.805	14509783.8891	3100236.8867	13924020.3341	6819503.66282	5466206.54989	7764571.16314	7205603.18715	5071594.80494	6336732.61938	7282928.56309	1352954.98659	949138.096286	1583698.3906	3044215.16097	3770338.40066	4463047.60222	6412738.8601	5587256.88692	8972097.66319
Com_5248_neg	Pseudouridine	C9 H12 N2 O6	244.06892	1.428	Full match	Full match	Full match	836377.479822	732000.688846	1047105.80618	738530.081235	940072.770074	2650289.69169	837702.21536	1708597.07427	1189086.35088	2372371.34085	308627.108134	1389569.89523	2793759.28399	901857.659288	1060021.20476	1024226.95785	1251082.67357	352546.021594	116865.935714	165228.872787	150770.723784	142711.627741	223963.742603
Com_911_neg	LPG 16:1	C22 H43 O9 P	482.26395	13.655	No results	Full match	No results	542229.259989	4899362.75574	2343897.82642	146620.323801	4785126.37102	205232.260583	589334.503176	1477316.13812	841662.275326	1110688.1981	514831.272306	2713016.01027	2036472.75413	3147817.73568	2939818.57775	2634399.58606	2318306.73582	43828998.9837	46387952.5212	46605917.8434	47112127.5241	42585984.0989	42228866.0263
Com_4514_neg	LPS 20:4	C26 H44 N O9 P	545.27478	13.77	No results	Full match	No results	847796.169212	1572626.9051	785168.076935	489396.248425	1338261.57589	405987.670411	866235.055455	579219.33448	697431.166483	1063600.93988	606018.961737	2240485.35823	1388218.79476	1448444.1157	510875.236599	423364.720847	659692.069785	2898957.23436	2138708.06956	3369512.19107	1656182.50629	1956700.77952	1262328.49503
Com_83_neg	PG (16:0/18:1)	C40 H77 O10 P	748.52554	15.763	No results	Full match	No results	912491987.107	570668876.523	820182405.642	645533484.577	674191156.937	147768206.862	400898493.875	83756769.0177	90135342.3146	111989918.155	197867507.614	102130135.585	86132291.4508	460287171.036	220758810.998	277278258.872	300347697.129	73586150.8837	146878237.839	169079549.585	354347430.887	47640886.8342	140591454.047
Com_984_neg	PS (18:0/20:4)	C44 H78 N O10 P	811.53921	16.291	No results	Full match	No results	2165455.14795	1435326.30049	1556430.95554	2376581.38892	1614160.83833	1323046.75372	913075.218036	3177111.30722	2620311.53096	2757893.56942	3447809.67177	2867175.42059	3121573.25302	3127531.13538	74570504.5133	78483266.8182	72281553.7515	55677000.1025	3550597.89227	4743527.87684	5286135.81668	2161521.57624	2693728.88787
Com_6296_neg	5,6-dimethyl-3-[5-(trifluoromethyl)pyridin-2-yl]-1,2,4-triazine	C11 H9 F3 N4	254.08202	6.599	Invalid mass	No results	No results	792880.430725	415223.548061	538608.872475	418078.749255	614578.823064	1340722.80642	288578.390294	726795.511498	1484802.85964	465737.657614	620211.918909	663865.709261	961700.977278	812077.998739	722313.550233	687669.849383	707327.751843	1330076.64173	514178.007133	1273070.13949	288765.030651	613262.425154	605540.301828
Com_5246_neg	PE (16:1/22:5)	C43 H74 N O8 P	763.51167	16.86	No results	Full match	No results	1542542.85119	1001921.14915	891995.730545	223702.678554	447818.16451	827458.489576	455504.17677	288340.20865	354265.619605	265203.275877	199099.398828	282204.734393	487271.462246	941098.437916	114118.27702	146749.18414	137003.609642	267207.578519	168023.360061	1761862.86157	912997.179869	206256.388216	254571.907735
Com_1093_neg	PG (16:0/22:6)	C44 H75 O10 P	794.51286	15.522	No results	Full match	No results	3661689.99671	1954882.21632	5121367.36024	5185507.43522	3931155.30341	4806145.86498	6041540.00563	8867794.38008	2468588.28719	589365.691278	4055374.15647	4229066.25044	4386134.31358	5754752.14389	43329847.337	67015062.0817	69687748.4753	37786383.4208	6684135.40458	19051972.8277	7788535.16045	21737529.2257	2557594.64486
Com_1444_neg	PG (18:1/19:2)	C43 H79 O10 P	786.54293	15.737	No results	Full match	No results	23857936.8751	364553.034804	26211363.6464	17425642.2512	15016368.7807	11090705.7207	3717809.22979	6058817.12064	12510723.8885	4991785.90597	7208824.42362	1688401.53505	12406522.1681	9008313.51539	14987761.3888	12477606.7743	22258922.4253	4163399.69139	4564162.49505	12010609.0426	8949568.99485	12011919.358	307655.372697
Com_995_neg	Mestranol	C21 H26 O2	310.18102	13.396	No results	Invalid mass	No results	40752049.7326	32587930.4418	44720720.8847	34689853.5531	44249183.4708	39095757.0791	36283564.7448	29701913.2866	34178602.3961	30472280.1601	21005188.4277	25142031.1182	38022901.1083	49117780.0641	40876049.473	41787287.6584	57278961.7295	37346554.2161	29609184.1518	40810542.2975	29048904.3296	41619031.9787	26973708.9223
Com_4982_neg	(5��,9��)-17-Hydroxykaur-15-en-19-oic acid	C20 H30 O3	318.21899	10.922	Full match	No results	No results	909897.877734	252858.173293	402670.009899	558221.119915	746559.270218	1583535.87939	542421.640008	1600305.81535	919698.96948	554859.661167	617540.760952	347521.038095	955109.158665	232109.651602	381553.476972	757306.229113	790010.969757	2728605.94866	1669079.56157	1476709.61634	1472149.4574	1110604.34852	1903063.43345
Com_2231_neg	LPI 17:0	C26 H51 O12 P	586.3115	14.097	No results	Full match	No results	2420026.42081	2596280.45365	1517991.84915	871445.005022	1269218.84422	184068.231411	2722398.20342	2610281.25466	2005158.87377	3746865.4727	3738284.08189	2603749.49079	2696699.42666	11929095.041	4264381.47556	3484775.82039	4297231.72525	5904919.99698	10188125.3484	11493754.8643	7491474.08468	5399383.07515	6010018.46328
Com_1055_neg	FAHFA (16:0/22:3)	C38 H68 O4	588.51463	14.21	No results	Full match	No results	19905460.7325	12791935.0117	15436451.6002	18392567.9385	16752416.7488	28772663.1926	25296998.7301	26537069.6323	44078567.8404	23612091.4893	43549728.5767	17578499.57	14770192.272	35584236.3322	69782647.626	49661496.1152	53098327.8538	67226008.0415	23319666.7059	41955243.6226	10417601.5211	13654555.3901	13340312.8208
Com_2973_neg	Sulfoacetic acid	C2 H4 O5 S	139.97813	1.142	No results	No results	Full match	429568.91769	272603.697087	516245.703046	285001.076964	440631.286885	1117461.58142	426095.422396	803614.445572	787935.235906	6170368.8153	574612.247984	502121.277204	679166.736529	362409.313579	10506786.8062	6599212.73316	9790267.70319	1568423.29602	394471.687474	600847.523234	446386.437426	485210.192638	706242.302322
Com_760_neg	PG (16:1/17:1)	C39 H73 O10 P	732.49442	15.538	No results	Full match	No results	66753233.7924	22407391.7363	39419473.0181	36441710.027	46004700.8912	20775137.8725	35937032.9302	2378960.91478	8228085.35504	11580590.5421	25167476.7947	18541800.6767	27558462.8527	6735060.87223	16341803.1382	16582600.9307	28480375.8762	122467.521764	28355627.5982	38726253.4524	5919479.79419	14074820.3548	22902903.8416
Com_4001_neg	Cytidine-5-Triphosphate	C9 H16 N3 O14 P3	482.98455	1.142	No results	No results	Full match	3136537.68902	519821.302937	1484498.0442	1709678.75395	1808544.50712	5047222.49849	1575395.84738	4927131.70454	1186853.95271	2723173.16743	1474369.59828	1132051.91778	1575106.76521	535942.423666	1192794.90245	1168379.16888	1169775.84308	1346501.51609	342122.193354	605120.451611	418688.684307	486168.478695	662558.52653
Com_4296_neg	PG (17:0/18:0)	C41 H81 O10 P	764.55598	16.03	No results	Full match	No results	319645.391591	359689.979939	417291.70824	1144421.90693	281649.057251	597879.840901	633935.272802	850800.008797	1437151.70038	230549.550872	965413.388662	1463995.56673	610485.883577	1991557.81953	1227421.6445	1363970.75905	1005964.40682	395033.847978	2114025.84513	4035336.18393	2227648.99757	956227.397958	1693933.32597
Com_3181_neg	HBMP (16:1-16:1-18:1)	C56 H103 O11 P	982.7221	16.552	No results	Full match	No results	4310088.81405	1184754.7131	6752486.61809	4488756.99175	751902.644052	3568790.88189	169004.434701	187745.777376	227706.044345	102709.761402	463678.371104	2462255.40834	3759875.73812	1019905.24983	86428.6420017	151651.077246	111535.692951	306415.800875	98436.0596342	343791.407908	205432.222258	154991.051892	316811.558516
Com_6360_neg	PC (18:0/22:6)	C48 H84 N O8 P	893.61252	16.756	No results	Invalid mass	No results	650200.157573	314177.339141	1030886.76686	672029.060832	383092.384636	2063275.13244	182329.457376	93639.5227555	111222.792689	164450.965047	390746.59806	499851.083984	862064.282448	413808.581717	58110.2604033	87249.8741851	79859.7056037	306335.278724	113154.529023	1203115.74257	635539.815773	68801.2095863	132162.986445
Com_263_neg	4-Oxoproline	C5 H7 N O3	129.04254	1.321	Full match	Full match	Full match	92710.4311209	72010.3191907	103577.753712	186989.289403	125290.036293	234640.561274	105615.41736	239728.214439	243489.930393	182713.476573	169258.092306	115836.463312	172395.360006	79377.8176473	490850541.14	478583548.348	533659368.518	332068.73833	109462.416885	184489.224118	135960.279185	152652.802048	258252.635966
Com_2085_neg	Citrulline	C6 H13 N3 O3	175.09577	1.282	No results	Full match	Full match	306702.023642	92269.9467023	120248.395017	546325.991141	202476.062179	277323.170801	159401.013366	800192.556538	358338.308517	302905.021116	392048.319342	289005.213377	185946.058906	114582.582745	21343038.1349	18092716.4976	17850384.5913	1491459.56943	336503.236974	388575.805013	467568.786651	508767.995502	557317.942329
Com_5681_neg	Indole-3-acetic acid	C10 H9 N O2	175.06221	8.683	Invalid mass	No results	No results	856284.974525	512323.344983	945975.585415	823928.024048	1034448.99865	2040048.65662	948804.876136	2062461.78903	1690841.0591	1132968.84303	1042318.98445	659025.107966	1249859.52223	534629.876123	34103.6996021	33133.8698225	33885.2985002	2157961.88146	1106219.27277	1327128.88562	1169583.76926	869313.718187	1904721.81645
Com_397_neg	D-Ribulose 5-phosphate	C5 H11 O8 P	230.01851	1.184	Full match	Full match	Full match	133932636.08	109970846.49	142190837.252	196167110.149	193436166.91	278782855.13	154267138.011	221629982.081	254910392.878	273852670.916	119927108.135	170844820.229	226828916.992	107882792.373	198887831.122	221324060.563	244817587.833	113153030.514	34106535.6427	55135657.6931	58762129.3403	47498421.1744	81769875.5337
Com_371_neg	LPI 16:0	C25 H49 O12 P	572.29564	13.925	No results	Full match	No results	8874512.23606	26460325.0253	10427619.098	11547239.4364	19447906.9577	2214323.14639	16043113.1588	19536756.9159	12124056.6302	31862042.5176	25565680.5714	15391286.4944	22919177.9754	60542081.3556	36591165.6557	32689142.293	31474341.7132	84804057.942	168608321.149	125363329.88	128339535.582	144479183.07	99395399.5839
Com_7945_neg	Orotic Acid	C5 H4 N2 O4	156.01723	0.532	No results	No results	Full match	771.59893775	207.672629934	183893.212926	462.090411484	271.759265617	2489.67136741	110248.859319	406614.139122	443905.72447	54945.0979224	391.345398865	995.929982901	225457.492695	261.310275192	2403.70497634	3489.85828247	3077.27781366	456995.72216	952.716320746	2103.70426454	268.358539045	1218.40792921	204279.822711
Com_168_neg	PG (17:1/18:1)	C41 H77 O10 P	760.52756	15.793	No results	Full match	No results	399430824.281	367739698.113	285267420.67	535229391.042	383574118.513	166647146.433	315259845.517	277654081.548	225877648.092	16646201.3303	142882946.406	221719269.962	175666061.134	464936390.373	73562035.3306	92649315.2276	92715493.5779	1141904.98828	467656123.065	24836947.9911	588767005.564	344614130.438	416871531.458
Com_1562_neg	LPS 16:0	C22 H44 N O9 P	497.27481	13.948	No results	Full match	No results	3423734.35444	8848616.01969	2830872.17493	2298549.95928	7080838.41423	906160.450955	3621859.56807	6553499.29592	3964534.59948	13882430.1028	4346999.98447	8026920.26398	9558256.13188	19081077.4929	6471668.38496	5808582.73291	10199337.5634	16568619.1839	19232045.9586	19139778.7766	19283370.0489	29861278.7204	13661738.0419
Com_4049_neg	PE (18:1e/22:6)	C45 H78 N O7 P	775.55037	14.18	No results	Full match	No results	1032155.06917	891339.33576	1147159.45157	1669958.0902	3583332.11637	491281.222015	1301678.23431	1015323.38322	1373772.83553	1284119.97952	1350968.46524	1189699.59147	1313125.22308	1303832.12553	804827.713751	782678.225417	724719.395716	1221867.40008	795243.154241	1399096.22248	1028597.26135	1055099.8187	1075196.6133
Com_847_neg	Uridine	C9 H12 N2 O6	244.06896	2.004	Full match	Full match	Full match	56161803.5161	4016205.50717	70620660.857	53652018.9151	18257263.6961	40734751.0121	54203709.5761	42035398.7396	65778842.2837	5622730.92464	17996299.5522	3912724.81901	22287542.6746	5409045.67805	28064834.6857	25151138.4321	39033323.9962	15467208.3223	7499815.9965	7219319.5263	7195518.04307	6278893.90558	12377089.1484
Com_3113_neg	OxPI (18:1-18:1+1O(1Cyc))	C45 H81 O14 P	876.5352	15.098	No results	Full match	No results	5529278.09831	4429929.46977	3918329.58427	1548968.51748	3554361.41606	926752.450807	1392189.689	686442.933705	908266.497926	1114448.40747	2620327.81699	1556191.07166	1228885.60792	3779951.30511	564759.32134	648920.171364	808800.270251	353101.864822	1705247.21791	4423894.6601	3810940.41542	1242740.75389	2344757.63347
Com_337_neg	PG (18:0/18:1)	C42 H81 O10 P	776.55586	15.81	No results	Full match	No results	75567131.668	77568494.8898	160639328.736	110582722.23	60379223.9644	49123695.5249	194218146.717	33489599.1157	60687933.4459	12798811.6341	10575393.9633	83507644.7723	231081298.123	75913321.4157	64525.3806865	77978.3645865	92578.2387408	82168.673261	41382023.0959	103608674.139	74925380.698	78105732.8551	410790004.909
Com_1678_neg	LPG 18:2	C24 H45 O9 P	508.27921	13.849	No results	Full match	No results	1565589.88059	1367092.4035	1507660.32244	935276.155129	1767697.84998	812057.25925	1697581.52018	1671635.94567	1445960.44988	1530263.71091	1625189.26121	1739839.72956	1395302.70992	1459236.36916	1143069.06992	1109650.05526	1088852.81155	12627311.0676	16983260.7045	15496839.8759	15242988.2781	18671002.6717	11213297.8808
Com_2908_neg	HBMP (16:1-16:1-16:0)	C54 H101 O11 P	956.70717	16.514	No results	Full match	No results	1514978.557	317956.815491	8263707.59364	8300087.38668	442862.179842	743738.038822	156481.38839	303459.215705	590569.939022	585052.29869	2230158.81377	4430981.31737	5721790.30399	2060506.61705	169661.434422	278348.196948	272558.635194	466376.127501	181934.977319	480309.907489	284191.768139	331725.685643	482198.853279
Com_6558_neg	Retinoic acid	C20 H28 O2	300.20838	12.711	No results	Full match	Full match	410076.812705	300648.810628	394372.183735	295199.366538	481015.982257	863388.5109	429251.140707	855257.457478	887949.437545	328472.911113	576079.241749	454606.552199	580487.265411	304243.943769	393235.42933	453684.297121	390143.370057	1534153.2671	613962.187549	993058.992779	809564.002416	592726.106153	993056.444817
Com_2189_neg	OxPI (18:1-18:0+1O(1Cyc))	C45 H83 O14 P	878.55098	15.092	No results	Full match	No results	11379654.7869	5251164.0087	4131083.25443	2407755.69756	2883039.59276	1706839.52767	2273964.0839	1248709.21834	2295727.28283	1129414.87986	2050891.90653	2370939.73479	2407760.18642	3542457.47697	746738.137097	786868.923409	802197.575376	618065.877326	1351443.32236	4455645.81377	4017267.0799	4838628.14738	1585602.08068
Com_2472_neg	FAHFA (16:1/18:3)	C34 H58 O4	530.43052	13.886	No results	Invalid mass	No results	4913962.01704	7712880.68145	9536516.39202	2587692.26599	9843474.2572	2578395.43217	7649409.31109	3192914.78801	6333461.22782	11264654.3269	14208474.0525	8934823.06295	5588298.81707	6642842.72644	14922355.4323	11426901.236	10722682.7451	5809857.36416	4310942.06046	3769625.4757	3380320.02477	2898983.67975	3371991.02146
Com_5229_neg	PA (9:0/18:1)	C30 H57 O8 P	1152.75784	15.668	No results	Invalid mass	No results	617999.470251	362640.223962	1168536.908	449475.958624	1819518.10198	336472.64905	1354131.44025	238583.222694	315173.346414	168445.647831	235458.361105	233099.3714	307568.288396	315476.763514	147086.329337	170913.647275	206234.293356	281849.910921	162724.020032	271793.049092	337637.176767	271369.756389	265974.142494
Com_702_neg	PE (18:2e/22:5)	C45 H78 N O7 P	775.54048	16.303	No results	Invalid mass	No results	6692259.13817	4288930.33248	4234175.23738	563654.769257	273228.550084	561368.277022	1625469.02221	447394.70289	418862.306973	2213709.66709	2277263.82606	256385.100135	5197200.50916	2520396.37925	87231452.9056	110391756.918	145244509.044	37542729.9686	4597603.70894	540902.630028	5146203.20656	304660.912559	465114.650558
Com_2977_neg	Gallic acid	C7 H6 O5	170.02041	1.088	Invalid mass	Invalid mass	No results	217294.787922	99557.6048803	200693.736762	76409.4572192	198091.575121	469954.933824	176110.307817	13858500.832	328449.238919	227165.697486	225668.396686	248191.195959	330070.482238	150181.689157	165580.170721	162214.34031	197321.135601	752843.239117	176099.761268	278776.949689	198802.925695	200057.99748	342697.887018
Com_208_neg	PE (18:1/20:2)	C43 H80 N O8 P	769.56198	16.822	No results	Full match	No results	141566983.474	232772384.203	167682741.598	65226006.1917	14944760.5294	1066828730.74	7749377.80485	26014284.642	14068002.2821	5912505.89888	34293711.919	97983107.1362	197097592.603	64217237.0086	135277.933497	257483.346392	189153.936945	35524588.6373	4809075.08792	342083965.32	100856968.459	28962073.5533	20084319.3281
Com_5245_neg	LPS 20:5	C26 H42 N O9 P	543.2594	13.508	No results	Full match	No results	58304.0860196	226034.990618	98292.8570304	72153.6358024	193248.608097	127238.599536	70340.1321577	107609.303501	122777.806911	165162.556082	63549.1724042	294184.228994	145553.166672	267676.479699	91987.7845592	55945.7018694	98128.5105644	934297.033848	1419890.29412	1637424.51912	1127043.17135	1009314.88441	465951.739803
Com_3714_neg	PC (18:0e/4:0)	C30 H62 N O7 P	625.44127	9.495	No results	Invalid mass	No results	2870943.33806	1061999.43948	3161184.01825	1370578.6889	4357351.91757	5555414.72931	2480073.07357	5584469.29074	1864365.0642	4097935.39879	3160585.27109	1286625.74647	1860078.00728	2036751.606	4022447.44922	4162907.52004	4505969.12392	1863679.08309	3067016.91724	1991254.83614	1491972.29273	639230.214459	5596228.17921
Com_3367_neg	2'-O-Methyladenosine	C11 H15 N5 O4	281.11072	1.24	Invalid mass	No results	No results	119662.296942	178888.162557	213305.037002	429040.804722	210918.525952	398702.263821	254950.443162	308513.662672	597440.746659	504699.407466	318949.355155	204396.648218	312851.410676	241776.216545	1289959.48644	1115796.61952	1264408.88956	14952539.1058	407274.763241	1204990.79304	586289.935767	5179075.29587	551631.579932
Com_118_neg	PG (18:1/19:1)	C43 H81 O10 P	788.55969	16.036	No results	Full match	No results	14386631.7882	628379313.656	955360.090279	1182933.71172	591480568.647	1433297.45959	415217.502278	292477725.048	1346135.94685	7526987.26801	509004.515967	418396674.038	679704.436583	695773884.649	79363670.5506	87342412.298	125144997.841	64568774.2435	828519.406048	2058406.56385	857271.743131	903390.783139	1352778.75339
Com_903_neg	PG (18:1/20:4)	C44 H77 O10 P	796.5249	15.446	No results	Full match	No results	51018486.5574	25891483.9371	50611799.1598	35873146.1622	29308072.1482	18022238.4239	59382767.9253	51867662.1486	29913819.8061	30118682.7569	26505952.6308	25791313.0362	30978126.7928	30821241.5934	3842510.59432	4033186.85531	5327856.54706	10711084.6398	18125432.6373	24722355.1665	17058442.5428	28043040.0852	15347420.1612
Com_1826_neg	D-(-)-Glutamine	C5 H10 N2 O3	146.06788	1.297	Invalid mass	Invalid mass	No results	5092414.04752	3406579.90927	2831111.53059	17287336.7099	4374844.02264	14063838.4688	13764223.2066	7086459.55218	22370750.0148	4141510.49549	17094618.4235	8516850.23777	3326947.05158	4235917.31164	659418.43912	871449.077688	656101.80226	22984413.1898	4709314.4603	24105760.8324	15205120.1196	19564197.1098	28018795.9329
Com_5913_neg	PG (17:1/22:6)	C45 H75 O10 P	806.5091	15.128	No results	Full match	No results	792890.578844	797095.879226	677539.824257	685420.225801	1235454.36897	211510.954875	456276.617841	173763.175479	727618.874057	700477.109691	270940.458853	389943.595055	366983.571544	136507.581948	77626.4200609	70776.8332477	74061.7798917	127288.810796	309508.828367	400758.066609	833899.02082	735164.256947	1124495.02972
Com_4598_neg	PE (18:2e/22:2)	C45 H84 N O7 P	781.59924	16.844	No results	Full match	No results	795445.486503	1925967.40826	563893.263264	131254.920414	73154.6877203	862182.52765	189282.902676	202314.915731	248571.710869	164885.029043	99582.19071	120852.951952	610928.705818	601367.506578	80071.4881452	102967.078237	93583.3906029	184653.234467	98173.7085474	204212.616748	161778.440223	135268.176909	178621.269304
Com_1395_neg	PE (18:1e/20:2)	C43 H82 N O7 P	755.58285	15.038	No results	Full match	No results	388581.324484	383053.938908	931934.883013	14856490.0301	1907963.58688	69235362.4311	512038.719522	37805465.6889	70050056.7254	10352079.7267	14850811.2351	12373167.8145	7846553.69995	423887.868185	109256.024485	160103.803181	179405.143777	234218.330303	176655.947387	465545.165038	331463.752731	16962716.8903	5216936.44468
Com_5627_neg	Pizotifen	C19 H21 N S	295.14503	10.251	No results	Invalid mass	No results	1235627.98105	564464.844768	1227241.7696	599318.248706	1369698.85094	2880621.73763	693460.245527	705939.525311	987471.326476	598565.40368	1273200.42681	758590.493662	1027269.21497	786992.63032	1026459.32688	1086757.66121	820889.309527	1270083.55407	627641.967416	1104886.96088	359183.178105	604666.893467	499965.054765
Com_3417_neg	PE (16:0e/22:1)	C43 H86 N O7 P	759.61358	16.788	No results	Full match	No results	1271234.83404	674135.190952	1421851.40667	1272727.47318	1512978.70803	12261358.1099	513103.133301	139508.224149	180623.008269	97219.157823	109366.372898	212420.237244	900802.909055	931369.603846	62360.450582	80191.7579238	81148.2945936	138012.044446	46891.6987423	397560.485087	234602.975371	129678.515964	86687.2127296
Com_4013_neg	3-Methylglutaric acid	C6 H10 O4	146.05792	1.405	No results	No results	Full match	85670.3794979	61133.1577513	85000.7129435	122654.039682	89999.018378	211327.828303	99089.0650635	193484.065453	209621.195544	164230.974962	143148.042398	113112.832228	135415.662157	88802.5349854	5353668.52243	3988183.60118	5061902.98212	309078.750469	102456.913908	144856.927648	132181.400612	125115.953317	196350.063465
Com_6544_neg	5-Methoxyindole-3-Carbaldehyde	C10 H9 N O2	175.06333	8.636	No results	No results	Full match	37821.880023	32843.5101271	142381.500841	71200.6022747	225589.116379	100548.482543	44999.8199538	82911.3046708	99953.6289808	75155.3338139	61671.3222999	48150.7867342	65874.2610317	38135.9605603	1136101.08426	1237819.17935	1301101.26088	116934.416486	37146.8569447	59699.1111426	44557.3207063	58335.9051834	77340.1156759
Com_1637_neg	PS (18:1/20:1)	C44 H82 N O10 P	815.55935	16.082	No results	Invalid mass	No results	19122812.0204	10967948.851	13440825.3281	8290360.71172	4896787.56357	7667600.04084	5133479.60585	8471147.36033	676981.001663	5576571.41234	9223471.21732	6493394.95732	6621925.28373	11856946.6386	3091195.31056	3669617.27164	3053998.82498	424229.214039	2058443.15279	5741987.1324	9731311.50781	4666144.80983	12098361.2036
Com_532_neg	LPG 16:0	C22 H45 O9 P	484.27957	13.961	No results	Full match	No results	49312741.3676	15541564.3448	5210121.73114	5152806.6192	8105364.8583	8521276.3562	36996150.8365	19215290.0146	6724355.57134	20224409.1422	12366826.7299	18755084.3736	13168392.3947	42466543.7278	14361376.2782	11830557.9905	19807781.6595	71574574.733	100310817.926	99779298.7801	101003579.743	89489118.2595	87784994.8237
Com_74_neg	cis-5,8,11,14,17-Eicosapentaenoic acid	C20 H30 O2	302.224	13.769	Full match	No results	Full match	872513507.996	776815197.126	925078867.596	459664851.709	1153569111.89	297846750.445	1003819920.58	498179712.186	632384205.551	373342808.373	626489346.373	624233031.784	604761229.819	761446221.128	417964338.007	407560021.527	427314046.187	498135956.338	238927615.988	513978789.1	533198187.092	512364770.829	609307876.401
Com_374_neg	Adrenic acid	C22 H36 O2	332.27106	14.44	Full match	Full match	No results	180381103.575	101792729.414	113629239.478	94104191.4043	172392984.349	72358990.5635	202007613.283	7766333.6337	146530705.422	47353187.3078	17408521.5996	100544157.86	111790543.738	153428888.145	92072497.9918	88305459.1082	82715789.0919	4589115.51624	95889488.4532	125638456.922	135943397.81	192652984.108	92757785.9869
Com_1261_neg	Ginkgoic acid	C22 H34 O3	346.25033	13.169	No results	No results	Full match	21522471.9486	15598694.0626	21234505.8205	10460698.8108	26004856.9111	25551182.1892	19378404.0164	34822265.9146	34260570.0412	17059698.7448	22797293.1974	19266385.0873	19278797.8924	15911078.2964	17997671.8844	20524547.45	22202872.9081	44966436.6785	18520031.2491	22299400.0703	34116001.1932	27787177.7529	47990542.5192
Com_6207_neg	D-Myo-inositol 4,5-bisphosohate	C6 H14 O12 P2	339.99734	1.102	No results	No results	Full match	546587.16582	282782.397472	550482.363304	834040.77699	901346.20175	2023938.40551	827781.979162	1426147.57409	1546720.18323	781392.516997	829777.805951	406061.697449	512088.632846	511770.963533	41143.8250687	48863.9223096	60507.7824305	2870901.54901	700829.566104	1296724.90095	486134.01282	971980.171199	912123.971963
Com_23_neg	Arachidonic acid	C20 H32 O2	304.23965	14.022	Full match	No results	Full match	2267795062.61	1915725024.16	2585200645.94	1176080066.05	1159375935.3	930616303.001	2476650840.52	1522729141.95	1721815611.15	1407197902.61	2671256147.14	1893993713.3	1903464969.33	3309421832.54	1624132566.13	1573136011.63	1644359969.86	1446735119.09	1709276553.41	2048763024.13	1199102718.53	1361191512.47	1949618442.06
Com_545_neg	PE (16:1/16:1)	C37 H70 N O8 P	687.48365	16.849	No results	Full match	No results	105239551.413	81628264.2462	36757652.9538	16538263.5396	46516851.7135	38972650.9465	41182663.6381	632538.87848	233405.624884	1563691.40289	20371040.0697	34450814.8862	41859440.9508	65301994.4323	75186.0928204	87132.9620697	84587.560849	15237770.802	13000725.6567	34185693.7554	17854370.6136	127015.070412	167723.064037
Com_1141_neg	LPE 20:4	C25 H44 N O7 P	501.2852	14.334	No results	Full match	No results	5276330.81571	6554521.44429	3689352.43435	3169145.55777	14679933.3552	5472183.81168	8342986.86755	5840984.03314	4713931.20928	5370974.34879	4516176.2547	3324939.57289	3760442.87529	16562872.4504	1351322.37918	1303695.11701	1359503.54868	73909076.2529	26948720.9277	19912251.1721	41175040.5469	17759440.8364	40254063.3938
Com_3201_neg	Delta-Tridecalactone	C13 H24 O2	212.17684	13.02	No results	No results	Full match	3188241.75375	2633967.94387	3639234.37972	3405777.21861	4090424.20818	5413616.70041	3700236.98617	5613623.00369	8201421.03755	5247111.53131	4337610.03724	3637926.81392	3370692.26366	2912992.53424	4808350.23096	4650940.69481	4577988.03636	8265343.02159	4207506.74172	5108653.00372	5915903.54146	4735230.98584	7182248.3504
Com_325_neg	Glycerophospho-N-palmitoyl ethanolamine	C21 H44 N O7 P	453.28504	14.584	Full match	Full match	Full match	74086314.4301	110947639.552	67663491.3084	51588163.0982	79604483.672	14641462.0564	103477858.813	111518020.595	129790066.573	126484808.986	93931151.0858	123700163.187	166586477.813	116497253.92	123538630.338	118895904.064	105653099.982	165495059.117	196737143.617	202929605.729	227878781.281	240595217.9	163922659.858
Com_559_neg	3-Phosphoglyceric acid	C3 H7 O7 P	185.99293	1.157	Full match	No results	No results	14687473.5691	5044763.8927	4185522.12047	10111660.5785	4571960.76492	25351978.1582	6680209.57211	21370696.9104	10851344.7093	14766356.8287	12679447.8384	3878713.56598	17557235.7167	5999892.51546	176264589.085	151513718.387	181346397.924	12426300.0123	5219619.24061	7884427.14605	29965372.5935	6778935.56436	6353844.00883
Com_2899_neg	N-lactoyl-phenylalanine	C12 H15 N O4	237.09953	5.874	No results	No results	Full match	262459.779609	363561.430366	421107.447173	751803.75626	1329073.10329	1079167.92017	658276.734908	3525179.14822	2058934.89117	1690619.24473	912400.823263	987309.381115	1478398.82156	571613.382835	3148142.67473	3281070.90611	3383872.34615	4417321.19292	5303966.41982	2918002.01314	4914890.36193	1796264.98789	12841499.3403
Com_2676_neg	Neopterin	C9 H11 N5 O4	253.08019	10.964	Full match	No results	Full match	5200193.8842	4358179.5694	6880008.12727	1871580.45155	5088318.93185	12491359.2282	5012156.30932	8967599.96701	7637357.65583	6704585.18469	6388193.48244	10356128.7006	6301844.95385	7091801.16033	9319750.86441	8389073.84889	10451156.8932	10381231.296	4518494.14811	7713914.26511	6013502.73515	6204331.47013	9499362.11831
Com_583_neg	Docosatrienoic acid	C22 H38 O2	334.28673	14.643	Full match	No results	No results	96389208.1711	52951789.5422	50725375.9628	43555709.2073	59699602.3606	28332114.9358	56151777.869	31268596.3412	59647387.7392	72325548.0637	83431634.3672	46019156.3363	49854403.8304	71990198.5089	66161050.6576	64767418.3815	58253430.8301	43388398.6278	21289970.9928	43565633.0331	55235563.755	62117859.1413	47492102.8667
Com_3318_neg	Cystine	C6 H12 N2 O4 S2	240.02341	1.198	No results	No results	Full match	1587119.01158	3426524.99048	3658807.20377	1328373.0407	3294410.62489	6008807.76639	2882250.03699	5429161.12508	9387416.01596	9449354.86429	2948925.46458	3971854.55388	4907622.78587	4779081.98723	6110540.51726	5019617.6805	6841706.89792	14440471.1859	3083122.36808	6216839.00074	5410379.09804	6588318.5119	7785670.3509
Com_169_neg	Pyrophosphate	H4 O7 P2	177.94309	1.189	No results	No results	Full match	530390.216975	435661.84076	640325.058079	544999.441213	620840.897496	1311274.24289	905873.16765	1249750.43851	1146987.25314	905180.716957	863064.70764	847875.926805	1678299.30523	528121.34043	790002171.256	873187270.005	938202426.772	2910491.63469	28827583.8134	669659.97431	550091.537564	1165064.2077	812200.252732
Com_48_neg	Docosahexaenoic acid	C22 H32 O2	328.23964	13.975	Full match	Full match	No results	1404066846.9	1201753184.42	1131675965.52	830258737.989	1649857240.57	590658066.97	1463623279.73	1010218496.21	898633577.826	1416186887.49	1211007219.54	1140574405.86	1118741072.85	467885183.419	870299583.676	787556704.81	861098133.029	750602201.444	1275435331.81	989062124.411	307968923.829	1030709067.72	1050915197.98
Com_1604_neg	N-Acetylsphingosine	C20 H39 N O3	341.2927	14.375	Full match	No results	No results	19826968.7139	7614550.02549	6497772.35924	8873984.62253	17597598.4295	4329178.07489	15055691.6275	8179598.3149	6116493.96119	6536489.29835	7767059.11005	7253633.46914	5735130.85819	13335644.845	8697710.13164	6028381.74691	8350709.8133	8144336.74836	13352955.9948	11216040.7921	16698434.5051	12236199.0469	7047087.68601
Com_3780_neg	4-Oxoretinol	C20 H28 O2	300.20867	13.73	No results	No results	Full match	1195392.02034	639951.495383	2118518.14388	1365338.50064	784733.755925	3428121.36507	960079.452076	616776.052803	2310559.58498	568366.249759	1195300.77552	3121978.93004	658784.091735	696731.232448	4763873.67867	6195530.36163	5383825.79651	6389321.90394	676508.038405	787754.622568	3016995.44892	1557514.74165	1005419.35402
Com_5589_neg	L-Gulonic-��-Lactone	C6 H10 O6	178.04779	1.303	No results	No results	Full match	380988.489452	205960.343993	507228.42473	402010.731206	601900.915628	1736902.47872	164683.395106	1317961.07935	557489.806577	198225.166313	758223.068824	244520.898021	794644.751858	130971.97107	1888179.02016	2178484.5668	2422106.95871	380018.057836	118175.954664	598890.488504	724893.944727	165565.000109	268222.39524
Com_932_neg	LPE 16:1	C21 H42 N O7 P	451.26936	14.222	No results	Full match	No results	6303207.97175	13596505.9796	8449704.34397	4944781.54623	20939207.7733	2501737.85963	15938160.1883	13684853.7129	11576602.6966	20857192.4375	11003163.0324	18481360.6587	17678891.3463	43967922.0174	3849126.8496	2748970.77156	1895913.34676	55701952.1375	45207549.3882	35741728.819	36857165.0539	27101024.2313	17308602.3065
Com_777_neg	Inosine	C10 H12 N4 O5	268.08041	2.597	No results	Full match	Full match	43775221.2184	30567079.1745	58445119.6422	48286343.7769	39222976.0643	96943266.3393	41387597.1284	77273628.9615	16250881.2068	57406350.3716	13493090.6159	35660728.1539	56740788.0431	24854078.778	97574728.297	111620490.491	122034779.757	22187494.0653	11787080.7918	4476698.92332	11601527.7079	5950595.92597	15232319.3986
Com_4354_neg	N'-Formylkynurenine	C11 H12 N2 O4	236.07937	2.737	No results	No results	Full match	435167.909638	394944.285328	790595.376705	565742.218441	701830.947371	2493547.38099	427911.071388	639834.855551	760822.497895	2132615.79375	832260.605601	415171.365009	577927.229899	244453.54242	4223015.37559	4437270.44453	4485925.70483	2857618.77462	645503.92846	832269.443191	651859.925587	832073.169043	878212.656753
Com_3913_neg	5��-Androstan-17��-ol-3-one	C19 H30 O2	290.22426	13.852	No results	No results	Full match	1238949.69024	1046165.09459	1349558.6816	929795.521019	1878751.7719	460398.475538	1104066.92824	933462.854245	9477213.95622	1277374.0181	1241134.17145	1420750.81549	1199670.10337	1051279.38733	823491.953109	909054.519391	750074.094379	817715.31491	2183398.74581	1021111.58327	1056016.0783	507744.985064	878066.516037
Com_2662_neg	5-Hydroxy-L-Tryptophan	C11 H12 N2 O3	220.08401	2.598	No results	No results	Full match	2231086.64176	2222426.40974	2751786.08935	10105051.0297	3222118.01199	3991754.96727	1044195.191	11724329.5041	1546402.5231	1108737.85756	5926360.01735	5503945.36533	9073971.81223	1756952.67353	13183945.3641	8566101.27679	14369808.7105	4223366.95119	2373851.51776	3579379.39883	2557393.55658	2609947.67394	8877578.66813
Com_3604_neg	LPE 22:3	C27 H50 N O7 P	485.32647	15.031	No results	Invalid mass	No results	2596504.70404	2760734.41324	4042975.20179	1178754.92041	1533377.23093	2478797.84924	936079.229904	267090.578646	247876.987054	233316.409052	680871.29812	3715500.62399	4055453.56309	4059942.63067	86499.9044682	103713.869661	139266.887847	179856.913029	387934.469074	4218841.16953	3653491.03186	5786202.11799	343842.308454
Com_302_neg	PS (18:1/18:1)	C42 H78 N O10 P	787.53963	16.376	No results	Full match	No results	3188530.89287	2534071.83855	4679612.28002	1838442.34543	1322301.22597	2245198.72937	1866882.65905	2316524.01329	3231954.65462	1436094.59616	1601267.16372	2294038.33424	1928384.3809	3363654.24016	319673450.522	405174496.454	373414493.555	130440429.231	3462067.69569	1376948.71595	5745561.30751	431871.380073	2837856.82831
Com_4915_neg	9-Hydroxy-(10E,12Z,15Z)-Octadecatrienoic Acid	C18 H30 O3	294.21919	13.118	No results	No results	Full match	1644348.90767	1638799.1331	1965120.92934	1197890.35051	1984105.23935	2375453.5418	1663223.62033	1247001.63093	1441164.28413	1468826.08249	1646550.70117	981561.154477	1615221.78703	1441280.6253	1996464.15129	2016668.99528	2285571.51507	3458373.61087	1562146.66516	1497235.37204	1966881.43245	1971494.44833	3171384.21618
Com_3890_neg	17-��-Methyltestosterone	C20 H30 O2	302.22349	14.398	No results	No results	Full match	3351954.17016	2112588.94817	2919271.5217	1733901.69001	3789348.48569	1466787.60472	2461404.25524	1662065.74915	2762467.11819	2612078.06609	1867337.12015	1842912.25602	1879292.01541	3516084.8803	2193460.525	1528031.87021	1166613.97656	1222007.79137	2041954.42429	2047630.07136	2266834.99633	2901066.87364	2028117.84162
Com_1409_neg	Ornithine	C5 H12 N2 O2	132.08856	1.31	Invalid mass	No results	No results	12581814.1135	8581197.50358	11183781.124	22369917.7766	14569002.8757	30655950.6948	13836984.6677	32745501.7629	32093646.4153	25776814.3776	18070517.2116	10585258.798	22718313.3352	9825427.47542	248821.86566	231802.3439	272508.569995	80732445.5702	15715214.8346	27404547.6954	16203529.9288	28731106.6856	43752632.4707
Com_3711_neg	(+/-)12(13)-DiHOME	C18 H34 O4	314.24537	12.247	Full match	Full match	Full match	3587560.93289	3059329.1002	4101909.59496	4239567.82144	3476282.59865	8248259.37082	2787457.92879	5230455.96615	6584083.369	4794251.1312	3999863.00294	4271358.70209	3990187.21627	3103786.64945	1199379.64555	1253903.45727	1663505.96433	9062879.41621	3433824.72503	4875335.87399	3788768.8833	3020470.63729	6960383.72607
Com_1434_neg	Flavin adenine dinucleotide (FAD)	C27 H33 N9 O15 P2	785.15684	6.75	Full match	Full match	Full match	17366131.1917	4303171.6901	9507503.85702	8734669.71488	11382391.9355	30859584.4903	12664168.7053	31024195.2238	23768260.9007	12595614.3459	20989035.2055	9748380.64368	20818093.3708	9268167.71132	17338880.5806	18332571.0479	21622305.9419	37969973.2671	19608713.5967	36889160.4602	23250009.9209	24086753.9124	13329498.3516
Com_1450_neg	D-Galactosamine	C6 H14 Cl N O5	215.05532	1.454	No results	No results	Full match	18652289.9947	14700513.5709	19300424.1199	23828889.1363	27376732.9684	47594690.4947	24950872.5411	33259806.9136	47921276.6031	30569390.1553	28805936.6042	28378324.4986	37300970.1988	17481314.9125	36569570.2007	35384082.4433	25592643.6257	68147068.3692	9988675.03946	23497214.1539	27050866.1249	23038940.7497	46359172.7392
