# Supplementary material for: The DNA adenine methylase of Salmonella Enteritidis promotes their intracellular replication by inhibiting arachidonic acid metabolism pathway in macrophages
Source: Front Microbiol. 2023 Mar 2;14:1080851. doi: 10.3389/fmicb.2023.1080851 (PMC10018194; doi:10.3389/fmicb.2023.1080851)
Supplement: Supplementary file 2 [file Data_Sheet_2.zip › S1 Appendix. Non-targeted metabolomics raw data/1.MetExprQuanlity/meta_intensity_pos.xls]

name	Name_des	Formula	Molecular Weight	RT [min]	mzCloud_Results	mzVault_Results	MassList_Results	pos_C50336_Ddam1	pos_C50336_Ddam2	pos_C50336_Ddam3	pos_C50336_Ddam4	pos_C50336_Ddam5	pos_C50336_Ddam6	pos_C50336_Ddam7	pos_C50336_WT1	pos_C50336_WT2	pos_C50336_WT3	pos_C50336_WT4	pos_C50336_WT5	pos_C50336_WT6	pos_C50336_WT7	pos_QC1	pos_QC2	pos_QC3	pos_control1	pos_control2	pos_control3	pos_control4	pos_control5	pos_control6
Com_25484_pos	Isoproterenol	C11 H17 N O3	211.12137	6.765	No results	No results	Full match	42725.2278876	49553.7784945	40365.6235768	35396.5399657	44984.3206459	72994.5144781	72538.3566442	108876.485628	71657.107806	69697.2718183	40361.1768039	61992.4796998	45173.477995	45523.1671404	26476.5529134	19161.1803776	17532.5385516	68980.0722706	49602.4472715	87407.5637667	65681.9643905	53378.6902848	148266.746779
Com_5255_pos	Diosgenin	C27 H42 O3	414.31278	14.533	Full match	No results	No results	9394134.66828	8087635.29472	5463725.70356	2215110.08288	2702430.88329	1097674.23646	4728234.51397	2065582.15733	3467421.58219	5509351.54388	8240101.59862	6229377.21136	3524013.66597	5385766.65553	10901241.6835	8761479.25466	7088874.0096	3710380.99784	5597336.71676	5621489.79526	5397398.07685	3805737.20903	1117863.61087
Com_17420_pos	3,6-bis[(1H-indol-3-yl)methyl]piperazine-2,5-dione	C22 H20 N4 O2	394.1386	12.518	Invalid mass	No results	No results	489849.839329	581713.183689	707051.94846	907025.303947	291973.525798	157058.85234	617220.558122	145117.940712	405016.888452	221683.969361	191380.427476	334789.561979	414377.959264	820821.90674	292165.367418	271130.442791	282459.286406	141884.172742	320634.725196	274026.665657	222361.115336	600986.318223	311897.693517
Com_12694_pos	Norethisterone	C20 H26 O2	298.1933	13.571	No results	No results	Full match	1050891.67035	782914.211617	657797.18268	590657.310582	705849.500897	911988.013267	944613.696034	1376275.4152	1252130.07274	961395.794695	1536090.21421	1570120.84696	1276377.0553	775705.795129	951338.503689	1081532.3273	1159024.46252	1412167.29281	1249802.21296	1174328.98205	668860.901347	1206352.80769	1316042.07467
Com_10703_pos	2-[5-(2-hydroxypropyl)oxolan-2-yl]propanoic acid	C10 H18 O4	240.07132	1.426	Invalid mass	No results	No results	2472706.53663	1560072.85894	1629563.30836	1248438.25228	2193744.04783	3108165.259	1982742.74664	1231273.79058	1927022.98338	1146028.13756	788774.411144	1021260.77107	792130.317627	521696.470302	482542.74151	649136.265815	685377.084838	1492129.53588	256300.425523	208958.754074	282917.205225	389735.750854	434973.862419
Com_8108_pos	PC (16:0e/22:0)	C46 H94 N O7 P	803.67388	15.215	No results	Full match	No results	612012.366828	907655.262218	833019.202548	700332.079975	497228.971525	590971.16243	573012.912187	306647.716713	1841363.36765	462539.165262	729527.161917	462884.668218	455704.912562	511958.302692	354215.703705	594035.350913	491639.568122	642077.422007	370725.601871	466932.224839	435429.692643	562312.430115	503811.108596
Com_3456_pos	Dioctyldimethylammonium chloride	C18 H39 N	269.30733	13.665	Full match	No results	No results	444019.559428	365723.156261	253090.57346	333704.273751	203457.385642	221785.291072	303632.906814	308077.112028	972608.190673	626416.069604	946501.697622	622567.208829	603143.368952	3060800.7329	20396063.2506	23669764.5874	22186520.5876	6266060.70528	11477622.2577	371659.938393	290439.71662	2212825.31734	362651.364542
Com_75_pos	Glycerol 1-hexadecanoate	C19 H38 O4	330.27612	14.963	No results	No results	Full match	675407973.509	687709788.554	228094396.07	181855962.577	264736709.85	36267137.3949	269012191.33	143060423.958	198395409.354	152356961.17	376357154.813	186467512.83	292012647.275	734070665.405	3247432437.59	2476677184.94	2450354332.57	883263198.704	603363072.61	698654432.126	412462722.399	419521297.238	202662911.145
Com_16754_pos	PC (17:0/18:5)	C43 H76 N O8 P	765.52654	15.61	No results	Invalid mass	No results	441679.370384	14713.8294863	67089.5141241	20505.80252	9887.43948834	78715.9307923	28421.6967989	14821.3509361	127436.252105	9561.67556048	188821.976372	180998.310961	152081.705087	105249.05775	97002.886491	169352.591187	128764.676098	695668.669914	187021.270601	31837.1293122	320298.69456	363606.42512	352827.024979
Com_10853_pos	4-Pregnen-17��,20��-Diol-3-One	C21 H32 O3	332.23485	13.403	No results	No results	Full match	1977917.40895	1958836.64615	1468450.20397	965048.098669	1128781.37387	2172530.44663	1655117.77495	1902766.41293	1605906.02502	2144030.6774	1778878.21769	1743208.59648	1433507.11182	959013.432951	1429770.71022	1518381.30737	1710584.12728	1776268.84631	1259582.63776	1368365.37369	1204656.93554	450214.234624	2738956.94694
Com_8832_pos	Xanthurenic Acid	C10 H7 N O4	205.03812	1.274	No results	No results	Full match	140060.856685	77872.819605	143912.775916	61242.5875079	212453.188339	111795.428551	67694.9456085	1052189.35016	332650.019585	64234.1391765	116984.202174	4494316.86168	1234953.48577	145124.959679	60278.8785229	74811.9211243	80618.1615587	533368.185272	57366.2715056	111767.41208	3119022.45932	132029.71779	51136.8128967
Com_7590_pos	17��-Ethinylestradiol	C20 H24 O2	296.17711	12.365	No results	No results	Full match	2656403.76212	2110561.50712	2841250.55231	2831819.00086	3137447.28482	2639791.57806	2568929.03077	2220843.45738	3165861.79776	2252787.17221	2544012.34715	1789003.51596	2633087.92785	2084977.23783	932237.803777	1107000.91707	1151940.7692	3839193.90054	3887124.52294	3098920.43114	4581935.34856	2949439.89867	3507473.45944
Com_14009_pos	PC (19:0/20:2)	C47 H90 N O8 P	827.63939	15.827	No results	Full match	No results	160962.557876	50943.6206144	148959.847469	392451.629026	1519984.53666	1022994.72599	1105261.3526	227594.189868	789425.122916	102297.689177	55530.5902517	61313.396224	86534.9569533	303432.634667	230324.751167	260318.283923	236774.782203	112086.203464	254931.78408	51335.2323445	35753.7687346	178767.032237	54619.3647908
Com_4871_pos	(2R,3S,4S,5R,6R)-2-(hydroxymethyl)-6-(2-phenylethoxy)oxane-3,4,5-triol	C14 H20 O6	266.11503	12.028	Invalid mass	No results	No results	10014149.958	9154916.38365	13997476.3916	7203411.6181	9454249.24527	8060681.47749	7372063.61171	6993526.39167	10712452.0559	6773297.38214	6227323.21139	7255855.73956	6915898.23258	8802680.16843	2048767.12393	2102128.40423	2164599.41858	4342061.77685	5310563.75708	4421658.4178	5419775.96515	6738514.36906	8456077.26904
Com_6197_pos	PC (5:0/7:0)	C20 H40 N O8 P	453.24868	12.277	No results	Full match	No results	3276467.34844	7662253.9939	9269218.96384	1048310.98702	4967013.21986	1281644.74316	2064748.27371	1005558.67421	365774.637184	2037272.76262	307780.668699	1321575.86109	1705263.12085	926130.481092	1078602.80902	1035755.29935	961100.120019	236261.55839	221033.398229	282845.071299	293945.492623	272045.13731	273925.816793
Com_3255_pos	PC (8:0/8:0)	C24 H48 N O8 P	509.3114	12.868	No results	Full match	No results	2988404.16361	13637559.4156	27649933.7745	21615484.7741	24715767.2843	8934101.68317	3952753.41438	5278885.63079	2920527.34415	6023469.01149	708541.289179	3765274.37065	5125327.07243	12173449.9988	2139166.65323	2017362.1556	1495519.45139	3286797.57334	3203484.50947	3840069.50793	4890359.96349	5901313.65704	3183920.68722
Com_5422_pos	Glycyl-L-leucine	C8 H16 N2 O3	188.11597	5.854	Full match	No results	Full match	4988935.32882	9048504.62374	2725745.34967	1373012.31819	2726496.94038	1953165.2859	4417656.86227	7254925.82811	7485632.93131	9936269.92946	4898322.73944	10248035.4791	5781836.81524	7569765.00223	2513537.76665	5188087.86714	4851317.58231	3766764.0718	3829540.58032	5267072.59473	9226947.70996	5233874.7834	5047621.62936
Com_1549_pos	PC (18:4e/2:0)	C28 H50 N O7 P	543.33164	14.305	No results	Full match	No results	24439635.631	7159865.36189	36970095.0193	12706958.0539	16356287.4635	7191158.10494	14534696.5049	30542484.8841	15443014.038	45459512.4423	28006926.7434	71481530.144	38196393.4652	93897321.805	17050388.1829	15998100.7017	18721975.9308	30678825.6204	9458571.76443	17787186.477	12936606.7447	17033341.9694	6331663.5939
Com_12100_pos	3-Hydroxy-4-Methoxycinnamic Acid	C10 H10 O4	194.05791	7.448	No results	No results	Full match	182595.182244	230829.977266	226454.867485	204292.652506	209002.630537	303963.374281	160936.304347	2364950.91081	259008.181902	294387.568678	226014.087218	295079.157567	263011.281318	223607.248336	128591.740158	177082.844078	136793.676451	236896.298506	137580.352458	116556.812893	193020.180856	188937.984569	231562.562028
Com_6728_pos	DL-2-(acetylamino)-3-phenylpropanoic acid	C11 H13 N O3	207.08933	9.204	Full match	Full match	Full match	2579712.93638	2990171.96593	4547580.30866	570794.891094	4332426.55071	4778603.67339	2831222.61404	2400419.56222	5331580.05729	3449846.30166	1687015.15345	4834938.60821	3497212.1506	805497.001179	2237708.97722	1548734.05486	2448428.82981	7576281.41764	4051450.13891	3391448.42668	5303646.20533	5328811.81593	7228581.01389
Com_11222_pos	L-Alanyl-L-leucine	C9 H18 N2 O3	202.13163	8.375	No results	No results	Full match	172010.419215	1424696.93637	268554.008279	101567.554872	1248140.57819	321229.018148	169274.325393	1191998.88024	435189.10683	2878093.47243	194139.079706	1118662.27402	1441497.74345	2487142.22114	128639.591193	119214.590307	184644.958494	208341.575157	141151.960875	256426.079566	442575.48808	557900.652496	270151.319485
Com_23569_pos	PC (20:1/20:1)	C48 H92 N O8 P	841.65483	14.109	No results	Full match	No results	50593.3542457	58868.7359584	43343.5381309	29167.6215717	157222.103465	256024.81225	260541.718967	77800.5570492	116430.013057	21033.6437969	31601.5249628	35792.8139894	19200.531946	30426.6273983	20061.4222765	19321.169115	26623.6527667	23192.1968256	29522.2405372	16442.0486685	22905.8406834	38824.0698997	77190.6741256
Com_5091_pos	L-Alanyl-L-Lysine	C9 H19 N3 O3	217.14255	1.392	No results	No results	Full match	2533605.57748	1369251.15257	12936747.1423	2429699.463	3431242.37503	847382.337755	6992892.13726	208554.844732	1073418.31401	386077.615623	907730.719737	417139.133946	395390.625068	436142.267604	111415.547742	191684.710782	141004.036362	1366892.46005	188342.197352	186573.573381	226900.940833	371964.502095	266989.842851
Com_11409_pos	3,4-dihydroxy-4-(4-methoxyphenyl)-1,2,3,4-tetrahydroquinolin-2-one	C16 H15 N O4	267.08818	6.21	Invalid mass	Invalid mass	No results	692102.109016	106526.287112	118933.479319	1117086.15591	122270.786069	923559.441127	281861.136127	1782639.93602	1859713.24213	714430.958435	1365309.12064	717389.936466	1006734.80629	741088.584631	1854322.91938	1937148.09251	1881728.99469	2542609.96244	1485546.21307	1532895.3419	1784420.42159	1532133.48543	2376641.55354
Com_7101_pos	PC (14:0/15:0)	C37 H74 N O8 P	691.5147	14.94	No results	Full match	No results	5152272.11885	6701276.88202	6537634.65263	1973357.88776	1127226.29579	5085147.13702	175625.791815	644414.656603	114524.623669	137775.447346	352655.932013	153339.239734	2163444.03206	2233110.83371	325498.786752	327164.101351	396655.404435	181021.186467	160732.990825	4117317.03089	943592.621475	1687861.12884	1474838.10481
Com_581_pos	PC (18:3e/17:2)	C43 H78 N O7 P	751.55096	15.421	No results	Full match	No results	45637050.8838	193621297.22	125510208.138	247121734.557	35685394.8804	324414043.489	106460399.077	56282739.1096	32822932.5132	51930016.1943	106909363.742	86672852.211	187251883.438	37133847.2366	22395292.5702	33521368.6265	40862510.8223	7419534.64556	2831336.24574	210673303.52	74047436.7793	45773633.4002	35041143.8463
Com_7919_pos	DL-Stachydrine	C7 H13 N O2	143.09441	15.763	Full match	No results	No results	5356.47642217	3144.93264829	46110.0786704	76767.9629375	7124.59209197	103985.189064	15797.5926758	20799.2659569	13026.5728823	1118641.77631	315038.675203	10104.2979821	146138.421326	130874.974908	97549.1675489	119975.83703	96984.4279144	336360.318418	21998.1454088	85104.5091721	105868.053594	101182.294649	55226.8527944
Com_9565_pos	2'-Deoxycytidine-5'-Monophosphate	C9 H14 N3 O7 P	307.05643	1.428	No results	No results	Full match	1259111.8433	699157.546007	1215504.13452	1659700.90034	1635361.70519	2718203.37265	1251152.68576	3918718.67911	5118079.97976	3376915.29724	3027607.12925	1877586.46154	967019.345768	2809984.11347	271430.241183	302784.595213	312760.742547	2953121.94923	1589465.40661	1523486.21281	2583467.96485	2005049.16919	1585632.79035
Com_6354_pos	Indirubin	C16 H10 N2 O2	262.07382	12.147	Full match	Full match	No results	340481.004582	149363.033183	739149.468213	312153.905627	190294.943958	196706.276332	559710.622484	820055.33404	173106.41677	141300.272642	9021842.78564	569540.05138	150373.383198	622574.495888	671274.593658	533085.090793	506013.590362	356711.058756	1636034.98505	211808.121687	477645.978307	166832.535454	160237.814034
Com_7388_pos	LPE 14:0	C19 H40 N O7 P	425.25357	13.288	No results	Full match	Full match	2330155.67219	4305728.64124	4320560.62108	7141428.09762	2388554.63961	5148319.59902	473281.161055	2354231.16454	1679896.01933	846803.003478	1807862.83537	1942214.07505	1365220.66883	1567192.68532	492676.596605	516908.072572	570698.035348	415801.860853	967038.691814	924389.008516	382098.71633	1553678.71458	3330393.7027
Com_3261_pos	4-(2,3-dihydro-1,4-benzodioxin-6-yl)butanoic acid	C12 H14 O4	222.08889	11.597	Full match	No results	No results	22098623.569	21047759.2311	21555531.3267	21839215.0264	19606420.4276	31095292.5071	23798289.4621	16516732.2191	20508956.4694	19189788.0362	19555588.4343	17293257.5092	23875598.7627	15738981.6897	7013547.84478	8445885.59249	5915062.56816	15788348.0851	9416924.96729	10899091.7651	13130789.0605	15592214.8629	16966279.7866
Com_4259_pos	Glucosamine 6-phosphate	C6 H14 N O8 P	259.04523	1.374	No results	No results	Full match	8306841.31976	4851134.88872	14026642.256	4348909.99356	15382797.7902	11537999.7069	5330848.85026	10160504.277	8026462.50563	7983204.51433	4475538.43965	7279467.90807	6378440.17359	7062326.52713	5535214.09533	5564677.76931	6482913.18815	10088255.8007	9427018.50257	6773835.13378	10063451.7332	10813482.9726	15927047.0484
Com_5008_pos	LPE 14:1	C19 H38 N O7 P	423.23786	13.776	No results	Full match	No results	2331175.97385	9496677.52829	3680238.72526	1224278.99601	2516659.31912	442221.831433	4975003.5448	6204223.82708	2866565.30085	6388825.47617	2607891.34671	7087595.49147	4283137.51317	13084625.4946	1096949.75506	1276192.9005	1684261.3605	721119.357514	2260380.08144	1550861.56235	1153995.17992	2029020.05528	749851.17584
Com_7130_pos	PC (5:0/13:1)	C26 H50 N O8 P	535.32662	14.84	No results	Full match	No results	2391210.52548	1149269.04808	805593.879821	358599.545414	915278.192571	318839.466079	1058441.14488	414472.703305	430591.785213	1170045.70342	1656775.63051	879156.43949	434713.498377	645546.85606	6327357.03188	5478989.14296	4291181.69878	1077600.24768	1146660.467	855806.40611	513755.379157	1164763.587	637362.21555
Com_2776_pos	PC (14:0e/10:0)	C32 H66 N O7 P	607.45731	16.831	No results	Full match	No results	953234.156185	674695.016584	2096810.83713	999150.242415	5054383.12943	498680.53762	35851474.9054	2057855.31628	4105353.52043	6666026.61001	6359945.96219	2880199.52022	1721942.95261	3651347.8341	542795.758506	418053.220185	735704.559105	617511.290243	4548267.71107	310276.935257	1412047.16458	2680112.16047	2120006.59092
Com_7055_pos	SM (d22:0/16:2)	C43 H85 N2 O6 P	756.61412	14.919	No results	Full match	No results	889894.38016	863652.887479	518547.786246	1293860.47855	1273697.76214	5005326.00262	4779920.12313	7392568.5572	3241086.39207	2655335.94297	3541880.77492	4009253.52894	5412616.33476	1234053.29865	754339.505189	762068.455888	654869.04673	470763.787158	1530047.34921	1335081.35731	299101.032324	692770.145349	3599841.8589
Com_1899_pos	PC (18:3e/2:0)	C28 H52 N O7 P	545.34764	14.596	No results	Full match	No results	6256829.15493	47094416.3178	16440751.3849	3118114.96424	6921408.48841	1496754.06609	6852786.17238	6783730.62734	8054221.77628	26519114.6414	8337297.97452	35547570.826	12077083.5401	65463339.6801	20579324.2558	21559735.4579	22104328.9492	11310023.8784	10349562.1821	8501176.54698	7514515.83701	8350408.63639	1328879.13752
Com_20347_pos	PC (21:1/21:1)	C50 H96 N O8 P	869.68443	15.642	No results	Full match	No results	16883.6191281	3051.73350228	32744.7788078	3384.98349236	135076.769932	618813.169077	90835.8743056	27293.0377756	31225.1151203	8267.1530079	25818.5185224	20780.1031098	3243.42575595	21477.0993441	22921.8884969	22573.6173192	32533.6329803	3993.31171193	9215.79798662	16410.027965	15561.3823938	14159.8803263	5153.78378957
Com_9110_pos	PC (20:0/22:6)	C50 H88 N O8 P	861.62431	15.57	No results	Full match	No results	1185435.42267	430789.49287	1185043.18996	3838303.26925	1571312.07834	362740.062019	4391080.78962	760724.918924	476104.028793	204002.757331	93943.1277171	90600.0836922	371213.593261	661303.525003	153458.649818	173550.216915	222758.602342	86292.2361699	489323.130898	102700.801248	847654.21489	380197.263954	814553.58661
Com_2480_pos	2-Arachidonoyl glycerol	C23 H38 O4	378.2764	14.752	Full match	No results	No results	2595862.2903	4158975.69254	2244259.21159	1267799.81116	1498016.22012	1297440.89471	2153182.31529	2541530.80277	6842225.79657	7482431.20498	8845062.81096	7299038.5192	3243242.32384	22193066.8923	25395355.2313	24097667.7875	13867883.5459	35196451.3076	26262702.3054	14026531.9203	14920682.1475	14607669.477	8955536.01639
Com_8849_pos	3,5,7-trihydroxy-2-phenyl-4H-chromen-4-one	C15 H10 O5	270.05232	12.402	Full match	No results	No results	3727338.68582	201038.1859	195256.599	240542.603721	184249.813782	190235.665679	169025.344191	145168.406578	164488.194856	139400.170796	109667.116391	117602.414776	141149.514988	159749.949206	553562.610634	458304.13838	517297.564131	144354.209354	184463.07763	120919.274701	157389.548829	165614.673484	138605.07271
Com_12157_pos	N-(5-acetamidopentyl)acetamide	C9 H18 N2 O2	186.13674	7.933	Full match	No results	No results	243291.859109	1355400.90135	639531.185076	256271.265136	1592249.08111	592196.06626	355948.569898	864355.424686	834988.034049	1461686.32721	295305.759944	717669.382994	1497525.04261	2251453.94869	102190.464574	137314.995378	162834.74587	1838201.21959	996004.613435	979124.899216	1191328.33669	1554280.60519	795688.197669
Com_2653_pos	4-(isopropylsulfonyl)-3-(1H-pyrrol-1-yl)-2-thiophenecarbohydrazide	C12 H15 N3 O3 S2	313.05596	5.121	Full match	No results	No results	26119467.4713	20573384.2239	27452357.034	23138686.6874	36849860.7795	21525142.2293	34993023.6687	17365581.3771	12133648.2418	20506984.1371	8901346.73409	16729829.9692	23828773.7886	16719380.6507	4602460.9819	5325049.93589	5888674.45011	1920437.32113	1371743.69177	1365626.63949	1649558.42548	1049615.09679	530687.970213
Com_222_pos	2,4-dihydroxyheptadec-16-en-1-yl acetate	C19 H36 O4	328.26066	14.642	Full match	No results	No results	35827053.2785	215337248.49	31933682.0816	39075971.1037	18082745.928	4643708.8691	34093733.8012	63141926.151	245638848.385	347351515.888	160952196.066	204853204.848	89696557.7471	706519336.7	609353832.32	557460929.089	369623629.795	194453367.772	880198927.126	684290657.078	553908709.966	191477657.508	111814441.865
Com_6212_pos	Cer-NS (d17:1/18:0)	C35 H69 N O3	551.52697	15.476	No results	Full match	No results	1723523.07757	401975.66634	844546.796658	685273.240397	658973.653934	196623.534791	1074090.39968	151007.009443	180737.528229	178237.272149	213452.392602	290170.266662	644916.988061	3127041.35646	260558.105704	230993.308602	218608.244331	129984.354268	393295.209926	685184.866522	2777484.51204	7615652.2888	104996.174741
Com_8623_pos	Thromoboxane B1	C20 H36 O6	394.23301	11.84	Invalid mass	No results	No results	3847332.50529	3589295.73904	3167747.14546	3142582.623	3174121.87525	4994823.2816	3407862.95024	3044016.75637	4092351.32882	3952420.63495	2116621.94408	1986243.28017	4110146.23259	1641831.06222	2213392.10913	1699096.61311	1743024.34644	2964012.66353	2983747.55254	2936731.46258	3567541.0519	3927490.00659	4386268.80742
Com_7554_pos	Oleoyl ethylamide	C20 H39 N O	309.30257	13.61	Full match	No results	No results	797026.847833	629632.095811	526524.834425	922615.778523	690762.583677	835149.658239	855684.859042	1267079.76896	1403961.38353	1009930.55063	1141166.02554	1097880.81198	904714.947789	836817.50986	1594886.10148	2000632.51895	1638011.55261	2296840.72611	2286452.96048	4453661.9261	2294575.52707	1110541.54138	1098500.42695
Com_11831_pos	PC (14:0e/26:1)	C48 H96 N O7 P	829.69133	16.337	No results	Full match	No results	42099.3053678	39713.6091408	58891.7881161	101778.272753	95906.0537698	101178.844135	140135.399162	40948.5555154	181902.834501	930121.392623	2497272.49374	731073.459345	619953.869483	171466.750658	266774.39526	224695.426503	237521.368857	94941.0208953	65415.9681191	40666.4815579	16761.9619404	37652.8827759	25335.7631391
Com_8452_pos	Gamma-Glu-Leu	C11 H20 N2 O5	260.1365	6.272	No results	No results	Full match	593125.185242	1418528.90306	1061046.75216	1155019.66081	1423558.66657	1247021.15205	811045.296529	736232.10551	772124.615561	1489574.69358	859002.135608	1171137.3424	927547.059388	1172108.66541	3090927.30707	3095805.07834	4561352.94014	4108093.72477	2440050.58244	3517426.10617	2130342.65315	3909025.08368	911104.329325
Com_12344_pos	Lysopc 15:0	C23 H48 N O7 P	481.31624	14.64	No results	No results	Full match	545058.415418	942916.984498	505903.532015	311820.007977	88915.5654553	111032.648143	436405.884875	95992.869755	147847.978975	437040.721627	718184.237184	165842.564221	166118.881154	982856.055242	1964898.75591	1883339.75365	1749966.07453	438456.465961	852325.09051	1029935.8711	954651.40402	419195.815032	178946.458145
Com_4055_pos	Cer-NS (d17:1/16:0)	C33 H65 N O3	523.49675	14.979	No results	Full match	No results	151850.305446	172204.804295	612166.385658	283950.226899	124300.243538	140784.992658	187874.446525	853759.073139	269060.076105	2156510.31006	4436924.46786	2696215.7136	5432502.88243	223996.493713	267472.865843	270213.388617	211675.517109	127712.721249	6235293.45718	9611895.82235	15162424.5451	95284.1991694	83675.1994439
Com_692_pos	PC (16:0e/20:2)	C44 H86 N O7 P	771.61388	16.233	No results	Full match	No results	48848243.6248	25898996.0709	54983233.6275	180227921.496	309210880.445	191017253.131	172896616.85	67109512.7013	37278281.1074	40728942.415	14729880.3226	243518523.529	191986867.321	17861926.2924	1346085.32289	1297111.18048	954222.389739	1747245.0739	19011975.7806	10660729.6169	14215568.8483	49494112.6414	25619490.4478
Com_2700_pos	(R)-Lipoic Acid	C8 H14 O2 S2	206.04318	1.199	No results	No results	Full match	1444766.56405	2241995.94479	3809732.02861	1938260.07976	4113055.17631	4119628.54711	2003357.71373	8381962.42299	11241478.2723	7974473.56453	7307785.38787	9403629.92187	5613316.46706	7014316.99142	10423345.1684	9775322.10583	9621841.50153	35555979.537	16659769.4266	18928533.8273	23143963.3935	27778625.2393	23495224.4127
Com_9714_pos	N'2-(2-furylmethylidene)-3-aminopyrazine-2-carbohydrazide	C10 H9 N5 O2	231.07534	7.494	Full match	No results	No results	651236.786981	532835.692105	757389.748298	395117.352837	760706.73533	2078197.61803	350015.288585	811653.446079	2058909.70957	1154026.09631	1206744.69819	1170086.84627	1336582.80819	696944.501071	93017.591815	74022.9100722	91118.4859772	387038.248628	263340.782736	911023.153634	863013.642677	3166081.98596	706764.350438
Com_3588_pos	PE (20:2/20:3)	C45 H80 N O8 P	793.56132	14.654	No results	Full match	No results	6445849.10511	11088001.905	12111775.8977	4498843.51434	885878.89153	1094238.04081	908843.062524	17438049.8909	1154970.75696	1311492.37739	1442930.50572	9398654.79734	954245.28476	6734351.96719	20766166.3054	10969698.0742	19530328.0303	2267402.55936	2397277.06589	882035.982022	16508405.4227	10519054.478	1326431.48373
Com_6424_pos	IMP	C10 H13 N4 O8 P	348.0463	1.436	No results	No results	Full match	1606199.63466	3440350.25948	8700765.22646	631823.693355	1776547.77633	818701.334477	3989679.90111	573458.535139	4307333.66615	4754234.81087	5538368.54077	1153249.19983	720427.78906	1317127.95276	346252.92149	386250.442168	398976.622364	6678998.30474	2730843.66698	2805314.21277	3327601.0142	2622577.57128	2983348.98559
Com_2136_pos	L-5-Hydroxytryptophan	C11 H12 N2 O3	220.08461	2.457	Full match	No results	Full match	21100084.1299	20380754.3034	20523606.2731	31060829.1576	33902556.9882	33087045.1158	34080085.2939	44972371.7471	37979561.3699	38470327.8882	20654559.2186	19810946.2164	13713207.4525	17916853.5216	13376291.2794	17201264.5242	13770329.4559	48295103.9579	33518986.4943	32525225.0296	40785720.8685	34505889.153	50243244.8064
Com_3035_pos	L-Glutathione (reduced)	C10 H17 N3 O6 S	307.08279	1.866	Full match	Full match	Full match	15832739.9963	11245734.2632	7085934.67377	29639310.6856	7810298.96578	13777930.5413	30767424.7199	22748587.2968	8614732.54759	14808512.4513	15008319.4858	11339822.3361	25109197.2199	25076838.9946	4961078.07074	6130196.75773	4727789.86826	3531401.9154	3412738.03096	2265719.6146	2585117.04668	1528665.36042	4063124.63649
Com_4596_pos	SM (d26:0/14:0)	C45 H93 N2 O6 P	788.67554	15.668	No results	Full match	No results	112726.563274	42051.0339262	145454.06795	59136.7844848	235865.209969	783092.596437	657840.176277	358259.983799	9680564.97952	6906580.88143	2764109.22066	2122297.33639	1349209.49581	9095891.42218	112641.048266	130640.200902	146384.180858	160358.910301	75491.5830362	72894.2264875	5244511.88767	69320.0745723	56621.7581371
Com_4249_pos	Methyl palmitate	C17 H34 O2	270.25541	15.851	Full match	No results	No results	2896322.3401	7300899.5018	15779052.6788	1804747.46069	16740717.8737	611552.831696	7485477.36457	734567.298085	252303.346122	2479414.86041	437602.965317	2465803.86895	1029283.87983	1158026.57509	2327964.07646	2229967.08519	1786029.4763	227970.938417	4341559.41177	815864.429576	724766.937885	596209.538281	65314.2476577
Com_2781_pos	Prolylleucine	C11 H20 N2 O3	228.14693	6.53	Full match	No results	Full match	80967.8823852	2851921.18045	490773.127822	1407800.30845	2257691.6965	2886098.85039	150763.884309	119399.839657	234639.800902	156472.274051	141187.955875	113749.201201	91027.5623628	2138132.71202	28372499.7884	32262703.2916	29932232.1278	17226524.4754	3094760.78682	15179805.3166	163472.326767	105698.765037	145440.508761
Com_8340_pos	5-chloro-2,8-dimethyl-4-[(3-nitro-2-pyridyl)oxy]quinoline	C16 H12 Cl N3 O3	329.05073	1.541	Invalid mass	No results	No results	4203751.61626	3378047.70685	3863933.86796	3823474.45394	4356508.05906	3701709.95123	2817923.84125	2228317.31121	3633143.33129	3890278.26193	2973691.11447	1711987.82615	3321873.44124	2847785.30669	507045.78809	340331.516283	702352.636861	616252.840789	674905.401509	1118092.91371	3057300.56255	3795209.31966	3294415.94372
Com_3742_pos	N-cyclooctylurea	C9 H18 N2 O	170.14167	10.377	Full match	No results	No results	904668.039481	1062223.04888	1154027.01961	1177791.88983	1007147.51912	1325232.97325	1002844.8849	14397158.534	18129992.4493	22302763.3245	1104824.47754	1286076.34917	1277005.56052	1147332.22436	11013323.0418	13581918.94	11825142.3004	19385611.8394	12886741.7809	14178193.8626	14578004.5342	18093967.1327	10181365.3706
Com_9999_pos	All-Trans-13,14-Dihydroretinol	C20 H32 O	288.24493	13.163	No results	No results	Full match	418690.187334	503178.761408	542399.554501	522519.408317	354400.598807	387254.250032	720528.922348	305510.114766	313852.718716	232774.825177	235275.086705	176228.239523	185526.587133	3558733.86101	451070.523013	462938.971093	446600.431342	180174.729098	170163.417403	129928.289013	235039.502455	362416.452043	225001.862369
Com_3244_pos	LPC 14:1	C22 H44 N O7 P	465.28502	13.782	No results	Full match	No results	3588842.30851	25999342.1614	9925098.32299	1715124.02241	8522272.06543	1976191.09021	3664274.98138	12999617.7034	4937157.83005	17733338.1329	2447009.76056	19286387.0492	10245757.7376	23196490.7214	2053861.51045	2209380.20899	3632877.25111	4870213.20173	9325312.49009	7597552.82707	4733813.74191	9424475.80017	4876941.12959
Com_9909_pos	SM (d24:2/18:2)	C47 H89 N2 O6 P	385.34529	15.607	No results	Invalid mass	No results	282179.57231	383407.356939	1485942.05266	1184912.33327	363279.477959	196458.663073	1060927.64918	202756.852813	376470.189444	151614.88859	122196.628675	66191.6682464	207956.899015	828568.301002	115001.500777	99602.5796782	122851.266976	76266.8625157	47893.4228202	88724.0249055	2926599.34943	366844.569583	356109.257962
Com_3256_pos	2-phenyl[1,3]oxazolo[4,5-c]quinolin-4(5H)-one	C16 H10 N2 O2	262.0738	11.5	Full match	No results	No results	19862170.2902	25903478.6725	22493998.2556	9564722.57224	14592473.9729	7466202.11097	24863758.9711	6593605.64921	8481648.06712	10409578.681	6884092.66579	6883620.6735	8986574.02793	13380658.7128	1847749.19029	1783669.6367	1977968.11913	5710794.0898	8681691.32612	6942536.70397	10920944.6052	11709305.9676	10020243.9626
Com_1126_pos	DL-Lysine	C6 H14 N2 O2	146.10539	1.15	Full match	Full match	Full match	16601822.8476	13867224.737	27071089.2572	27074342.8359	39899193.6245	17172811.667	21087181.8338	51156355.0484	66622269.855	52166785.209	39236589.0557	46368268.4392	41575168.287	33171331.5172	64604239.5056	69025990.3613	46647730.363	145764713.104	96279978.6523	94807016.164	110056281.195	94865544.811	104413207.552
Com_393_pos	Cafestol	C20 H28 O3	316.2034	12.15	Full match	No results	Full match	290609676.681	211462627.049	202691272.224	224759562.467	232476346.326	291122729.162	203477927.285	302888115.458	225677749.569	221960564.031	163820491.534	142907734.036	237882526.309	103821229.58	85746956.2	85783618.8477	80581159.0678	401202709.652	439320121.614	348713205.361	442348809.063	375732733.873	334092493.607
Com_5347_pos	SM (d15:2/28:0)	C48 H95 N2 O6 P	826.69196	15.551	No results	Full match	No results	376117.454723	171242.262965	536379.292482	1300564.3565	1155295.64871	2330833.44014	11836019.3363	419097.882971	3896969.07439	192818.981141	140856.739768	138321.036488	203898.957492	258862.139162	230093.308876	223145.537836	239790.056783	148695.875208	143308.40284	163941.16799	121582.53751	146608.338441	247948.425148
Com_17461_pos	SM (d22:3/20:1)	C47 H89 N2 O6 P	808.64055	15.701	No results	Invalid mass	No results	13025.4792405	33788.297719	54733.2109981	86623.3992806	163609.604705	47728.7547755	366466.002842	27938.3423266	13185.6201871	4127.58666897	50696.8271798	19931.1208366	17741.2660705	828568.301002	23311.2384426	30604.2192541	33891.621288	21747.0148539	17986.1280813	9716.07127225	105932.823422	45302.3355008	32841.4755167
Com_12499_pos	(2R)-2-[(2R,5S)-5-[(2S)-2-hydroxybutyl]oxolan-2-yl]propanoic acid	C11 H20 O4	216.13602	9.083	Full match	No results	No results	541550.814966	2005034.50554	859162.642752	518568.683384	901212.50792	981158.562666	468910.85783	469949.189808	485046.411458	530827.674526	422966.429374	339109.385627	391890.48722	413424.542496	410594.497377	269239.196138	391422.881575	527792.60253	249137.286998	237645.982477	348738.894491	362132.34532	348064.303882
Com_3959_pos	6,7,8-trimethoxy-3-phenyl-2-thioxo-1,2,3,4-tetrahydroquinazolin-4-one	C17 H16 N2 O4 S	344.07931	11.896	Invalid mass	No results	No results	2777234.31882	2893079.44679	5970561.61157	2330757.28447	18976536.4881	6422192.04408	2066044.33528	10665521.1287	3016338.7194	3020875.94682	3875239.96802	3454179.30736	5274642.37014	3767113.47781	1025781.68084	891638.291936	897374.163557	2342978.7554	1137874.17337	705605.707224	3476051.6692	1612472.32217	1463402.98145
Com_12568_pos	PC (21:0/21:1)	C50 H98 N O8 P	871.70256	15.265	No results	Full match	No results	202546.023663	286733.584054	419713.99886	369657.303827	250527.189949	297758.886034	470221.551892	154503.448455	251194.39661	233048.844599	376906.877359	233222.925132	157370.625938	177010.595736	202571.832987	299302.767372	263588.680566	284499.632005	247142.452336	150235.612847	139252.593352	131152.116927	253843.57817
Com_12753_pos	PC (16:0e/24:1)	C48 H96 N O7 P	829.68071	15.8	No results	Invalid mass	No results	32133.58373	19807.0180117	41507.5607344	67107.2739255	64565.0329846	65716.701552	99751.6937409	20596.4694195	67378.592496	58535.1775396	37854.77749	31507.347886	58990.2164866	38208.2508484	95923.2253914	166320.179899	112198.79363	72765.2519636	64743.9984502	24324.8101667	24373.0699376	17945.6901892	15419.054403
Com_7320_pos	N-Methyl-a-aminoisobutyric acid	C5 H11 N O2	117.07896	16.085	No results	No results	Full match	16220.3701605	28098.6910665	32637.3926301	46198.6460788	52213.4893073	57108.2906146	138691.086765	126178.351794	175979.696138	437490.249008	70398.3035076	19418.5803825	59319.84226	7066.974904	94246.5644485	71835.2331074	104625.237644	22607.6538215	14004.3021671	27403.6120282	33269.0071895	29690.502817	70891.7270402
Com_382_pos	Nicotinic acid	C6 H5 N O2	123.03207	1.815	Full match	Full match	Full match	440812274.169	429585399.933	419340220.897	573124998.31	587249361.732	620530649.935	497377371.088	766928178.956	670990861.475	721811622.666	510370373.49	529905567.665	532639245.706	259499977.464	427350107.707	504337988.361	506648673.468	201674713.762	39561628.532	42816501.7764	53075176.3324	55877871.0804	52102882.9133
Com_17103_pos	4-oxo-5-phenylpentanoic acid	C11 H12 O3	192.07584	10.738	Invalid mass	No results	No results	716937.185582	640578.556417	589767.107689	538935.168192	826534.790677	587182.171488	638283.878062	75130.695017	97704.0398229	86864.9035761	120219.983698	116055.308445	345989.942093	273973.849576	104051.562485	115221.678517	114509.440035	67258.4294332	47621.0679221	55469.0464844	64462.3611055	62647.458943	482669.718936
Com_7956_pos	PC (4:0/4:0)	C16 H32 N O8 P	397.18546	8.214	No results	Full match	No results	4654420.49921	106376.15386	248015.452134	131058.728092	143562.133803	146842.760907	113507.244711	88750.453152	1417303.30526	1653664.73919	779769.851098	1643451.60638	2174663.96113	1098588.70554	1321475.81892	1040625.09011	1198892.99209	330513.243253	169646.909788	218663.384997	346389.109718	156367.030729	88081.6291596
Com_14324_pos	2,3,4,9-Tetrahydro-1H-��-carboline-3-carboxylic acid	C12 H12 N2 O2	216.08965	7.104	Full match	No results	No results	321205.673017	511797.488607	860837.978918	525149.872609	668023.218534	702823.837642	370036.292313	465841.103544	1563565.25654	324939.923101	362461.589128	1375301.47776	448818.285327	319034.267572	291700.277341	320629.118283	338921.444284	1087483.45579	794558.595082	545472.405477	737568.18398	1234671.7862	425118.502725
Com_1890_pos	Cytidine 5'-monophosphate (hydrate)	C9 H14 N3 O8 P	323.05097	1.419	Full match	Full match	Full match	13948316.7577	6360073.10777	5343108.51746	15302104.4206	16323270.1471	21536539.3958	13287794.5709	19877012.3893	70995887.6136	13384184.9303	61437255.1161	12570481.042	12226177.3918	16872605.7606	2382752.72332	2459711.73801	2388324.30203	63619843.074	37108453.4768	41656073.9288	38618013.8747	47820483.697	40980792.2525
Com_1943_pos	PE (15:0/15:1)	C35 H68 N O8 P	661.46822	14.09	No results	Full match	No results	42085817.1081	17546147.3146	64433144.909	34841821.8772	8943419.27661	38255771.8989	1810112.47845	1110193.18034	1185205.00343	1084512.95669	974127.204406	1399502.84905	30389279.019	12651005.7714	1172962.96369	669014.886378	1012761.76578	2197681.30339	901913.870806	22129474.0023	2129981.11539	8183275.5331	1645946.26322
Com_6037_pos	Desoxycortone	C21 H30 O3	330.21897	12.137	Full match	No results	Full match	4893184.55706	3417049.56993	2741618.61623	3379569.69331	3678044.15199	4815978.89521	3561042.83229	4719094.68064	3802759.79336	1151141.38641	2409970.6465	2058635.69553	3894356.4923	1503221.50582	1321584.25644	1670704.48827	1231552.49815	5013265.30509	5885630.57707	5057156.95909	5887047.0748	5127128.40227	1671498.93768
Com_6788_pos	Celestolide	C17 H24 O	244.18234	12.135	Full match	No results	No results	1732779.3959	1781006.76799	1408027.21249	1737937.50588	1902908.61434	2395399.04743	1340265.60206	2507574.39312	1917784.70448	1688842.02508	1404673.85709	1379374.64989	1815384.54328	932718.213186	1561330.60312	1239912.95691	1291286.6595	3708254.66812	4764208.80943	2332932.22059	2536681.15419	2379817.41847	2557158.00714
Com_2634_pos	SM (d22:1/14:0)	C41 H83 N2 O6 P	730.59996	13.799	No results	Full match	No results	2867554.65297	784250.676917	1246495.27397	1090730.59736	9257021.91768	39915539.058	38941700.5689	12628030.6013	876883.510633	153403.074224	214769.266616	363498.947209	14444526.2177	4863568.68102	55714.9447519	59800.2278159	71815.2601435	54470.7733684	48336.4853895	2683304.05134	372913.47132	4987350.38467	25294044.8082
Com_8796_pos	LPE 16:2	C21 H40 N O7 P	449.25354	13.179	No results	Full match	No results	983637.204527	2782088.80906	4705689.36852	3400436.36505	1971280.27312	3251237.87856	346521.20154	393430.680587	704075.029774	289669.908843	752598.453741	482802.374844	523856.90535	583273.917407	524035.920159	536390.312909	545889.494257	341691.529465	197162.076226	323354.099725	276118.438229	292270.529652	488467.858853
Com_20276_pos	PC (18:1e/24:2)	C50 H96 N O7 P	853.69286	15.163	No results	Full match	No results	266565.215922	274588.355169	248529.391539	286517.53898	145780.815535	426733.579425	92031.3916792	92632.2428368	155378.95668	73833.9781059	251078.879992	170205.021058	225660.241396	235869.415899	176927.110404	183925.30148	149534.868185	72324.2994363	58178.4282185	215125.002481	188340.740773	259068.568175	114692.95529
Com_1917_pos	1-Phenyl-3-methyl-5-pyrazolone	C10 H10 N2 O	174.07936	4.857	Full match	Full match	No results	31121837.2013	41044410.0349	34379146.4395	24697807.5325	49890469.1703	44740897.2572	20784925.8908	3338733.07105	3464050.19127	5095599.76581	2575767.13087	3121688.30301	3493068.70642	8406629.54499	2242650.5859	1858088.03134	1933447.86917	3243346.99649	1906310.90306	1994698.20377	2419251.88381	2580789.22353	3019529.10344
Com_6444_pos	p-Mentha-1,3,8-triene	C10 H14	134.10956	13.927	No results	No results	Full match	3271869.87541	3143346.20126	3019387.89068	3010849.13472	2816270.53864	3770954.7862	3686922.65887	5157418.60035	4191505.97224	5333102.98999	7096230.90573	6544261.73443	3177178.94301	2618312.00464	4031335.43266	4439403.31379	4418852.75604	8188089.14001	4326866.65955	3978641.55374	2530994.66892	3401835.49363	4019794.19907
Com_10492_pos	2'-Deoxyuridine-5'-triphosphate	C9 H15 N2 O14 P3	467.97503	6.841	No results	No results	Full match	42261.022803	57183.7269833	70621.7855896	80381.0362657	71354.5532629	79615.3314582	50970.1163921	80564.2425674	74341.9699473	58945.5951774	58939.2418865	51624.4477612	56096.6106105	51173.9592174	2886141.80134	1842169.11371	2126463.99278	64091.0204954	47006.8102374	54931.6189706	76400.4020995	68257.1530445	95646.3554686
Com_11903_pos	PC (20:3e/17:2)	C45 H82 N O7 P	779.57727	15.44	No results	Invalid mass	No results	1153561.88638	552785.533876	202633.144124	106738.366096	340759.632457	105707.588981	123414.013595	156360.739622	208109.396997	146518.528001	96412.2714466	85545.3467003	190691.012159	1306210.09932	179712.239578	126481.8906	143316.867639	90962.3937317	120983.958062	348560.286862	88808.3713671	1988509.53709	757666.448573
Com_5937_pos	PE (14:1e/20:0)	C39 H78 N O7 P	703.55128	15.676	No results	Full match	No results	43929.8794269	30205.8013862	55709.2203002	245982.399391	629910.033401	88545.2612137	9935967.5256	308144.309909	89155.4601528	521302.814621	55566.0587216	433701.687797	62991.2203472	69223.6656579	80911.5214108	93840.5454774	105149.649849	67326.1807642	1196728.39895	44123.2981642	575078.458804	49793.5058692	24067.742396
Com_13778_pos	3-(3,4-Dihydroxyphenyl)-2-Methylalanine	C10 H13 N O4	211.08403	1.427	No results	No results	Full match	114624.149192	40346.1064635	135450.512732	44282.5063537	1593394.56261	355690.19358	208975.140481	235689.144908	324647.49918	163750.271341	150388.359969	144306.189236	221416.284468	270830.925991	133506.756829	124166.905024	83506.8833957	268839.573457	160811.834372	137087.496565	199528.436055	70219.3680249	265709.694168
Com_13168_pos	2-((Dimethylamino)methyl)phenol	C9 H13 N O	151.09967	8.956	Full match	No results	No results	239560.227233	306869.583817	346552.719048	323987.582171	354369.406859	350115.717035	349420.286769	906284.693796	952544.312064	955940.415525	510255.037862	1287129.88025	466476.169364	485305.644888	229066.791595	386925.692934	246248.968037	662073.639678	739547.921223	1283375.91268	967913.016853	1264798.38842	1130367.03015
Com_2311_pos	DL-Carnitine	C7 H15 N O3	161.10507	1.355	Full match	Full match	Full match	10901359.4766	7589092.78439	4096679.54537	15183120.6458	8024246.19973	14796364.4608	11832248.778	18631771.7393	12847428.0633	11888969.8895	10653319.7589	4408671.36874	15847704.0234	7552057.7653	8680457.28314	9073589.31769	11407162.8441	31961473.7324	29830504.8554	24377364.5531	36096446.1965	22375752.114	37477192.8961
Com_7133_pos	PC (14:0e/17:2)	C39 H76 N O7 P	701.5339	16.679	No results	Full match	No results	603940.730555	285434.589292	1095996.07121	1198143.00879	1164868.1373	1068402.92029	641783.413505	2803164.02759	1543110.68731	1639625.50213	7220785.68116	1315120.11087	518406.974455	841164.597546	964197.634824	1461085.15577	1641977.4257	546324.840087	691605.973591	134140.863624	193169.168769	633828.237195	1501881.18048
Com_18256_pos	1,2-di(3,4-dimethoxyphenyl)diaz-1-ene	C16 H18 N2 O4	638.30338	7.793	Invalid mass	No results	No results	147414.275625	693503.593302	91677.5201609	53017.789292	56607.0831835	215767.430245	153860.468788	93442.7471614	141291.126013	614730.787964	135923.937373	110602.083891	205001.472899	180559.440709	61693.0842339	106203.228568	123844.327824	82696.9079187	40739.7165864	127798.025257	105069.141277	102902.164407	45081.4071092
Com_14413_pos	Cer-NS (d17:2/18:0)	C35 H67 N O3	549.51085	15.069	No results	Full match	No results	254551.799465	228396.052209	127505.49467	127685.79436	175194.270669	177754.727096	97100.9957231	136592.623887	136761.116108	239486.389488	480897.334725	207977.574332	146608.310582	263608.252106	315103.702438	299905.435605	256176.177464	145705.321343	896981.204268	458075.716474	136720.457948	104029.420295	79897.9711351
Com_9391_pos	N-Phenylacetylglycine	C10 H11 N O3	193.07383	11.56	No results	No results	Full match	1322854.28324	903471.921869	1083261.948	1004065.50755	914761.003343	1098388.68829	1844378.85736	899308.133375	2404228.61429	937397.842661	1820373.65515	1597367.86759	1014977.63091	865710.75442	828460.550683	894136.718829	1274906.40647	3915803.11275	966145.051756	767072.576156	1010015.33278	832134.155419	871655.264673
Com_1324_pos	PC (18:2e/16:0)	C42 H82 N O7 P	743.58106	15.391	No results	Full match	No results	6198515.52034	3738170.51939	9306264.86894	9864555.05972	15190248.711	10331519.081	16120077.7891	13526693.1946	27063816.0497	22515316.4622	24550741.9034	26497204.5386	19434174.6552	9596066.88955	90195580.7376	75780207.8724	122047702.122	8952288.93842	23100249.1353	5664728.01576	5588041.4672	4528476.80614	8679862.86962
Com_5930_pos	PC (4:0/16:3)	C28 H50 N O8 P	559.32694	13.168	No results	Full match	No results	419218.103116	9339349.56705	2430050.00187	1031771.05139	2283182.70209	1203118.28424	924571.630756	4340772.24049	2184480.13717	6624505.61162	587857.062946	4249317.37702	3576206.29729	7145032.68146	1298054.28183	1267276.01326	1199418.39521	477883.283123	425341.896665	686248.717543	1093519.58223	927469.406724	450311.329221
Com_7580_pos	N-Tetradecanamide	C14 H29 N O	227.22465	12.839	No results	No results	Full match	462370.772152	868357.875553	824492.27308	711614.334924	1039911.42806	824396.073433	975568.297097	620599.034546	749000.272769	581265.205078	656906.921178	816994.466372	742041.307835	617140.245121	500608.809625	445228.384267	533756.058516	634285.544386	3892608.56976	2083700.0182	3498580.72041	3055619.92512	519521.647079
Com_1322_pos	3-{[(4-fluorophenyl)sulfonyl]amino}-5-phenylthiophene-2-carboxamide	C17 H13 F N2 O3 S2	376.03682	11.005	Full match	No results	No results	1102019.59925	1280827.45502	1195399.97132	1541640.66879	1783724.50653	1521854.19726	2194006.68083	2444207.13919	2262512.77532	1754094.91313	1298138.34961	1002071.73871	1464660.81346	907659.77678	93096404.683	113508023.233	122313574.513	11616297.1079	6291109.63604	4457622.23926	5496141.15701	3585298.22024	3879929.29149
Com_3002_pos	SM (d25:1/16:1)	C46 H91 N2 O6 P	798.66133	15.734	No results	Full match	No results	684797.049943	168284.425852	316359.621062	573402.265521	3073799.0219	4691579.03259	22150652.1628	6543347.98305	40661940.0234	6960643.80337	1780624.07135	707291.673943	3453680.05792	5504464.17463	138045.754639	154157.474457	161527.528845	97658.9293921	115084.221666	251639.111692	363161.274819	915014.547782	317742.214962
Com_6881_pos	LPC 10:0	C18 H38 N O7 P	411.23823	12.65	No results	Full match	No results	354220.241767	7117342.56642	1935687.40797	296402.254603	2878573.97116	940716.764583	255034.688469	4067836.84348	447199.972621	3379600.8963	214565.847259	1941479.56584	2322865.99929	2815364.1518	389183.13679	483228.588884	399689.826239	271525.003839	409486.459375	305877.699387	322353.585511	284461.553555	185180.540835
Com_3203_pos	2'-Deoxyadenosine	C10 H13 N5 O3	251.10139	2.97	Full match	Full match	Full match	8853145.11526	844868.107814	21002407.0247	3588952.41499	27170023.0959	2310696.76388	3061146.69333	1898980.70359	6706347.70624	658029.920919	3389962.43366	7374624.14509	11222253.2755	401496.581203	155639.468818	256326.154283	192383.60309	1252067.001	268907.215101	304555.060911	390347.726731	390712.885887	412982.628232
Com_2461_pos	3-[1-(phenylsulfonyl)-2-pyrrolidinyl]pyridine	C15 H16 N2 O2 S	288.08816	16.774	Invalid mass	No results	No results	208598.940015	325622.466536	469137.157567	596085.68595	620873.992234	738387.62957	688816.817526	644957.168273	562123.881085	583323.574431	630993.286641	433051.365151	462266.924204	417449.708792	6620783.75994	4221235.809	8721944.29405	41290983.7951	5820428.27522	335178.386865	405086.971187	419497.313051	473087.427769
Com_1596_pos	Pyridoxamine	C8 H12 N2 O2	168.08712	1.188	Invalid mass	No results	No results	2804570.31691	4133200.06245	7438278.47416	5000341.00808	8908765.9797	8021095.77786	4699042.85086	22629632.8783	23139536.1417	17014209.9861	15456208.8509	19371341.2223	11554183.4833	12523454.8545	19688379.0192	20438552.4827	20234658.9661	85186284.6334	53992032.3846	44189667.6674	60401090.4351	53001504.6931	73231968.979
Com_13011_pos	PC (16:0e/18:0)	C42 H86 N O7 P	747.61137	14.919	No results	Full match	No results	158765.719564	65600.0294074	77078.2459909	58569.8542038	111762.907634	239003.841012	112837.038755	92000.0955312	122789.48089	131296.782848	249912.4931	246398.193481	121929.237837	82723.5640664	177135.120847	185917.441349	175614.708085	120646.363349	75400.0685577	306096.679198	74391.51642	63510.4904042	92697.3123669
Com_11581_pos	4-methyl-5-oxo-2-pentyl-2,5-dihydrofuran-3-carboxylic acid	C11 H16 O4	212.10219	10.754	Invalid mass	No results	No results	2073790.57865	422421.292873	738163.253389	730579.605434	649497.899061	1101634.23587	1184544.97946	1853534.4522	2519589.24891	2394876.51824	1767476.09724	1784146.22538	2005791.55342	1755896.69628	260979.83943	541787.471043	405169.987793	345188.068061	187962.295925	1333482.12526	1376673.56603	1638833.30346	1409800.12991
Com_5320_pos	PC (14:0/14:1)	C36 H70 N O8 P	675.48335	16.432	No results	Full match	No results	2651337.62698	749141.964123	1061546.36521	612327.266609	1721391.51931	390006.839264	2997113.4306	331356.739322	1393007.43916	4221458.09535	1512786.90293	1973504.04324	1952402.78092	780130.190262	2245717.21172	2801443.29281	2351931.36163	1252079.65917	7289335.6912	783886.684856	217541.283358	467789.733061	64328.4458476
Com_12696_pos	N,N,N-trimethyllysine	C9 H20 N2 O2	188.15253	1.25	No results	No results	Full match	702462.84694	723063.177645	1031391.18272	1028407.12287	1133088.44539	1290585.78925	1090377.95003	1476505.5253	1257970.8219	1045278.03936	967580.521387	1931378.73594	1611807.67786	461074.396989	245321.859433	515118.734036	487394.127378	1475398.98007	803359.221903	1120925.86141	1631684.46373	1155355.92059	1066590.80196
Com_2703_pos	PC (17:0/18:4)	C43 H78 N O8 P	767.54401	16.815	No results	Full match	No results	3604238.60372	2466639.78806	1585786.48176	3803160.82954	795125.579802	1690277.55812	193389.980894	138187.523944	157820.081998	156381.398752	139486.44684	114380.206654	9129949.32631	36776490.6399	1174588.66684	1376835.63793	2186365.61654	399544.850469	756082.846037	10548041.003	3126756.20782	1029199.39269	781512.738503
Com_14066_pos	2-Thio-acetyl MAGE	C21 H42 O3 S	356.27817	6.952	Invalid mass	No results	No results	916672.978746	529592.941665	1016253.26247	580412.82143	1339329.73999	844870.954866	797630.780976	837918.851612	823794.624585	1313997.30115	1310834.49392	720123.759385	615827.211106	837780.389619	392820.756525	475524.001442	444995.364908	528546.165379	954716.572564	529277.587627	607136.371458	287446.005488	1103679.73133
Com_12328_pos	Lysops 22:5	C28 H46 N O9 P	571.29051	15.665	No results	No results	Full match	122148.87876	68488.3661865	323013.154323	239071.013071	167761.042467	200766.740023	213950.431745	200345.608296	202150.299685	1258669.81919	186790.703156	235712.947245	279909.126078	2179520.49489	204698.975756	237057.547514	238415.383559	155394.266759	176972.173692	140329.356169	112582.817519	119179.54443	109865.750641
Com_11584_pos	4-methylphenyl 1-ethyl-3-methyl-1H-pyrazole-5-carbothioate	C14 H16 N2 O S	260.09465	9.533	Invalid mass	No results	No results	1761434.63485	2423134.23967	2581124.94882	651985.063269	1329766.83092	333338.78694	2144151.23593	652735.962991	632672.733584	560966.368545	561512.841933	591025.290053	828250.426993	1254701.35814	143058.589511	133161.766162	141573.151203	306360.344241	1018146.70571	660853.280157	1043035.5226	1394363.26516	684293.844561
Com_7073_pos	ethyl 2-[(4-ethoxyanilino)carbothioyl]-3-(propylamino)-2-butenoate	C18 H26 N2 O3 S	350.16376	14.154	Invalid mass	No results	No results	1891495.07654	1306215.25102	518829.843928	291037.554892	226935.613868	280333.593433	1557076.0274	522634.273857	871242.087824	1518704.47948	1405326.80298	1426348.73387	574518.886905	1147116.525	2759423.52887	2739733.69198	1831178.1018	1588091.37823	4386054.93838	1161178.49318	281133.621639	474813.446559	231937.086236
Com_6927_pos	Androsterone	C19 H30 O2	290.22407	12.186	Full match	No results	Full match	4487711.97304	3314869.42716	3810699.81226	3404375.47293	3782881.22151	4142076.52484	2508785.50622	3860184.62068	3048990.73222	5624840.11382	3870577.71221	2780602.42007	3114300.21006	2601433.91274	1776077.1853	1640020.11206	1572013.92516	3498126.40716	4565966.90013	3647552.22343	3554408.78876	3514988.19548	3586775.35839
Com_3366_pos	Pyridoxal	C8 H9 N O3	167.05818	1.708	Full match	Full match	No results	4423038.52103	5858092.10337	4142092.2132	6243666.67432	6864681.55873	9904413.29091	7917381.59131	10261456.4984	12520874.6485	9866400.13062	8816272.43512	8379531.0627	8532412.08913	7956344.79161	2570345.15822	2970027.02324	2439701.26921	10559052.7924	4654504.68979	7935080.6092	12026127.0054	21650461.5676	8926071.01374
Com_3194_pos	SM (d26:0/12:1)	C43 H87 N2 O6 P	758.62893	16.243	No results	Full match	No results	5465582.54039	320877.38266	5695962.32367	3746852.32195	1400778.39513	33337364.3019	4570538.34985	59183.8909379	274558.364534	5948.15415849	10780.1326048	8076.29672781	1292119.88373	138679.516845	21035.0830609	35078.4175961	32490.0289688	12635.4105919	8003.0446177	5906.91187092	3871217.74567	13489.4813948	281277.826398
Com_15843_pos	16��-Hydroxydehydroepiandrosterone	C19 H28 O3	321.22949	13.86	Invalid mass	No results	No results	222806.388369	250130.58641	232715.899675	145803.382613	270262.189912	185636.939461	185356.903762	257816.002403	336463.579927	298927.786	239573.091436	627419.842799	169965.105217	247312.174037	535005.878415	496814.338935	628292.947177	496185.100724	145545.589905	323628.438379	118756.772323	188147.501349	225874.214909
Com_5424_pos	PC (14:0e/18:2)	C40 H78 N O7 P	715.55097	16.39	No results	Full match	No results	5374118.94566	2615529.95954	4327816.32457	7454833.11737	7554486.80127	11821383.3913	5946440.90621	1653419.13833	9296548.92896	5073191.40611	11808363.2526	10183832.6626	9929387.55145	3224320.11572	7756584.90112	6485029.63428	7797736.60911	8740249.03947	2898181.58404	5917926.32208	690053.471982	4015225.56803	1432451.39623
Com_4762_pos	18-HETE	C20 H32 O3	320.23455	12.233	Full match	No results	Full match	11605636.1486	11244093.6313	11428173.4673	8559524.80537	10267884.5625	11450915.5045	8736048.26486	9383712.29628	10205942.0481	13115199.5378	12638947.5211	9577047.65801	10590694.0161	8694559.30633	2796193.46503	3695213.74839	4488897.13757	6971358.28834	8141084.89703	6315069.85367	7667966.01336	6303208.15831	6745809.58136
Com_2333_pos	��-Cortolone	C21 H34 O5	348.22947	12.142	Invalid mass	No results	No results	20771598.6102	15253507.7167	12825982.8843	15189671.3252	17417456.6078	21340160.4503	15903193.8444	22368777.9013	15092972.3317	14207962.9198	11724987.8092	9780544.71634	14890278.7319	7414546.77094	5883254.52225	8301357.18459	6902213.68182	27388991.5038	29428307.0338	25118307.5741	28751185.5325	27275331.8916	17322350.1106
Com_4430_pos	Norharman	C11 H8 N2	168.06862	8.064	Full match	No results	No results	5125412.77228	15349672.9069	3883134.0454	2453059.87854	2245737.89963	4214880.29199	6041841.88127	3688301.24064	9044372.68012	9585984.5387	4290309.06878	4146553.65623	4198121.09461	4056813.56435	6900551.4751	6575255.49374	8355161.85387	5149049.74992	9468333.74808	6931291.47626	10942447.3266	7979174.21627	7282160.30747
Com_8193_pos	Dl-3-Hydroxy-kynurenine	C10 H12 N2 O4	224.07946	8.797	No results	No results	Full match	3407442.62671	3038063.90152	3161348.05132	2070177.55704	2554852.23301	3358236.59752	2841903.63687	1986860.95577	2879188.26605	2285592.06115	2249019.79398	2340097.30846	3533481.36207	1369937.24461	1075919.83088	1500080.62889	868292.375099	2882730.33753	1785945.49033	2021864.1946	1903601.13362	4507272.93823	1291182.78675
Com_11415_pos	Flavanone	C15 H12 O2	224.08368	12.504	No results	No results	Full match	1367437.61933	1036107.36814	2146335.43357	1850500.18221	768360.202679	832366.968176	985960.227721	484609.214447	983017.351081	2768208.8642	906624.649395	706202.388939	728220.721684	744724.104098	529356.522679	536178.487166	484545.59006	2368052.82181	1623723.32442	1245685.31511	1559552.39045	672504.187113	595416.141771
Com_6497_pos	1,5-Diaminopentane	C5 H14 N2	102.11599	1.086	No results	No results	Full match	191194.67642	263465.522452	360234.342551	700134.333112	513823.568549	413464.223672	3155388.52904	559643.399745	1517587.01602	462575.461969	175192.689734	237020.332418	317183.555914	181951.668463	3460052.586	4593088.90399	5707278.5974	445220.725828	48418.3417149	43632.8810648	48991.9635553	152159.908161	59490.6121588
Com_5342_pos	4-Pyridoxic acid	C8 H9 N O4	183.05654	1.589	Invalid mass	No results	No results	470725.733978	178085.72673	291160.603291	187731.609181	612225.748564	271794.718106	189603.390625	819484.693476	946922.639151	179988.97238	239347.004906	11407365.4683	6174307.44238	744900.009427	84951.3294818	93225.0615504	111287.459004	776340.009212	109746.431001	107667.509644	4798921.06989	473429.705503	445601.816864
Com_7212_pos	Styrene	C8 H8	104.06282	13.407	No results	No results	Full match	4880175.97504	5495585.51791	5285599.17437	3428519.89279	3235647.36149	4603991.27258	5211002.26232	3153684.27248	4954705.79841	5124966.63434	5730604.55916	5717255.38509	4010737.6577	6093466.90363	1783334.88954	1627811.54367	2093139.36101	4412357.94751	4244112.65504	4021203.18702	2638003.28626	4196856.53495	4536329.86717
Com_5518_pos	PS (20:3/20:3)	C46 H78 N O10 P	835.53512	16.84	No results	Full match	No results	437479.375959	1335957.58444	1049169.04588	804304.778102	1839293.31271	2119911.64668	1999958.9477	11497804.9327	3557986.38778	1481959.30053	2101741.65771	1261110.23084	1709200.96	729829.95031	261987.171222	218422.806515	335533.16603	513048.427334	277122.501405	233658.30031	258904.485219	266544.407086	386064.039843
Com_10111_pos	��-Nonanolactone	C9 H16 O2	156.1149	11.362	No results	No results	Full match	494968.505136	788286.188672	710234.990149	834939.447142	677934.056866	948223.494184	647114.634268	635205.963849	707455.294735	977077.559119	578730.835357	671513.207658	589765.048941	558601.9971	1075256.93648	1023541.28648	883021.809419	1148227.85616	2149594.26052	1255273.9109	965949.723699	513228.636234	508253.813091
Com_568_pos	SM (d14:0/20:2)	C39 H77 N2 O6 P	700.55141	14.659	No results	Full match	No results	294848518.093	208204703.448	380156087.724	251745172.598	109001812.712	267808794.836	28575627.7368	10230230.0091	5061937.23403	1604707.98613	6637190.91546	10568200.3392	104815172.793	111540674.337	1265005.9773	1294398.52884	1233167.9611	2112010.82308	1415574.03866	293530056.434	89078251.8179	196699200.558	57796381.3706
Com_2686_pos	L-(-)-��-Amino-��-Caprolactam	C6 H12 N2 O	128.09505	7.392	No results	No results	Full match	22949102.2866	17397800.2876	23534843.783	18495360.7504	21446053.7918	25845308.0137	16714454.275	22842141.194	22274234.3037	23119828.5748	38423512.1448	15761401.9376	18513306.3916	18647150.2934	19653833.5158	20890211.5175	23251243.6471	19201931.184	17910186.758	12968458.6646	14949670.7408	15543161.6367	18273270.892
Com_834_pos	Phosphocholine	C5 H14 N O4 P	183.06596	15.362	No results	Full match	No results	133438791.024	230370006.119	215710099.862	179801932.229	64988255.0379	155180931.723	233243593.626	105541185.019	172060858.99	140472771.15	132431380.063	116937245.979	110153769.784	158998731.774	136420713.919	155173419.103	167494335.342	47748589.5851	42232838.725	93845432.172	114672619.512	92339426.5173	93302857.1948
Com_12723_pos	PC (18:2/19:2)	C45 H82 N O8 P	795.57511	16.344	No results	Full match	No results	901784.68199	524729.024173	854462.781048	1733875.23972	1097809.29895	1884631.4263	336108.451555	172673.327722	536209.283614	217662.798172	2079382.76549	923668.853847	1430871.13897	670262.429959	1294304.33921	1408648.46932	1522267.9261	1102376.05018	113833.181914	707874.891504	211734.780023	628922.71425	294967.951412
Com_2603_pos	4-oxododecanedioic acid	C12 H20 O5	244.1308	9.769	Full match	No results	No results	3343297.75103	37234432.0001	10159643.1582	3212339.89875	11179577.3002	10079197.1345	4379409.23548	392956.205536	327045.221559	630108.750386	1924922.2092	1106982.10619	8751694.63517	14852034.5464	555580.873907	420034.776542	440943.431651	1069659.87402	2413027.84124	1398284.88423	1231553.00357	342967.646933	243294.183057
Com_5608_pos	7-(2-aminophenyl)heptanoic acid	C13 H19 N O2	221.1389	10.707	Invalid mass	No results	No results	4943379.86513	4472148.40081	5675613.59019	4789199.19551	10231266.5046	6514500.54168	4812754.46245	4308007.13065	5408898.11698	5923834.70248	5440369.44566	3733676.26807	4503012.70433	10780601.6269	2507977.58371	2412602.52985	2571713.32663	2498741.17321	2193952.63083	2290533.07254	2647995.75055	4627734.87007	3013519.06351
Com_8841_pos	NVP-231	C25 H25 N3 O2 S	431.17097	11.963	Invalid mass	No results	No results	445860.171774	463720.846627	410998.208725	385357.087739	284067.577469	533466.980937	533452.803017	1934937.99204	2239264.3541	1191283.04987	971027.47304	1150703.34961	1311613.63169	808702.929066	4156933.40454	3624287.25101	4116198.96462	3033849.63864	2422989.28082	2338389.44138	2627149.31903	2296632.52818	2666176.02612
Com_1915_pos	Octadecanamine	C18 H39 N	269.30779	13.833	Full match	No results	No results	1191356.26166	299796.729317	216812.789924	216359.100602	221214.891698	246624.167402	653751.034805	336014.208665	338387.325075	254769.45038	411178.376782	390923.770004	197582.986726	3060800.7329	20396063.2506	23669764.5874	22186520.5876	6266060.70528	11477622.2577	45371174.2948	12564329.7894	402686.632609	198483.381696
Com_8993_pos	2,6-Di-tert-butyl-1,4-benzoquinone	C14 H20 O2	220.14613	15.037	Full match	No results	No results	3383818.98999	3342992.7104	4498177.02582	1144831.45175	2228555.91899	614978.318355	2885293.83889	1037415.93188	638626.468077	1595745.83316	1525300.12726	1021215.53037	1663246.04027	2746521.77395	1995178.17766	1760720.60665	1313691.98252	1416950.74828	1164890.83608	1202404.68178	1155566.5283	1031762.8123	535809.739473
Com_15628_pos	Pyridoxine O-Glucoside	C14 H21 N O8	331.12767	11.888	No results	No results	Full match	353845.357802	604941.376179	603909.457779	666191.384436	473726.379509	707788.770859	593603.450754	406455.342656	543117.008929	416122.039896	353138.012366	211303.267846	563113.24578	413389.736694	922725.225424	802058.721942	1175642.85715	494800.112726	444138.859666	476788.992685	275829.443276	499347.562574	440474.834587
Com_781_pos	LPC 14:0	C22 H46 N O7 P	467.30079	14.065	No results	Full match	Full match	44600027.6415	250800197.27	96333793.1224	16164792.1868	76794659.5329	12707203.1352	74220062.2053	55431889.389	35163518.713	126247221.672	43386907.0111	145222766.766	84973715.4345	150785281.294	28546820.9473	33287282.2829	35362820.7932	31058533.5141	143240821.64	107334883.245	73974528.1951	104830070.51	46968989.6118
Com_1832_pos	Glutamine	C5 H10 N2 O3	146.06904	1.376	No results	No results	Full match	3149254.38153	7198400.71137	3958631.90928	22246802.2563	9593238.47961	17138595.2913	12428409.3296	15129969.9785	30172143.0267	12325904.8912	24516049.3816	23880845.0641	9543536.71229	9444682.66148	11646169.1163	13105864.7529	11848368.1146	36329468.7997	20737944.6825	48977910.6721	39896315.0919	36212249.0464	43939148.4798
Com_411_pos	3-(3-pyridinyl)propanoic acid	C8 H9 N O2	151.06322	2.008	Full match	Full match	No results	174352761.935	162644333.929	160354302.502	230579945.784	234587601.012	140706512.827	208390582.53	334802561.591	291134111.811	222620121.552	202669320.829	200669546.056	199811263.567	135435192.648	140202549.578	145109139.76	144893679.886	505675667.16	409943921.272	368980923.843	457089417.391	381556588.324	469151487.127
Com_201_pos	Methionine	C5 H11 N O2 S	149.05076	1.79	Full match	Full match	Full match	199554561.32	265683092.712	388072616.288	338979777.827	572785634.453	106973176.204	690360149.472	844394765.759	360415985.624	632777711.856	588004839.617	119741824.244	681227882.258	243211114.555	282274551.9	384845341.726	384781602.131	500588662.239	959645238.296	492589725.672	585441095.986	66719378.8545	985385017.396
Com_11129_pos	MJN110	C22 H21 Cl2 N3 O4	461.09413	5.47	Invalid mass	No results	No results	2272227.56721	814226.101524	1706203.22043	1422414.49394	2391727.03837	1412092.27395	1641499.94734	1282174.81144	1671194.24525	1255864.34569	1371888.27898	737426.421701	1451853.48615	304483.681303	333687.08222	380976.212842	364975.200462	74136.7938613	48247.4697018	79964.194413	114858.274666	123742.21529	254692.30989
Com_5629_pos	Avobenzone	C20 H22 O3	348.1146	12.334	Invalid mass	No results	No results	8723654.49518	5913482.75389	8229370.85771	2321484.31838	5284454.90799	893343.630469	9184579.32881	982305.283064	2209825.49475	2247281.13016	1836987.5202	1601606.99813	1431879.09945	4225132.26281	532046.163073	574916.042145	671807.673495	342667.790363	2023233.56101	1581440.52147	1084805.12983	1722210.86008	512399.915979
Com_8347_pos	Cinchophen	C16 H11 N O2	249.07857	14.334	Full match	No results	No results	338723.989443	295339.328055	632050.239151	448124.741518	310866.413281	368393.441203	360965.119594	374218.432212	445845.796604	441919.223251	431155.45461	444542.843556	390029.8412	439579.129851	437356.455458	395751.591623	458026.202534	377208.071812	3191843.41385	360734.104413	301604.510482	416963.056923	334868.855777
Com_463_pos	3-amino-2-phenyl-2H-pyrazolo[4,3-c]pyridine-4,6-diol	C12 H10 N4 O2	242.0799	10.077	Full match	No results	No results	364664080.367	313232963.454	370711904.795	335541101.868	334700426.533	335592498.448	396608378.373	240403879.106	381767503.879	381587490.594	168540007.979	195836302.391	244988055.717	246040668.754	341777812.234	416333198.806	391819526.248	404431540.543	358268453.91	268223937.309	466487327.197	323774660.677	436835669.54
Com_12196_pos	SM (d14:0/28:2)	C47 H93 N2 O6 P	812.67015	13.592	No results	Invalid mass	No results	294703.001021	528598.875981	1114155.20346	1447080.76294	1951979.00765	296081.057797	337126.711563	430396.24162	293114.020027	425737.49862	419624.331146	574201.911095	442171.374727	652831.762846	229957.812962	165278.116849	188958.035965	184472.232102	555633.044723	499715.493539	266809.625656	1876104.51011	322075.283429
Com_1731_pos	Albendazole sulfone	C12 H15 N3 O4 S	297.08215	5.067	Invalid mass	No results	No results	29451699.5467	42659803.2995	48075363.4741	31989857.2592	64830908.0461	71694931.602	77282750.1416	37636989.3657	23166179.0476	33469722.0185	14152956.3439	26788638.199	39354137.5827	25687639.165	14224561.4769	9314374.864	9218749.14145	207272.934298	162686.200122	92183.1898954	111704.688947	117783.923862	125133.239594
Com_2097_pos	(+/-)-CP 47,497-C7-Hydroxy metabolite	C21 H34 O3	334.25011	14.072	Full match	No results	No results	26430412.9836	17319778.6776	9443864.16915	4334828.62481	8255371.0912	12433316.1618	19870230.8826	17565635.546	27115189.1096	32751071.5725	26174583.2705	23555586.76	16478898.4714	19945501.9582	24385630.8615	27265892.7411	20637336.7984	54171250.5115	32474945.3057	25626672.0568	16131531.1076	12704435.4363	17705094.3371
Com_7831_pos	cis-7-Hexadecenoic Acid	C16 H30 O2	254.22411	14.265	No results	No results	Full match	1902827.22865	1218368.47064	1417317.48876	927521.61212	811315.936136	1161574.15855	1618627.27037	1511887.56119	2652650.60849	2410138.92252	2824667.50991	2415134.40844	2955059.834	1612102.13824	5117463.36162	5643496.24541	4103308.12533	3520947.01802	2873861.08936	2221086.67945	1237732.88943	1405580.56199	956850.539395
Com_15262_pos	N-(1-methyl-3-phenyl-1H-pyrazol-5-yl)-N'-(2-thienyl)urea	C15 H14 N4 O S	336.04494	10.715	Invalid mass	No results	No results	72387.9816315	84656.8029513	102772.513816	110869.802524	103033.403739	122941.470851	106150.611766	97893.8681021	112235.665715	99784.4131913	79768.4951115	78348.2504466	91882.8632825	85372.4435534	141517.742142	130936.956568	156033.514386	306965.86449	761042.588702	265557.694834	773389.830174	96042.797468	76591.0144492
Com_5230_pos	Methylhippuric acid	C10 H11 N O3	193.07384	11.447	Full match	No results	Full match	7182339.21499	4648967.41528	12320101.8017	6805502.16593	6656560.03189	7565286.13761	10231104.5896	1527180.76115	8954736.23902	1844073.95262	6410560.11052	5677103.67025	3940101.83173	1616503.96706	1325200.0346	1601874.80282	1247937.66604	3137986.8518	898008.083668	1230444.86031	1464551.28093	3239925.91206	1376698.34526
Com_2727_pos	Glycerol-3-phosphate	C3 H9 O6 P	172.01348	1.459	No results	No results	Full match	10255965.9556	10579842.569	11382879.3657	12041594.0786	32405632.8618	21133443.4629	10762248.8003	14262364.7474	17070013.2078	25024718.6247	20214065.1309	30466538.629	23694552.042	11614529.4608	25418278.3097	26256795.357	24093418.6493	7502521.35358	3418471.228	2279292.60595	2885373.56318	1645247.88886	2594805.21624
Com_10004_pos	PC (13:0/14:1)	C35 H68 N O8 P	661.46752	16.943	No results	Full match	No results	1454559.08314	379846.646986	327406.130042	346798.401152	318634.387727	306581.861031	295929.033147	232346.93304	297469.778881	181930.816206	177730.078812	187553.986397	623002.454058	3555845.96939	157715.782636	129541.649128	215492.655449	273677.284585	514093.834381	267399.232531	259763.597108	238585.714777	244851.862009
Com_14130_pos	SM (d16:3/30:2)	C51 H95 N2 O6 P	862.67681	15.196	No results	Invalid mass	No results	439425.41406	390837.41654	506445.631289	502839.045259	301239.347475	400962.426862	251703.628621	159700.563957	1208180.62272	627079.593102	523801.1396	265252.99687	327196.52534	367586.508599	230268.460141	372163.022994	260249.136762	461012.149945	944144.035278	335257.745364	312638.899726	403740.81608	278452.888363
Com_5595_pos	trans-Cinnamaldehyde	C9 H8 O	132.05758	12.148	Full match	No results	No results	5975083.62175	3989888.47944	4273892.83743	3854689.34088	4066039.84064	5053335.84378	4032142.71346	4911954.56465	4807611.96075	4092340.99289	4136341.95392	3191834.11316	5124560.07937	2255154.04849	1717273.71285	1382216.30312	1514759.13542	6524570.86426	6712405.00645	5620988.27847	6824271.55043	5603911.93103	5891786.31606
Com_6235_pos	PC (18:5e/18:3)	C44 H74 N O7 P	759.50646	16.809	No results	Invalid mass	No results	242027.70653	377804.694331	544318.155622	620052.834062	1100537.1567	1812034.67456	799202.309238	9348964.68347	880678.082486	3066561.63544	3504819.47984	896422.919202	536346.941463	824873.554395	703839.762465	1205960.40294	920935.597203	5872784.52025	761205.702768	280667.133166	470003.685418	486723.33889	548901.471515
Com_3266_pos	Leucine enkephalin amide	C28 H38 N6 O6	554.28526	12.161	No results	No results	Full match	356727.125672	835304.606742	1908386.12463	1914666.59664	1011127.6236	1511750.8253	405662.122871	4277966.61021	430321.463572	413186.045366	318033.25106	304326.64958	373809.911541	429241.31298	1668706.86247	1325184.59314	1327792.94122	392496.712664	330656.3895	346634.132325	479180.793665	22723197.356	841330.414129
Com_5925_pos	2-hydroxy-6-[(8Z,11Z)-pentadeca-8,11,14-trien-1-yl]benzoic acid	C22 H30 O3	324.2085	13.218	Invalid mass	No results	No results	2947036.54272	3551585.6638	3132897.12361	1746387.0007	2818572.52204	5138438.72856	2094332.84325	5455568.61882	5672911.38652	3917237.36816	5537783.82982	3878599.80752	4676141.83625	3018605.23907	2618671.12437	2815168.2943	3394431.16909	6094541.71896	6075993.74822	4088245.88159	4755917.93944	4281320.87024	6513162.74472
Com_2340_pos	PC (14:1e/24:0)	C46 H92 N O7 P	801.65963	16.798	No results	Full match	No results	281595.728519	359315.929493	594515.860083	589792.298934	1077570.9558	1063326.18804	12024542.2071	2800787.82207	14185680.8319	10247813.2407	10058365.43	6574867.69465	1377692.81487	1149613.72998	512615.679061	458707.163492	526105.637034	896475.497788	439571.142505	366368.995313	405954.233194	417933.394624	554635.712716
Com_660_pos	Octyl hydrogen phthalate	C16 H22 O4	278.15134	13.371	Full match	No results	No results	83905837.3667	37972718.6496	55726822.6859	92931540.8014	64657203.1133	196640393.485	45115632.2055	150006481.964	98531200.9952	162613142.026	171479232.769	115554139.267	110402471.27	127770597.524	93630118.9674	88513981.8651	47502418.0559	250125511.857	210439372.16	134067732.142	89481629.2487	170252761.301	247580648.793
Com_6355_pos	Sakuranin	C22 H24 O10	470.12343	12.742	Invalid mass	No results	No results	2493796.4545	2879202.68149	5787241.69983	1993946.54785	8485214.7376	970613.981328	3633929.43902	1800554.71217	4283182.82076	1991311.54433	2410775.45481	2446075.59392	1984215.00513	2939399.86931	628078.903265	541098.079731	578250.38284	480455.576093	744259.614685	419514.82485	471206.408304	558826.751598	1796553.1567
Com_3283_pos	Nervonic ceramide	C42 H81 N O3	647.62129	16.851	Full match	Full match	No results	711620.734498	1095915.78902	3192852.07469	2366902.90345	4987332.51373	5819268.43062	27344063.4642	17470975.0091	31361962.6611	4620643.31594	2464098.99715	3618679.71267	2674171.55866	1227038.1974	1180349.18349	1181391.34499	927139.259183	1195036.91536	715707.393784	572890.65877	677024.985475	950475.693811	2354762.68482
Com_15384_pos	D-Fructose 6-Phosphate-Disodium Salt	C6 H11 Na2 O9 P	303.99327	1.215	No results	No results	Full match	437509.029941	766615.224611	552240.457485	434453.107514	494231.413105	818971.613009	469301.458062	838621.409634	1139335.4051	760363.40849	472004.659558	511556.872622	551638.666631	483548.566167	168951.642751	203511.879504	247877.852781	1162429.68724	280077.078174	309755.58278	697690.159662	574266.868655	374024.654213
Com_6667_pos	PC (16:2e/22:5)	C46 H80 N O7 P	789.56649	15.613	No results	Full match	No results	4499580.87028	932810.347202	3877089.7368	1162126.89781	474997.435011	1313242.77566	440595.025692	1142507.40807	1303919.32596	107775.620973	2005701.39516	573768.790382	1028772.85236	2551785.20164	1521154.71864	2349581.67832	2555283.26517	883381.994775	198328.014724	5595522.0843	1428949.76628	2028074.59148	1432777.65025
Com_4066_pos	Ecgonine	C9 H15 N O3	185.10513	9.364	Full match	No results	No results	589588.869877	727061.139956	679104.828168	847450.289312	858573.813957	995679.981382	857040.708825	1420276.60132	1322045.3288	1267872.68582	934031.858848	1082804.75306	896535.844812	788866.821058	1634451.83957	1694058.47557	2881800.24338	14437336.2489	11586259.7629	8071728.25762	14398661.4891	4730343.18427	2405427.12304
Com_17032_pos	PC (18:5e/20:5)	C46 H74 N O7 P	783.51946	16.472	No results	Full match	No results	7145.57134895	3975.31412698	5735.75277818	8793.13649963	6967.23261107	14057.5391523	20834.5260003	31009.9067327	196006.285474	853955.433715	605921.836087	12589.0976554	17544.9000098	51687.8720891	32165.4393416	36023.2078092	33525.0294804	15100.523635	8597.12007378	5406.01573658	56702.736289	5161.87991942	827910.787582
Com_2845_pos	S-Adenosylhomocysteine	C14 H20 N6 O5 S	384.1209	2.09	Full match	Full match	Full match	509044.036137	235625.840523	330155.516294	668129.220442	745108.910861	1641660.30333	3037954.08718	654406.682947	2572011.99912	289536.644218	3119162.1993	489922.120924	440376.03685	433221.00233	986445.845749	890542.156552	679132.698875	25694777.2594	21003352.3687	10326358.3158	19919370.8749	16288976.3924	13539751.4984
Com_5206_pos	2-aminoethyl (allylamino)methanedithioate hydrochloride	C6 H12 N2 S2	176.0473	11.601	Invalid mass	No results	No results	8505591.24794	10388221.6198	9979889.05504	10176666.1135	9327276.81933	14561019.873	11145457.7515	9064909.22081	11094713.3748	9530837.57373	8289878.64751	7412318.37316	11799712.0197	7325531.0609	2456380.75482	2437716.38754	1710033.51237	8295528.33198	5612879.26158	6096660.94715	6919741.37252	8056185.68839	9256222.28652
Com_10581_pos	4-chloro-N~1~-(4-pyridinyl)-1,2-benzenediamine	C11 H10 Cl N3	219.05653	5.842	Full match	No results	No results	72222.4821066	149709.169679	101941.786045	129939.602553	105918.95905	115136.577665	100569.125618	314316.914813	103238.101419	457247.893347	122483.070066	222305.382941	310914.648189	291109.824517	222175.204878	204323.064466	315156.187718	292689.910775	1929793.19166	700938.080674	2309610.0032	634148.611071	1417636.90999
Com_5038_pos	ACar 17:1	C24 H46 N O4	411.33428	13.941	No results	Invalid mass	No results	10329447.5175	3872581.81216	842209.482886	347960.394361	3084178.68649	555451.33047	13143743.0458	363321.479646	384927.598319	4409041.20428	318554.465504	670833.392636	251011.299255	578381.259075	196590.92626	199945.376124	243359.778259	310724.511681	241144.724766	205011.799622	239751.197342	218856.800555	285460.002448
Com_186_pos	L-Pyroglutamic acid	C5 H7 N O3	129.04235	2.24	Full match	Full match	Full match	389924607.945	713862055.692	548289725.55	944199620.626	1022920340.93	371460708.917	301815806.423	1361522996.59	1118140965.87	893207832.202	759606181.017	653861574.078	773990819.137	552292959.798	730685756.598	875813549.422	640152194.192	1422910553.33	1058949483.46	1042076960.34	1211199603.6	1129948586.65	1563181397.1
Com_9781_pos	N-(9-oxodecyl)acetamide	C12 H23 N O2	213.17273	10.245	Full match	No results	No results	844478.71502	201875.033121	330430.045047	280739.286563	346062.551035	528842.923157	563857.256485	539398.997299	697002.929386	583075.677884	3849187.62097	1096661.2451	503695.340642	481332.971109	313111.459542	379596.161065	432157.324909	167027.045122	141527.519481	282720.878015	356859.668112	422912.946981	215208.184075
Com_7470_pos	Bialaphos	C11 H22 N3 O6 P	345.10307	16.938	Invalid mass	No results	No results	2592416.92325	2905348.76546	2981937.20053	3420293.17596	4085224.70663	5197235.8692	6558310.92581	711382.233918	2330627.92312	4124820.17924	998394.92439	3701523.87452	3998559.59362	4430514.05384	217623.458774	163476.298196	306416.836783	369991.192352	312545.836011	337446.967588	484656.812804	823789.530587	749638.764136
Com_8667_pos	PC (18:0e/15:0)	C41 H84 N O7 P	733.59294	14.764	No results	Invalid mass	No results	439633.947047	2976297.29811	4851123.13782	4280655.3141	459966.464409	285374.201992	278769.574865	273784.117261	338015.05787	369205.89125	407026.171469	421557.111389	364132.683121	643568.132903	746283.808035	628886.367895	422541.481766	485848.487912	364471.869798	368170.243111	2425069.16938	525620.294783	232625.631593
Com_8915_pos	PC (18:0/19:0)	C45 H90 N O8 P	803.62999	15.461	No results	Invalid mass	No results	1245339.42825	573399.456104	962549.950347	1269985.627	4389091.54499	967618.710478	1997599.27053	1047250.25211	549031.15722	202479.133832	207571.588491	151705.665398	250984.741839	3383940.53857	343681.432084	241883.788196	274078.974406	140204.773946	100849.604943	218067.836205	169837.003446	867333.311257	375103.15785
Com_5914_pos	PC (14:1e/20:0)	C42 H84 N O7 P	745.59535	17.01	No results	Full match	No results	2845108.83103	4170439.82859	10003368.5564	94169.9310831	5879322.82159	96083.3679027	6247957.48119	105466.776444	3519664.41542	82581.9238069	80675.1276816	62295.5887594	4920346.94759	4003877.67112	55038.593576	58801.4654211	63378.4395673	89566.9377219	637500.453434	191413.687248	1303149.12364	1281293.16536	111143.006084
Com_3804_pos	5'-S-Methyl-5'-thioadenosine	C11 H15 N5 O3 S	297.08912	6.908	Full match	Full match	Full match	11023206.9398	359938.561012	7462374.08124	16987775.1095	8860283.88673	14139756.2554	13125292.1843	9292281.83214	13778630.6632	740813.900588	20940833.922	7000694.69059	8186979.43537	2403145.76717	7844483.08891	6753602.61314	8837777.12686	20071502.7576	11775767.7175	12215717.5016	16049110.1468	13202499.2254	14422307.7184
Com_4081_pos	Anacardic acid	C22 H36 O3	348.26583	13.445	Full match	No results	No results	6396780.79951	8767244.10877	6651620.8234	4730601.55791	5440782.30885	5931627.14277	5077529.01302	4958780.32002	11061879.7595	7367487.2607	10374040.731	9972718.54654	4377540.89649	18547717.0887	4571451.5623	4485498.5128	4547900.99639	5414550.88682	6239962.88236	5358592.52766	6572736.06312	4905565.5406	6868030.67609
Com_11718_pos	Cer-NS (d17:1/24:0)	C41 H81 N O3	635.62053	16.443	No results	Full match	No results	55091.4044036	37587.6079193	43177.908597	64302.5263845	98545.4851557	100737.11177	57336.9817752	40281.3484763	125152.573777	371761.089872	368780.82821	194810.060615	431116.587283	38517.4822124	218361.050846	245277.382709	348000.757325	113408.523899	1530546.13827	54546.3203165	18928.1675581	45177.8067672	25830.3065082
Com_5911_pos	3-Succinoylpyridine	C9 H9 N O3	197.06833	1.414	Invalid mass	No results	No match	1598436.13214	3218173.86279	3218517.26551	5580651.88036	6043003.87159	5583376.6943	4045178.9155	4626506.81404	9875671.51839	4591357.3467	6191096.7401	5740864.85747	5109931.26965	4687929.14728	2327008.73827	2379808.81817	2302251.57517	8454665.08925	6093399.52643	4655772.94694	6108956.32982	7611088.02349	7897062.51645
Com_18344_pos	3-Chloro-L-Tyrosine	C9 H10 Cl N O3	215.03435	1.189	No results	No results	Full match	83276.8307452	137508.524259	86905.9774492	131586.997499	133304.611654	81863.4314848	125068.275453	196525.639141	629881.199911	210569.16683	117411.410928	248564.726214	162770.544022	103092.972155	45033.3322274	49035.7989272	49460.1176608	692483.479832	147393.131031	255779.61018	215898.863982	121569.023226	91379.0217995
Com_4788_pos	LPE 19:2	C24 H46 N O7 P	491.30069	14.652	No results	Full match	No results	8905403.99663	8861855.48063	4466807.83918	2353100.64711	2203656.20293	493821.227847	7026668.99742	1107016.12698	2345634.98246	4483769.42614	8132319.29287	6157844.55278	2271983.60566	8924590.32379	5754120.81431	5780341.57354	4842222.67214	2798589.16607	8741138.76824	4784823.375	3528769.92847	4386208.03104	993787.463656
Com_3764_pos	P-Aminobenzoate	C7 H7 N O2	137.04768	1.418	No results	No results	Full match	2793361.5723	5845883.1816	5930040.22692	11443415.2958	10046455.7259	17747933.2955	8321171.99483	17513149.365	19484291.7929	17382447.2795	12088512.1998	11935230.0043	16531494.6311	13364400.8602	5976334.12749	6185251.01863	6383057.09987	13916201.7301	12239241.0284	14960537.4997	12607971.6924	11509322.2429	17461215.6709
Com_21672_pos	3-Methoxycinnamic acid	C10 H10 O3	178.06252	0.754	Full match	No results	Full match	219955.640639	237978.026601	383028.72375	340730.120518	381102.647712	480550.350071	230295.554402	230973.947507	436499.210986	210022.311677	264371.17187	279637.356716	212650.154314	327860.987165	76217.921436	95110.0258495	106353.139571	362726.701667	81906.6453558	118563.720515	147734.328849	283826.828475	153759.450359
Com_4755_pos	(+/-)5(6)-EET Ethanolamide	C22 H37 N O3	345.26388	14.076	Invalid mass	No results	No results	3895580.51196	2948155.93093	1940269.42541	730373.716917	3121302.50373	604872.453842	898316.345744	1498898.63219	3138903.01506	1837748.18876	3798978.88758	2800696.17051	2714497.68241	11341845.627	2584805.31322	2791435.54385	3759193.68323	1396643.55244	8851466.37812	4113898.94449	2100375.96382	3283210.78838	770990.381213
Com_3331_pos	Pyridoxal 5'-phosphate	C8 H10 N O6 P	247.02415	2.241	Full match	Full match	Full match	21365476.693	20113710.1352	17235017.6145	15459482.313	19570640.0403	22626482.33	18828399.9498	15452252.7223	21851321.5898	14308255.3128	13147357.6771	13140631.4357	20328430.659	13967865.2343	1809656.4117	1541666.38205	2165911.31426	10579712.9156	5485772.48201	7214653.83964	6899980.89704	7723438.88675	6993230.61819
Com_920_pos	PC (14:0e/19:1)	C41 H82 N O7 P	731.58193	14.985	No results	Full match	No results	97542737.0485	147379476.243	80402178.1516	90822072.2327	199452031.445	109655594.103	124875143.79	31194579.368	1413307.90537	1419927.72084	2441879.51087	2285463.61265	9541557.55449	115327522.27	1462378.46951	1385638.47598	1144483.16012	585883.548204	802675.982344	543834.081733	74370941.8738	44127786.949	45791965.7382
Com_3334_pos	D-(+)-Maltose	C12 H22 O11	364.09704	1.401	Invalid mass	No results	No results	1613453.15128	1927927.4494	2255724.47194	4427015.01179	25515337.2778	7317624.71665	6552499.68216	1151121.9787	7056855.77848	9166550.14215	9312654.71356	8114321.24239	1532479.69649	849529.267231	1977842.55715	2530165.24412	2842758.59399	11405806.2727	2592092.64472	4016076.3432	8219159.41866	7257676.47897	12343606.0523
Com_2172_pos	PC (16:0e/20:3)	C44 H84 N O7 P	769.59807	14.946	No results	Full match	No results	20954708.5547	39266842.1102	22267300.8263	13915139.8155	24349957.4949	49611329.5381	48237415.7566	34269602.6049	2373571.23734	1049743.97524	915570.850691	3198432.03066	50633879.8473	29412488.2788	513604.311115	518866.692805	396767.860104	272577.393645	498655.920701	4954144.58748	19517737.8134	12791643.7441	48939573.5394
Com_7485_pos	gamma-Muurolene	C15 H24	204.18771	14.175	No results	No results	Full match	3486451.48416	3294390.85552	2590013.88621	1797003.47727	1457216.94865	917907.205846	3909535.69106	1259993.60526	1276931.12083	1598369.70371	2593486.88519	2093112.00954	1469702.35691	2495608.11415	1165912.57159	1299534.14989	1164626.92929	1071926.97781	3984255.49659	2233738.88975	1750027.14381	1960292.31063	734651.1175
Com_10700_pos	Maltotetraose	C24 H42 O21	688.20423	1.42	Invalid mass	No results	No results	522673.905731	1069787.76417	847681.567185	1524585.68992	2957909.76682	1909294.6622	1242448.78278	702193.091721	1891347.69056	2741018.4878	1476081.83867	1115380.30349	1097471.39446	428607.002867	419791.857035	416522.908637	441277.557373	1841186.88223	179891.970115	348323.009588	659887.949093	907089.492007	712851.490303
Com_9527_pos	Oxohongdenafil	C25 H32 N6 O4	480.25429	8.856	Invalid mass	No results	No results	1939631.25445	85747.6188942	100567.16042	100863.094808	98253.1232922	166683.127196	95886.483448	734690.474618	1678292.42024	1141324.59762	1199186.88487	836024.05254	545322.893806	1763670.37703	753438.314934	751210.53095	728215.77077	808480.358348	2441302.44847	1185710.16776	965377.754441	1215589.56846	702518.454949
Com_14473_pos	Adrenosterone	C19 H24 O3	300.17211	12.973	No results	No results	Full match	316278.68193	300599.982725	705090.890134	264192.638846	515204.754451	604425.931905	248075.62312	289579.163202	413321.580927	232998.159001	465927.41884	377761.524263	233198.05877	367162.729043	246917.294129	151660.42683	173716.407946	316916.7279	240268.999268	127421.012559	255707.674234	744036.460865	1330642.19331
Com_11568_pos	PC (9:0/9:0)	C26 H52 N O8 P	537.34199	14.868	No results	Full match	No results	1923236.29338	2431474.56579	647671.146555	405434.671253	398168.902075	249315.127908	1435268.63166	471193.524758	571664.204838	487368.70283	1694894.43606	762506.008642	541747.526551	2043846.48694	1287482.56071	1975294.00861	1190412.26328	843574.449798	1195111.55829	1736245.0685	795946.802023	1120955.79381	743044.297473
Com_12447_pos	PC (5:0/6:0)	C19 H38 N O8 P	439.2332	10.358	No results	Full match	No results	893063.256869	389391.517205	2158036.66315	487531.336519	1701274.19672	730030.612294	1015276.00343	639141.407148	473644.519126	884670.705775	462333.514384	1246949.2476	1119454.96593	1107303.51675	144435.516333	149827.677487	193073.667648	90585.7726397	268082.496487	194631.039931	131342.749784	115747.282092	140181.151544
Com_2983_pos	Epinephrine	C9 H13 N O3	183.08956	6.132	No results	No results	Full match	7473207.25765	9805538.33827	9781475.13965	9795849.34789	13377504.959	13103339.2722	9649004.11288	16701042.2085	12950572.7239	12321574.4523	8863935.18002	8420282.78861	10991838.234	5868072.55069	7470133.82496	8701044.95573	8481008.32244	25409203.4215	19340946.343	18664858.1551	6385522.75324	18284038.5448	24852761.1096
Com_446_pos	PC (20:3/20:4)	C48 H82 N O8 P	831.5739	15.766	No results	Full match	No results	10484700.2993	5432370.11292	15059288.2622	14361653.3749	9981923.58874	30576212.0952	2351616.6931	3483837.23753	18873186.8274	5161185.68019	14546118.9395	3359724.20071	7263442.68014	11320202.0109	3630624.8429	6460813.43906	4225323.40801	18698180.443	18885566.401	13729778.4335	4431343.18373	4251012.56513	4521816.59528
Com_296_pos	Pantothenic acid	C9 H17 N O5	219.11043	6.149	Full match	Full match	Full match	223366992.027	284347360.786	272310940.547	123976345.666	375521254.68	363493582.556	306783675.421	525901200.397	425788648.401	382295475.397	294148224.724	268530269.88	340924477.002	197218486.72	381068438.373	442041571.368	450481312.381	766649590.705	641036053.701	610693123.592	753393133.526	570012266.405	841517225.695
Com_7973_pos	LPE 22:1	C27 H54 N O7 P	535.36345	14.571	No results	Full match	No results	1700020.66485	2995679.61565	2185623.16585	1943464.93185	1932915.87583	4917916.48377	2713352.40882	881471.504565	3560002.39757	1224311.44348	2372729.81836	2232234.63879	1364172.43902	1793531.71322	586361.55855	721967.296697	489528.749286	369919.23775	1726314.32931	701849.634145	1095875.20576	914554.795845	696631.130085
Com_6042_pos	SM (d21:1/21:0)	C47 H95 N2 O6 P	814.69219	13.389	No results	Full match	No results	129862.062998	502739.662048	1404145.3118	1830111.35042	4507834.19418	11317573.4198	4160637.30339	607087.944507	164676.040436	134473.051061	120429.347086	132917.892389	117772.579173	134431.966022	183117.042956	175547.538295	206671.563626	166552.714109	125784.346477	263897.102026	262378.267078	145271.297067	116371.232195
Com_11133_pos	(6E)-7-(2H-1,3-benzodioxol-5-yl)-1-(piperidin-1-yl)hept-6-en-1-one	C19 H25 N O3	315.18486	6.478	Full match	No results	No results	396801.578572	1062672.23608	1069119.55896	266668.814478	2712758.96984	301140.183968	334608.928553	102873.237087	126375.968137	110870.236519	92138.9440721	92396.5121498	144738.348436	115929.895464	59866.3928308	66906.1749832	71657.0105318	106707.786566	71148.9815132	68841.1794676	87450.6883549	80105.0415924	86961.4408977
Com_578_pos	SM (d14:0/22:0)	C41 H85 N2 O6 P	732.61492	15.396	No results	Full match	No results	207291560.975	187349962.99	420727011.26	376295961.552	393594980.752	167796823.814	230866858.973	175003254.341	142738437.668	44908601.3452	34397574.9317	71254551.6076	72707729.7505	249486567.105	1526749.36067	1526549.26598	1274807.85807	2565274.41432	1219716.77494	17400626.5479	102202962.135	172723130.868	134221621.128
Com_12378_pos	2-Amino-1,3,4-octadecanetriol	C18 H39 N O3	317.29237	11.463	Full match	Full match	No results	1753580.08847	106905.00036	117765.097724	126836.598745	147400.96863	141852.247846	123777.068391	100079.584872	125064.306476	123831.007891	128889.762573	168276.593023	120131.13825	108811.355242	1027321.62052	923248.336762	876071.971638	477289.768028	790508.638542	924198.374942	1245844.21672	1309640.13399	108991.157737
Com_3768_pos	9-Hpode	C18 H32 O4	312.22951	13.869	No results	No results	Full match	11766524.9508	7067966.48074	5347819.58126	3020662.25417	3322341.15145	4182530.47245	21619785.324	8687623.35045	6293110.09529	8390940.62829	17318850.1984	17507576.8438	6138709.8952	6801603.00167	8125210.65948	8991650.29363	11416427.5423	5444295.8868	12677297.0312	12691349.2122	6397512.73314	5295028.08489	3350663.00889
Com_1180_pos	Isotretinoin	C20 H28 O2	300.20834	13.685	Full match	Full match	Full match	25201718.4631	37712478.9866	27326182.7296	18362314.1289	31319095.7391	35806975.2353	38795692.9651	78476687.8583	78093299.1666	71646858.8739	109083996.834	84709891.1528	34166350.3516	30575713.3721	57392932.7332	63776115.6821	64403987.3523	103683703.993	90460731.2081	67027652.5683	31691121.0022	34884203.4849	72037801.4841
Com_3660_pos	Sakuranetin	C16 H14 O5	286.08373	10.55	Full match	No results	No results	18109764.4393	185540.995416	217645.649061	407681.075339	216195.399491	3829483.73044	216389.060349	170995.981367	218686.165454	191793.895644	147652.078442	153519.899128	192658.017288	216877.709319	325011.825594	255595.214529	391587.360076	543995.901738	132443.073175	129888.569266	151329.664516	144483.291329	153602.106758
Com_1587_pos	LPE 18:3	C23 H42 N O7 P	475.26956	14.158	No results	Full match	No results	31757908.0909	39389101.3966	23059439.2852	6267894.88171	12917633.6315	5983737.85363	30245855.9293	10337008.4503	15594915.4223	18474335.8018	21419710.4825	22690965.2955	10009974.5759	31527787.3003	10025098.7665	10499906.8377	10945929.3389	8170759.2275	55658821.0938	18921914.1722	13101080.4328	12846976.9118	9287570.57221
Com_744_pos	Cytosine	C4 H5 N3 O	111.04341	5.738	Full match	Full match	Full match	116348994.164	268711026.389	187216274.912	80376290.4502	270361678.75	209824124.756	97876372.6536	73862268.3892	60321127.4484	291968979.159	51805364.936	123370104.093	151205898.088	61866623.6387	18775397.54	21891100.5573	25817108.3571	29516228.6358	12018393.9616	15429659.0543	14026205.2506	21873508.9448	13348882.2282
Com_1290_pos	SM (d27:1/14:0)	C46 H93 N2 O6 P	800.67521	15.57	No results	Full match	No results	15282724.4291	5519322.07198	14829639.8837	38606215.145	42817250.7453	67517096.3556	127893063.241	12017105.5155	15815867.4374	468945.604912	414959.972784	309319.359487	183152.978434	165680.72337	206682.149613	200441.289065	202463.770122	121080.638417	128727.292858	147260.749023	109211.955492	514361.033986	31345770.919
Com_5610_pos	N-benzoyl-N'-(2-chlorophenyl)thiourea	C14 H11 Cl N2 O S	312.00386	2.144	Invalid mass	No results	No results	887047.670218	1530795.23195	1004347.68365	1817688.29386	2745810.76432	1882995.67855	1024224.59705	3218707.52206	6864355.23643	1780328.6205	2193380.33482	3189069.19543	1649635.68726	1469892.4214	657888.243918	966362.349376	662375.793386	9618778.54481	4613973.56727	1813940.89308	6248511.0736	6855858.45124	10007476.6817
Com_5344_pos	PC (18:0e/22:6)	C48 H86 N O7 P	819.61272	14.572	No results	Full match	No results	4695626.46891	8131298.99559	8395258.48637	12664499.486	6139763.77103	4740824.6836	6948150.87915	1072566.93125	585952.683393	712191.738391	575113.386995	606372.637012	702012.815186	10797909.5644	430438.915541	455643.732941	505109.553879	442833.250723	480085.181843	491177.649395	6533138.02367	5306152.25047	3141061.63809
Com_895_pos	PC (16:1e/17:0)	C41 H82 N O7 P	731.58257	14.759	No results	Full match	No results	113287102.795	152463527.081	79432244.2159	230125845.77	77492615.1301	37028210.5891	52764166.5937	8563789.3827	1241097.17625	1252017.47733	973909.276085	5218019.16727	4124151.40178	47786025.6205	1307942.50056	1213905.0092	986258.595929	1134024.15668	1104452.30669	859350.105738	94273981.383	46743962.5533	18093736.2642
Com_3148_pos	17��-Methyl-androstan-3-hydroxyimine-17��-ol	C20 H33 N O2	319.24816	13.745	Invalid mass	No results	No results	23288778.3463	7217000.62824	6237990.80372	2686179.9088	9399785.41709	2137214.79026	4429152.00251	3582775.36836	9781020.71595	10110006.2643	7064294.12507	9721119.9024	7792894.70337	26184709.0016	5188005.14904	5492803.45699	6057669.05585	5213011.63045	6953129.58143	14693519.9903	2044875.29834	4796262.94582	3938595.22764
Com_435_pos	Palmitoylcarnitine	C23 H45 N O4	399.334	13.609	Full match	Not the top hit	No results	372147.266104	378226.657656	401288.821143	493451.986344	319545.352799	340400.631387	466588.892703	572633.660395	350178.195907	419443.538714	522279.730164	673637.874081	413793.42104	938780.667279	94940093.2757	96616444.224	114477551.395	67403823.5136	382131267.629	221923290.468	140938363.178	226499415.471	356029.27356
Com_1893_pos	(12Z)-9,10,11-trihydroxyoctadec-12-enoic acid	C18 H34 O5	352.2244	11.997	Invalid mass	No match	No match	25005100.9512	24334820.3983	30548936.1565	28619517.79	28926454.498	25403651.0274	18239113.3066	26773775.8891	24404886.5956	32733446.981	21410491.2127	16331042.351	25181158.48	14608147.3582	11089317.0162	11789231.5784	12301129.8591	38017649.4125	40724689.5957	37510923.5891	44760545.8032	39643776.7633	32272381.7444
Com_8955_pos	Cardamomin	C16 H14 O4	270.08882	12.492	Full match	No results	No results	115188.536827	142840.498137	2324061.75657	4843718.5848	145008.560224	368635.572566	129824.606676	136282.258869	166324.774471	150850.383593	111443.587292	224182.621908	136657.163163	149204.958132	410686.644332	399833.433801	399511.130005	88590.5843024	91727.9488642	188377.720277	174914.381378	117144.181644	126945.231633
Com_383_pos	PC (14:0e/2:0)	C24 H50 N O7 P	495.33208	14.602	No results	Full match	Full match	72998574.3036	350765369.455	139124508.829	53757405.2981	77700500.3988	12584831.8308	74148890.2184	46149668.4629	113041432.742	176335280.049	127948455.042	212761114.196	87422821.7879	386275143.765	229747725.401	230486825.187	201781103.217	206080202.337	456840769.878	262593470.992	278190330.808	185301882.083	54158596.4917
Com_16952_pos	13-Hpotre(R)	C18 H30 O4	310.21327	12.386	No results	No results	Full match	600987.324465	638303.847168	920437.472717	534412.598095	667249.137521	954121.534881	702361.929166	546583.729012	598809.38705	559601.480903	531212.767261	462359.603961	434301.646536	471134.714904	396973.468337	254002.454771	460403.370647	652020.841948	554991.110294	436655.758872	609592.419706	664014.277853	560784.283423
Com_724_pos	Thiazolidine-4-carboxylic acid	C4 H7 N O2 S	133.01968	1.424	No results	Full match	No results	203757283.574	212666872.794	143896453.228	307723393.677	155880188.819	258319447.334	218043649.482	204473179.52	195210199.092	295424661.61	277746760.911	197248573.464	312237324.37	170630109.126	42154668.8536	51471507.783	52436734.9224	30592775.9776	71803110.5232	83575676.5449	86038006.9785	44840293.6582	51915210.1152
Com_1181_pos	Prostaglandin B1	C20 H32 O4	336.22939	12.206	Full match	No results	Full match	114083733.922	107296584.755	126133771.267	97659765.1356	110316416.873	141761318.727	81573050.2698	110866522.447	113278915.947	152779049.323	123257389.825	100178850.233	112003348.153	95916535.9566	49835467.0285	43029712.0702	45036714.8532	68976330.377	78236908.7149	84984295.2003	85576858.9883	81860145.4354	84222585.0585
Com_5225_pos	PC (18:5e/18:5)	C44 H70 N O7 P	755.48906	15.443	No results	Full match	No results	91596.6629932	67330.1826191	106498.206756	45734.2256583	74270.2894859	55556.8967539	64862.8890068	35644.5361016	43465.7785739	37613.275239	45017.7683281	41692.2370785	68976.4309879	33920.662078	77210.4140896	64749.148776	64829.5264958	38531.5252371	8584.30202535	8505724.49126	33340.7028058	41813.8858274	32689.7352093
Com_13848_pos	Formononetin	C16 H12 O4	268.07308	11.585	Full match	Full match	No results	1312369.49901	279657.937278	160669.230216	143395.34992	124345.799026	215539.472945	161602.688935	122384.17958	172291.320815	258577.811655	168015.433317	162405.188948	216301.199343	301494.064569	846322.838555	689804.369957	781969.059793	88700.5240614	201628.242921	223977.297063	180197.976568	236140.371967	164439.49447
Com_8288_pos	PC (22:4e/19:0)	C49 H92 N O7 P	837.67638	16.039	No results	Invalid mass	No results	25385.8482657	55834.9891394	47431.8657246	70296.7614232	62462.0983021	88028.1098731	79118.717915	20098.9171699	81059.6665758	86735.1805987	72482.1223769	44034.4271134	72350.5501306	27162.5040532	194292.339673	174542.381813	168196.314653	92465.5505961	50056.5329138	32594.6586141	18132.6178043	19818.4780948	23485.1767608
Com_1457_pos	Amitriptyline-d3	C20 H20 [2]H3 N	280.20078	14.384	Full match	No results	No results	84042580.1216	4906435.34199	30016426.5227	2908442.69107	4132496.59529	1158976.02676	39282960.2568	1165826.39847	2627412.86053	3511863.83951	4505186.99608	5009038.58484	2253085.12547	662694.481089	13080944.5157	15500424.4647	14150332.7457	535797.871531	257477.616278	212364.385537	175057.176617	189765.649792	189433.887588
Com_258_pos	PC (17:0/17:1)	C42 H82 N O8 P	759.57689	15.525	No results	Full match	No results	32338347.7552	45339482.813	39227765.2181	37585256.1005	25288158.5265	43583166.5063	61219304.4823	68518934.3678	85076401.977	70828147.4139	73800232.9896	61233991.4861	40913658.8194	58158965.4629	1079911884.62	511378965.781	950907643.653	35226641.2246	39826229.1681	33473953.4237	33055788.4094	19758267.4531	18474678.5619
Com_5137_pos	Stearamide	C18 H37 N O	283.28699	14.898	Full match	No results	No results	5236597.7879	6881026.30673	6765336.89793	1752671.14524	2068767.61472	1937499.93598	4843366.06323	1420573.57818	1535032.00405	2081713.28342	7209741.15606	2867580.19405	2943974.60334	6786283.51696	11334267.1878	9557805.39386	6047334.228	4223274.53987	3297670.44067	4085832.82438	4040425.61914	3297780.90001	2396679.17358
Com_5086_pos	Safrole	C10 H10 O2	162.06802	12.142	Full match	No results	No results	6434734.6769	4970740.11337	3650489.55635	5206366.83893	5316751.70182	6196717.06482	4941589.62199	5875550.13828	5267321.74188	4732786.99241	3426002.82339	3322495.24418	5186467.66119	2194037.47831	1884585.81633	2075829.80201	2021593.09698	8355868.42929	7898672.89276	6428821.18246	7173138.92858	7402664.69982	6471577.53517
Com_22727_pos	PC (18:1e/16:0)	C42 H84 N O7 P	745.59795	9.812	No results	Full match	No results	47858.5842159	97684.9256289	106216.659612	381319.498464	152975.043338	349606.018144	165522.716687	44890.0493581	207427.263758	24719.9419994	35745.8825117	32915.8840206	110285.309992	45447.5091124	21741.2926431	29517.5977066	25970.2740411	23083.0025087	13042.5348967	21992.1337244	20743.4490814	111613.362253	99527.8797503
Com_9183_pos	PC (19:2/18:3)	C45 H80 N O8 P	793.56047	15.648	No results	Full match	No results	1209481.01798	1370731.5382	4316465.99259	1717906.93796	737611.840446	1862817.32496	170300.546217	195009.580557	1237915.55063	443537.091491	1500489.79155	1437685.4011	2101606.61184	1561375.40142	911358.562968	582301.872464	1134456.95921	1857078.23924	615525.199631	2384917.18026	425191.148731	1425353.93277	828563.272654
Com_7378_pos	PC (19:0/20:4)	C47 H86 N O8 P	823.60775	15.341	No results	Full match	No results	3299025.69982	598092.682341	6513483.18766	6022716.15416	6419012.37076	3204211.64902	4989065.59455	1538250.65182	1183915.81837	567128.050881	1033848.95661	662693.45301	2050860.19011	4303778.18745	763117.672232	693906.231074	723019.129521	604734.846036	615523.485706	348093.487433	2150151.88047	2149086.96847	1555952.83403
Com_546_pos	SM (d19:1/15:1)	C39 H77 N2 O6 P	339.28451	14.689	No results	Invalid mass	No results	308213753.891	221346903.454	390578822.58	259389125.289	117505651.138	266101399.316	42749065.742	75978540.6705	11769707.5568	13799240.5562	22895917.8692	28685234.9595	108817899.535	126526977.3	10136004.6833	9980995.66875	6840049.35409	12205589.4614	25809184.1159	286606776.423	93432311.0055	201881145.402	150275190.03
Com_2785_pos	PC (16:0e/14:0)	C38 H78 N O7 P	691.55291	15.243	No results	Full match	No results	6080497.17903	11394843.3836	23321357.8188	26778718.5834	34222754.4485	15001808.4748	16979940.3971	13090661.531	8196103.04131	12991729.3126	17638524.0542	10775060.3836	16904149.4854	10699830.498	7647784.71904	9866170.58058	12905838.6947	7631931.90965	2720641.56159	7805856.19191	13060419.4768	8578128.30392	12185371.041
Com_11308_pos	PC (18:0e/16:1)	C42 H84 N O7 P	745.5974	12.21	No results	Full match	No results	803563.578295	368428.205931	1157962.74647	1644978.45446	568267.103381	2137041.57508	720639.951424	1512106.28245	1880039.1895	558780.930773	479144.288523	299634.176035	717988.816991	320553.195565	1846723.38317	1510309.52221	2732742.48316	178123.378089	132047.690119	448207.539112	157043.278527	1417727.24493	1105452.25484
Com_5569_pos	Reynoutrin	C20 H18 O11	456.06619	11.548	Invalid mass	No results	No results	8892933.0122	9747785.65215	2161292.47695	1077293.40557	2519202.44411	1002924.53619	8034015.196	1892923.83177	3191051.89126	2963238.51375	2081402.30146	2126874.29209	2803053.76158	6875107.81384	1842461.19612	1395077.75138	1629174.61719	178170.948286	119642.622334	133892.736387	160906.222309	1046933.21028	3460077.73703
Com_1693_pos	PC (19:2/19:2)	C46 H84 N O8 P	809.59188	14.916	No results	Full match	No results	30571629.1554	9836655.30635	15187635.2651	33209290.0604	28170442.3562	41575023.2215	70681876.3127	37643977.2049	4351642.35889	6477160.86453	21481295.3715	9414138.23158	15221361.4344	18077182.0286	72227915.6578	48210343.7686	43705502.8037	8723892.66384	3183912.88198	4021588.40771	1795020.4201	15100175.6043	18619054.6978
Com_4367_pos	SM (d21:3/19:0)	C45 H87 N2 O6 P	760.64543	15.289	No results	Invalid mass	No results	2412333.18857	5215445.60247	5232170.83817	4016456.18421	3979601.25993	6988131.42391	3257194.31379	2347533.64124	13949193.9108	7395970.72404	4284784.78524	3402234.86874	6030922.77898	2406639.01824	696564.832714	1020662.54677	906377.76475	978282.29943	1850606.50786	2089663.59167	3057539.15461	1422271.29201	2160472.78631
Com_5684_pos	PC (20:1/20:2)	C48 H90 N O8 P	839.63933	15.101	No results	Full match	No results	1458376.62844	1628452.23818	1114484.62811	3514426.12154	1317296.28769	4149606.0706	158662.21814	343550.714485	167206.783983	147642.265135	302688.277529	170176.488902	243770.352455	680983.842663	372527.770609	350250.924238	313205.946145	117382.743335	133113.681591	284884.311548	193961.725764	8827529.94593	235932.965794
Com_15524_pos	PC (18:1e/22:0)	C48 H96 N O7 P	829.69182	15.669	No results	Full match	No results	8544.42072773	5301.41272481	12312.9142808	16278.0475086	25986.5176305	90294.0338494	131781.637095	5086.05620692	1545614.02481	7286.0086479	12281.2725483	14759.4035131	11810.6472695	15299.8921338	15733.0853341	17922.484394	21995.8902042	11014.9412669	6709.10483457	5916.83783886	8565.25331491	8882.80322527	5004.56954578
Com_11482_pos	All-cis-4,7,10,13,16-docosapentaenoic acid	C22 H34 O2	330.25554	13.458	No results	No results	Full match	765566.382477	1596528.93253	1177236.42934	1461392.84101	1598096.60056	861766.547099	921601.238779	1886050.2928	2237090.40001	2733648.24446	1274093.58239	1534079.12618	1327856.44299	1505032.1931	652485.511894	589408.324293	624658.451703	859282.049815	872605.414358	1771208.40907	743862.080522	950170.7471	1770711.80929
Com_4209_pos	Dl-Dihydrosphingosine	C18 H39 N O2	301.29727	12.052	No results	No results	Full match	131450.152134	137608.327663	163071.757167	165712.236373	138822.65137	152772.218989	227571.697057	145709.8264	155139.347167	132911.396729	125734.155056	97315.1839242	156902.509277	147101.010671	13771637.174	16777097.7377	14344613.4088	285683.973172	798785.84823	103755.452414	105735.725926	103003.234165	136433.806681
Com_3390_pos	10E,12Z-Octadecadienoic acid	C18 H32 O2	280.23986	14.429	No results	No results	Full match	7004184.0185	6148008.07414	6357356.8151	3401775.89981	3202125.01239	3910709.96203	4337373.43578	6315942.55522	9546301.94499	13529245.2084	11670647.2686	7594189.95992	5256711.1631	4576175.1384	21765447.7404	19153952.9734	16770012.5639	17155269.8324	8798431.75389	5112370.23109	5126064.33236	3949356.30018	3688640.3505
Com_13712_pos	4-Hexyloxyaniline	C12 H19 N O	193.14664	10.654	Full match	No results	No results	1301687.18854	104059.531309	94563.6439933	99031.974608	102810.074388	114676.615292	97659.190015	130169.867718	130379.179649	83364.1442041	133077.868137	71055.9333727	91062.5852644	129551.889416	141808.524863	102378.42003	124680.997836	109776.458658	1028236.14199	655198.984714	899112.859661	684226.536756	166391.734504
Com_4759_pos	LPC 18:3	C26 H48 N O7 P	517.31825	14.272	No results	Full match	Full match	584392.069372	2062055.36502	2722726.58869	796640.720958	971890.649695	608495.474896	1594383.79934	998117.582205	1730886.7997	8927853.52235	2205909.86552	2351506.43407	2130341.32612	1987765.40936	1570678.93378	1165596.51069	1347106.67868	7361271.7567	8831910.63188	8047914.20215	3941468.41197	3065715.50229	1254765.01807
Com_816_pos	Isoleucine	C6 H13 N O2	131.09456	1.386	No results	No results	Full match	575649.142598	2091796.08587	1416934.71443	2822818.58292	2472607.13257	3550569.68811	1695160.01808	28466612.2636	10247564.624	3454995.00826	8100327.03614	242667853.159	99746251.9757	5741063.71005	795653.290933	1016223.04264	1160848.72706	7943113.01074	3576258.56486	4045373.5962	112325355.636	7033855.91168	19437145.8029
Com_2755_pos	SM (d24:1/15:0)	C44 H89 N2 O6 P	772.64598	15.273	No results	Full match	No results	14537934.0146	5744649.05363	3386073.40927	10466714.2362	16762499.9871	42553451.6095	24326696.0869	18907846.5124	3624918.69147	423933.040156	685621.414042	424249.705489	17124034.247	15109510.2737	368493.10777	544453.813181	479487.254683	517525.817933	449570.352306	336617.6011	1117973.45793	18167694.077	7258386.58894
Com_4048_pos	Pleuromutilin	C22 H34 O5	378.24017	12.992	Full match	No results	No results	15128992.75	12031499.9574	11180791.3355	9013387.4531	11260324.2795	13882749.0452	7438298.81635	15042414.8192	11834211.9836	18147428.3322	12164050.6679	11590762.2554	12965776.5187	5665715.90072	7039089.08723	7626184.10811	8036938.30803	12388379.835	11641302.6937	12557174.1887	14963354.1959	11725782.355	15212964.8031
Com_10078_pos	PC (18:1e/19:0)	C45 H90 N O7 P	787.64745	16.834	No results	Full match	No results	423200.537165	260792.201643	1537612.59102	2118921.49509	3408210.99796	2121530.5072	459596.012961	1119949.55037	375063.279473	389208.251386	400487.344427	288942.830324	343152.131196	534423.005714	301960.335664	251645.198289	381848.496315	726416.668185	315375.113908	265911.330556	294642.37333	1193902.17976	315655.90452
Com_488_pos	PC (14:0e/18:0)	C40 H82 N O7 P	719.58239	15.66	No results	Full match	No results	30944250.1986	114867706.834	420457025.311	341838501.922	163950212.103	28978640.322	536433450.065	37902925.3293	11837957.3177	8641391.58743	5900054.40656	10252646.4737	8074294.40697	212695754.811	1153165.00393	723855.885365	921505.569993	423389.81663	7237731.57955	1271908.5949	364077533.519	87479472.7092	21079643.5257
Com_5547_pos	N,N-Dimethyldecylamine N-oxide	C12 H27 N O	201.20919	11.579	Full match	No results	No results	90643.1306641	97913.151775	125198.500995	128115.801544	111096.083099	128250.604027	118096.878208	1510975.49157	2999337.63467	3447551.73862	2476027.83537	3215597.05903	4277658.46582	10985178.4865	756142.572873	616301.991765	698646.036526	665775.008558	2605572.59456	3487250.82716	2506844.51697	3021970.03972	1838095.51231
Com_986_pos	Proline	C5 H9 N O2	115.06345	1.397	Full match	Full match	Full match	56676911.8546	56489342.4834	47257248.0589	81434834.9124	72389593.5465	103666736.946	58938392.5498	122590615.141	91147121.7751	154981125.736	73029595.9058	184029437.193	111098857.642	66127808.5789	63728156.3372	60407894.0972	59690816.5053	81876436.2118	99941792.6744	100470385.458	134006808.051	91794480.9095	99422762.5253
Com_7997_pos	3-[(2-phenyl-1H-imidazol-4-yl)methylene]-1,3-dihydro-2H-indol-2-one	C18 H13 N3 O	287.10546	11.538	Full match	No results	No results	4145802.41698	5378564.20081	4982979.13964	1909109.66157	3026801.26458	540693.205082	4615854.55302	1001765.43268	1506010.84681	1457611.32286	1242189.25261	1100600.66419	1414820.22521	3141947.41368	851887.824617	741832.89399	866313.952671	152124.918338	1668124.64094	1423679.9734	2237138.60998	2183628.36721	1502970.16146
Com_9740_pos	Estradiol	C18 H24 O2	272.17702	13.679	No results	No results	Full match	1708223.63929	3441004.20922	1689082.21629	1139771.92304	1713664.72217	665557.890562	2220797.8703	1464766.86589	1939987.93582	1363203.04696	2130325.46854	2009028.24032	1056837.36438	2716648.67488	681044.333494	779802.995132	1127039.98898	1281309.16461	2325059.32913	1912475.07822	1281388.36333	829615.361037	1252009.90198
Com_3219_pos	PC (16:2e/22:2)	C46 H86 N O7 P	795.60985	15.752	No results	Invalid mass	No results	639621.226107	3152828.11912	3838511.29638	193175.871161	26849920.5888	79289.0163953	100919.580427	52415.087713	81518.5085129	4888135.49685	1233373.21649	6183535.18649	73789.7424517	7741512.99655	17300.8022836	19639.6170105	21807.3342326	9590.58002147	241468.042077	16717.5002648	80603.381091	17254043.4971	16109043.702
Com_10944_pos	(9cis)-Retinal	C20 H28 O	284.21356	15.214	Full match	No results	No results	2079400.3973	2060733.67126	2907155.92677	709497.277083	1065334.54911	580401.913898	1481735.94741	250774.883752	432889.233007	1424655.68484	739074.433028	497088.028285	614287.455717	2885552.74678	1435128.28393	1084338.3432	787797.978243	650480.244468	280864.387184	442845.046098	441128.130675	507152.077181	392892.254395
Com_3296_pos	SM (d27:2/17:0)	C49 H97 N2 O6 P	840.70809	15.433	No results	Full match	No results	2335718.29779	337410.954458	1083736.42037	508461.49383	4274576.59391	7402207.58617	27157819.8428	7362680.04718	5336149.33875	289661.934905	266954.437045	183456.966906	326245.352859	389223.299253	518774.855831	438908.59139	429689.058258	247949.915574	299591.623537	263708.436367	248406.963349	295040.278251	269252.820155
Com_8484_pos	PC (14:1e/26:0)	C48 H96 N O7 P	829.69182	15.554	No results	Full match	No results	182809.519927	76924.2741009	454742.969953	653761.356748	577467.038794	1686217.10446	5038654.30974	116632.533398	1086115.37895	147195.288409	185079.687485	103701.572208	155653.585953	140804.691993	175649.984045	170346.153707	172064.970575	102901.059651	109399.611815	125150.373483	92814.3929002	111918.736072	82494.4603463
Com_7308_pos	3-[4-methyl-1-(2-methylpropanoyl)-3-oxocyclohexyl]butanoic acid	C15 H24 O4	250.15433	12.959	Invalid mass	No results	No results	3610395.91024	6378460.8756	5335754.13694	1992945.66413	6281059.39866	2393258.85062	2857315.42976	1400591.94974	1911529.03778	2453553.63791	1586169.02222	1617895.54663	2006201.32684	1755382.45566	1134282.79342	1052843.36593	980215.986268	1598214.77663	1794455.48479	1887985.76324	1844967.26982	2472043.38394	1425846.81989
Com_4116_pos	5-Hydroxyindole-3-acetic acid	C10 H9 N O3	191.05814	4.598	Full match	Full match	Full match	4643275.32656	2905493.52636	2664466.32183	3041132.04625	2951509.37433	3531998.69941	5326513.81712	10399969.2036	9397577.13032	8313385.03138	6975357.40345	6074622.01265	7427730.09894	4777290.03634	1863628.9319	2569263.97298	2608398.27512	15674935.9463	11347293.7824	10094733.48	13462110.7886	9572437.12489	13793052.4725
Com_7647_pos	N-[4-chloro-2-(2-chlorobenzoyl)phenyl]-2-(4-methylpiperidino)acetamide	C21 H22 Cl2 N2 O2	404.11006	12.28	Invalid mass	No results	No results	268834.101386	356462.757074	442439.041643	429910.726002	396970.553357	392183.071931	375013.818072	322423.136073	364260.564422	317648.436294	254231.209043	253213.290678	294012.833421	308312.09731	1079303.41497	950002.095564	986224.943916	220347.010944	214210.261409	260240.86521	4995623.88349	272221.844101	274103.745179
Com_8397_pos	SM (d22:2/16:0)	C43 H85 N2 O6 P	367.3153	14.817	No results	Invalid mass	No results	1517992.10799	740445.224952	619074.120458	1255360.12028	2127080.06082	2308709.88524	4148595.76145	3019195.94664	1161437.14037	655021.097087	574294.219415	1407141.44162	5465818.21289	1232915.74371	378216.524936	387299.769055	371034.605052	212251.067131	267605.570241	589876.691235	378896.646422	907670.572779	3067676.82801
Com_5868_pos	PC (20:4/20:4)	C48 H80 N O8 P	829.56034	15.207	No results	Full match	No results	4246183.34793	4707231.579	4832826.88025	6309434.89938	933061.175986	7892215.73269	170531.664334	670810.120141	1177625.57323	1420701.24013	9953298.64194	2180451.72946	2374353.46084	2044803.65418	859988.20333	478205.619588	656355.755868	2401399.47469	477940.580546	6989876.38013	2441699.3803	4516492.18497	3127318.25797
Com_9392_pos	SM (d30:1/14:1)	C49 H97 N2 O6 P	840.7072	15.684	No results	Full match	No results	2335718.29779	337410.954458	68127.9899501	51948.1260824	74050.2487942	84914.4910155	588180.561111	309800.082083	5336149.33875	1091198.26932	165837.316646	81664.5410886	128171.879728	126002.648432	98948.4198094	127649.335604	128589.742407	82334.6178921	66990.194974	36187.972529	55362.8030194	60893.5369972	37717.513344
Com_11662_pos	Estriol	C18 H24 O3	288.17228	12.127	No results	No results	Full match	514504.622083	838653.625522	1270181.73129	2716239.73791	731674.102986	1168014.42186	608844.593108	884369.211708	681586.530823	1393417.30167	445733.909333	574420.879481	515996.135397	764138.187117	1509030.66241	1198379.55328	1135661.2378	725896.917063	659320.698106	619361.301211	594273.61629	806811.126164	888891.781451
Com_4619_pos	D-Lactic Acid	C3 H6 O3	90.03211	8.338	No results	No results	Full match	9629655.75177	8058967.16483	11960236.1865	7029997.97821	13017704.0386	14557198.1295	7074446.31902	5521901.07859	9579430.50592	15740272.0524	8266324.77457	8000319.05475	9988269.17449	7782842.46924	1481737.17232	1712855.71121	1718815.43653	1997280.77652	4444838.21647	4668604.69183	4191384.858	3656999.20994	7078373.03043
Com_6141_pos	N-Acetylhistidine	C8 H11 N3 O3	197.08008	1.421	No results	Full match	No results	975857.310391	2840455.70171	1850332.69216	3603944.95921	2529505.48727	3878585.64134	3726666.30014	2329992.25565	7698096.04381	2257139.91143	3236715.02242	9027308.03976	6442414.54588	4492351.67899	1041411.10452	1127024.03054	971248.56984	8485390.99452	2221501.57063	5010202.20317	2903997.09355	7152167.12895	2803848.50295
Com_12014_pos	12-Hete	C20 H32 O3	320.23461	13.205	No results	No results	Full match	1557805.28927	1433683.81063	1333288.91531	1117263.65581	2264448.83564	2358457.31663	1126597.51797	1834572.86068	1881823.61292	1746114.9829	2004696.35567	1649464.87968	1397673.74614	1286326.06497	897547.787502	1037076.46604	1204224.65688	1716287.63597	1270519.44136	1620962.27997	1213842.01255	1672859.90369	1699211.26784
Com_6822_pos	Nicotinamide adenine dinucleotide (NAD+)	C21 H27 N7 O14 P2	663.10954	1.429	Full match	Full match	Full match	882341.092316	315478.959216	832240.842534	1262918.33808	2480370.39167	2496916.24851	943998.809182	2476443.70062	5965281.11982	805876.26225	4711665.94765	1717576.59773	2071903.52585	2203016.25095	317028.508674	260288.796666	277366.465725	7337573.1204	1682095.83857	2874484.14447	3047954.04323	3634238.33418	2175476.7127
Com_2628_pos	Benzoylecgonine	C16 H19 N O4	289.13429	10.615	Invalid mass	No results	No results	6564123.81357	22955456.0885	6670000.49669	8695568.0683	5415181.85241	8724710.34447	6942922.82706	18457452.6086	2828818.54481	25388932.8445	8166456.22754	8887932.12666	16525040.1465	22768575.3869	4455657.24757	5828183.96847	4668003.81916	4824395.85633	23768336.6624	12829248.4136	27571760.3005	6852504.63571	18123903.375
Com_2681_pos	Epitestosterone	C19 H28 O2	288.20845	12.139	Full match	No results	Full match	17768558.697	9880833.70987	12107954.3793	13900670.4195	13518144.5756	16999527.9937	11505793.5222	17814763.0736	14300214.9686	12573971.6175	9410215.36756	7694723.6082	12845870.1361	5518986.81695	2973807.11083	2863475.20992	3624664.60795	22904892.4236	23115459.5114	18915600.1561	22497526.2568	19066980.3863	18357752.487
Com_11663_pos	Corymboside	C26 H28 O14	564.13933	10.689	Invalid mass	No results	No results	68918.8389395	78759.5307938	97485.9994753	106532.650255	102129.94992	123362.215059	174440.137894	1929270.2005	2500083.68734	2619186.51421	75061.0525156	76437.7053825	87156.5015701	80649.8103415	246325.455417	225665.156678	381563.187151	1199432.53028	1547913.18383	1175891.61038	1544966.617	1487403.91177	70168.9477673
Com_9814_pos	tert-Butyl N-[1-(aminocarbonyl)-3-methylbutyl]carbamate	C11 H22 N2 O3	230.16276	6.616	Full match	No results	No results	1989706.39778	86836.8107991	162123.941872	91925.2926228	108350.474261	111531.639244	975468.237155	804418.685587	3232347.21384	417200.065232	2899988.78242	1243524.5156	458032.581736	280189.990744	219813.546932	174634.480143	282974.065273	2153435.45145	389860.869035	1782685.55329	2831313.86058	1966856.6509	3432318.9517
Com_1697_pos	2-methyl-2,3,4,5-tetrahydro-1,5-benzoxazepin-4-one	C10 H11 N O2	159.06839	6.769	Invalid mass	No results	No results	14524026.7189	14118663.9241	13028894.3567	21156273.0377	16330259.1428	20911683.4926	19588620.162	42842580.2304	33474581.8997	23043952.0477	22591656.2653	21180267.7694	26300761.6137	15400081.6709	9464129.58567	11796694.1117	11197247.6994	54464895.9491	49017162.1659	44562871.0642	55343563.8383	41773129.8154	63112956.231
Com_995_pos	Oleic acid	C18 H34 O2	282.2554	15.398	Full match	No results	No results	146218402.76	109360751.916	163066840.139	60982731.6578	111671226.885	15458880.2473	189036164.648	31830567.0765	43062582.4869	66286423.1409	66291115.4889	56893208.9388	58231787.6624	86286577.9808	26585515.4609	16558499.5097	14509489.6376	37509936.0831	79647781.3279	57042858.6365	53232715.8923	71360288.0396	31518056.3011
Com_2401_pos	Acetylcholine	C7 H15 N O2	145.11007	1.386	No results	No results	Full match	2808884.22569	2652011.68705	2070688.99858	11768320.6193	2900469.00479	8603484.90915	2474066.80832	15873334.7531	3070637.64658	8923589.24094	12153202.1177	15505315.7185	12406966.0663	2387316.97828	5603637.99979	6905499.98266	6434146.78372	25410098.3114	27936215.2855	29647179.6744	30388460.4343	28626491.9728	33308578.3114
Com_3356_pos	Lysopc 16:0 (2N Isomer)	C24 H50 N O7 P	495.33207	15.194	No results	No results	Full match	2693476.34397	2819219.59969	1777413.0878	1071766.08337	726081.053576	723497.714452	798931.985986	312113.595516	544279.642193	1498568.7593	3735472.96852	1507415.45432	927345.567948	4796562.04714	7937999.34442	12315413.3794	6430302.80763	3232217.01675	6408828.90186	18158145.6711	2248503.09743	3181626.90485	781682.683227
Com_2842_pos	O-Arachidonoyl ethanolamine	C22 H37 N O2	347.27985	14.097	Invalid mass	No results	No results	11478869.0615	10029743.5268	1205934.32077	1075023.54919	5423191.20335	2027807.1922	3762031.9568	3520241.66259	7986935.20479	4959222.48495	6353659.5784	7724495.82072	4805422.35623	34049456.7942	4712617.01686	3925217.65432	5467035.90731	1855481.24706	5735631.01448	3817248.53749	2626057.32211	3435095.3262	1011577.84006
Com_13027_pos	Riboflavin B2	C17 H20 N4 O6	376.13802	9.175	No results	No results	Full match	390162.301009	395880.493013	324857.1732	934684.326796	184561.87926	327665.819042	621743.099594	70933.730617	1322646.3786	78928.9842801	65953.112221	66692.9430677	137970.621618	312171.362095	70174.9278819	72973.6695242	68665.8360159	79766.138603	76346.4091755	1190413.49811	1524479.86496	1470149.95503	62421.1395212
Com_949_pos	PC (14:0e/21:2)	C43 H84 N O7 P	757.59761	15.4	No results	Full match	No results	71719852.0288	39099444.9556	198801918.349	177572208.497	188308199.895	72591073.7842	172671707.44	75160554.6738	30059914.9068	7997366.27765	3336439.49751	11607355.273	27384166.9749	121420141.414	17929752.1117	11534870.4287	13691539.5516	555003.321328	1327426.26968	4037382.41408	99363018.8983	54440912.3136	46653992.8858
Com_310_pos	o-Cresol	C7 H8 O	108.05792	2.134	No results	No results	Full match	261737348.979	330554011.101	326662277.695	278147586.087	305312961.362	175294388.732	255764661.357	442877107.073	416441532.721	258121066.2	178583711.44	166391039.766	205588207.199	205491016.542	387590774.847	399843331.198	278306555.875	682976043.083	608097077.394	678637091.659	531390338.548	637384319.302	384116668.233
Com_3237_pos	N1-tetrahydrofuran-2-ylmethyl-2-cyanoacetamide	C8 H12 N2 O2	168.08989	1.392	Full match	No results	Full match	22299819.9067	7551817.7489	11354606.5978	26181184.7787	12668345.0291	8236246.25554	19945304.2577	2535053.24681	4458558.13988	3091262.14374	6266237.64223	3849562.56369	3681600.05712	1674259.86033	966351.099254	1151597.65986	1417974.8587	4166764.76709	1126675.55498	1027197.25624	1168186.78818	2003860.52763	1666392.92811
Com_16854_pos	N-(1-benzyl-4-piperidinyl)-4-(1H-pyrazol-1-yl)benzamide	C22 H24 N4 O	398.15462	10.669	Invalid mass	No results	No results	298771.478029	193170.31224	101403.841898	106195.386217	110246.772316	128705.716092	104723.302169	275672.429859	1206902.47052	116004.497206	103579.85495	162165.826585	190352.553931	81896.9399118	108772.974454	119907.743921	120948.161893	75802.2339248	52441.7124668	59598.2282259	80898.8928534	126317.524135	102226.468588
Com_3398_pos	SM (d18:1/22:1)	C45 H89 N2 O6 P	784.64452	16.513	No results	Full match	No results	4953432.8809	6687030.83735	4176119.08571	11902078.5032	16683315.7888	9969778.95063	25924480.8926	6550480.36361	4153720.42061	3362313.73909	869424.96699	11528984.2991	8054492.58024	5171195.03394	174897.436501	176033.298016	167044.946216	74206.2381936	2674940.19275	458163.591942	6126258.5334	5172680.13432	10681844.1029
Com_782_pos	PC (18:2/18:2)	C44 H80 N O8 P	781.5582	15.242	No results	Invalid mass	No results	2683310.33444	1921224.79078	2646533.69381	13213419.7807	2544272.55944	4471687.75554	6023338.74777	3057044.55223	6998615.39661	24913679.3185	26454246.1573	9214981.77023	9371458.58142	6470830.55781	237651111.851	238920626.242	147107720.234	243345071.065	100105533.109	5686735.93137	3854484.96131	6038845.8403	4928339.06837
Com_486_pos	Spermine	C10 H26 N4	202.21544	1.134	Full match	Full match	No results	2605377.1031	17858333.8092	24222912.7824	76737421.3717	76660048.3602	67482054.8445	43763852.99	8067933.08783	19382281.6353	36606185.4933	24891600.5849	17589891.1586	21761772.2051	23366657.2397	422065541.616	509986717.28	473789543.194	8511549.21962	19804210.3614	2530538.22424	3706263.08154	6930661.56738	6186880.70223
Com_4527_pos	LPE 22:2	C27 H52 N O7 P	533.34826	13.609	No results	Full match	No results	2531392.05026	3733472.22538	11804173.8947	16348819.9699	13191219.3173	18542094.8614	12272128.0909	5577548.85098	5955536.05045	1892432.71344	1738943.04224	3758460.44069	3646703.80898	3665252.07369	572049.766914	567318.456525	643965.732332	560685.786314	1893587.8473	1703021.79587	1170912.46361	1605169.96998	2746576.87304
Com_4969_pos	Gly-Tyr	C11 H14 N2 O4	238.09491	8.819	No results	No results	Full match	7012171.7505	5085602.45621	9719853.40436	8519763.293	4326059.08072	6201226.83573	5030475.66349	2448804.88601	6736335.50929	6371858.12322	4272308.39128	4474029.32367	8347375.79084	3201350.90786	1763132.88271	2837121.73938	2031526.19207	12755547.2154	5744721.01231	5570338.15082	4173587.82438	11155056.8867	2566738.77282
Com_8_pos	L-Norleucine	C6 H13 N O2	131.09451	2.848	Full match	Full match	Full match	1426512879.72	1659107545.63	1639543676.57	1767526876.47	1652175586.91	1728539896.02	2664199745.43	3120575886.72	2696086222.22	2917946999.83	1761749187.94	1723690537.94	2196457024.11	1669523716.32	6514569484.49	7323285751.47	7790023438.19	10273870854.0	7499740943.3	3254453741.76	4339401603.16	6297268532.75	3688136435.06
Com_3670_pos	PC (18:2e/22:0)	C48 H94 N O7 P	827.67616	16.839	No results	Full match	No results	497032.65521	337727.569425	427612.754607	437628.139286	2852435.83145	4631075.1329	22446028.1572	2048607.13896	1140600.99209	385701.311011	396878.77438	286339.326225	382375.411566	1507626.51261	521370.82929	246333.052815	378407.870623	644800.892263	312533.443115	263515.350568	291987.5138	300603.671182	1121500.76855
Com_264_pos	SM (d14:0/18:1)	C37 H75 N2 O6 P	674.53588	14.334	No results	Full match	No results	514547274.168	325055434.999	586626392.386	371665504.358	104772374.961	342510826.916	11849794.1432	9128952.3192	7538980.48602	1918892.2674	7827790.88238	8124468.86828	365623643.025	147915860.154	936953.709223	1229249.51261	1496448.1359	2461875.70879	1632523.16089	824356017.761	155317855.724	205848267.319	27361033.202
Com_4441_pos	1-[4-hydroxy-3-(3-methylbut-2-en-1-yl)phenyl]ethan-1-one	C13 H16 O2	204.11504	12.207	Full match	No results	No results	7666526.1648	8074142.58845	8150019.18871	8484795.57662	9582355.52949	9333554.94899	7551158.54906	6898828.18938	7613449.26831	7373722.28022	5791299.72694	5891708.53204	6833445.68519	7357643.54528	2784311.32884	2381565.76926	3584791.72643	6691272.26514	9934278.70843	6169570.22729	7011378.26742	9521302.62797	7873003.32817
Com_1632_pos	Gamma-Caprolactone	C6 H10 O2	114.06822	5.971	No results	No results	Full match	10803516.6307	13552596.4455	12796591.3346	15181997.5701	13805678.0154	17020349.5007	13125721.9288	12869240.7553	16801626.7372	13398657.7225	14721065.7729	13346773.8877	14667842.4287	12028931.7997	56673945.5512	62399238.8898	58138564.0331	16216048.8881	7805905.87582	8965908.71176	9900804.90018	12612513.7988	10971934.4539
Com_5894_pos	3-(3,4,5-trimethoxyphenyl)propanoic acid	C12 H16 O5	222.08651	10.698	Invalid mass	No results	No results	526831.412288	310336.537491	524671.431288	369809.460203	348565.648845	493238.233436	397018.519444	1368933.90948	642343.623356	640159.295492	652198.554283	9669075.63584	4545599.90197	752070.039698	155640.047189	268705.034724	234582.300646	151564.897244	363748.456949	425568.334165	3068952.76175	642730.82282	711737.912587
Com_934_pos	11-��-Hydroxy-17-methyltestosterone	C20 H30 O3	318.21885	12.219	Full match	No results	No results	143485843.794	119404203.556	155912641.062	115111988.08	138523306.01	158506611.042	108208484.328	141567212.954	139462743.12	187265216.673	159020282.903	135307966.194	129925960.998	115874993.658	48644247.348	44985473.5969	48324114.7856	88857550.8164	123620515.258	82929998.9936	105249186.026	93734610.5641	82270636.6261
Com_3357_pos	Kahweol	C20 H26 O3	314.1877	11.746	Full match	No results	No results	13239514.1411	9673752.5755	7767104.98365	10719288.9265	13102048.6481	12097998.5847	8538941.47018	12046283.5571	9962750.93869	10458357.3333	6326152.27763	4252955.14995	9050378.80336	4844974.31793	4141852.37725	3809708.15815	4541393.44564	10071489.9728	16023144.8775	11182994.7753	15846622.0138	9188087.27633	12720481.7534
Com_11993_pos	4-[2-(4-chlorophenyl)diaz-1-enyl]-2-methyl-6-(piperidinomethyl)phenol	C19 H22 Cl N3 O	343.14473	9.529	Full match	No results	No results	234733.858788	350181.853519	305650.762367	271756.826327	308289.48226	383204.056101	285427.688614	342431.140518	472609.637048	347300.851606	458514.712533	370578.052788	779439.924063	479398.964088	433058.992891	739231.186299	409744.143365	1451163.41357	1193585.95897	1040904.53885	1839036.01907	1382847.88634	2167558.27867
Com_7256_pos	PC (18:5e/17:2)	C43 H74 N O7 P	747.51738	14.825	No results	Full match	No results	1260905.17913	716778.816673	352087.549684	227434.582121	171919.298859	220600.713865	254632.81485	313868.880347	225646.786002	774265.795651	1434151.47949	650751.960495	195028.534195	590033.22833	5001073.53661	3352961.86236	6900912.97627	484335.341734	243223.746312	164830.3533	664072.574372	1026921.63746	191258.880911
Com_4483_pos	N-(6-methoxypyridin-3-yl)thiophene-2-carboxamide	C11 H10 N2 O2 S	234.04927	1.228	Invalid mass	No results	No results	903836.803603	722783.390052	1786448.65834	1247625.49339	1732703.48433	824719.163716	1599700.07061	3356957.34584	7336340.9439	2230924.15913	1144235.48956	4460673.80171	885918.266386	1586347.91799	13697975.9426	15211629.1882	14794585.7397	4132642.91012	4480992.57515	2319066.32547	3804645.92009	3862552.33384	4205228.8958
Com_8544_pos	11(Z),14(Z),17(Z)-Eicosatrienoic acid	C20 H34 O2	306.25545	15.618	Full match	No results	Full match	2709880.36497	1989929.13281	4976739.18868	698029.094139	1800334.65551	147977.012189	1689873.36261	91230.7546739	117530.020733	337693.899285	276894.265175	217083.133857	379539.79276	1968756.52998	831256.433284	521880.151338	474467.622384	82850.0215531	283886.106011	516203.957534	627709.496355	557779.629722	140568.757399
Com_2229_pos	Acetyl-L-carnitine	C9 H17 N O4	203.11561	1.734	Full match	Full match	Full match	1744494.93162	2134226.82082	1382650.74673	3010176.12568	3024842.42152	6057830.25493	3561042.79029	11682320.9008	11898153.877	7696404.74858	8706338.97016	16683958.1355	6533117.9346	4252995.21038	1999501.31776	2597299.88539	1456232.85685	42931015.2628	29374853.7978	26037071.5408	40816813.5518	29369375.9475	38555756.7508
Com_3412_pos	Thiamine	C12 H16 N4 O S	264.10365	1.299	Full match	Full match	No results	446081.933766	224123.467641	484561.418795	205249.009891	724937.701064	358325.118787	214554.022968	921685.884672	3039942.38371	963355.730424	692816.457194	1100458.87827	914527.246134	497413.380715	4013760.10001	4613023.74163	5402055.50597	24342824.8669	6036849.81013	8887992.99468	7322429.60183	5241132.48994	2837949.13429
Com_2014_pos	Uridine 5'-monophosphate	C9 H13 N2 O9 P	324.03507	1.43	No results	Full match	Full match	6646588.39454	1702441.58193	1903914.70061	6136962.92856	3140177.28274	6318547.37317	10062234.2327	14080298.4937	46764762.2498	1538236.29102	41045101.3189	2420181.14616	1226322.24196	12456303.1289	361721.815623	403506.230721	416800.954665	55612310.862	31007039.5762	32485309.8617	37430693.2952	50303327.3086	34319893.8986
Com_400_pos	UR-144 N-Heptyl analog	C23 H33 N O	339.25165	8.292	Invalid mass	No results	No results	448855888.762	294390080.479	564251485.909	294455245.041	620774129.753	584180988.704	425186451.51	306853856.939	329972260.028	649452818.959	393653737.798	256339826.366	384215630.616	362839421.112	316211562.443	250273338.78	312188212.241	239134293.443	430596539.548	207068854.171	347017783.112	137619802.332	512917170.015
Com_7796_pos	PC (18:1e/11:0)	C37 H74 N O7 P	675.51922	14.974	No results	Full match	No results	2386278.58674	5208158.02187	3729406.02759	1407368.92088	587191.201968	2146430.6038	588109.00677	514959.797844	313144.157052	320962.69713	656467.436878	312541.853039	1103839.22552	3250041.24492	683673.895849	927978.983236	541053.108253	424097.045571	322170.514599	2845618.77247	4782112.49038	3057492.3967	1268661.95393
Com_3931_pos	PC (14:1e/21:0)	C43 H86 N O7 P	759.61131	13.385	No results	Full match	No results	269882.394382	301346.329017	296151.073388	411919.541349	251817.284741	23498817.7938	5002637.89459	3590232.08537	2735162.16331	1095561.78815	986246.659309	816806.139757	883487.680652	338645.946309	355937.33664	354825.063371	401721.897256	323740.098208	423725.331621	647504.005828	737861.265609	282373.927263	4855581.92075
Com_1483_pos	DL-Arginine	C6 H14 N4 O2	174.1115	1.278	Full match	Full match	Full match	23895471.3891	30154383.1237	9594031.76228	33172959.5476	42446296.1174	32159933.6933	34259729.5135	45424010.2732	27790151.6866	61470541.5623	20730810.6815	40996112.5062	42244897.6136	44236510.7881	58572439.0106	96169075.1293	55202578.2391	21885334.649	34739276.8666	23708820.1567	57045690.3577	28514466.8234	32933621.8771
Com_8236_pos	PC (20:4e/2:0)	C30 H54 N O7 P	571.36304	14.766	No results	Full match	No results	4330182.00382	4467271.58603	3231210.27449	662890.938554	1962788.91095	135781.611952	2306874.80638	520165.696758	980775.955951	4102498.02555	2184250.55668	4413690.93263	1134336.78925	5254380.02658	3817296.54162	3087246.76379	2633281.4487	420332.766121	727954.916652	373718.015373	442051.350887	626887.810162	162514.871721
Com_7160_pos	Pinoresinol	C20 H22 O6	358.14308	14.763	No results	No results	Full match	105483.900178	189747.296427	166825.565015	123118.204825	90064.2991222	102496.442782	147010.633764	128638.351886	178254.057687	162420.426654	213899.361064	192873.651297	140141.473645	339389.114233	5180133.93302	6659360.11188	3890474.86292	1138745.72015	192206.199669	194156.556716	185173.896466	161449.222321	122676.377244
Com_13933_pos	N'1-[1-(2-hydroxyphenyl)ethylidene]-3-methoxybenzene-1-carbohydrazide	C16 H16 N2 O3	284.11733	13.406	Full match	No results	No results	408740.072082	456392.572499	450107.14417	549102.331865	398912.464585	528593.746137	460474.32426	505619.194441	1097065.00746	877692.136206	1641853.31042	1203413.48957	1109961.82786	657374.232492	539071.297956	516787.721088	608412.555466	443800.624641	675558.207322	679608.983308	1117499.59675	427658.646084	436108.862597
Com_5360_pos	SM (d19:1/14:1)	C38 H75 N2 O6 P	686.53559	16.822	No results	Full match	No results	266293.750254	355843.813348	787457.006776	352773.386235	1397575.40521	787227.128328	11782828.6836	1861588.56257	1748358.70227	5527749.96453	3921661.3958	1111569.79303	521702.692486	1108685.2673	451829.852255	340310.294538	689001.285562	630704.395345	1639770.04107	180045.997929	321654.323695	662987.294068	642396.09922
Com_1255_pos	L-(+)-Arginine	C6 H14 N4 O2	174.11155	1.382	Full match	Full match	Full match	10809673.86	63628168.2854	30040998.7761	40435925.2098	59674581.4587	28266392.0443	33727619.1826	51547518.564	45847512.4321	65181402.0577	33927412.1232	68548597.1505	51807725.8277	42275481.5149	17784989.8818	17125707.2253	19694059.2537	20092644.8292	81542226.9273	72175688.7124	105124673.802	49780637.8665	99072588.4924
Com_2858_pos	PC (2:0/13:1)	C23 H44 N O8 P	493.28013	13.374	No results	Full match	No results	15163566.9475	18496768.2514	29005729.5367	32096822.4408	14000349.8359	23680948.375	6633873.56614	6588096.71559	5082188.53889	6131845.32243	10124897.4491	12144199.4381	9370037.81788	10668614.5543	1339380.83106	1964659.04587	1915693.28609	1595060.56598	1969988.52312	3751931.04184	1957857.68547	5468483.78146	8910641.4298
Com_9630_pos	N-Methyldioctylamine	C17 H37 N	255.29212	13.135	Full match	No results	No results	3126189.97394	549220.201296	551645.408863	506985.112701	343864.408992	306312.255369	290178.618017	535770.520747	1313302.60208	1633875.76827	812515.619511	1162843.56216	520357.363173	3273902.04057	435187.888386	517119.993916	457130.641155	152472.378458	165104.526218	1456017.31225	1598130.03369	1541004.62437	883864.556034
Com_4940_pos	SM (d23:3/19:1)	C47 H89 N2 O6 P	808.64635	15.605	No results	Full match	No results	652304.714403	959233.126497	2569275.34921	3022679.29621	1292319.25643	441745.849569	732126.915664	410853.246143	590146.573281	681104.047345	240757.210495	447286.537922	416485.278686	828568.301002	178688.339032	157619.002204	203223.324599	117911.609469	77694.8152437	137170.87907	2926599.34943	795027.62274	1104173.85037
Com_11003_pos	Scopoletin	C10 H8 O4	192.04219	8.758	Full match	Full match	No results	196387.530065	118206.17018	172050.392802	249700.333413	160804.983436	229010.813806	227683.155817	284782.634451	366762.646188	202279.529935	279708.419269	179248.826509	172703.889496	144308.831034	173317.596583	248588.601222	139940.794474	241149.101484	201725.557133	207173.725034	2302334.84261	248493.893243	263859.025714
Com_4942_pos	SM (d26:2/12:0)	C43 H85 N2 O6 P	756.61428	14.252	No results	Full match	No results	5547327.80228	9957976.17283	13558666.0716	14586576.1276	9635051.33722	4254965.12205	10398847.0376	863081.443096	904355.856306	826597.495432	806464.168499	866644.578352	858019.142791	6470821.8804	494175.465845	517529.737294	644723.343208	705557.104132	848903.909067	711067.194607	8476008.6812	6760029.45433	5235247.41605
Com_9209_pos	Indole-5-Carboxylic Acid (98%)	C9 H7 N O2	161.04761	11.36	No results	No results	Full match	3434346.77841	951965.825642	2729007.38757	1622179.67877	2565004.46323	1295798.81922	2588131.94645	1067112.25996	5459435.08072	1018945.19959	3622894.65358	3361848.46697	1560052.24366	876203.008202	1262097.18389	1201395.2493	1036458.63716	1499480.91856	578260.57627	844467.853684	847921.908881	1732596.761	799372.753976
Com_10392_pos	AL 8810 Methyl ester	C25 H33 F O4	866.53141	10.119	Invalid mass	No results	No results	79463.2962693	82308.3380419	100069.844819	110016.154181	108561.418333	123318.334559	106279.853213	658107.674115	261168.826727	1296049.16527	141114.923421	319447.56483	438867.496635	158916.530347	165572.631204	296008.386166	227820.594154	320307.830405	2023690.3752	583163.446724	1407227.27283	530505.283751	782616.662377
Com_8442_pos	ACar 20:4	C27 H46 N O4	447.33403	13.633	No results	Invalid mass	No results	397058.918228	288749.394423	263683.901144	347671.758486	211973.272765	231068.308735	2376420.47749	1033882.20779	1361438.76489	2787084.58311	2468490.05347	3286153.96646	1670816.25451	5025540.26955	124074.52661	123843.217991	157773.338223	108465.357246	173566.93949	387216.090722	2303795.74047	2865169.95781	1523221.63909
Com_92_pos	SM (d14:1/28:1)	C47 H93 N2 O6 P	812.67656	14.048	No results	Full match	No results	53631737.6888	7643847.2927	8166780.09779	8418146.56984	38845478.7029	185422546.452	256721384.299	151741739.29	1320144317.55	1277452450.65	1516475751.43	560697930.855	545328019.205	237893770.637	3197957.41092	2708732.38783	4634780.47875	41294277.6905	3090225.07813	29877514.4124	44947492.8769	9985773.1287	31761203.5571
Com_8642_pos	7��-Hydroxytestosterone	C19 H28 O3	304.20104	13.933	Invalid mass	No results	No results	2604946.27479	4212912.17544	4729519.09813	405955.838364	3614363.73523	750199.866626	3093260.5854	1806938.01507	1788549.02964	3220739.53179	2447095.03261	4693971.87519	1166455.40737	2164087.47195	4084254.91353	4556643.17263	4794405.52699	2329453.36377	2733514.12536	2342786.13412	1176952.8318	1219040.69226	588254.721547
Com_615_pos	PC (17:1/17:1)	C42 H80 N O8 P	757.56106	16.291	No results	Full match	No results	41519053.6067	29479497.6433	55633900.849	58460960.7535	35222896.6639	83284109.6077	15085177.0623	8352318.7747	69377001.7494	58519812.8685	65999266.3065	64897394.8608	66176281.7734	22138699.2014	322194309.618	362381001.312	307170938.429	94152886.3813	44128577.854	46526908.9765	9131925.90926	35021245.3534	10864700.8311
Com_9028_pos	Glycyl-L-Proline	C7 H12 N2 O3	172.08472	1.429	No results	No results	Full match	3579934.08226	3120333.56401	2088778.00828	3360338.67268	2467008.52112	3103722.5125	3046250.63941	2495137.02087	4618895.43207	3853501.26375	3078077.46316	3000814.30994	2396095.07254	2972604.59916	1041051.8451	1263340.4543	1315192.18955	3870264.58128	2384824.17816	2252164.78411	2471765.84641	3166067.73146	2123958.52057
Com_3447_pos	SM (d23:2/12:0)	C40 H79 N2 O6 P	714.56786	15.439	No results	Full match	No results	13282725.8179	6499262.98592	9356639.05472	6105978.8164	24053696.6393	9411049.05856	700884.591202	1855761.22297	3609002.11789	839853.498596	5631013.06622	3201097.60604	6281547.65202	4454900.47271	654559.718188	506478.377677	554278.535488	2523718.68219	715873.718939	9563613.09614	3080769.19668	2258717.23008	3076535.79535
Com_1200_pos	SM (d17:0/24:2)	C46 H91 N2 O6 P	798.66129	15.569	No results	Full match	No results	55171427.3671	6878525.15382	42665420.9927	62139367.7637	74007969.7909	79595610.253	144399343.273	47486225.8783	33425199.0219	263221.898919	224453.359573	196149.220399	3665896.9087	29521536.4763	182763.092375	177244.478529	179032.900473	102770.589661	113829.850134	130218.453442	4047921.08398	53488395.1628	40273061.2406
Com_2873_pos	LPE 16:0	C21 H44 N O7 P	453.28732	13.407	No results	Full match	Full match	14122688.7413	16204872.9178	26861675.0849	35824558.2579	13218300.866	23743409.2826	4604408.88274	6743972.93089	6935129.57895	6722347.50721	9762721.77573	11270274.4855	9197687.02232	8485483.66831	1175662.29564	1859600.44406	1974455.15246	1680015.96511	1348766.79132	3243292.15565	1735238.68889	5008866.57383	8510912.7504
Com_8229_pos	PC (18:5e/4:0)	C30 H52 N O7 P	569.34777	13.915	No results	Full match	No results	2889599.67508	2967347.77954	4510535.99717	4436287.10743	1184129.41806	6341649.07451	509198.905948	2043409.17649	2005871.86832	558988.525617	3069606.02837	2822395.5729	1856730.4122	800451.68064	208416.205476	216190.584407	285271.545889	249286.437117	267253.633734	841407.16752	391976.424097	843139.957674	1367952.0954
Com_10784_pos	Biotin	C10 H16 N2 O3 S	266.07204	10.633	Invalid mass	No results	No results	1625467.38599	1390665.67353	3033951.31776	1778831.31225	1980318.34466	2242933.79548	1770270.65353	480544.968018	2962857.88061	549479.967374	1562825.47307	1640724.44872	1625931.71289	356741.361134	263662.607659	368905.460848	327712.842031	896308.082035	350135.188285	305164.533791	379161.098506	1082662.44977	421548.567573
Com_1391_pos	Skatole	C9 H9 N	131.07344	6.762	Full match	No results	No results	21064088.3361	20461903.6985	19387145.6938	30900039.9673	24899402.5149	31625400.0174	26717221.049	59231109.7842	43153646.1485	33684486.1011	8272000.52987	3852691.2791	36699694.8398	23166032.862	16966531.4859	21051027.2561	20947820.1977	79429108.8738	68607152.9109	57804744.4558	80776021.4317	64464902.0543	87647412.9136
Com_10820_pos	SM (d28:1/12:1)	C45 H89 N2 O6 P	784.64179	16.396	No results	Invalid mass	No results	393390.524703	1022831.63239	2063916.37433	3217692.73523	2887265.5081	803493.874768	1885087.84873	130110.331204	19720.0663868	18559.0863751	22548.3247062	21118.4742483	27083.7137798	272853.759808	51913.4798465	54765.8726613	53869.2658884	24635.3386401	14534.8042051	11242.5560361	360342.254406	383499.774262	358776.631139
Com_3184_pos	N-Acetylmannosamine	C8 H15 N O6	221.08981	1.422	No results	No results	Full match	5666917.78207	4867661.55074	4434031.88906	6606952.51152	10464332.312	10580958.4132	4952592.6181	11173921.8106	15371078.9673	9676148.28437	6469542.9671	10521921.5259	6675044.70209	8722770.31632	3049676.77476	2488328.60044	4118733.91245	20174169.1273	17394388.8006	11224504.3863	17285232.5161	17069831.6609	15049776.8239
Com_1887_pos	Chrysin	C15 H10 O4	254.05754	12.251	Full match	No results	No results	53828706.8001	546237.071948	589782.068769	406063.065421	307466.799185	1751331.29794	185701.466871	175868.346025	251062.520685	283342.103098	141523.47348	129284.848526	163747.836163	154410.241204	637793.101209	622709.632613	555228.580225	129524.563611	154853.596722	121164.514329	131966.230613	293718.335777	145146.731512
Com_10072_pos	Kynurenic acid	C10 H7 N O3	189.04248	9.222	Full match	Full match	Full match	1002252.53439	550578.77264	646643.443218	702076.851245	647411.821404	883847.907203	583648.324604	1378914.62853	1482409.3524	1525888.44666	1039207.24291	1119593.45918	868934.993372	723763.00832	392960.606344	730018.031629	416156.663474	1336011.87943	2169918.63083	1643658.14036	2691255.23396	1683883.53914	2319448.55034
Com_13400_pos	N-Palmitoyl taurine	C18 H37 N O4 S	363.24022	12.162	Invalid mass	No results	No results	369638.094603	551270.185726	528955.073843	133087.852802	390297.115236	1091352.30739	333470.856408	945678.96755	427922.923091	528534.856413	245055.01338	268775.213434	457265.821862	243450.229027	417075.523863	331215.788004	314395.755889	773251.50175	980454.528434	1228429.47172	1257322.00249	635724.627466	1025955.85875
Com_3352_pos	2-Methoxyestrone	C19 H24 O3	300.16961	13.068	Invalid mass	No results	No results	11097663.3599	4237347.20828	7564951.40362	5161430.98961	5929024.27222	18731491.2516	5813092.18883	8549210.88165	26500568.0954	10114666.1436	7884319.7897	6862535.50318	10195980.563	5032694.59369	3461903.9355	3938007.60652	4140594.44696	6440012.09825	6171045.30631	5481103.26406	8906549.47352	6019078.48012	5392688.38249
Com_11611_pos	2-(carboxymethoxy)-4-methoxybenzoic acid	C10 H10 O6	208.03469	6.269	Invalid mass	No results	No results	47002.2355423	56596.3965757	66437.2980038	64519.8334827	67266.9744033	67816.9563268	55796.9470394	2622545.85184	77715.6716346	66123.0444969	57054.8029877	52710.0881333	57345.4881801	56114.9144417	64461.8528268	58000.6812724	91437.3489464	90807.5465543	48851.5871749	82505.5974216	74824.2953363	46725.3680412	49862.0145175
Com_6605_pos	5-Methyluridine	C10 H14 N2 O6	258.08457	1.419	No results	No results	Full match	2282361.43931	2008704.32131	1546785.96722	3342788.06177	2454724.41702	3646587.9178	2025209.83636	3030864.05267	6128528.83494	3191503.92695	4466741.65771	3750568.69906	2274629.36051	2841536.28598	626978.683045	755810.545602	675827.851194	7810417.60636	2731687.67427	3253400.80608	3794382.3173	3746454.59171	3315049.39681
Com_3623_pos	Propionylcarnitine	C10 H19 N O4	217.13116	2.764	Full match	Full match	Full match	1668640.67774	1086878.92499	1399982.17272	634986.357468	1606054.93776	1977748.36506	2556288.85909	4859856.59962	6354832.80854	3852309.16642	4961443.00778	5585265.59795	4989888.75855	3107870.20763	3975831.60175	6377087.7543	4470184.13264	19897558.7834	13948434.8724	9485169.886	16551192.2864	15342464.4087	20581817.0548
Com_1858_pos	6-(7-methyloctyl)-1H,3H,4H,6H-furo[3,4-c]furan-1-one	C15 H24 O3	252.17218	13.984	Full match	No results	No results	55393304.6361	44477319.4208	30948776.0799	11877784.3051	15066027.2808	2347326.61381	56096479.7398	6449388.20989	7520668.02473	20622491.9472	15620135.3969	18881660.5637	10143269.3229	16250990.0537	5511995.7696	6615348.10188	6938453.81614	373586.268301	1282678.64214	276841.045034	328237.655783	260760.423142	351710.083778
Com_1378_pos	Phenethylacetate	C10 H12 O2	164.0836	15.187	No results	Full match	Full match	768389.740758	862476.039798	1045866.78928	1168158.93091	828656.709432	741972.22623	409774.683837	310784.02351	584518.33732	498754.117753	915931.143234	951175.671639	661757.099362	642770.520347	641529.396861	727555.018972	781640.874193	806136.821059	472736.749146	586239.675278	546687.823291	705990.803161	501575.668998
Com_9600_pos	2-(4-aminophenoxy)isophthalonitrile	C14 H9 N3 O	235.07166	1.244	Invalid mass	No results	No results	330074.736066	191172.464617	266624.298933	322972.82858	452394.86098	363766.17896	281290.835705	374868.61525	904616.92293	175953.175282	277822.199956	3777883.54725	1842485.90089	352494.943026	230522.838504	351084.835381	292829.908578	1129472.9589	132319.623696	154828.484571	526469.718709	503124.685312	259477.963998
Com_2208_pos	PC (18:2/20:5)	C46 H78 N O8 P	803.54515	14.848	No results	Full match	No results	12457807.3742	5325203.34821	4139291.47124	6587265.09138	2408484.18544	10420211.283	444859.330076	4101666.11596	2543789.15833	351290.850625	6131352.06539	1274963.73884	2791025.96075	3613979.91004	4530725.84954	5365756.36734	7301727.6094	12487268.696	574387.48677	17343802.8381	2723605.90418	11926043.1659	8128399.00473
Com_10981_pos	5-(tert-butyl)-2-methyl-N-(4-nitrophenyl)-3-furamide	C16 H18 N2 O4	302.12778	12.933	Full match	No results	No results	1974806.06188	994245.530213	867442.660886	666187.426143	531227.664235	611257.126175	443098.196669	624013.713645	1707729.67634	745319.886821	788049.971265	1819421.98967	3067702.57472	2331703.44364	518923.658476	407733.7538	423002.659159	214650.436281	238080.018858	197737.941916	307188.789932	243787.888965	319442.207593
Com_2120_pos	Carvone	C10 H14 O	150.10442	10.365	Full match	Full match	No results	37740132.7648	15713397.0574	17846437.2099	12875902.6831	13404910.7242	20025515.9126	41089531.9383	28998085.6455	44582157.5096	46983166.9305	32986900.6421	37524680.4517	42045865.3556	34108339.0307	15808247.8781	28904980.5808	16849124.6289	20768896.9729	24251971.5097	31549674.1795	35677646.0177	46105439.3949	26514130.0212
Com_6395_pos	7-Ketodeoxycholic acid	C24 H38 O5	406.27065	14.424	No results	No results	Full match	2347127.93504	3745321.94393	2396726.33007	650384.769346	672857.15266	452067.469822	1931457.04498	1136278.14092	1956588.98165	3412738.76208	4461717.90109	3790337.76979	2191200.45066	3389369.51157	3447194.3961	3606291.29083	3228884.12382	990562.654607	5330904.41518	2270759.64407	2450315.70442	1565454.14478	577954.611325
Com_456_pos	7-Hydroxycoumarine	C9 H6 O3	162.03142	12.523	Full match	No results	No results	75882511.6215	77049463.1257	74298986.9914	85377503.4571	74657847.8992	96817012.4224	116848877.357	81156381.5518	119302274.7	87569032.4155	83385897.9808	79074419.5381	97934979.8227	91612150.8682	78558753.4299	96186559.8592	85360605.8659	565726304.76	57271094.8463	67795065.5287	84433344.3869	76127599.1718	83488269.1907
Com_1601_pos	PC (14:1e/4:0)	C26 H52 N O7 P	521.34781	13.378	No results	Full match	Full match	11857314.1529	40106352.0084	65848044.1092	95180353.2288	75526295.5106	50670755.0332	62733552.9814	38263849.7055	4542085.65059	10387599.4022	15296375.7654	28376035.2785	21864430.7873	17247618.6379	1021692.82494	979459.133987	1782873.2111	929272.940589	1381435.1501	1858614.2244	6143577.69435	5012166.43424	9595694.80402
Com_295_pos	Pyridoxine	C8 H11 N O3	169.0738	2.084	Full match	Full match	Full match	359297609.004	315021577.171	299204677.404	433895202.72	504520674.314	467440248.916	327615027.781	671402037.724	398141762.272	477863431.07	383119484.801	282357684.979	422672840.26	253359010.983	37592397.5456	52456524.0684	32960019.2822	201798298.486	143219169.41	731023903.027	819026336.079	751524557.712	898777960.427
Com_763_pos	PC (16:2e/2:0)	C26 H50 N O7 P	519.33204	14.415	No results	Full match	Full match	32851083.2394	259476276.18	92784934.6465	10106427.4079	43346052.1583	5099355.10034	18624149.2194	56372881.3203	42664110.3522	155420244.151	39776020.9222	158396147.571	95596434.2278	141911110.097	49306239.2138	51538352.5893	49478102.217	47699903.2355	56400628.3791	60513168.1725	27605055.8979	25296374.1436	8064366.14316
Com_5831_pos	PC (18:1e/13:0)	C39 H78 N O7 P	703.54631	15.314	No results	Invalid mass	No results	8196442.36155	3644741.69034	10042963.2575	3741570.23102	1194410.42975	2040791.09893	2186937.15919	1319832.53283	409189.922445	278647.539497	1361587.7134	543347.53671	1248394.21609	7061828.51891	441916.994134	337015.123661	327258.021428	297124.920261	249451.223126	1968752.28928	1494284.12455	988193.965379	2145708.38091
Com_23_pos	2-Hydroxycinnamic acid	C9 H8 O3	164.04722	2.131	Full match	Full match	Full match	1027241543.18	628799152.108	1484322593.16	1626538732.95	2547847406.74	1847770494.95	1735792916.51	1749919476.99	2358605382.61	1593068619.92	1121676041.29	1598914286.54	1953395834.59	752397728.147	2561836446.61	2746921276.53	2690593394.87	3704216847.0	4561064501.31	3668523952.85	5488175604.17	3207920274.19	2931633468.67
Com_945_pos	SM (d28:1/13:1)	C46 H91 N2 O6 P	798.66095	15.468	No results	Full match	No results	85555593.9247	26380413.857	139266501.831	155269148.613	103976194.81	64593352.076	87624384.6227	15073602.6089	9735677.45284	630257.187372	280731.70414	230984.338287	615605.797003	19000712.3605	594675.774734	420886.128108	465458.094258	213473.286246	352279.146738	332026.195036	2290626.65539	165005525.107	40273061.2406
Com_7304_pos	LPE 17:1	C22 H44 N O7 P	465.28521	13.387	No results	Full match	No results	1319859.01189	2667881.90664	5244529.51671	7272854.2753	5334708.81807	6693459.48314	3920323.33998	3050007.15479	1687011.29551	863905.995571	576289.785549	734583.483357	1739437.64072	1915605.16068	815261.95695	781561.493665	920129.883529	741515.314184	1020835.79706	1483085.16299	1690045.2901	646767.553819	2431580.78257
Com_4791_pos	Ingenol-3-angelate	C25 H34 O6	430.23272	13.228	Invalid mass	No results	No results	357621.319789	541054.323851	761542.897637	746273.258026	651806.571217	783469.79705	1182210.62039	479060.919552	516441.638627	1221066.56897	14603377.4487	931426.66671	482544.542328	488544.402452	665086.190835	599210.19205	639012.254715	638880.272234	929919.583697	376487.03537	400397.632212	458263.203805	410071.935785
Com_3816_pos	4-acetyl-4-(ethoxycarbonyl)heptanedioic acid	C12 H18 O7	256.09564	8.82	Invalid mass	No results	No results	10336261.4567	7313013.87899	13293445.0155	17235621.652	6692500.68958	11773027.2164	8162728.03378	6741835.26844	10194126.5317	11266242.1491	8032957.79636	5609531.54776	6783486.38971	8922798.78065	9146390.73884	8452397.32405	9415148.22076	11561197.9444	10349511.7839	6162408.11635	16724732.9438	6730876.69231	15690321.6035
Com_2804_pos	D-Alanyl-D-Alanine	C6 H12 N2 O3	160.08477	1.416	No results	No results	Full match	15022393.2553	12578162.0131	13457754.605	22374440.4469	11340496.0527	20450919.0584	15743568.5949	18242344.9494	30753123.8549	21270291.0282	23256687.2174	14162124.9459	18420631.0193	21411321.7336	7038649.36843	9590188.30316	6536769.85326	32872684.5964	19034935.1636	24314463.3001	17991764.5587	28172206.8528	28820424.8998
Com_9521_pos	4-(3-Methyl-5-oxo-4,5-dihydro-1H-pyrazol-1-yl)benzoic acid	C11 H10 N2 O3	218.06888	4.668	Full match	No results	No results	1704583.21593	3175122.27371	3092039.5414	1624307.4461	3110572.52565	4532528.81451	868588.208157	1870894.62943	3215707.97834	2087669.41127	1941137.27695	1050224.49884	842037.484051	1151751.77073	407697.335833	339195.79301	375696.439837	3533202.67399	1995200.09445	2732010.19247	3188706.7084	2462928.74061	3502968.98326
Com_3007_pos	��-Eleostearic acid	C18 H30 O2	278.2242	12.888	Full match	No results	Full match	17555497.5431	19351617.5061	18943805.2651	12379584.8795	13854222.645	16444227.6269	13754285.1225	17790095.2576	14371395.0615	24758177.0762	14864554.7407	13944873.2066	14663763.9904	13206842.2173	7769377.15987	8115621.28445	8532581.88576	19878796.0054	19096576.5796	17183784.8664	21181465.6783	4158388.52663	19194571.8145
Com_3927_pos	Serine	C3 H7 N O3	105.0428	1.299	No results	No results	Full match	961226.747048	583649.270189	1336854.60892	604052.730978	1659761.7708	797940.48946	477782.140092	841365.678485	2715488.5089	842763.288025	989564.949138	1111636.93835	601195.797481	1107670.81531	2649022.98519	2154736.02682	2116013.6964	3167473.96605	1341121.41526	665576.851166	1002941.60341	1171398.37231	1308074.2349
Com_2023_pos	Methyl-��-D-glucopyranoside	C7 H14 O6	194.0791	10.468	No results	No results	Full match	6276527.49786	6361245.2185	6613712.99585	6171753.69897	4941256.11121	6855107.47403	7123048.76024	9962949.06585	16282326.9113	11880907.1804	11091897.8455	9641446.83645	10185822.168	8939151.64133	39486912.3483	48909719.2382	57450621.3791	19550038.6678	12950390.7514	14972443.0056	20200478.8547	13857852.0622	10117953.5293
Com_2561_pos	2-[(2,4-difluorophenyl)imino]-3-(3-pyridylmethyl)-1,3-thiazolan-4-one	C15 H11 F2 N3 O S	319.06569	1.399	Invalid mass	No results	No results	579850.968263	362018.729505	774769.213498	1134002.12389	1303636.25623	223705.421763	490871.288413	1877588.32225	1653391.84269	2075205.47581	1000936.21452	2061897.30733	1189691.52826	1420582.7604	1875230.41311	1852968.22136	2087449.74427	18188026.0139	2773335.8491	3613667.91848	4088621.80451	33807356.5873	3208144.56363
Com_6935_pos	PE (18:5e/6:0)	C29 H50 N O7 P	555.33211	13.552	No results	Full match	No results	787166.9791	2756325.5842	7037252.23045	7988853.05861	4837651.5992	4785087.777	6047978.44611	3173261.7572	769310.979776	1066649.23596	910921.20341	906876.081388	2277642.65235	1442552.85433	273125.849196	264654.437523	306483.148207	311667.295741	877549.009419	789234.62258	421390.565089	833015.448921	1452986.94525
Com_2407_pos	octadec-9-ynoic acid	C18 H32 O2	280.23987	14.205	Full match	No results	Full match	23469553.1512	14793212.6908	4630582.2756	2604955.53029	6590882.6986	3938804.75159	4160202.38222	17846673.1289	34395962.1938	37804099.035	38465867.857	27479526.4022	28327948.0891	17990645.9827	11957290.3165	18284894.2357	10123768.1353	30001715.6697	27761050.9607	16992901.5165	14797089.5116	14615340.3749	20570410.7809
Com_6796_pos	LPC 8:0	C16 H34 N O7 P	383.2066	11.37	No results	Full match	No results	1815840.16387	7309758.27762	4790739.66059	1246206.05483	4325994.17171	2081900.05198	998239.843393	1130392.19046	565625.526109	1933336.13293	449119.65113	1239221.86029	1348407.89261	886584.819516	2050036.90675	1967501.88504	1747157.14884	487416.072465	170705.86294	125501.895457	153865.083753	207734.15603	155509.775172
Com_2860_pos	O-Anisic Acid	C8 H8 O3	152.04735	7.079	No results	No results	Full match	713429.440941	818025.77293	34124508.9465	1344683.30253	1876578.53882	6909970.7221	840655.888285	846844.872516	923227.259154	798039.447701	735876.96597	754041.458025	827290.577073	757859.823674	382962.186104	338555.937916	358504.326304	707798.241471	461023.591426	575570.811702	591371.363005	748758.67653	705592.290121
Com_7420_pos	7-Methylxanthine	C6 H6 N4 O2	166.04897	1.917	No results	No results	Full match	786727.110773	969285.071747	963101.046758	780906.297502	2078893.75851	1020512.42114	1002004.53282	703290.48594	1660575.14137	959746.073192	1066297.54411	892305.460901	842520.500593	1140697.79514	5618662.0711	6273326.73202	6308057.70071	1914555.86653	589462.599933	720446.681791	600630.069255	1207747.06018	759176.642852
Com_7424_pos	PE (14:0e/22:5)	C41 H74 N O7 P	723.52001	15.864	No results	Full match	No results	730363.814639	256550.086283	744243.297203	1134589.96698	928087.875378	1747570.49861	388129.650092	74969.296555	879779.993984	763126.200618	738462.303608	458162.848175	413928.305707	769058.506551	4426371.2908	3516888.40253	6630872.0995	891868.368532	659291.342881	236330.394328	121649.688526	129021.989029	71934.2276697
Com_598_pos	N-Acetylneuraminic acid	C11 H19 N O9	309.10531	1.402	Full match	Full match	No results	6131324.66508	20103288.3081	10441720.9932	45751616.6723	38163110.0687	97976371.8089	62709176.2151	74431426.1486	355567404.763	49905209.5885	210620317.69	45405382.2454	33499219.1954	115084980.226	12467427.3858	23896469.5441	23681523.3801	159208544.31	142886354.14	227595404.498	123105017.194	235306453.564	364164651.642
Com_11021_pos	PharmaGSID_47333	C22 H30 N4 O2	382.23467	12.23	Invalid mass	No results	No results	350499.605796	2703112.41366	346432.879674	304073.610289	354107.517966	548521.140206	207166.053402	268899.388702	216000.385638	304543.219457	338230.50612	466289.416952	644936.768927	379391.103178	753295.075357	666895.109706	655778.424678	289774.553651	739728.436019	277007.190977	314442.095158	366823.957414	306385.808233
Com_10290_pos	N,N-dimethyl-5-nitro-6-[3-(trifluoromethyl)phenoxy]pyrimidin-4-amine	C13 H11 F3 N4 O3	310.06589	8.678	Invalid mass	No results	No results	1297992.48036	977564.93311	1246098.35965	875447.955573	876919.10802	1304279.20188	1247024.65229	1142751.73713	1238343.73675	1407983.90714	712231.459394	719759.106277	1069719.0809	608282.913654	980784.733961	640359.626095	760435.165862	3225470.48994	1842881.28591	1933049.75824	2458935.95246	2529053.06569	2328224.92318
Com_635_pos	PC (17:0/18:3)	C43 H80 N O8 P	769.56145	15.362	No results	Full match	No results	230598588.484	193800600.983	130140647.891	217102587.338	155645524.933	325020455.927	114077253.436	59414275.6425	32599294.6504	48119244.7983	94198006.1066	56462217.0023	189873742.215	165038363.498	56230803.398	41880062.7313	42829806.1058	9415408.5677	11712319.0703	152897171.42	88924760.4823	145701048.953	127951492.624
Com_29_pos	trans-3-Indoleacrylic acid	C11 H9 N O2	187.06303	6.784	Full match	No results	Full match	1255435815.35	1179596154.32	1131807445.31	720548590.661	1458516251.15	1830842981.73	1655973087.61	3314498529.08	2452486753.81	1884050306.93	2158408975.46	640385932.295	2181096780.45	1163429818.22	1311267334.96	1509967149.36	1490963529.84	4436901149.19	4078277812.3	3418597789.75	4811760274.4	3453080423.87	5085985851.1
Com_7456_pos	Chalcone	C15 H12 O	208.08879	13.108	Full match	No results	No results	5275320.74181	3199963.84187	4900807.36778	1224456.0526	2023543.13402	687151.963418	3768472.08529	1145759.84448	1318672.18764	2203756.57267	1710372.71785	1480275.11295	1450639.08146	3030891.47463	538542.859995	659924.52291	629037.811129	586911.724329	2585817.70112	1558578.48633	1615111.5621	2331263.91316	904627.105525
Com_91_pos	Pyrogallol	C6 H6 O3	126.03165	0.811	Full match	Full match	Full match	199550646.589	221745210.228	245609505.954	236066598.11	250696401.73	293916619.168	212931843.092	271033318.679	387003346.326	265256941.586	282225632.137	246427949.912	265868998.112	264184209.909	489395214.886	738990626.17	570568146.491	269167019.489	142267316.864	180125659.446	217479362.792	250583923.023	243834114.933
Com_1955_pos	PC (18:3e/20:2)	C46 H84 N O7 P	771.61112	15.408	No results	Invalid mass	No results	17958526.1448	17023379.7761	32671787.7343	10503645.4249	25672844.8078	15397441.9392	31274911.0451	11889981.4101	9747603.80705	6564593.91955	4232758.98151	5097959.09039	17118501.6593	21651373.357	23089348.2184	18224734.2569	12703892.7556	2688109.34388	3847102.02691	3015454.9734	12596208.6999	33193722.5315	15890620.7215
Com_1314_pos	Tributyl citrate	C18 H32 O7	360.21415	13.588	Full match	No results	No results	9789604.42675	7380692.41628	6206288.78147	3357411.57792	118706485.37	10070645.4236	9423373.78438	11475730.147	6872734.10276	7879789.5048	10655353.3739	8251094.42559	5207036.9606	6189079.63003	9528051.24094	9414471.23782	12347592.1256	5886355.37859	8713891.54841	3778086.63212	4125442.17762	8208137.46855	7210891.58183
Com_9578_pos	PC (16:2e/26:4)	C50 H90 N O7 P	847.64424	15.538	No results	Full match	No results	1608498.05479	296921.450926	3696302.19464	4216160.67396	2412675.25034	740943.876156	2943305.72395	358778.923469	164110.044359	218509.671133	117853.950675	111427.021063	164254.505373	295330.954726	185355.840481	180023.263249	193167.231725	119784.660666	115444.684532	132065.782923	97943.0194561	3051701.28135	690040.698577
Com_6865_pos	Avocadyne 1-acetate	C19 H34 O4	308.2344	13.373	Invalid mass	No results	No results	6108462.64482	4307685.33164	3669074.36776	2953645.07446	4242101.4822	6759072.14377	3212621.27446	5009787.05877	4579285.24311	5636050.58311	2659020.36635	3806499.13043	2685656.21894	3945378.22816	2133312.87349	1941087.29093	2354544.95815	2364449.48168	1228098.46158	2033893.29998	2130554.83116	2754570.86873	2563541.36967
Com_3067_pos	SM (d19:0/20:1)	C44 H89 N2 O6 P	772.64599	15.501	No results	Full match	No results	508173.570038	420456.668883	687676.21781	337646.738367	1118809.32692	4370547.54457	24326696.0869	18907846.5124	39096311.8374	8237376.76175	10455494.8326	3254741.63381	17124034.247	15109510.2737	428899.766008	380233.713095	359720.433107	213964.785244	247702.214549	3259363.8477	525129.091647	317306.29834	438917.013632
Com_4599_pos	Methyl N-cyano-N'-[2-(2,2-dichlorocyclopropyl)ethyl]carbamimidothioate	C8 H11 Cl2 N3 S	251.00695	1.326	Invalid mass	No results	No results	12317980.2081	8195276.2593	7480485.56027	11027768.1155	12927085.2404	10275337.3465	9923338.25667	8538321.03579	17559088.7995	7710711.63379	7118334.97467	7621842.73238	7916863.77505	12294788.5444	5910999.53417	6222688.10089	6534955.28195	12624405.1599	4282984.80203	7007921.18389	5801198.99693	12567666.3603	4185335.14305
Com_2275_pos	3-Acetyl-2,5-dimethylfuran	C8 H10 O2	138.06798	9.387	Full match	No results	No results	23798260.3411	1057746.59252	1180212.06392	1447639.49224	1168100.30146	1385031.95057	30280483.8434	17632570.9676	42735586.7058	34837646.0399	27121010.2433	28415974.7297	33417454.3904	29216346.6448	44638237.4016	37609220.1464	39598308.8883	43160429.6062	19953155.0529	20044246.7424	15898543.0536	25587488.102	30398123.118
Com_693_pos	Glycocholic Acid	C26 H43 N O6	465.30831	14.206	No results	No results	Full match	9626535.48058	27912165.6924	10937310.9309	4791508.56299	4350199.74128	1241660.88201	8366730.40177	15704032.2166	11861501.1869	27078458.4688	24397943.3082	26265327.7805	17668458.7577	50170560.3631	11997210.3022	13345072.4712	15319362.81	65203349.2871	195714352.325	115610494.438	88494600.8994	89669718.5482	50681640.7979
Com_6680_pos	2-oxa-4-azatetracyclo[6.3.1.1~6,10~.0~1,5~]tridecan-3-one	C11 H15 N O2	193.11018	1.461	Full match	No results	No results	1060653.39342	1239337.59921	726889.048584	1422304.59762	1611750.98992	2116597.00635	1981140.03437	4590312.50658	8508004.2395	5255694.89789	5728293.77498	4057563.16918	6170784.97118	7950599.36652	1716254.58318	2099507.46599	1544310.78688	5925435.32779	4138190.43623	5383517.83303	5023523.87953	4650345.22699	7196922.52535
Com_1410_pos	PC (18:1/18:2)	C44 H82 N O8 P	783.58116	16.261	No results	Full match	No results	16530.3457929	30960522.3971	92457.2589224	5436.52771825	270871.992019	130021672.47	19309145.1348	18243.8377641	18369.3856787	4998.03946526	602899.934973	343733.995385	12202.7207857	157784.48668	9557.86317616	15446.3145561	15604.1502498	211214.547211	60673.375826	2953.81521409	72284.6502352	2390.54054672	6267.38854555
Com_11883_pos	L-(-)Histidinol	C6 H13 Cl2 N3 O	213.04347	6.895	No results	No results	Full match	1937899.24287	618334.92108	959409.895584	1676215.27355	1060944.48936	1978692.0932	2193940.23891	1271182.98061	2189172.82779	992216.145374	2159815.80244	1121818.78206	1104883.59915	894656.333902	57117.1081841	53639.237982	50941.8431825	823553.645907	784305.603771	743145.091195	1116612.7172	751603.456052	1812213.53695
Com_9315_pos	PC (16:2e/3:0)	C27 H52 N O7 P	533.34778	14.653	No results	Full match	No results	616604.819194	3809204.36568	1759700.31083	411886.741364	934251.070717	237630.668779	605252.586581	905936.593051	843336.176597	4152562.86444	852635.028923	4036486.77368	1046279.72559	3706829.60029	1760998.74339	2763815.71388	1534408.05128	1144337.82937	1733051.51332	594414.027763	433605.484237	645913.924735	176620.254372
Com_6409_pos	Cer-NS (d17:1/20:0)	C37 H73 N O3	579.55858	15.557	No results	Full match	No results	2397357.50134	802413.14704	148736.57403	396542.989204	244083.602062	514842.780192	282945.514293	737971.981429	1127526.62725	1658214.84714	1299546.01284	1428327.77125	308717.297043	439267.355622	197686.263277	191717.037568	206017.291542	115810.576814	5312182.60213	938897.780839	190206.585576	250855.514902	146112.719689
Com_13446_pos	DAG (16:1/18:1)	C37 H68 O5	609.53209	14.928	No results	Invalid mass	No results	1414208.34492	1515850.0311	1361382.18115	1215274.16097	1450485.61217	759308.075835	1465331.874	544627.927823	276683.333497	281951.912717	577260.667498	276151.158529	1057746.91564	965420.509694	604070.579857	609497.755907	527058.071393	376984.834982	284658.710459	331326.808186	294995.510121	505867.028467	1128797.48551
Com_13646_pos	Glu-Val-Phe	C19 H27 N3 O6	393.18951	9.872	No results	Full match	No results	762942.462727	849758.332658	578632.779914	434423.52049	763426.565784	925948.01259	716691.604038	544568.845742	584605.071157	841454.371915	532488.203705	489361.229448	799483.638	606955.810477	199260.390012	247128.094194	273630.947438	824799.607011	1040128.65663	762599.61493	968576.608019	850184.698378	628386.456595
Com_14455_pos	N-Caffeoyl Putrescine	C13 H18 N2 O3	250.13141	11.935	No results	No results	Full match	327233.485575	445692.967831	491522.072136	549043.534972	403536.888564	607169.347693	538453.533323	412000.459341	885110.470617	502508.654044	417289.223013	607099.781316	532157.732141	470805.062178	806429.115519	658200.864493	766414.678537	1385316.38445	337159.596944	339186.501118	343872.58441	436412.056513	427676.056821
Com_13858_pos	3-hydroxy-6-methoxy-2-phenyl-4H-chromen-4-one	C16 H12 O4	250.06012	11.836	Invalid mass	No results	No results	516781.986938	222637.2441	279901.776126	385836.230962	504766.870901	264113.964367	381623.969295	365742.715053	394002.171693	993840.051341	844182.986084	275757.996379	355857.47545	484475.615825	700468.722568	656803.412029	673784.132793	110409.469158	229947.834292	329434.071641	487125.824919	260074.971411	1495467.67729
Com_6531_pos	N-��-Acetyl-L-lysine	C8 H16 N2 O3	188.11607	6.543	No results	No results	Full match	6750966.98478	1885644.77418	2197094.39689	7801239.91343	1958200.52925	3779366.47763	6018447.14752	1968829.00508	3968838.99728	1973953.79867	4792885.14657	1730251.09949	2118759.98967	3097107.21694	165719.609836	182465.694392	150887.427641	235278.446665	262968.825227	400739.903224	608685.152604	949998.504319	1247494.71213
Com_7546_pos	Lysops 22:6	C28 H44 N O9 P	569.27472	15.127	No results	No results	Full match	629904.432817	762113.146494	572534.75745	250229.024422	235746.982435	480704.216274	176365.18555	702371.432094	365144.590747	2564977.88324	1039046.69924	2792011.03212	1822604.87501	6353729.18529	484339.187841	459671.992228	430351.246921	189433.961505	193269.116921	497228.507498	328197.439844	371492.287198	161847.692652
Com_7277_pos	4-Phenyl-3-buten-2-one	C10 H10 O	146.07319	11.493	Full match	No results	No results	2981549.06111	6426817.53671	4057752.80711	3907994.85622	4242852.04613	6562975.43345	4405914.66134	4541095.49308	4673540.32419	4890347.10639	3782569.74666	3421408.23724	4878517.74829	3277861.37172	2758574.96986	2206898.75067	2384790.52192	1193144.55503	2290603.2139	3525468.70687	3432595.61709	3809083.64447	4714635.48528
Com_460_pos	LPE 22:6	C27 H44 N O7 P	525.28497	14.342	No results	Full match	No results	327687516.261	430806904.292	299888751.866	84863845.0113	106882202.419	25130813.593	278456566.104	131724629.732	185953155.829	268702492.275	327590557.816	349039440.284	205104082.616	330876092.748	222071090.882	320288885.303	233820334.114	95830705.2105	361067415.337	272166010.994	151213312.566	139567813.004	66790323.7764
Com_16481_pos	6-Dimethylaminopurine	C7 H9 N5	163.0858	6.891	No results	No results	Full match	183173.716791	191183.207288	261242.539365	300644.193109	301326.253758	278496.939376	998663.779915	31496.3357482	13336.8514188	10234.052514	9682.43420457	9816.8993282	10528.5019743	9696.41867609	9075.55454336	9084.40718611	8563.27190629	10660.8905168	6656.45493655	7856.65016654	8644.41535869	8854.30594335	10061.1541409
Com_10978_pos	ethyl 3-cyano-6-methyl-2-(phenylthio)isonicotinate	C16 H14 N2 O2 S	298.07749	8.522	Full match	No results	No results	1982671.9109	990204.028515	1582073.3924	3111470.5187	1349413.58752	2162709.15733	1727037.28147	824588.41918	1000577.03608	521517.073744	231351.347784	369477.778066	900609.333557	297193.795095	74225.6097395	76789.2625365	71742.2378745	73258.969485	57353.2695823	53842.1852224	60680.1894694	53783.0562563	55382.5179868
Com_556_pos	Hexadecanamide	C16 H33 N O	255.25589	13.528	Full match	No results	No results	93911471.6567	2965753.06999	3013070.16703	3126033.61996	3674584.93939	3807026.40727	4334114.81191	51563406.6925	53627984.9208	103584675.364	81577646.7176	89187855.4452	66934070.9443	98900731.1482	1098217.61343	1331994.61463	1312757.77632	1786565.28132	1917358.6386	185623141.218	346581611.664	299092596.129	88183356.8721
Com_6747_pos	D-Glucosamine	C6 H13 N O5	179.07937	6.279	No results	No results	Full match	4580579.56332	2611794.30206	3726462.80361	3227160.32288	4368835.87427	5216862.68231	4025846.33962	6543391.55332	6243228.18458	6173940.00974	7827651.58592	3851760.74802	5417243.19034	5509540.1558	4193386.86586	4576491.15597	4940645.39516	3559877.17792	4836142.29058	3760846.04261	4726546.54757	2188821.36467	7086919.15932
Com_282_pos	N-Benzylformamide	C8 H9 N O	135.06813	2.379	Full match	Full match	No results	316503154.46	787276639.93	556331720.972	1017000873.46	261214125.717	477573160.428	497007182.753	723604497.291	1087375524.07	563718665.451	252742444.797	642732018.851	129490899.537	194940105.989	322532183.103	461660916.27	281715611.003	996840119.963	680459054.455	9873792.25653	626300555.433	59256334.212	784565882.895
Com_1489_pos	SM (d20:3/22:0)	C47 H91 N2 O6 P	810.6601	15.209	No results	Full match	No results	2788466.5698	1269091.55968	2407572.70084	4487443.1634	3205759.46466	9870366.2115	3151461.10609	5621419.23037	64588533.5311	32750157.5986	103140321.57	17783798.1467	15763653.4998	3063740.37719	386214.04884	703681.896277	517896.321334	8276648.22909	1326729.92187	12267124.9601	534193.282401	1146595.09752	3067880.54235
Com_1495_pos	PC (14:1e/3:0)	C25 H50 N O7 P	507.33194	14.611	No results	Full match	No results	4387202.24921	32403195.8514	12047384.7087	5903850.11597	6603269.09753	2534055.48328	6492590.77656	7306567.31745	8939815.14829	15922962.9621	9178606.65519	25911219.9428	11882485.4729	26922796.214	22122007.5593	20190912.1122	17615303.8368	62086703.5628	61247486.867	35176272.4097	41997629.2417	31420598.4827	7593417.21934
Com_1083_pos	Methyl indole-3-acetate	C11 H11 N O2	189.0787	6.713	Full match	Full match	Full match	72500245.7638	95867427.4665	78076051.4382	101555259.933	138576484.931	92238622.2347	64878134.5003	85270734.3934	107511590.85	123884466.837	73689859.4335	55908359.2827	83956997.2785	76058746.9976	118802068.598	127226386.414	130482950.15	128539993.291	102160141.734	92365116.6688	105422454.709	83193118.5289	146263352.063
Com_366_pos	Creatine	C4 H9 N3 O2	131.06942	1.378	Full match	Full match	Full match	135032943.555	153148471.11	90469883.6097	186387382.273	140410450.607	215465467.339	167916820.85	332420828.414	196813287.443	286638844.407	172721631.31	173937327.665	205553603.548	118761597.33	169302721.413	202476060.144	213425638.029	621209208.845	490713452.963	550005632.672	600485547.007	545834465.126	619988792.935
Com_1212_pos	Urocanic acid	C6 H6 N2 O2	138.04283	1.458	Full match	Full match	Full match	31658020.1174	42262293.544	28959548.6218	43554365.916	56570936.7542	62138512.9757	47562694.9127	47926154.5136	50752276.742	86508104.0032	34893335.0817	40981418.1414	39141858.4044	33197620.3893	27785946.4771	36869637.7559	47290609.1099	46899819.9344	43233016.8057	98174608.4531	37295333.9172	41424494.4261	71971136.8859
Com_1035_pos	PC (14:1e/24:4)	C46 H84 N O7 P	793.5975	14.688	No results	Full match	No results	2121765.28174	3845609.85574	4496010.91624	9262499.7345	1919702.41997	3453930.3348	5412900.96854	23839442.0726	73831735.4422	66595661.7179	91561357.6172	172433595.281	10607151.6094	3299744.0698	8073531.31257	9790101.9509	4819722.65729	2071299.09681	30393523.321	5894369.05464	3256147.14542	1853294.10674	1790071.4476
Com_4930_pos	PS (20:2/20:3)	C46 H80 N O10 P	837.55079	15.221	No results	Full match	No results	857736.597601	2952538.99513	1756239.96148	907665.990723	628708.830196	2097594.16831	3088837.86879	254371.575267	9500380.67545	686443.804777	13967248.3388	352614.224054	287832.178959	624829.300659	604687.891607	492766.453949	407826.716426	532618.494703	307525.705231	387331.387458	361199.287648	466451.536551	417923.298774
Com_9284_pos	LSD-d3	C20 H24 [2]H N3 O	326.22402	12.51	Invalid mass	No results	No results	1673673.32043	1003508.87033	3160614.27439	946193.426706	1309662.68092	1617330.83881	1092427.32762	1368688.9545	1749574.98407	1663600.91658	1473754.88889	1100613.18959	1264757.12191	732066.06235	604542.266309	552205.022025	531461.815323	810937.745324	1008845.31257	888347.703263	1644314.06854	3487143.17157	975066.930935
Com_14323_pos	Gly-Tyr-Ala	C14 H19 N3 O5	309.13195	7.178	No results	No results	Full match	76939.1997347	143092.483111	98377.272873	101197.461793	117686.985611	196974.838406	97819.2545365	469770.50313	293827.940718	1139253.40005	147434.646746	363351.104938	454671.626386	551694.469248	270782.335899	350778.531896	273035.49257	428290.898594	911211.5652	683992.623771	1080477.99963	744468.73088	426237.98174
Com_3168_pos	PC (20:0/20:1)	C48 H94 N O8 P	843.67141	15.331	No results	Full match	No results	4836006.88155	4704373.40011	4762435.23241	4360904.38361	9159073.07136	17611059.2022	23415399.0192	3759014.67482	5296158.39138	1375273.54899	1566708.00088	969449.603453	899540.341862	1013411.73088	1916069.88823	1244127.04702	1095672.48462	1182594.10078	1027309.61066	769202.183713	852359.724103	785775.096242	1055164.52148
Com_4478_pos	Acetophenone	C8 H8 O	120.05766	12.035	Full match	Full match	No results	11613676.2353	11121544.6344	16124042.7155	10197919.9885	12447493.5558	12610593.0912	10743470.4746	10829982.7079	11803342.8628	9963443.6925	9392019.66494	7970615.49701	10029095.5404	11705264.1409	3430772.5948	3433416.93457	3645331.29769	7970829.41777	7974756.85388	7568730.91697	9805895.95765	10075611.6963	14071671.5954
Com_4375_pos	PC (17:0/18:2)	C43 H82 N O8 P	771.57631	17.032	No results	Full match	No results	4889867.79427	9689814.043	10328253.3316	206761.772504	2607682.13573	210962.960546	3511290.05916	231565.398712	20513213.3369	181318.864172	177132.256599	145194.890897	5289720.81255	3550390.86642	120844.063843	129105.916044	139155.230898	196655.329235	343902.385363	824302.935875	1493140.60956	2975191.44014	244028.265445
Com_750_pos	SM (d26:1/16:0)	C47 H95 N2 O6 P	814.69199	15.467	No results	Full match	No results	92375651.1923	12988531.2655	15328621.5482	34995781.5773	29046685.6779	13282826.035	21990585.5539	10077284.9355	46457311.6441	292388417.841	191356384.947	69793332.1029	99950987.7638	97002186.6714	798150.367542	602221.983852	636472.069353	6058663.06977	1718024.72955	2124658.88397	2019074.89327	5990033.55287	17075700.167
Com_5105_pos	Lysine Butyrate	C10 H22 N2 O4	234.15909	11.94	No results	No results	Full match	4307932.60852	4456564.67169	4598287.33592	6362597.64088	5093686.66668	6807331.71345	5136206.94559	5607400.70783	8518218.66762	6964455.94709	5061960.66626	5723803.89619	4604456.79142	4301342.38277	2403139.86247	3567634.31798	5002188.80066	5482412.81499	3276712.6617	3800646.6157	4557384.9168	4778869.36441	4798836.30321
Com_4516_pos	1-Methylguanine	C6 H7 N5 O	165.06501	2.316	Full match	No results	Full match	7054486.32815	11691631.9958	4833086.10729	4450577.78981	15194681.4051	13728578.3144	2826796.25473	9551933.77554	6475792.94998	13725162.2355	2599347.00377	9663716.26951	12937119.9156	6479370.68822	1007439.85578	1336675.78093	927304.280799	1710536.74028	190670.427283	591526.024858	709911.670971	712177.134125	434643.292983
Com_7269_pos	Vitamin A	C20 H30 O	286.22902	14.744	No results	No results	Full match	383111.493265	548645.29538	410642.382112	239828.503562	283866.9336	196159.500374	467989.424142	380585.652734	741395.833474	866814.714744	673027.610193	595645.15874	393561.685243	1470003.30139	2393933.80755	1998463.01607	1315992.67459	2494566.98086	4183502.85166	1583471.78544	1686090.43037	1804465.58025	1070696.11871
Com_10451_pos	Ergosta-5,7,9(11),22-Tetraen-3-��-Ol	C28 H42 O	394.32286	16.842	No results	No results	Full match	144875.175871	369551.668619	305866.10898	303435.934503	502815.221311	349226.110147	364512.530899	233544.775598	265860.814226	263437.234827	234976.308851	625104.849873	431701.518004	786006.050288	185801.401314	156163.672784	270670.464686	413869.83551	1994179.17739	270857.693337	208855.053444	215018.084141	223750.338633
Com_11343_pos	cyclohexyl[4-(1H-indol-4-yl)piperazino]methanone	C19 H25 N3 O	311.19943	12.207	Full match	No results	No results	122168.197302	138096.803109	165627.39513	181605.976741	160867.531699	171969.241885	138926.946393	139296.719136	144851.308906	141503.661146	108916.721404	104222.627029	122394.886618	116137.422814	505164.735405	447224.338321	454728.722168	386677.635747	1654757.86676	1306784.51307	1849199.00735	103161.727798	105537.988611
Com_2406_pos	PC (20:5e/17:1)	C45 H80 N O7 P	777.56639	15.944	No results	Full match	No results	6151873.71703	11846276.9479	28029335.3378	16722616.9745	14804763.9347	26362416.8823	9175703.2964	1175293.24951	2706030.31416	2779365.19529	10992634.6412	2798154.71976	33302545.7924	11675965.0443	15090781.702	11574727.662	17768568.7623	11065787.244	3477751.80073	16768292.9879	2385339.60074	3555543.69918	4449450.22698
Com_226_pos	Nicotinamide	C6 H6 N2 O	122.04807	1.934	Full match	Full match	Full match	8724584.95461	7669510.4663	8769250.30574	8776214.49872	9162023.84434	10586849.5842	8626239.23483	12676191.384	16829947.1014	10536896.8035	10240585.9402	15715106.8846	11911639.0948	9574471.99294	44828881.8851	45186080.9789	44395024.1575	727059128.261	836847237.871	745142715.715	960682594.258	811099999.843	912465257.729
Com_13875_pos	N'2-cinnamoyl-3-(1H-pyrrol-1-yl)thiophene-2-carbohydrazide	C18 H15 N3 O2 S	359.06457	7.018	Invalid mass	No results	No results	712417.278364	793128.046777	598351.537146	1743405.79419	758724.548453	1261249.96559	1032176.09946	1388526.64175	782137.923087	1674853.44126	1029087.76502	607403.770154	1068077.77536	1179061.55605	55732.1464003	61474.6397142	65425.8154744	86970.8393553	57180.3250601	62978.763888	73826.6079067	75720.839905	325695.296597
Com_1432_pos	PC (22:3e/13:0)	C43 H82 N O7 P	755.58321	15.427	No results	Full match	No results	18826491.2378	5491744.40102	8328459.10455	41743341.1558	102978512.658	20236397.8535	14988678.5507	4465424.61192	2029121.95986	443417.536635	3735114.72535	190957.079206	7134177.44033	5602621.65439	746994.932126	715614.584959	837893.815913	223474.690906	322167.648565	283580.448104	13698843.6314	33936748.6736	1820739.70229
Com_11661_pos	N-Acetyl-aspartic acid	C6 H9 N O5	175.04877	7.365	No results	No results	Full match	83233.0182955	48526.0415567	59779.2357961	58720.1836655	57296.2641571	61319.6203146	54392.9970741	289551.565556	268273.325118	217235.347553	131315.070513	55303.2119896	127691.152415	69074.7347789	36149.5761528	37791.4664888	40606.8170965	849314.013313	1548016.09074	901346.214794	811253.793114	527015.52306	682867.376823
Com_8227_pos	PC (18:0e/11:0)	C37 H76 N O7 P	677.53501	15.377	No results	Full match	No results	406753.775594	289671.047117	4383609.18599	2272084.94276	3330074.44646	1890338.91573	5411903.3231	1936061.42525	542997.567815	218681.44586	268088.644138	411264.77753	720923.297508	787231.017902	443356.877507	340575.398391	316318.767903	263131.075634	305563.230343	172803.431471	536808.720866	1129331.04123	1992237.43656
Com_17329_pos	Ribitol(Adonitol)	C5 H12 O5	152.06865	2.037	No results	No results	Full match	49603.062912	21225.6421715	26033.4395677	33127.6205746	62389.8993173	70175.242239	20773.9137569	97405.7741239	114976.122793	80043.9649401	72256.0537148	42529.7894809	45458.0547435	40363.425064	90834.9455864	96451.1253502	114961.023939	440830.383482	525355.42764	144346.842746	362816.440611	207354.229877	335558.098275
Com_12332_pos	N-P-Coumaroyl Spermidine	C16 H25 N3 O2	291.19426	11.972	No results	No results	Full match	754653.947402	615719.106414	642915.588411	486652.262562	286381.309523	1086503.81666	1556092.404	1024936.68405	2105348.01397	1592143.57058	1406183.13642	1087725.03208	1536290.36105	1816949.18285	562835.264668	666196.607304	753095.082091	1707500.06319	1328995.74784	1026557.08988	1396845.4447	1302915.16628	985262.346869
Com_5431_pos	LPC 16:2	C24 H46 N O7 P	491.30065	13.904	No results	Full match	No results	941741.526334	7125088.62563	2633418.65253	895531.635272	1918115.29819	1161970.99006	2308231.36147	5922795.45457	1089561.75325	4723062.61121	1062041.68779	6784568.37298	2490337.82075	8950848.07268	653654.325566	1012667.83664	1204798.40238	773522.467597	2814049.27312	1958588.02042	9201872.7995	8093685.28763	497462.949175
Com_754_pos	PC (18:1/20:5)	C46 H80 N O8 P	805.56083	16.071	No results	Full match	No results	1106350.51473	232665.952703	452356.296292	1315914.70406	723886.501451	738038.854763	386076.907323	74095.5512445	1036798.51852	153892.316917	284351.185225	609080.917472	871409.463125	120471.701278	15948508.4351	8088047.412	11407763.4465	332268.766006	184532.677944	679017.519146	168323.526393	190276.099568	308727.405354
Com_3625_pos	PC (14:0e/3:0)	C25 H52 N O7 P	509.34764	14.742	No results	Full match	Full match	1200183.89694	5918316.93661	3195636.89366	314902.631246	1440961.29516	1200149.25722	11220783.8139	7862600.48715	958509.762415	9015960.82052	21650610.2237	6007445.87271	1626210.81572	7772130.1201	3889912.24403	3376094.03269	2467544.78361	3110581.95586	13943132.5967	1114008.12797	824820.678687	1746139.20386	453073.145661
Com_996_pos	Caprolactam	C6 H11 N O	113.08418	7.389	Full match	No results	No results	6946912.79603	7288581.31847	7140795.05252	6714776.98408	7902713.06424	9100326.42149	6868988.84983	177552944.845	179218538.918	187277049.434	191419525.142	112606689.37	172128299.484	134862824.916	148818339.913	162293691.149	189128727.867	149001677.051	114161658.603	106324739.031	122306798.584	128577532.336	127905196.96
Com_1345_pos	SM (d19:1/18:0)	C42 H85 N2 O6 P	744.6144	15.525	No results	Full match	No results	95354216.077	20838562.7419	27269882.7823	15480966.5307	56826558.8993	123612680.096	84367728.4235	31674721.2649	63458686.5513	569457.94302	643965.823394	7653479.97464	16042359.0907	2609098.43122	402581.605957	617481.840811	820686.535026	138597.448322	4223429.87393	152807.383033	17431816.9373	52656129.4602	91220671.9803
Com_6751_pos	Diphenylamine	C12 H11 N	169.08911	12.486	Full match	No results	No results	1657807.97154	2691700.92036	2619595.61068	1896221.65921	1833790.80852	2867709.50329	7925323.0067	1930968.70548	2735042.28753	2851892.46845	3631312.5269	2091236.15332	2077171.25065	1860561.24206	1091072.85464	1245598.09343	1474547.38667	1838334.7113	1245962.41716	1229023.5695	2781289.26194	2219264.72927	2039365.79278
Com_1849_pos	DL-Dipalmitoylphosphatidylcholine	C40 H80 N O8 P	733.56175	10.383	Full match	Full match	No results	4713967.7031	6834486.53056	7777466.21905	10398781.1265	15472980.3521	14459315.9683	15381431.2917	13817701.7979	13592499.9845	4774611.78841	3626886.81848	2371587.52818	12213985.684	7934386.00284	3831378.64705	4139692.39959	6112467.27544	3233600.86472	2976303.7466	2638104.8805	7682477.16767	12132566.1977	63827635.7927
Com_2201_pos	17(S)-HETE	C20 H32 O3	320.23421	14.464	Full match	No results	Full match	6529234.2799	4347825.86814	4621955.21451	1462858.94222	1350129.40253	2284701.12613	3390356.74565	5554514.99962	26218852.889	36448620.323	30420479.2942	9641441.85318	4968402.31759	3509239.67674	100711.64766	105689.695865	114596.269157	30618750.7683	12270550.0013	7861293.62639	10763567.3739	8628761.42839	2676228.30078
Com_7507_pos	PC (16:0e/18:3)	C42 H80 N O7 P	741.56587	16.335	No results	Full match	No results	2111686.19768	1279714.47207	2368598.92149	4401125.69252	3154066.54727	5775879.76941	1470645.80225	388349.809446	3040240.88047	979916.07228	4717821.70567	2798572.47544	3721708.02096	1791765.99154	4728371.92098	3984141.33576	4611811.99405	2769229.06453	1501426.41941	1994178.33785	592818.865503	1820479.36095	674530.353232
Com_10014_pos	DAG (16:0/22:6)	C41 H68 O5	657.53255	16.85	No results	Invalid mass	No results	222531.817964	185777.126252	307382.553714	314581.951968	306784.096296	464819.582493	327396.394473	339231.813536	1980870.78951	736862.818298	3673374.90259	287035.6281	219716.650955	243569.403961	186722.580707	339400.397807	283181.649244	1387632.3094	224659.640833	189423.773093	209890.529872	216084.11608	224859.663964
Com_3845_pos	SM (d22:0/18:0)	C45 H93 N2 O6 P	788.6754	16.148	No results	Full match	No results	98339.2727468	83733.2457847	99459.2645661	156199.758096	296026.589273	277316.247728	156147.181848	54495.9685734	158260.425697	145184.282452	158005.040453	139920.5138	160577.212995	88186.3505065	293582.545124	571087.278405	601339.937584	202015.84396	99108.2677341	71955.0572242	31304.0403445	43245.1407749	48296.1483693
Com_15297_pos	Artesunate	C19 H28 O8	802.40903	6.997	Invalid mass	No results	No results	995457.025871	1036195.03097	1008764.13326	1128881.76611	1055148.49516	1288521.68538	855524.134612	951985.132321	1333357.28916	1261077.15835	1135517.51805	1019657.71313	1296939.95402	981204.02563	264189.481239	323303.563299	365795.531629	863524.64643	618265.165928	697026.58244	688227.130403	765582.657426	965612.133809
Com_18238_pos	PC (19:2/18:4)	C45 H78 N O8 P	791.55808	14.982	No results	Invalid mass	No results	59259.8401149	67203.2179293	88031.0131826	26626.449125	47664.3331092	88913.8801867	73318.3224759	49255.9724706	381487.401553	281095.993135	754866.319657	47033.6443909	399719.731212	43416.3627156	104381.741073	105451.23475	80273.9199626	49840.1068054	248492.340986	117421.18232	32194.2457231	74897.0284384	21881.6851158
Com_3791_pos	Dihomo-��-linolenic acid ethyl ester	C22 H38 O2	340.29744	13.669	Invalid mass	No results	No results	8323188.88332	7214519.81492	7118374.86451	8707598.88708	5686614.55416	15623427.3482	11140766.4472	21802082.8377	7870506.72923	3762760.06433	10147172.3254	7401029.75507	7351545.31193	6585618.19233	475419.217634	653315.569842	802243.077153	403029.121608	1491062.59025	1341005.69659	1060223.26611	2580840.09897	12621253.1359
Com_6560_pos	(3beta,9xi)-3-(beta-D-Glucopyranosyloxy)-14-hydroxycard-20(22)-enolide	C29 H44 O9	518.28516	13.34	Invalid mass	No results	No results	574911.794554	577452.346471	959694.209597	941894.840809	628463.489186	673575.534984	1099437.47854	626890.307152	686973.776093	1159956.96827	8504324.53178	934792.677263	521390.49141	763705.517083	700505.754074	674993.618101	912949.844939	737344.822238	1279485.67355	1474743.87238	667615.528617	610228.714326	465852.437493
Com_937_pos	SM (d19:1/17:0)	C41 H83 N2 O6 P	730.59874	13.183	No results	Full match	No results	14100512.1172	4297044.12075	9978095.53135	12166342.0395	83198541.5944	198308558.341	201540736.409	32306929.2529	995095.594072	376730.912162	400940.696735	545339.551829	19728990.971	49895625.8908	625669.321515	640419.769399	651761.255967	407960.407262	235400.394735	2726030.03607	1536273.20364	22131739.0203	136830727.016
Com_8559_pos	5-(2,5-dihydroxyhexyl)oxolan-2-one	C10 H18 O4	202.1204	10.165	Full match	No results	No results	3851046.43842	4221916.95729	4152662.90329	4174739.60624	3864410.50346	4297584.10726	4595195.99431	898432.88419	940729.28196	1057256.93361	3799035.37677	4777324.46011	4401809.49636	4631681.17377	375858.651798	289652.136587	449893.78898	450940.827358	251175.73697	255520.782055	336677.86891	422811.947915	937458.690254
Com_19705_pos	PC (18:1e/4:0)	C30 H60 N O7 P	577.41039	15.529	No results	Full match	No results	52993.9308782	4780.49973603	58452.812156	29560.4752784	42814.4654954	31729.3743935	532793.199103	168262.992215	246618.093127	603825.223046	100448.580922	376364.107047	45121.8042596	12404.8674655	49313.0519306	70123.1412017	48019.4270393	33097.8716112	254011.190751	36279.3482767	25135.2834069	27436.1201907	8856.00092602
Com_7251_pos	Osajin	C25 H24 O5	404.15764	12.651	Invalid mass	No results	No results	1108520.64867	693441.386177	2091414.81022	1466677.05653	6608009.00567	2916507.67564	1455229.08063	188416.295202	2867787.64121	287234.386041	1776914.47102	1897956.56554	1133517.05602	148528.154986	343265.749643	312179.15694	286116.332501	1566231.13401	181155.98785	179212.202816	123296.255284	997352.256571	163332.198033
Com_12107_pos	L-Dopa	C9 H11 N O4	197.06878	8.081	No results	No results	Full match	1523044.39096	847829.395662	2315141.2818	1889643.91873	1671579.04196	2523801.67653	1836100.83238	515733.515397	2523336.85715	397932.858731	1607279.55233	1172024.21973	825587.134573	388993.327682	329796.741202	398706.57489	354190.195739	735330.444397	287313.193663	382543.648459	359398.362227	363032.318682	415098.817162
Com_9933_pos	PC (18:2e/19:1)	C45 H86 N O7 P	783.61351	15.834	No results	Full match	No results	270987.141141	93319.8748313	166870.23778	520104.139166	1623387.11389	1201551.63317	3660034.58661	276570.983522	1732070.76595	190504.251728	65448.5714393	72264.2092361	101990.439621	680222.003514	427608.276445	306812.150296	302626.134405	151853.467764	413034.669666	60503.9061574	331182.22058	132587.159503	90438.0345458
Com_3247_pos	Paracetamol	C8 H9 N O2	151.06092	1.267	Invalid mass	Invalid mass	No results	970112.489019	1612031.74806	3247574.78986	2246475.71458	4765177.2465	2582105.22508	1750583.72546	7512401.60678	6968150.95982	5319934.5538	3133504.91588	4320097.92432	3234688.79685	3805625.87724	4502824.31942	5434490.98599	5459273.10628	22907086.7696	16860896.7917	8866585.90721	18464035.8776	9846421.66408	16661099.9861
Com_404_pos	PC (14:1e/20:1)	C42 H82 N O7 P	743.58217	16.858	No results	Full match	No results	116830788.872	101508615.735	273958501.637	740017556.512	209041756.147	300639974.807	57611780.6031	27507768.438	15222839.5134	6373366.01959	22634456.6512	248356650.407	341183094.136	290069819.914	4192856.38997	2317984.98926	5046534.87055	2020029.1111	21732135.5976	60402965.0906	194811196.233	216900451.441	234687108.75
Com_6633_pos	Serotonin	C10 H12 N2 O	176.09491	6.546	Full match	No results	Full match	959498.654599	4610818.80661	2757809.99297	716686.627384	5020941.43357	1961838.36594	1039546.13842	4981896.90779	2077374.28235	6125970.88363	971499.211826	3532179.25463	5533393.78467	3693269.97807	1265622.58616	1429491.50598	1617049.37726	5425192.60997	4974739.20493	3617227.54836	4426727.32578	4897956.91272	2068515.95027
Com_2418_pos	2'-Deoxyadenosine-5'-monophosphate	C10 H14 N5 O6 P	331.06742	1.814	No results	Full match	Full match	21746432.9092	26832924.7963	21650565.8376	15233702.9326	40778922.3214	25759737.9549	13020902.5846	26926491.7236	31659803.4987	37718564.5386	18797807.3462	29400805.5987	20087435.0878	21954947.9667	2484531.62098	4854290.09996	5380801.75022	40870170.8142	27478594.2595	23802066.4961	28612141.2707	19787729.6298	12857872.2831
Com_3783_pos	L-Ergothioneine	C9 H15 N3 O2 S	229.08808	1.403	Full match	Full match	Full match	557074.801757	1342295.00763	636778.915173	2807456.63859	1572095.42373	1446732.20356	1698484.49023	3617349.4587	4834070.95511	1508294.18302	2600142.47895	20650349.2423	8630548.15457	2313732.86121	258855.974311	352981.980317	313771.627208	4158825.65395	2150876.14534	2228856.04036	7073585.83968	2390983.88841	2403686.66111
Com_12083_pos	3-(4-hydroxy-3-methoxyphenyl)propanoic acid	C10 H12 O4	218.05766	9.26	Invalid mass	No results	No results	147297.669877	155529.429811	141858.477298	128463.835021	135667.614912	180156.074901	145259.323858	2373015.62115	176075.841052	139152.37287	107993.485285	143028.131468	144667.390359	112570.529782	98596.4689102	134947.220488	117427.393823	111936.527158	77149.4758301	70415.8148228	87489.3185303	123479.766726	113403.915473
Com_658_pos	PE (18:1/18:1)	C41 H78 N O8 P	743.54656	14.468	No results	Full match	No results	85038348.3373	134710233.7	346893836.557	142676055.556	51230516.0651	54128440.5883	64575515.7321	5054700.87149	1434032.37449	951971.308257	507404.48326	2133730.05788	40339314.9415	74328323.6296	379762.739755	402000.158737	500813.224785	680294.817726	2581290.13968	25459504.5063	220284538.148	113312919.355	41700066.3443
Com_5047_pos	Jasmone	C11 H16 O	164.12007	11.723	Full match	No results	No results	10035113.4141	9696267.19706	10448013.6158	7152036.41522	7448464.39394	9030919.49403	8831005.01517	6378078.64655	9323346.20932	11043761.7942	7062218.68965	9179668.78085	7650990.12635	8655122.79548	5244196.99788	3728476.64894	4338002.21542	8236648.7177	6688930.99362	8908377.21206	10415421.9879	9291071.00374	7514106.40781
Com_19822_pos	PAF C-16	C26 H54 N O7 P	523.36315	0.622	No results	No results	Full match	63016.3900433	18722.678052	59457.8108913	23442.685813	72381.1101079	54052.0451231	19065.0535509	15987.1962565	106356.938899	20394.5955195	46287.8295707	44695.5611051	18663.1687368	59526.893714	6306.09237172	7244.64709495	11795.8799127	91460.3406337	10588.7460098	10240.904222	12279.9002427	45434.683905	11156.0878984
Com_6142_pos	PC (16:0/18:5)	C42 H74 N O8 P	751.51403	16.688	No results	Full match	No results	646858.283439	352677.913878	639735.247091	254791.065189	1185611.07434	151099.724125	9371116.22581	666419.369057	1619337.77863	3555209.0901	2198382.80393	468425.342376	783720.069754	1982377.1098	2065180.81074	3221335.87103	2057228.75238	1529645.22002	3884372.99079	239946.719265	488199.054411	693640.709782	379435.793815
Com_235_pos	N-[2-chloro-6-(trifluoromethoxy)phenyl]-2,2-dimethylpropanamide	C12 H13 Cl F3 N O2	295.05786	1.283	Full match	No results	No results	34123013.9225	101596678.126	88474344.1918	15671152.2816	54422480.5559	6507569.81753	30664336.5041	6734243.73726	7358845.84483	5000737.00583	3975797.09545	43693941.0223	19578363.381	25011110.8336	4918244.44456	4807929.48325	4931724.6983	1114459808.77	560680946.328	579047327.214	605007579.381	1075341811.98	591626450.386
Com_1856_pos	nor-6��-Oxycodol	C17 H21 N O4	303.14988	11.026	Invalid mass	No results	No results	8545577.14098	13080103.3991	9696626.02579	10236381.7444	6420162.57601	11154716.4698	12657547.2473	20873290.7741	6693586.27087	24997203.8868	12524988.7421	8667597.69794	11356034.6079	20980806.1853	6466185.76859	7026812.14268	7008067.97874	8216089.40109	23971177.6426	20150804.1417	55048961.5911	11284008.4666	20839554.7067
Com_15285_pos	Milbemycin A3 oxime	C31 H43 N O7	1082.61911	8.777	Invalid mass	No results	No results	997405.6562	446422.080847	482790.55962	147580.60909	267199.565112	185980.635396	827865.203499	83932.0553822	99106.1186613	136126.822763	75288.6947437	76487.5086759	116328.224991	84948.7473195	90134.6450641	124547.38368	170584.870348	83881.9686182	46004.238432	51276.7559478	84362.384479	62276.711278	71268.3736042
Com_5761_pos	gamma-Glutamylmethionine	C10 H18 N2 O5 S	278.09322	5.119	No results	Full match	No results	5334523.92414	9484429.929	8518879.10672	8420417.95223	9094795.09208	10869900.216	7608321.95263	7615516.79078	10553785.307	6952187.10616	8761259.83463	9633933.6288	8218022.77531	10280141.9642	813751.191914	683694.328744	854849.794612	4291089.97225	3336772.80512	3576119.90624	3321497.7581	1993990.40873	6534609.1028
Com_10692_pos	3-hydroxy-2-octylpentanedioic acid	C13 H24 O5	242.15144	11.846	Invalid mass	No results	No results	1032390.42335	1148060.78113	1316002.237	3303910.41612	1899828.9726	2208675.0989	1260864.58117	1105115.34131	1632012.97223	2020960.72038	1341470.36239	1193346.86464	1086307.61772	959209.56543	1414972.8091	1326767.26169	1361068.94767	1755685.84814	1188053.25926	890677.62907	1305579.55797	1184355.23867	971688.63536
Com_1430_pos	PC (14:0e/18:1)	C40 H80 N O7 P	717.56634	15.292	No results	Full match	No results	51843535.2236	36758820.8118	77453241.015	27730402.0084	11332941.3643	7503870.35226	14206623.2931	5607703.6393	8764310.4693	19291403.3269	21170347.6256	58853283.9465	2163742.35553	39847520.3252	64425525.2181	73906380.3646	84801219.0933	11753031.2133	6783874.65487	2861764.05398	85879725.4704	55793374.2975	9218372.23048
Com_6330_pos	Biochanin A	C16 H12 O5	284.06816	12.53	Full match	No results	No results	7136002.3368	405358.326472	451378.502166	506178.321459	385387.191229	440393.47576	378956.368237	349583.659832	426647.047551	347104.580672	285868.882961	327663.751913	389388.74359	583644.848577	1122838.3203	949287.301049	968478.059056	278517.480946	231118.094205	433748.584566	463877.254415	427816.944634	325632.837615
Com_7765_pos	N-(2,5-diethoxy-4-morpholinophenyl)-4-methoxybenzenesulfonamide	C21 H28 N2 O6 S	436.16835	12.279	Full match	No results	No results	163911.798372	217340.178435	269761.085412	262122.401418	242038.331321	239119.338951	6070178.00295	196585.759761	229263.41261	193674.560536	688491.08793	156573.427295	179263.612846	187982.068009	658065.932951	579229.164523	601314.726529	151090.696647	130606.902161	158672.385708	185128.723568	165977.351061	167124.771675
Com_16956_pos	2-Aminooctanoic acid	C8 H17 N O2	159.12578	8.09	No results	No results	Full match	168239.607632	198789.499633	215508.115356	254400.944468	236710.742354	202148.743684	224509.500842	361193.368117	263039.498772	211532.005033	299862.247815	290328.259743	208521.93326	195921.770437	375533.985315	730170.925968	764099.613153	482035.205915	158368.760627	586817.001523	173912.944507	753840.991777	840881.075587
Com_5780_pos	LPC 12:0	C20 H42 N O7 P	439.26903	13.379	No results	Full match	No results	1497387.3903	9758844.54294	6202817.13667	1055870.95625	5545551.09845	1242416.40513	2768107.95036	2360481.48798	1546976.5437	5860855.11359	794628.415962	4317006.42151	3099420.61186	4071058.29767	895272.60691	1214824.07568	1170513.92769	726397.06477	945135.262592	1320598.26881	1633985.20295	2206150.62669	1072004.18467
Com_8133_pos	PC (22:5e/16:4)	C46 H76 N O7 P	785.52153	16.803	No results	Invalid mass	No results	490641.628447	840842.003282	822819.237189	972736.464381	676402.367828	773796.640478	1126771.39399	5660494.89962	3640920.30087	3434002.86566	661252.255339	453818.127618	606025.360233	2664681.42633	591442.528523	640815.647918	678114.370903	1021942.52348	495333.085547	417644.493931	462769.91899	476425.634613	495774.099672
Com_2494_pos	Jervine	C27 H39 N O3	425.28995	13.946	Invalid mass	No results	No results	9968558.12007	12968202.0385	12240515.5182	5962368.37288	6976286.68725	2927895.91008	17864738.0243	9968839.44864	10407287.4721	11979336.9861	19972667.7534	19017465.9125	8770608.77741	10439726.4352	5674111.82677	6266523.57306	6026740.84018	7131483.63708	25978579.6306	15121882.8002	14543668.135	13407789.0349	7400381.74093
Com_3183_pos	PC (16:0/17:2)	C41 H78 N O8 P	743.54499	15.993	No results	Full match	No results	116175.036585	320425.809278	453568.640464	367374.77707	211010.894598	430373.801398	145795.629964	41801.9274442	373838.75189	411312.265969	621947.604796	142415.564047	543880.285154	176516.276054	17607212.2755	11714524.5057	14777567.128	998839.463496	336037.420725	356141.692567	79271.9076512	112151.836933	145966.52968
Com_3984_pos	16,16-Dimethyl prostaglandin A2	C22 H34 O4	344.23457	12.712	Invalid mass	No results	No match	9926978.18002	8460127.68431	9125367.06163	7884376.38668	10334753.9178	13403467.97	7264065.22504	10856095.7657	9626720.6214	10608291.858	8416584.52472	7206569.81618	10286720.0486	6016179.60841	3264451.7368	3244162.6394	3462671.51109	7417244.66599	11922478.0956	9900832.72819	10438650.6281	13126197.6728	8467600.80117
Com_2279_pos	PC (14:0e/17:0)	C39 H80 N O7 P	705.56642	16.881	No results	Full match	No results	23082143.1159	46889161.2516	49265431.3177	10669774.2025	11138459.8898	7267184.67838	5374388.46157	1833487.23027	977514.723336	436296.425823	213919.240161	16534455.8131	6023906.00456	8040239.14845	240345.838619	183232.151363	360928.288491	479195.049479	1786045.41912	16897186.9266	3599414.04838	4572183.70201	15519922.5158
Com_5976_pos	Lysopc 18:1	C26 H52 N O7 P	521.34691	15.878	No results	No results	Full match	160084.855236	193033.284656	254564.070599	252423.332281	278075.979907	254097.318764	456146.250696	79518.4279632	335884.319227	1234525.78092	229578.201886	157218.511268	312296.41791	1431776.17768	1765420.51498	1551890.48258	830637.005539	330373.450221	1160546.91422	162476.864079	159403.825335	88024.1858255	57998.6172191
Com_2872_pos	LPC 15:0	C23 H48 N O7 P	481.31666	14.35	No results	Full match	Full match	5093605.74616	21785782.2612	13047739.9312	1439071.46309	4972347.3386	600825.634409	3825612.22765	8617062.58165	4008725.65161	13872183.0635	10013650.575	17578077.8972	8426404.85387	20668869.7711	6764491.28511	8025764.52368	8098572.53058	12412872.964	20672288.2977	10083497.5445	9052405.4045	12198435.4425	4243423.41948
Com_7596_pos	4-{3-[(3,4-dihydroxyphenyl)methyl]-2-methylbutyl}benzene-1,2-diol	C18 H22 O4	324.13563	10.544	Invalid mass	No results	No results	199745.491685	276137.25135	1774961.27699	6803800.29028	339912.483687	1698418.22158	265080.356095	273972.267448	361507.311323	248892.130947	197912.51326	426106.280245	229067.946437	309552.275486	419677.9038	349558.704318	465592.419596	813496.896572	323802.550136	169754.444544	188895.641293	180241.795923	242520.30809
Com_9627_pos	PC (7:0/13:1)	C28 H54 N O8 P	563.35822	14.925	No results	Full match	No results	723140.775122	2020158.90917	569328.426269	143432.368988	386700.199707	314145.883296	893875.148746	234501.283953	421007.225669	457956.746221	1028645.76002	424805.608261	452398.722135	1419350.83377	3478514.22085	2804134.77225	1856027.86445	1270841.15334	1711671.0051	1083528.96139	561048.001849	615287.212435	493417.139392
Com_1889_pos	PE (19:2/19:2)	C43 H78 N O8 P	767.54582	14.596	No results	Full match	No results	181331.801388	484928.224865	3089120.4705	19749147.7813	16935109.8843	17368432.5471	67059339.875	12044414.6375	6334613.31656	1968275.54969	2134226.93975	4975412.63639	26661914.5661	434347.543186	5170609.07408	4718615.82642	7243086.87899	1520315.67838	3171251.96429	1465837.50702	187558.970998	380779.3	5854140.51641
Com_5784_pos	7-Methylguanine	C6 H7 N5 O	165.06507	1.92	No results	No results	Full match	4959497.98455	7009829.10978	6254541.71964	5502651.50547	7737293.79126	10340954.0167	5310510.83988	10593928.5365	5502848.48989	9119901.1126	2681496.12722	7046075.37701	10303478.6036	6577180.42349	761086.56945	1183965.29208	949630.516132	1374204.77539	490412.726615	660912.737239	787069.809713	920528.699593	726484.508744
Com_5053_pos	(+)-ar-Turmerone	C15 H20 O	216.15128	13.856	Full match	No results	No results	956990.038886	1064834.83963	983345.089034	746626.245441	982005.943132	887944.178349	1324657.31984	1894892.21008	2486321.74248	1527010.03436	3087790.0164	2735223.14535	978248.693092	1380942.08368	1842233.25781	1983426.09025	2432255.57902	10523634.6726	7966060.84965	6191800.64318	2186744.02566	3164354.41148	3829466.78238
Com_13279_pos	3-[(4-hydroxyphenyl)methyl]-octahydropyrrolo[1,2-a]pyrazine-1,4-dione	C14 H16 N2 O3	260.11926	7.085	Invalid mass	No results	No results	333889.424384	48102.8824486	149144.861137	203628.088735	127531.901933	226874.177722	52729.998794	272915.736746	228971.344281	535762.867969	583875.866854	206886.286545	235890.691971	1793224.75647	44350.1742317	66148.5687284	70967.9118473	56778.7960333	105042.085793	34463.0927445	174238.171484	41573.5953982	399696.076637
Com_8937_pos	SM (d20:2/12:0)	C37 H73 N2 O6 P	672.51975	16.448	No results	Full match	No results	467430.410563	427362.26647	654098.968265	727122.198218	1009939.58718	510193.358172	1546949.66953	97526.9779545	450866.909049	1125765.66166	1499849.52635	586318.081588	794253.72286	372551.678036	770285.787551	1156871.82634	1461193.86527	397464.373276	2768807.19982	423389.591929	105730.594138	293587.265102	56316.9299882
Com_8122_pos	PC (7:0/7:0)	C22 H44 N O8 P	481.28009	12.597	No results	Full match	No results	721630.630002	5211346.86145	2523440.85045	616654.157153	3463584.06615	978935.562839	616662.404861	714040.93617	388901.779134	1064256.06763	218441.791043	1075775.8867	856750.523754	719584.50758	466377.650852	425875.096731	416893.626522	144757.304975	263149.497504	137815.223306	229561.805819	337436.388564	176906.167507
Com_2138_pos	Riboflavin	C17 H20 N4 O6	376.13776	8.187	Full match	Full match	Full match	14947610.9103	19227333.0182	11167857.3106	12360608.6625	9202185.50417	18256544.9231	13322491.9129	9478146.87017	14399144.8328	15605069.3314	7111059.73422	8164577.9724	18567743.7949	7118825.99457	2751837.45974	2565682.74448	3365520.32432	29957626.1111	33481440.8201	23916140.6832	26885603.3164	22670491.8263	20463199.52
Com_3305_pos	LPC 2:0	C10 H22 N O7 P	299.1131	1.48	No results	Full match	No results	21706178.402	9866219.52485	8333151.80665	11983556.0872	22863889.5904	16845477.8989	18992619.4549	8241580.00706	23266078.0218	10125155.1306	17857464.9556	14602900.3818	11476403.2005	9398244.15739	3294584.12589	4170896.39718	3926414.09603	4419342.49462	1056467.61134	2153244.10095	1704945.11191	3493089.03839	2312211.65761
Com_5486_pos	Monolaurin	C15 H30 O4	256.20321	13.873	Invalid mass	No results	No results	2816166.09791	4245550.91343	3192435.87311	960048.769616	1099062.49678	423417.726173	4862810.59216	4546098.28847	4973818.13697	5686392.56694	8704706.77249	8067754.59578	2888185.70125	4327599.84863	3417672.79467	3037691.71942	3057872.81479	597502.336961	6919049.79932	3252015.20948	2234634.83277	2610377.91866	1204722.34103
Com_1479_pos	PS (17:0/17:1)	C40 H76 N O10 P	761.52049	16.833	No results	Full match	No results	3648397.72848	6025855.14333	5447293.0723	7162654.66563	13513862.4891	13962290.8958	18224342.2545	103997101.47	46827370.6763	13323671.2648	15986161.2808	11710017.2999	13957898.5695	1941535.52069	1364456.67775	901250.711744	1627742.70146	1865516.53333	904211.381132	883279.789286	1296911.66394	4492884.53429	3356031.59024
Com_11072_pos	Juglalin	C20 H18 O10	440.07117	11.329	Invalid mass	No results	No results	2293221.11185	2290387.72334	2582276.44563	291703.516262	611186.378028	271796.877186	2638749.84393	194179.463386	216122.474309	202923.901606	162338.197862	167830.148277	183069.383727	1817504.46632	1485915.95549	1571140.13698	1220625.31611	519633.354706	324650.308498	166964.296976	191795.530052	133571.069785	137339.12784
Com_2966_pos	4-(trifluoromethyl)nicotinic acid	C7 H4 F3 N O2	191.01693	1.336	Invalid mass	No results	No results	2599081.52136	1564063.3928	1960879.72029	2793252.45804	4113417.17129	3205372.13579	1659495.87621	10212612.7531	7256623.99855	4324453.52685	3912320.13951	5412375.59488	3262116.99664	2261499.5994	4909310.35693	4601365.92685	6616776.75821	17012569.8863	19601811.576	10454599.7034	17300826.6533	9698064.52467	24455095.4163
Com_1614_pos	GMP	C10 H14 N5 O8 P	363.05716	1.429	No results	No results	Full match	3973540.47349	1387447.0176	2186293.82182	3889962.11113	2989828.4073	2704486.49116	10292605.5287	4672182.2351	41067563.5712	1252670.83432	58653070.9609	2224366.99879	1226560.84432	4920217.99502	409011.603683	602188.096638	579409.680506	58203103.5593	43885045.2207	46096629.8983	60928908.9055	72543951.2924	52633693.0334
Com_1610_pos	PC (14:1e/2:0)	C24 H48 N O7 P	493.31642	13.372	No results	Full match	Full match	21150822.5403	46273023.1646	59989247.1757	94136622.6669	24561892.3217	68044612.9837	4698469.29634	12836637.8584	14236244.8865	6612716.93414	17709927.3403	17510401.6043	12823365.7257	14391683.9676	1140612.18366	1463885.22912	1599839.3359	1773443.94827	1783026.59896	8915563.56347	4740947.26434	9841074.3906	21749613.472
Com_9596_pos	Pregnenolone	C21 H32 O2	316.23972	13.432	No results	No results	Full match	1364425.06915	1728682.66546	1246396.61657	1031602.99289	1350222.04727	2960381.01	1455598.89176	2251484.08573	2634807.01586	2660098.96654	3172125.01514	769598.451286	1918516.89627	2242365.97848	1037291.20625	1409654.32356	1123281.40031	1886235.36086	974980.758079	2020204.2526	1571663.88494	1415308.12464	3592589.63799
Com_5713_pos	17��-Ethynylestradiol	C20 H24 O2	296.17712	11.763	Full match	No results	Full match	3444159.01036	3473319.2631	3006695.03374	4241755.3236	2625970.13928	3817374.72373	2465974.1757	4015546.78697	3890133.00473	4260030.27543	2666575.65043	1322430.9655	3179978.33007	1744257.18962	1293392.3319	965150.795962	1492588.45159	3457130.99701	6457701.96559	4826902.39337	6557229.67071	4067117.73103	5756273.80481
Com_964_pos	PC (19:2/20:5)	C47 H80 N O8 P	817.5584	14.708	No results	Full match	No results	1834378.71753	2240437.21025	2000739.62035	2023952.89353	1391753.34814	2057640.71515	2011605.57054	1735700.2222	2252135.04271	2806383.2044	3045710.70872	2245708.33683	1905099.6308	3367073.23792	4562980.60407	3215798.24615	3701603.47283	2541902.49283	2475617.52106	1926223.67268	1837106.86349	1862116.57414	1542021.47106
Com_1330_pos	DAG (16:0/16:1)	C35 H66 O5	583.51714	13.129	No results	Invalid mass	No results	56501541.6728	80782194.6229	65379378.2025	129180994.107	61588512.8321	44053591.978	71765235.0289	7971637.41218	8930949.40379	8037569.74664	3519661.99958	9809704.74524	12694224.8838	82788293.0847	3768691.71587	3857540.39172	5047680.62144	2915730.65071	5437138.45741	7439410.44897	38450852.424	63237828.2602	54870734.3811
Com_11186_pos	Limonin	C26 H30 O8	452.18077	11.043	Invalid mass	No results	No results	106337.771674	217567.684945	614124.940661	2993037.00986	509616.301147	612504.087037	164097.762404	122441.811193	145903.290442	125138.332398	108830.48749	106677.273641	119425.438887	116236.438817	490360.390664	341333.154184	606784.881988	107678.359643	70536.6839175	81062.1495358	107408.777841	101991.567317	104961.260836
Com_11709_pos	SM (d18:1/12:0)	C35 H71 N2 O6 P	646.50399	16.34	No results	Full match	No results	288237.939077	69785.0852018	158670.93771	230189.692955	488821.992984	59114.0658319	1363859.37215	19806.8523716	65171.348518	426443.724253	276911.71374	324495.652368	226081.334181	237467.686794	443886.000136	321398.941255	414116.148514	127889.112223	1534482.24135	117364.711949	40385.7580467	185600.497738	16335.6748381
Com_7682_pos	ACar 21:1	C28 H54 N O4	467.39706	14.612	No results	Invalid mass	No results	4976140.69735	2664218.77149	471230.104283	379892.199548	260952.149558	376077.608412	358024.653736	327147.497102	399316.236612	354952.48624	408957.23915	404996.220247	365184.197278	422087.964403	291737.051755	299052.902678	333318.51639	278405.832783	351478.573794	291832.708242	273208.350084	356457.303745	245437.094783
Com_8218_pos	D-Pantothenic acid	C9 H17 N O5	219.11038	1.44	No results	No results	Full match	1501833.62743	1685751.05948	1647003.56867	2736788.04121	3428884.84912	3439007.38376	1895899.88275	3377118.43817	5120505.60709	1688658.33696	2511494.60805	1852923.88096	2064481.34012	2341258.31767	926339.773917	942786.798545	1066132.43061	5152063.05535	1363318.74413	1851731.40124	2287290.00044	2183157.10184	3855956.20789
Com_9336_pos	1-(4-methoxyphenyl)propane-1,2-diol	C10 H14 O3	164.0836	10.017	Invalid mass	No results	No match	551929.379769	803368.116527	1089630.03794	921091.127675	796374.394249	1018371.32564	834775.919502	756254.95054	978368.495426	1062512.86855	775489.447916	748490.055195	758021.014117	838067.429264	1003009.94079	760195.827111	1007951.72737	3062911.92589	2541026.2893	1911311.68294	2921804.12942	2560906.39283	3079425.23824
Com_565_pos	PC (22:5e/16:0)	C46 H84 N O7 P	793.59789	13.814	No results	Full match	No results	51709382.1732	12988279.0863	23250419.306	34374367.3657	180815052.481	330014281.253	428108986.455	219964715.944	21932203.9894	13978326.6553	12642881.2585	22147272.3988	310168762.976	145756571.98	7921325.61331	8502448.50649	7857839.83828	5866442.9784	4536466.62728	450233.438072	8143746.36911	72355018.2602	327676471.25
Com_10881_pos	N1-ethyl-4-methylbenzene-1-sulfonamide	C9 H13 N O2 S	199.06658	10.547	Full match	No results	No results	108040.370252	139974.459476	154421.107709	174007.47878	155152.574457	192108.315943	162679.244876	120432.325663	186371.265212	144691.726018	111390.58419	146458.151067	145343.630249	130131.044436	245193.007125	390253.192768	283172.874402	1211770.8138	1739900.0719	520573.167549	2366470.74716	122590.197307	115879.360352
Com_9580_pos	1-(7-methoxy-2-oxo-2H-chromen-8-yl)-3-methyl-2-oxobutyl acetate	C17 H18 O6	356.06337	1.661	Invalid mass	No results	No results	458620.488312	293539.046305	3946527.96758	271270.915837	575510.598371	560063.511411	318678.012884	186002.94709	684729.09618	189353.81883	223544.294856	185576.771531	252090.287672	311578.361591	68778.7778797	75053.7440886	80112.132367	690449.66124	197740.776546	160641.013384	185718.121904	224936.586405	174185.542256
Com_1560_pos	PC (18:2e/18:0)	C44 H86 N O7 P	771.6153	13.391	No results	Full match	No results	13187283.3122	5361770.53865	8332572.66153	15750745.9288	66079188.6512	96008425.1748	82083414.5128	19476409.3615	7892667.4474	6198455.69653	5800548.01884	5413223.37931	14676425.384	35732781.3861	2860338.99134	5037448.73111	3390772.97485	1573293.02203	2299337.36543	3144096.80234	4193560.24531	24920889.9567	86419443.9504
Com_3726_pos	N,N-dimethyl-9H-purin-6-amine	C7 H9 N5	163.08585	4.901	Full match	No results	Full match	9049808.17642	15328755.5246	5835563.44661	8883130.28523	21101661.4762	20202739.598	10823872.1583	14162649.4246	12597378.9117	19694576.9509	6238914.30093	15232287.8891	21515093.3573	10413355.7789	308391.85533	335110.333216	328683.849141	146384.961414	67359.8228182	180713.743155	215717.893196	250168.073105	269581.897512
Com_5732_pos	Esculetin	C9 H6 O4	196.0372	7.165	Invalid mass	Invalid mass	No results	282221.766772	326426.843396	421040.880026	381146.295528	280522.25718	500706.386723	334429.844299	10762756.2729	329171.566024	304444.689538	313986.046783	293202.186197	343094.471333	250172.583767	185833.463118	246001.006804	272741.071589	248486.642592	198001.697188	181803.896421	185871.561724	260895.521922	240010.377886
Com_4399_pos	2-[3-methyl-2-(methylimino)-4-oxo-1,3-thiazolan-5-yl]acetic acid	C7 H10 N2 O3 S	224.02695	1.327	Invalid mass	No results	No results	1426464.46728	1447167.83815	1351407.56972	2045598.27968	2270211.1105	2374889.83908	1877839.02038	6583988.58276	4936590.80201	2438764.87626	2606158.14926	2746750.32039	2023755.96049	1453313.72642	3682692.0628	3945517.69936	3707228.07817	10001538.0894	10095957.2613	6024365.91678	10440825.7719	8274062.89717	13872465.671
Com_10520_pos	PC (18:0e/24:4)	C50 H94 N O7 P	851.67436	16.84	No results	Full match	No results	265003.250315	221233.721728	366048.219843	374621.663206	365335.543505	431383.946923	3207737.22501	278591.487231	318171.496992	315271.054941	281210.166917	245114.299109	261650.79306	290055.976342	317025.700624	210867.834273	323927.49263	495302.72262	267537.179986	225576.351355	249949.30224	257324.968746	267775.378643
Com_1841_pos	SM (d27:0/15:1)	C47 H95 N2 O6 P	814.692	15.784	No results	Full match	No results	1493422.48011	344318.712675	446410.302322	34904409.9285	5634865.72686	13189220.7197	38964429.2685	2110450.41734	9713006.5432	9304772.42411	1681198.62436	1303015.10105	1045011.76502	684989.941785	236248.277585	380969.224532	511586.447607	5858262.43707	3653461.06196	91778.8386633	110640.431228	186701.531762	16989293.312
Com_1380_pos	PC (18:1e/17:0)	C43 H86 N O7 P	759.6138	16.84	No results	Full match	No results	348356.862634	514750.007305	528292.778138	33700298.6871	94462867.8402	29713131.5801	114167129.256	9037133.98885	15229402.9755	13964012.7725	7567862.61743	9768466.48749	3325448.52543	7657103.80885	352670.159909	311279.95561	581412.555857	810255.906158	1372416.34111	313273.722006	6419199.58447	10187389.5071	10654681.8724
Com_2926_pos	LPE 19:1	C24 H48 N O7 P	493.31655	14.541	No results	Full match	Full match	3793789.22087	8914257.07073	4325639.72016	1814615.72738	1508161.00082	1540626.78324	2067276.77868	1997624.47422	2449518.47086	6000649.46181	3202460.87709	7899024.10173	2743908.96518	5721581.12029	22761131.8544	23857717.4054	21571175.7253	14731148.1305	9736922.92359	13330186.3642	4936113.95909	7243007.25891	1933282.36824
Com_9612_pos	PE (18:3e/3:0)	C26 H48 N O7 P	517.31633	13.603	No results	Full match	Full match	476133.338704	752384.02441	832930.517208	2064936.09185	1968218.41862	1268718.81197	3914548.30227	2539173.53345	1033669.65566	1097291.76322	1010861.17839	2193451.67082	926982.231416	741494.479583	160012.039259	187724.95184	240103.379196	140002.298593	631094.960117	567583.10626	338566.474488	370512.450008	365817.134314
Com_8083_pos	Vitexin	C21 H20 O10	454.08857	7.524	Invalid mass	No results	No results	4498195.63297	5193747.0843	1822677.82206	1241600.7156	2197163.35417	2504640.23796	2903905.08301	303093.809446	679550.509411	3499051.97363	1605983.55588	851734.614008	2309729.11483	1646955.28764	49916.0584631	92589.2799508	59469.2130103	71359.2380282	50797.7465864	58726.348787	68966.1159425	66329.8335923	71527.7917654
Com_6918_pos	LPE 15:0	C20 H42 N O7 P	439.26923	14.46	No results	Full match	No results	699055.650143	2463981.5929	532646.848676	394036.773562	268284.201254	367298.79201	474010.93018	900181.231257	844528.38775	2156507.29262	1336132.42459	1688559.4341	1417023.48967	4169991.19379	1564339.48089	1367056.63487	1481994.88239	1866662.29343	4578308.07998	2779806.53984	1826464.67282	1404826.23917	683567.599526
Com_773_pos	6-Methylquinoline	C10 H9 N	143.07349	6.768	Full match	No results	No results	51973948.0011	47397561.4546	45165847.0978	80202114.8256	60480547.4429	75387553.5212	69561324.0435	136639559.876	93991419.6688	77549641.1368	78433406.6711	72142710.1245	86835492.5076	47929986.9466	36049257.3823	37696724.605	37033644.2953	183762535.312	165075698.824	143128173.817	192475635.824	136240574.616	201579056.049
Com_2194_pos	L-Arginine	C6 H14 N4 O2	174.11161	1.239	No results	No results	Full match	1246863.43832	24338715.4773	24656035.2691	26667259.3045	34073533.0496	27030011.839	26751979.0825	41663218.4449	17740445.0123	54639976.0897	16178096.1322	33215514.7096	4802439.06589	5102645.23109	14422196.3423	15597856.4386	26875905.1847	12210950.3759	20615707.658	20891701.6205	26185831.7827	13876025.32	3357522.8449
Com_16526_pos	SM (d22:3/22:1)	C49 H93 N2 O6 P	836.67345	15.705	No results	Full match	No results	39943.1767033	28298.5804514	61059.0872626	55001.7579425	71082.1503755	76627.0337016	213460.786434	70337.3586227	104659.938925	961115.551225	1010135.30895	126734.595417	102684.58364	67115.8972809	94982.3474039	122732.583049	128600.257097	496654.016605	387907.359606	34737.4782257	38878.0639293	41797.4538377	17711.101605
Com_4416_pos	4,6,8-trihydroxy-7-methoxy-3-methyl-3,4-dihydro-1H-2-benzopyran-1-one	C11 H12 O6	262.04952	10.271	Invalid mass	No results	No results	1472642.88654	2155976.58781	1978661.32444	2315266.62823	1892469.73896	2468320.86797	1885474.03278	1212618.08863	2448586.3646	1996469.84242	1458082.38026	1592825.31816	1903703.05719	1740946.77437	14479626.8252	15582126.1112	11737077.5441	5813843.39705	1137866.87984	1297954.34576	1493894.10396	1553184.1912	1678419.241
Com_6057_pos	PC (16:1e/22:2)	C46 H88 N O7 P	797.62926	16.595	No results	Full match	No results	114755.933071	81981.9373213	438204.26647	377425.35767	330514.564409	113287.490343	678834.774766	9801886.43416	67205.0609299	3453935.90482	214629.799316	138167.666236	236374.104568	74716.8411344	31588.768537	32569.0825923	34087.6553674	16439.1081321	42549.5143158	21675.7004734	86182.4359722	144723.488217	4305843.38675
Com_12606_pos	Radicicol	C18 H17 Cl O6	386.05668	12.244	Invalid mass	No results	No results	286374.688526	381834.035949	458245.324352	504738.689397	425484.705629	426313.27105	355536.468806	344794.917411	358543.944186	323585.576279	274136.323898	256070.630072	313391.812034	2059631.93639	1250411.59838	1105965.6385	1088541.4959	253936.607822	240130.296245	237546.492337	265769.530821	264815.440162	281514.482945
Com_16794_pos	nor-6��-��xycodol	C17 H21 N O4	303.14997	9.436	Invalid mass	No results	No results	79749.2787903	88461.9760104	123411.477683	114205.977252	127310.153985	125235.612565	109769.131767	75206.0394991	150207.020877	86465.1941434	103801.604814	70042.3358411	84626.4212313	75455.7052703	69881.0030172	110423.297725	86846.2480366	895282.357981	480175.870423	529150.617698	456815.922746	184912.556564	651630.074888
Com_7482_pos	6-Pentyl-2H-pyran-2-one	C10 H14 O2	166.09936	10.246	Full match	No results	No results	2946334.46442	6041982.52396	6549466.88259	2025450.7184	4423689.04545	3866970.45053	2493453.79878	3362408.0343	4156188.49289	3995520.19237	2882794.3835	3875394.32776	4181122.65381	3199964.66483	1036109.57065	1297320.31209	1107934.33391	1289692.2256	814815.29859	3119266.95273	1380096.87533	3485239.10972	3707812.98828
Com_13738_pos	Dl-Lanthionine	C6 H12 N2 O4 S	208.05233	11.628	No results	No results	Full match	252300.010878	162308.997513	256216.540511	146991.557427	124524.987925	214673.520487	183140.454596	241349.817423	379559.746699	726093.038352	368358.97033	364874.53528	338161.540346	399745.5062	646009.895783	561949.411384	504803.178606	1012590.78495	1022103.65563	924189.869953	1226184.67648	197118.36399	366898.816226
Com_2891_pos	Lysopc 18:2	C26 H50 N O7 P	519.33458	14.085	No results	No results	Full match	7820352.60884	31367542.8959	14935068.7864	2675202.99581	8756832.65557	2461732.90285	9796608.37249	8305223.34979	6774557.18915	20696548.2692	6353547.68244	21468871.8482	14366114.5808	21021054.3716	2960369.74356	3699577.34043	4712093.01513	18736044.2121	20433971.0908	17337186.8244	8553116.16329	11443887.6867	3152352.97198
Com_12978_pos	2-({2-[(3-methyl-5-cinnolinyl)amino]-2-oxoethyl}sulfanyl)acetic acid	C13 H13 N3 O3 S	291.07162	10.505	Invalid mass	No results	No results	1446752.53075	511842.890469	1920935.99449	1736352.07745	1307816.88402	1814592.87097	1932687.97484	141654.802098	1627913.48916	99963.8496334	1133561.84724	881972.143134	810657.482216	157891.947011	155547.624059	116156.016486	172565.1839	301511.011886	80453.58563	56802.5586259	63702.2230613	61438.6821886	70482.1219331
Com_1286_pos	PC (18:3e/21:2)	C47 H86 N O7 P	807.61372	15.578	No results	Full match	No results	31323301.4966	20648054.2667	90817336.011	117136638.034	71728153.0211	10485978.6447	128370369.534	26814153.1779	8325789.39814	1719125.0146	1544887.52184	3709804.19687	9048187.03407	39948041.3953	213495.188757	192960.046439	346715.533437	121343.203935	771537.366777	1022764.28326	48994121.1225	24828479.6477	31795751.8438
Com_5375_pos	Ciprostene	C22 H36 O4	346.25019	12.797	Invalid mass	No results	No match	5258014.8765	4249744.41104	4564520.05254	3197293.48564	4282382.52374	6237642.83717	11727584.2775	6146813.27787	5959349.96315	6740961.94811	6173093.00118	5035980.46753	4881470.19592	3772633.86068	2039763.78338	2227397.01036	2131942.71566	2762635.88079	4222756.22037	2789069.22015	3434738.46835	3614767.99924	3477379.62943
Com_15775_pos	Thr-Leu	C10 H20 N2 O4	232.14174	8.256	No results	No results	Full match	225282.411952	1070901.86617	651238.067531	203812.115512	434456.762344	428583.262203	288178.828193	258269.904535	180164.337433	1088985.34066	175722.30163	506575.854657	529699.860054	959075.820307	156447.027037	152621.148636	181498.902176	110532.347148	170214.413457	183650.752835	279122.119172	260026.334662	419433.782323
Com_2185_pos	Isobutyryl carnitine	C11 H21 N O4	231.14659	5.747	No results	No results	Full match	52112.8307151	71137.8011433	82305.7951349	91570.7013568	85896.0132375	123231.937205	59895.8572048	79558.2509752	107576.886504	64316.7900203	81847.2914661	152024.33089	118135.291611	56359.580809	47351922.9217	44851701.0252	53167911.1125	2216800.80133	2695995.72876	316124.25112	188694.628298	78980.4045961	154715.646445
Com_4079_pos	N,N-Dimethylsphingosine	C20 H41 N O2	327.31297	13.544	Full match	No results	No results	594835.496736	610763.931844	747527.600693	600215.938741	598121.92352	608544.686818	968862.636937	804401.763179	756912.971527	1262242.66652	1077958.49847	1073171.61499	786989.897804	2165568.35661	3746868.82557	3403126.83808	3575099.24255	1116637.4844	11502895.8837	8149841.47614	816285.723824	854744.730647	604096.597434
Com_1599_pos	PC (19:0/19:1)	C46 H90 N O8 P	815.63884	16.78	No results	Full match	No results	877034.730903	2866985.29037	4281223.24415	5025020.8185	4194044.03847	11701500.7919	89106040.6076	17935261.8966	73734534.0807	15080258.0361	10456158.3524	9096781.28794	6439026.12058	5203851.62159	536195.930964	531566.350453	623654.166519	1069030.77937	2173753.60229	412427.716137	2979387.72661	1354899.95694	4601425.84227
Com_3526_pos	PC (16:0e/21:2)	C45 H88 N O7 P	785.627	15.191	No results	Full match	No results	407827.922455	362733.712037	470028.958355	466681.708876	279578.315937	358705.720366	107432.326701	148217.074229	268452.388415	133668.182904	486136.494858	246179.613597	303669.00706	341154.69276	227332.171138	341658.829155	220724.373867	197465.306398	65305.3547635	311150.573918	290158.167631	374709.274803	249198.233629
Com_2223_pos	Isoquinoline	C9 H7 N	129.05783	6.768	Full match	No results	No results	9213080.36054	8300495.1031	7832771.00192	16470823.5161	13002747.6964	13664140.7121	11600830.6083	27614483.4943	21485966.9433	15955814.3412	16028355.8814	12638273.9078	17330850.3376	9516593.76926	11497667.7147	12001359.9587	11007364.3651	43268696.7794	31488016.0928	27730580.7798	35984040.9571	3117804.503	39168134.6947
Com_5260_pos	Deoxycorticosterone	C21 H30 O3	330.21866	13.663	No results	No results	Full match	4468855.30357	4146200.008	3426448.51717	1098056.02986	1815915.76694	1281986.54719	6703581.26181	2922877.29841	4739719.53567	3504217.99158	6676785.16061	5704028.11473	2735313.36404	3181543.9677	3653934.81994	3999199.94735	4300175.6814	2849277.17088	7427579.7688	5176863.70109	1900770.62282	2478668.83763	2353173.528
Com_6177_pos	Pinocembrin	C15 H12 O4	256.07316	11.983	Full match	No results	Full match	7071811.31078	448991.564785	4641601.9007	9952058.83429	348532.589879	2708083.61112	550539.021747	561305.333784	673976.741689	542262.638807	380910.008872	435313.531887	661740.052494	641420.140638	933560.126985	731797.007091	994639.742894	520147.249042	384649.609862	359147.992796	468488.59363	356258.570663	675191.49663
Com_6816_pos	2-(14,15-Epoxyeicosatrienoyl) glycerol	C23 H38 O5	376.25853	14.287	Invalid mass	No results	No results	2278382.96933	1350731.87067	823548.01202	1068898.21007	910611.903467	781051.612952	1295019.59776	766739.129375	2301577.66531	1524186.90152	2891031.09505	1818882.64396	1413844.06761	1180413.90308	1625222.9647	1641685.26196	1474691.19656	1730257.65378	4716820.10162	2455696.29434	1402895.23249	876922.54179	845427.991202
Com_1501_pos	8-Hydroxyquinoline	C9 H7 N O	145.05251	3.175	Full match	Full match	No results	2212701.07567	2538269.87173	3132132.38166	2969465.52219	2628282.3697	3378798.02455	2952107.75302	2832274.57037	6764018.12566	3169882.76826	4084124.73167	2737961.45371	4082310.12618	2958794.20681	79503746.8842	94682481.8312	95209586.1751	14892779.9671	8495717.27934	6953778.85784	9772074.24006	8883029.18901	8069734.38537
Com_5588_pos	PC (16:0e/19:1)	C43 H86 N O7 P	759.609	14.039	No results	Invalid mass	No results	176890.697101	260505.151512	234737.194086	241020.917389	228512.012218	12934002.6042	317431.357303	478154.80943	225406.087059	214585.133103	207890.384507	176894.953884	223260.60637	226342.301684	165461.278247	113761.31806	160273.751524	144952.492287	147281.221988	184332.967167	140186.618513	176836.719118	173197.238103
Com_13277_pos	PC (16:1e/26:4)	C50 H92 N O7 P	849.65934	16.399	No results	Full match	No results	212339.826	96720.140569	126525.332459	202571.150652	1506519.75302	1875791.55313	1048448.76636	339366.754471	2357956.17139	174785.834911	186499.615738	155754.215853	382483.045661	276167.097421	664625.238673	556620.459184	670911.857906	121224.878559	98181.0185092	50653.3461895	31727.082069	418512.781225	132183.109079
Com_2043_pos	PC (19:1/19:2)	C46 H86 N O8 P	811.60848	15.656	No results	Full match	No results	4358374.22381	11970030.9401	20543151.9549	58886545.8701	38206010.2013	69544835.0502	26431816.2138	8079720.74333	15042627.0422	9736661.86166	2557045.30959	9840429.86408	10796963.6793	27483720.1408	2685702.86675	2068957.27136	1602932.9109	437401.657475	6833737.10698	1081221.91603	16061315.1465	10591596.6363	281981.168737
Com_12338_pos	PC (18:3e/24:4)	C50 H88 N O7 P	845.62889	15.558	No results	Full match	No results	509753.337374	177710.6813	1499053.83937	1328790.25137	898136.297018	871791.882841	2207375.82417	852318.097775	393995.261344	206558.51029	523805.863487	121487.034702	242884.922895	936915.581175	205775.045187	199561.575066	214446.956372	132980.400819	128162.323424	146614.438359	978620.316212	447688.401914	549333.419411
Com_7535_pos	5-Methylcytosine	C5 H7 N3 O	125.05891	1.423	No results	No results	Full match	2098825.24734	1772711.95968	1692892.09603	2300285.00969	3090213.55044	2276369.80193	1973840.54591	1902854.18444	3663593.12702	2978094.87492	2583218.12943	2814155.71185	2800832.02146	2213874.46796	1003770.05612	1428400.76281	1086369.20172	6138301.41112	2628721.69419	3407280.14816	3704267.63668	3536762.78432	3427427.11865
Com_2293_pos	PC (14:1e/24:2)	C46 H88 N O7 P	797.62974	15.161	No results	Full match	No results	4182125.1033	10878424.7421	48013697.2291	6557226.62034	12926633.39	4724316.82353	16624286.9259	1862876.89248	26253854.5441	22024439.5944	50572749.2301	11601031.3504	7323226.70262	4069890.12722	687968.100658	623263.913078	1141327.68834	3264080.824	2074695.05247	7194039.31408	9537312.49974	5680924.28098	2477672.86772
Com_9246_pos	1-Methyladenosine	C11 H15 N5 O4	281.11195	5.508	No results	No results	Full match	3410924.00114	3256181.69616	3138177.57325	2513553.82401	4069072.76881	3505204.12242	1729171.57863	1847643.25028	942205.704321	3679185.37888	520156.104051	2121549.80903	2590196.58549	1256813.19454	1787578.63362	1551129.88386	1228738.19459	177185.194658	223639.871284	65346.9291724	238220.050219	198971.805027	397914.504188
Com_842_pos	PC (14:1e/16:0)	C38 H76 N O7 P	689.53535	15.562	No results	Full match	No results	110582985.034	44174942.2492	239757744.383	129359554.467	25821137.5776	58185606.8506	17623144.2301	17993358.7505	34932762.3548	8124482.47888	61859702.6864	49721322.9778	48230459.2422	42914168.2648	353464.891997	342791.860469	355520.381554	5998101.02733	1608931.10201	127275551.581	38703245.961	70473251.902	61285720.9379
Com_1965_pos	ACar 13:0	C20 H40 N O4	357.28711	13.102	No results	Invalid mass	No results	13843869.2699	13275957.2616	1718804.7572	2730940.28628	15584438.162	15006361.4059	36785515.3759	3977013.17703	727275.434926	2241155.72687	656567.941365	1649294.09431	3271344.40462	62337223.0669	545999.357741	594102.831757	673416.199802	217374.215379	239148.983816	565341.24963	373384.135815	3138500.3067	17539694.1943
Com_582_pos	Oleamide	C18 H35 N O	281.27137	14.07	Full match	No results	No results	5859210.43055	19238370.5152	417693764.746	121103604.31	8425754.20433	72937210.7455	7992879.96788	7822648.71348	10277801.2563	8778884.6349	9194975.32703	8479249.59093	8529350.90607	9521373.32583	4102349.56151	4787742.79963	4653373.35029	9374874.47874	6292456.46271	6230421.37585	5111067.23862	6382446.10391	6997358.00483
Com_14666_pos	PC (14:0e/20:0)	C42 H86 N O7 P	747.61022	14.859	No results	Invalid mass	No results	251787.542998	25236.3803705	31906.1179018	77010.0439072	162924.954907	75573.0799503	93594.4927064	43324.0699187	39830.0614104	48791.563183	66705.4560414	51348.3122561	40182.8164474	27339.8092869	89489.8686126	180684.977312	169549.224262	52965.6122653	31663.8241229	33960.9168421	25761.9353479	121156.297876	26005.2462082
Com_14538_pos	PC (20:5e/20:3)	C48 H82 N O7 P	815.5674	14.321	No results	Invalid mass	No results	164356.206839	175667.351115	530120.715669	207900.673261	140122.170886	372121.093005	275962.886569	173612.962632	1855477.20532	670412.350204	1196546.73784	206238.906059	144395.205352	111924.297618	111592.792129	142929.149974	190625.865585	127282.983545	99985.4905563	164990.753334	129325.839748	100546.348058	126860.905217
Com_5691_pos	PC (14:0e/26:4)	C48 H90 N O7 P	823.64558	15.303	No results	Full match	No results	2167434.43155	2887711.67516	2184157.32009	6848020.87958	2617649.95448	11042933.5695	3408747.56211	1749263.28427	2088503.791	956309.762559	1546627.39056	957024.097419	737957.899635	2447761.21274	902943.838651	1216565.85066	1081629.17075	1167436.70624	1014142.5087	561038.130008	561752.305157	3346046.42978	1982336.85631
Com_1365_pos	Palmitoleic acid	C16 H30 O2	254.22417	14.541	Full match	No results	Full match	22504093.1805	17753517.7623	9336672.06522	4600522.81914	6466314.2635	2016472.00214	9207004.94799	9055109.92403	12210108.4301	15761620.3944	25779472.7422	21684703.8974	14302611.679	28396535.5224	36116371.7921	35727807.6614	24055964.5214	41803220.7336	70995565.0367	76978986.6997	44646053.237	37738840.598	5024888.30887
Com_6462_pos	2-(Formylamino)Benzoic Acid	C8 H7 N O3	165.04267	7.244	No results	No results	Full match	6877481.77777	3957712.95767	7761840.32411	6343624.7127	6810942.94478	8216161.44762	7025206.15647	1600942.44941	8369647.65085	2172273.65178	5988362.67018	707371.127088	3846594.67815	1767497.45856	776085.201801	693645.191418	756887.458777	4966033.00118	559735.670767	649736.246163	738606.644242	3560580.59444	1299613.26822
Com_503_pos	Coumarin	C9 H6 O2	146.03665	2.108	Full match	Full match	Full match	117631676.786	203186139.717	101726966.256	132857772.508	143136548.582	173192472.066	134082862.453	222687008.318	143393410.371	132794122.953	101095504.325	133505341.346	115902419.348	66122113.7167	185929638.408	330255245.867	269884500.747	336025648.532	311411518.006	231083961.174	274657619.26	390124630.811	139612828.628
Com_1302_pos	SM (d26:1/16:2)	C47 H91 N2 O6 P	810.66008	14.954	No results	Full match	No results	10124338.845	2661554.23003	8597694.51975	5891330.02454	12951927.111	74827734.5173	35714030.2706	44947474.4482	48988534.3915	12997694.7214	25766651.7523	17243307.0224	35050448.3728	25059554.289	1221905.74997	1446335.11292	967004.748939	762559.794956	575803.766457	12145934.4354	1637902.03463	6241277.89151	14853163.8225
Com_9138_pos	��-Glutamylglutamic acid	C10 H16 N2 O7	276.09516	1.43	No results	No results	Full match	1851538.41385	1672849.24965	1162121.26066	2435230.86661	2444507.31115	3069292.47277	1853195.52243	2170634.95726	2837652.09907	3156342.38409	2902424.28267	2899762.07649	1998015.85009	1617254.61451	403978.814182	550662.022829	482214.993044	4133184.13656	2070839.10772	2263571.88388	2977423.34401	3082627.71313	2389609.82152
Com_216_pos	Betaine	C5 H11 N O2	117.07908	1.475	Full match	Full match	Full match	613795089.386	681891790.493	702132301.561	896869828.029	875165533.01	722510475.805	801665167.456	979056057.219	901366546.315	811055974.497	725316453.415	796896161.104	861460445.754	552572188.703	520406518.867	528067751.976	470768990.58	836072479.204	880330456.664	954192778.535	1062683360.46	1064677126.33	1335600983.76
Com_4723_pos	Adenosine diphosphate (ADP)	C10 H15 N5 O10 P2	427.02878	1.43	Full match	No results	Full match	3762421.9298	1761933.23204	2600914.75647	4528377.25147	4189600.1844	10101115.6857	4093700.02659	7085398.3487	19081570.1797	4959702.35034	14051130.0828	5713902.02069	4246770.73095	7785695.59593	401664.68101	448063.109405	462825.89346	5448858.89477	658907.90119	862152.387767	907331.692767	1335841.68912	1792090.78961
Com_43_pos	D-Sphingosine	C18 H37 N O2	299.28194	13.721	Full match	No results	No results	4178336482.62	984141017.555	123312154.246	117993195.772	826273040.3	141895000.662	3722225443.05	341281842.202	434616504.109	406457425.803	943851439.891	684922795.627	450919210.941	822476654.605	8648325.57903	9223957.96501	8355256.15474	9349241.27022	14611456.0772	17783598.862	24974348.4882	882017302.899	342995927.985
Com_7868_pos	Lenalidomide	C13 H13 N3 O3	276.12048	10.659	Invalid mass	No results	No results	4264595.73875	2219652.1122	3633985.52415	2018151.69021	3447229.43923	3401328.97496	2408121.07403	2135272.32046	2965600.54353	2790215.53743	6025631.19637	2423190.55808	1945008.85461	2328623.60572	806161.588949	1081410.9203	1127821.67608	2156728.94853	1380860.47935	1023383.07368	872681.763612	1364892.26826	1119142.46018
Com_5727_pos	N1-prop-2-ynyl-2,5-di(2,2,2-trifluoroethoxy)benzene-1-sulfonamide	C13 H11 F6 N O4 S	391.02669	1.5	Invalid mass	No results	No results	1433939.29244	504726.689473	862269.052808	568447.568611	1586018.08044	730897.945026	566430.08984	676892.517854	3592170.92507	550048.910726	1298266.37914	1029566.50339	643163.957832	1175869.7262	302051.571616	344826.180876	356187.514443	8591871.63344	6431762.06441	3625236.85024	5766473.88662	4734676.04669	4897306.30798
Com_12748_pos	PC (22:6e/2:0)	C32 H54 N O7 P	595.3634	14.68	No results	Full match	No results	1628027.16355	1149751.3163	1422777.15099	209682.492128	772648.168959	145444.963519	585703.343001	445612.018634	436067.964328	1865271.95234	624301.888006	1758488.03924	471717.446901	1261765.90387	912212.952898	1145058.97448	691485.879227	257774.206166	441232.139783	171619.510315	92978.2294817	166121.334452	109582.916672
Com_2698_pos	SM (d19:1/21:1)	C45 H89 N2 O6 P	784.64458	16.602	No results	Full match	No results	3972105.81918	5604463.36603	9712093.98575	11875235.3438	18753568.5756	10628694.0007	37483845.3193	15922889.6047	25148006.2215	26440200.0009	12148392.1178	20910246.0228	21226166.9727	7733755.13656	252384.078455	201108.362292	182632.429371	119594.992762	7340647.09941	1658241.53184	2552067.40899	5355472.28093	9019981.9093
Com_1043_pos	PC (14:0e/14:0)	C36 H74 N O7 P	625.56419	15.394	No results	Invalid mass	No results	142303869.508	98462706.8939	166046289.574	149214914.126	66935612.5922	121404150.045	15423658.4615	23105988.4393	42573817.4679	18104877.2347	57165441.1828	34976369.4351	85457584.0017	79125526.222	1275452.58464	1606759.69263	845459.582986	31134133.3048	5141364.4488	112963044.561	47165985.538	78129073.5429	50299573.3932
Com_1792_pos	11��-Hydroxyandrosterone	C19 H30 O3	306.21881	12.439	Full match	No results	No results	58667856.5537	23465995.5654	32368315.2774	20341809.4782	38077565.1162	44707121.0478	29466722.1537	32860172.0887	34742127.1782	31531826.3338	21458097.9181	52193085.9814	17501040.1102	29298769.153	11435895.8192	11216961.9014	14249599.8774	20082049.4841	16383892.0334	28829290.1355	24705231.9928	37863277.8775	30302837.081
Com_26041_pos	4-[3,5-di(tert-butyl)-1H-pyrazol-1-yl]benzoic acid	C18 H24 N2 O2	600.37076	5.184	Invalid mass	No results	No results	4159.44116274	4515.65438131	5165.81847843	5549.57952386	16115.2399548	6096.21661454	4850.15882741	5172.12044287	11518.0746092	49840.3213675	4522.98333245	23129.0951614	22728.3089603	23009.5940443	4224.02926123	5939.19186959	6249.17950479	28186.4969579	22722.8172601	25563.7209345	32604.0578215	8952.03008702	12699.8446749
Com_9485_pos	PC (14:1e/26:1)	C48 H94 N O7 P	827.67284	13.406	No results	Full match	No results	424705.964582	428489.150624	423498.041221	585714.964484	384603.197378	712772.064183	1057238.71549	692488.585632	622664.018312	397995.438149	357759.533949	373014.067981	331228.724579	481526.071245	913182.11686	761131.686616	571214.771732	460331.208136	653700.167522	920696.271253	1049176.69981	401511.990026	409445.568078
Com_200_pos	4-Hydroxybenzaldehyde	C7 H6 O2	122.03686	2.135	Full match	Full match	No results	610116287.611	369688634.575	319736306.566	485062785.327	864952654.859	671364601.081	428757737.23	547001430.276	714527233.895	647992857.902	565917081.414	383642257.47	513277926.461	302975868.683	1406641432.33	746649367.347	1074602165.57	719316296.183	663919056.919	501704332.473	472353366.442	320722648.702	802977090.046
Com_3688_pos	PC (17:0/18:0)	C43 H86 N O8 P	775.60899	16.855	No results	Full match	No results	260080.741688	325999.709344	611774.849273	2488718.81555	6752951.78426	2586050.47235	22318653.9947	945781.338096	265056.900413	210125.022314	211658.491686	712348.352554	1421820.43615	1159985.20368	185239.572324	155691.462789	287602.148616	358275.452917	222875.324606	237487.880179	721201.868049	1092457.87776	1436670.90513
Com_3060_pos	PC (18:2e/2:0)	C28 H54 N O7 P	547.36319	14.924	No results	Full match	No results	11430196.0973	28470432.9092	16931173.1879	707592.560264	9384222.48406	766928.363697	5506301.41354	4815685.48861	1255903.32514	13937096.4569	5145839.67169	10809070.3376	5069556.51471	22834019.672	19448993.168	21559249.6497	11174200.0033	5787199.21539	6032208.55662	5458875.2161	3717859.89695	1975650.2606	1202436.78698
Com_6431_pos	Tomatidine	C27 H45 N O2	415.34423	13.178	Full match	No results	No results	850358.814968	825820.663374	284346.968552	408731.533766	277223.578709	274631.055725	669453.426978	206163.924472	217441.436918	141322.837384	131955.183168	146056.038343	168536.896895	200631.291446	1317268.44456	1218745.3443	1180227.29794	841272.704508	5283534.20054	3831995.25729	1952702.39877	289736.50114	178388.839285
Com_1209_pos	PC (16:0e/20:4)	C44 H82 N O7 P	767.58207	16.63	No results	Full match	No results	69536980.1607	36875710.0132	142872162.055	101784164.183	77373971.482	84193757.4663	8612927.13557	24019786.131	29199160.9133	26427629.0707	128110747.857	74465285.0951	71556150.285	57067821.3417	7483179.4832	14811274.9881	9224872.58957	23614376.073	14191739.5022	71137036.497	13201033.0427	70877679.2493	53083031.2374
Com_9601_pos	ACar 18:2	C25 H46 N O4	423.33445	13.731	No results	Invalid mass	No results	1704151.00489	1400853.37157	1217898.02957	775395.320497	755161.441701	568388.160897	2896640.74272	1642311.47802	1598151.52464	2461281.73421	3104236.1402	3776919.64047	1328239.29346	3771491.74124	479023.018165	524190.656605	582799.038269	446819.16939	701082.512451	875590.499783	1087615.15086	2529133.49899	1300143.7797
Com_3361_pos	1,2-dihydroxyheptadec-16-yn-4-yl acetate	C19 H34 O4	326.24536	14.159	Full match	No results	No results	3234430.65517	4132664.13119	1238409.33893	626352.203387	686929.925438	694467.069451	22534091.7558	3693874.8828	3189715.01632	5492956.60445	4509888.49194	4717827.31987	27681666.6045	2860752.93287	2632807.01203	3250381.02392	2570437.88541	1755948.5959	8802311.92623	2936230.22394	2079796.87817	2501220.72259	1614271.33544
Com_3573_pos	PC (18:0e/20:1)	C46 H92 N O7 P	801.65951	16.321	No results	Full match	No results	1329050.13967	1017961.33216	350910.694939	4240202.74448	9142477.86879	17507937.4171	23508843.5475	1811129.91511	11927422.9167	105587.971026	132071.267526	114442.378958	116406.212548	315181.068833	262160.85091	306880.91131	312260.081528	131663.539375	85999.8224009	55455.1226128	43666.7737079	56022.7925206	2028520.15603
Com_1299_pos	SM (d27:1/15:0)	C47 H95 N2 O6 P	814.68264	16.806	No results	Invalid mass	No results	571568.561567	274547.060553	454259.242188	418700.424482	34828603.1287	24025186.3303	96187154.6491	95352685.559	163304566.949	14534118.3056	8345229.55946	10461301.0306	22369650.149	7227448.5424	343567.484863	330921.717387	401988.179015	684981.356441	326231.210694	963766.482071	284539.77471	1800478.64032	11215215.7638
Com_11895_pos	6-(3-hydroxybutan-2-yl)-5-(hydroxymethyl)-4-methoxy-2H-pyran-2-one	C11 H16 O5	250.08127	9.607	Invalid mass	No results	No results	88360.8834	163338.200316	243253.169699	187073.084098	102908.337543	265384.538424	171071.833365	91560.3078385	456289.532075	821899.533879	235866.217753	265190.323812	284787.292777	129111.149152	309854.195847	273220.498223	361054.332507	1989447.81141	1435858.471	1140652.48851	1918581.04399	1574955.80488	1680829.25438
Com_22935_pos	PS (17:0/18:1)	C41 H78 N O10 P	775.54271	17.03	No results	Invalid mass	No results	273917.834778	144790.009052	49259.2426271	33790.2035413	28344.6284137	34476.7859658	50268.4544384	37843.7554524	40099.8375257	29632.1764514	28947.9768513	22353.0016396	24505.6071036	137458.459439	19749.0351556	21099.2347796	22741.5518784	32138.5501866	36032.4275416	36625.9452831	44191.4107716	30654.1516909	39880.5091451
Com_16025_pos	Muscone	C16 H30 O	238.22824	1.947	Invalid mass	No results	No results	415139.044991	478280.121097	565752.037753	663641.141453	1041764.15798	661263.042241	557562.04627	242447.547928	611872.483816	302523.402985	346489.255195	310674.067487	351278.905006	385479.51936	51092.6122032	66709.5902566	62484.0881117	428109.238314	76262.2617205	148580.085136	150031.242623	277140.039148	274997.856847
Com_16406_pos	1-allyl-4,5-diphenyl-2-(2-thienyl)-1H-imidazole	C22 H18 N2 S	342.12207	8.417	Invalid mass	No results	No results	812369.047312	293970.605789	401914.604971	287698.43763	248930.979666	668082.084935	1000491.43067	91940.4471517	116242.099536	156419.884699	93832.1527925	83717.702932	339668.040662	110397.15231	63343.8569433	66841.5639765	70212.1972554	68945.0511683	62058.6728133	56502.1807251	67712.970988	62642.8760059	83141.468335
Com_2904_pos	SM (d14:0/27:1)	C46 H93 N2 O6 P	800.6696	15.638	No results	Invalid mass	No results	15282724.4291	266408.458664	33337165.9749	240094.162124	2754136.95575	6151570.51275	60856.1799652	12017105.5155	15520129.3957	74917.7664967	219032.684839	58934.6110752	441842.908616	4616098.6807	78510.5841577	111215.980778	92268.8880044	51654.7890243	34938.0279402	55010.7185866	178582.227466	1565207.70278	1191781.53214
Com_12684_pos	Prostaglandin E2-1-glyceryl ester	C23 H38 O7	448.24273	11.829	Invalid mass	No results	No results	1646840.37059	1451271.37837	850847.208743	1450799.27722	926280.346916	1781641.99981	947007.820764	1046827.38324	1264156.49108	1009199.00781	1232484.17145	778022.847017	1351847.37237	859305.124195	1115358.76818	1045830.34328	1072868.80364	1364227.59666	649770.521022	1284152.54265	808440.508372	1026144.21125	1815261.22391
Com_2234_pos	N,N-Diethylethanolamine	C6 H15 N O	117.11556	2.392	Full match	No results	No results	15499940.0218	14257966.8528	51230071.5439	13306616.9192	25829967.8674	23681484.2284	6274567.15452	6860884.64503	7891336.62232	17908604.7506	11127458.0873	7106044.18408	9567579.82631	7153597.2805	544396.580249	781276.646051	546876.367508	1666624.54022	850357.99334	11371201.5511	8007089.40666	6547497.25468	6972529.60001
Com_4481_pos	Guanidineacetic Acid	C3 H7 N3 O2	117.05405	1.358	No results	No results	Full match	907024.684932	1490756.90828	812452.125466	4408506.17621	3669907.21097	3337713.83275	1460864.13019	5127440.94875	5725788.81945	3496016.80529	3803208.09149	4016727.19504	2899553.17148	1699954.03948	2025979.54338	2832266.07096	3431906.14764	9091816.14524	9803368.64993	6403838.93683	11196138.1319	6072914.95413	12045074.8658
Com_10621_pos	3-(1H-benzo[d]imidazol-2-yl)-6-ethyl-7-hydroxy-4H-chromen-4-one	C18 H14 N2 O3	306.09517	5.554	Invalid mass	No results	No results	247003.380496	196510.818224	200562.901946	198543.354702	247000.136151	220570.898513	180520.064129	700121.970454	730440.633081	399691.314589	335843.538418	281752.783288	371861.235798	189542.06557	144363.228951	156146.565354	167451.087718	1325990.26066	1913132.6035	802839.601165	1440666.16389	1070221.6002	1986663.48605
Com_2111_pos	PC (16:0e/22:4)	C46 H86 N O7 P	795.61356	15.489	No results	Full match	No results	14699538.8148	8511180.22902	56288670.6462	19214921.2079	13632431.7314	7155752.92288	21153308.7298	3858085.50744	366610.855176	215311.952001	168455.957991	235737.731841	818081.161349	10980880.0471	260472.912787	237146.740102	225537.619267	134151.701793	114228.033703	150956.232136	37081929.1431	17254043.4971	7218130.93487
Com_1405_pos	Eicosapentaenoic acid	C20 H30 O2	302.22404	14.764	Full match	Full match	Full match	83119924.6345	64587016.1886	72856412.4183	22349611.5189	42725715.4751	8492299.51742	56426589.548	11681545.0844	30263563.6348	37271182.8361	66168397.5881	39977983.6823	18228647.6929	43130057.8001	99182692.5154	91526642.4655	59728910.5543	41415501.7329	32191846.8523	17326889.022	18399357.7847	20381805.9654	12842097.9405
Com_5085_pos	11-Deoxy prostaglandin F1��	C20 H36 O4	362.24265	13.784	Invalid mass	No results	No results	3920256.63722	3494194.45363	3288606.62099	2145584.46864	2886684.89112	3840479.30711	5789218.91784	7263682.17496	6832578.25094	10392989.7569	9677435.59778	8267331.04396	4185953.33278	3923628.00402	6957127.12913	6770044.57149	8590467.06858	8185223.4036	7898984.45764	6273682.48788	3652248.46736	4091573.30555	4917869.37478
Com_479_pos	L-(+)-Citrulline	C6 H13 N3 O3	175.09549	1.384	Full match	Full match	Full match	89816231.0582	89194013.7459	62450450.312	185790408.852	134351896.128	164854125.922	86449401.1509	225795459.438	316485865.91	165574983.189	173402470.823	166389757.019	164692639.165	114702848.519	226567018.502	274104492.313	301642952.649	525043443.438	317199924.243	272912913.052	246621993.405	279164646.125	395807316.812
Com_9287_pos	S-(Methyl)Glutathione	C11 H19 N3 O6 S	321.09908	11.339	No results	No results	Full match	98675.7433141	124079.658584	157059.572723	152544.082516	141154.686505	155646.0568	150583.575423	173330.516012	177307.157006	139221.845884	122788.86176	109199.747929	135081.493893	121335.83005	1123912.49409	1162290.66301	1307843.6352	2985339.75786	708584.028996	119009.274433	151937.228001	92322.330676	96502.3190934
Com_9784_pos	PC (18:0/18:0)	C44 H88 N O8 P	789.62346	16.181	No results	Full match	No results	447617.596737	239138.360535	701893.671538	1341130.31502	3619852.97837	4348442.13145	2572528.24915	336246.897399	1057555.73903	88743.9396707	90151.29352	96270.5717669	110483.157101	60675.5232291	181268.942544	386567.905018	291563.718115	138994.492487	68726.2107464	49507.7834721	21538.3561762	231986.477747	255949.847639
Com_4728_pos	Nicotinamide adenine dinucleotide phosphate (NADP+)	C21 H28 N7 O17 P3	743.0743	1.432	Full match	Full match	No results	5230161.8869	2123930.95328	2298623.77123	5030495.61283	5285210.02158	8994928.40471	2993400.57613	9457249.37993	13571460.6866	8078917.51572	10229087.2399	6381276.83724	8381541.64559	9780108.62771	433779.27594	574459.39983	528229.419587	13936741.7185	2953254.12883	4076093.30669	4588118.00979	7585566.87629	5239803.0635
Com_1595_pos	LPE 22:4	C27 H48 N O7 P	529.31633	13.143	No results	Full match	No results	2847497.27328	5135420.66608	10187058.9784	79868984.4068	86263171.6383	51480870.0895	44050817.0063	13622914.9928	17352461.1267	11612329.1839	7781001.30165	5653728.71961	10936443.8753	9774829.83616	1475640.26273	1510429.17445	1537178.05543	608721.630139	679541.987376	966673.221449	1322603.49203	1443329.82529	5788167.80591
Com_6467_pos	Sedanolide	C12 H18 O2	194.13063	11.86	Full match	No results	No results	5445830.50691	5656141.58939	8574520.41209	6266281.43672	7659873.36323	7587391.3817	7451123.39846	4649829.28936	9196389.12177	5795306.15058	6374027.6655	6670765.77583	7544493.89409	7285701.47428	2300971.12321	1982389.24992	2021585.51199	7318495.67473	3789433.58047	4897923.90716	4972133.30324	5659332.14306	5411038.38188
Com_4274_pos	Psychosine	C24 H47 N O7	461.3348	13.215	Full match	No results	No results	256346.209615	444519.72494	597747.772685	633902.962806	477864.512268	614958.563207	436898.578165	376022.937816	405363.690173	335205.413859	296568.769846	295181.12789	314193.740734	380417.144108	1007373.90188	873835.615814	470975.434834	843574.012607	10345708.6115	10752417.4755	13794901.0312	3091520.07568	325555.159376
Com_3906_pos	Dihydrothymine	C5 H8 N2 O2	128.0586	1.36	Full match	No results	No results	989156.361112	3990210.29582	3044896.89418	6710309.08304	5330888.82536	7447955.15004	4135003.47565	10503127.5173	10611691.1046	8374792.5276	6768661.79964	7383146.31573	6030743.79292	4430609.6198	4891430.90731	5782004.18528	5814679.48867	16287377.5284	12325377.1782	12635126.2535	14657242.9279	10058881.1186	16228653.9444
Com_1867_pos	PC (18:0/19:1)	C45 H88 N O8 P	801.62383	15.411	No results	Full match	No results	22896541.1451	2707534.95969	24746707.535	45957860.5594	65380021.5044	4731920.66188	22620305.6121	17635101.4274	12936900.7309	5208403.98528	4405416.86305	1574972.03969	12134170.3142	11334650.9007	890331.620545	787142.657067	746199.475176	801095.72059	697499.77907	2586891.79433	888311.857627	27966321.9966	9457041.02965
Com_7523_pos	3-[3-(beta-D-Glucopyranosyloxy)-2-methoxyphenyl]propanoic acid	C16 H22 O9	380.10426	12.62	Invalid mass	No results	No results	5196583.22046	5432155.61202	5821807.70135	1610684.07396	3549089.99707	684700.716812	6103462.56716	1469391.41397	2141069.86056	2244111.12415	1623033.73072	1672254.543	2085995.25387	5138370.41045	728015.658314	862713.264418	759285.982514	715967.56547	3331249.22092	1979595.59111	1928832.98601	3086528.06804	2098579.28821
Com_4459_pos	D-Panthenol	C9 H19 N O4	227.11308	6.243	Invalid mass	No results	No results	959185.816211	1036461.3164	550136.308256	2423185.79742	848666.240047	1735036.22166	2836967.85511	1620110.34011	3907769.60981	1813447.56964	1498437.56399	3452840.48743	2844245.10584	15934752.186	1753944.41689	1935837.35835	2063578.36265	496775.767148	985821.180148	10113900.5614	1177620.51319	2607330.13245	3080259.1855
Com_1999_pos	N-Acetylcysteine	C5 H9 N O3 S	163.03017	1.447	No results	No results	Full match	16746898.4889	30611049.5394	27502969.5843	56908878.5642	39515891.5078	46343174.2381	34118904.9285	63075025.3747	40121928.0828	62572865.6452	49229828.9708	38442159.1658	43083114.975	36220977.1866	1809514.48213	1999227.14527	1760706.33013	11472856.0103	36483120.216	36025449.0435	43491226.6408	21359868.4908	55937037.6824
Com_158_pos	Choline	C5 H13 N O	103.09988	1.569	Full match	Full match	No results	1374880472.65	611153856.751	2037670224.94	1041399027.8	1259354747.06	1060488106.19	954513237.436	551642337.66	597645433.552	593158274.746	297898090.217	185114506.575	592467385.994	559844571.061	883850775.354	940167803.631	999344062.369	126222791.854	109384918.62	106861078.55	132276096.736	116531004.308	149235400.409
Com_9063_pos	6�0�8-Hydroxytestosterone	C19 H28 O3	304.20107	12.446	Invalid mass	No results	No results	3305198.43185	3738390.88278	4440960.80078	4369990.31204	3460011.73169	5132969.89614	4315132.33568	3664024.23641	4778721.71236	3614419.28323	3312155.62388	3790340.62558	4271560.55576	3610382.03775	2499709.64161	2868757.59082	2138812.31723	2806977.51975	1219125.82203	2777057.99219	1839019.09646	2923372.94669	3766720.77492
Com_4073_pos	PE (22:6e/2:0)	C29 H48 N O7 P	553.31615	14.665	No results	Full match	No results	10099931.0756	7159298.21666	4108314.34239	2816783.74233	2607394.48202	838318.185742	6394457.53015	1190660.6401	3703049.48862	5667986.61102	9530475.14557	6605573.69921	2806577.21702	8144338.49563	7586830.67582	7284760.80485	5314641.64253	2666525.68261	11551110.0102	3935228.62826	3126051.21442	4935409.17919	998800.928224
Com_7615_pos	SM (d20:3/20:0)	C45 H87 N2 O6 P	782.62908	15.321	No results	Full match	No results	2129769.93043	5938346.08787	3171214.85324	3338170.83987	1032874.28712	1412537.25958	2766810.95428	2170201.85072	3650839.96735	3171231.87013	1678087.3875	1700490.23735	3702220.40021	2636166.57855	307649.617749	367548.331412	356907.246209	324044.118484	1513453.55147	646227.68928	2890169.97874	1243352.92514	1143285.81302
Com_3866_pos	15-Deoxy-��12,14-prostaglandin A1	C20 H30 O3	318.21862	13.442	Full match	No results	No results	11887840.656	10774226.1079	13261021.2395	5216588.92859	10197089.9862	10453788.1708	9282210.65792	13549646.1262	18424404.5587	14045789.6973	20614327.657	17809775.4796	11071576.9264	10978402.0827	9742239.77351	11042888.3981	11984159.8014	11759710.8396	7880951.64256	6919356.05135	9016250.49131	9122970.84122	11298736.5138
Com_4499_pos	PC (18:4e/22:3)	C48 H84 N O7 P	817.59795	16.575	No results	Full match	No results	5385324.72136	3238438.4708	4254963.69906	4958377.41965	5167382.29387	7137310.32852	1773253.67159	2439653.58912	1843740.24685	4696494.3578	16277928.5136	9741600.22602	11302380.452	2360359.54792	244983.31285	351521.387089	242316.520929	5001718.58978	3417854.10183	5042673.56618	1319487.36356	4831396.24431	2417284.31324
Com_8557_pos	3,4-Dimethoxy-��-pyrrolidinohexanophenone	C18 H27 N O3	305.19567	12.919	Invalid mass	No results	No results	3086338.63852	1967314.84204	2845469.03506	1955312.25023	4319099.28585	4540101.39719	1624111.57242	3214261.95176	3578452.57897	2893774.88098	2785292.41047	3102854.05516	5236007.56555	3315596.00487	1201688.08846	1503518.80946	1540463.06947	1790026.31203	2453682.62563	2358836.75467	1353295.61533	3051885.75361	1716005.1334
Com_1138_pos	Pipecolic acid	C6 H11 N O2	129.07888	1.127	Full match	Full match	Full match	16160145.1912	13436676.5924	25162620.9567	26483437.5717	39266608.3758	16451705.4671	20479971.4376	50213662.3649	65806239.7224	51205604.2358	38107166.0452	45355958.9903	40662440.7679	26047946.0048	63827173.3328	68572069.8048	46055764.9835	144128828.467	94977318.1437	93123406.1805	108285043.602	93138654.022	102598718.171
Com_10708_pos	PC (14:0e/21:0)	C43 H88 N O7 P	761.6198	16.797	No results	Invalid mass	No results	61307.9309788	63796.634677	441115.401995	1589149.6848	2809818.10121	1191635.91977	3081966.26915	276147.032702	200026.634391	464578.347577	226292.469049	146105.31355	514766.482002	932230.266808	162301.581325	135257.544755	205240.912327	349727.195631	129569.749688	44714.6327475	597931.567439	542428.487494	623972.404379
Com_7549_pos	LPC 22:6	C30 H50 N O7 P	567.33329	12.83	No results	Full match	No results	1151522.49852	2834739.99414	3734778.81056	6135455.51791	6184438.01681	4103060.02732	3347889.9944	580765.387835	696771.822106	592922.084075	440938.519758	580147.214396	832922.148527	1474103.49526	775159.613973	766476.794236	662851.796489	248361.851478	243719.380315	292879.78619	504437.692685	854359.363086	495508.326834
Com_10866_pos	3-(3,4-dimethoxyphenyl)-1-(2-hydroxy-4,6-dimethoxyphenyl)propan-1-one	C19 H22 O6	346.13881	12.425	Invalid mass	No results	No results	129494.004532	170675.190117	2986909.27782	252617.781601	193499.107843	656500.142281	177510.373727	159613.292126	169208.031559	165602.094141	130241.327406	123506.026259	161634.942961	162893.86191	582097.433407	489221.655051	573061.819107	151600.754161	193723.077482	211282.826682	152585.197571	174860.852374	149898.959718
Com_165_pos	Monoolein	C21 H40 O4	356.29179	14.991	Full match	No results	No results	317628175.778	383005815.948	131621300.479	268652868.697	105333842.739	41242797.1923	276417276.673	232272720.637	154764162.568	202075309.398	599546632.559	263661571.915	304290783.209	814858927.534	1755029102.64	1800097026.39	942982684.939	723725945.615	301400244.714	712262240.303	316688145.531	457229646.571	98165795.2451
Com_2783_pos	SDMA/ADMA	C8 H18 N4 O2	202.14263	1.371	No results	No results	Full match	10347234.6966	7109756.31607	4217421.98782	2240435.07591	14530780.2618	9907232.57442	4292091.48814	10952906.9441	10505642.2449	11675257.5756	7476790.03969	6545679.90302	9746478.39951	7177449.94041	6889936.83449	7467578.99015	8449086.9042	28541229.2383	21774310.9611	18988079.9963	19324478.813	19603728.8818	17066633.546
Com_592_pos	PC (19:1/19:1)	C46 H88 N O8 P	813.62422	14.682	No results	Full match	No results	14386993.8808	7172719.5926	9557936.46983	31337361.2521	20991888.7481	86206764.8815	28623471.511	73740582.2351	275741660.098	58126645.0629	80178849.5805	29035983.2682	63423568.3801	64965888.6079	1156387.84982	1229047.73687	1381115.62768	1627700.87377	1869132.13537	24298382.2016	7393774.09449	13880624.1321	13499131.7679
Com_10203_pos	4-(4-nitrophenylazo)aniline	C12 H10 N4 O2	242.07651	5.61	Invalid mass	No results	No results	82714.6024933	116546.890839	122334.32318	101873.440088	124023.370001	117855.579436	102989.301099	3529930.13578	108608.166072	93303.7690078	73668.4719591	77710.8239949	82624.6363662	76187.5432453	99324.7077387	74825.7912544	78405.4193276	78431.4096149	54680.9638127	50767.7689318	103284.55762	64035.0243698	82139.5853079
Com_713_pos	PC (15:0/15:0)	C38 H76 N O8 P	705.52907	15.993	No results	Full match	No results	1251754.20507	2274137.79164	3343130.6514	2354970.37455	2032014.7453	3146562.28278	1312290.53914	732653.884507	4700417.45104	7258433.9894	5999047.14605	1385010.91609	5788380.86366	4162045.24825	172726912.203	207853784.884	302387198.155	9179258.15816	5816868.83899	3605099.03943	928801.395636	947012.463336	925789.913584
Com_365_pos	PC (15:0/16:1)	C39 H76 N O8 P	717.53078	15.429	No results	Full match	No results	521058506.877	335226088.243	748421750.327	437428202.034	116916247.492	307267296.897	40366313.7651	74524436.7219	151238492.537	89072383.7814	244228218.13	146977816.024	283336101.037	266326985.11	9295381.32224	19421949.3853	18814726.806	154627077.501	29516560.5378	557501377.132	175434302.76	302453310.369	171393433.996
Com_2741_pos	2-Linoleoyl glycerol	C21 H38 O4	336.26371	14.96	Invalid mass	No results	No results	5959782.29487	5824315.75335	958678.494911	1003625.95533	731205.710848	827201.965632	1396291.9495	607329.350377	787815.809906	2468845.99057	5425703.7322	2882917.05915	3091772.68858	2161271.87967	19676693.7371	34533717.0642	18853906.0798	7687340.99923	3173197.16492	3047684.27974	1407004.85776	1515779.93512	795908.428228
Com_12296_pos	PE (3:0/4:0)	C12 H24 N O8 P	341.12348	6.918	No results	Full match	No results	1200381.38114	2090235.58239	1382557.34049	431009.47997	1061292.97462	1275761.03732	946758.994187	759322.563431	1286503.66138	990362.021668	824613.852946	1823084.91081	1380376.48223	1187303.34428	210585.596757	149695.20734	237167.090603	238545.14048	283556.645477	365354.673576	1526441.04933	1339953.51662	961865.949006
Com_22562_pos	Mesterolone	C20 H32 O2	304.23906	1.205	No results	No results	Full match	66336.3939508	28523.8904289	95411.2777687	112379.267412	351257.835079	143317.896192	49910.8681917	31630.3324554	222468.88754	38283.7047566	99712.6391218	94687.1287206	36170.2116025	98118.4830272	27057.7204944	31488.4389918	33100.2077234	263141.981985	24314.001974	26239.146622	29619.4438239	84178.9018336	24509.5011798
Com_6859_pos	PC (18:5e/2:0)	C28 H48 N O7 P	541.31665	13.157	No results	Full match	No results	1904770.0183	4043189.8768	7643993.99726	7385800.85489	3285245.25339	6317920.0809	381358.957995	588346.021601	520318.841501	428245.667882	1263155.99093	462640.943557	1110874.02014	979131.981295	576720.245617	590316.696064	600770.884394	237904.926365	216983.906357	384073.842527	303878.202598	321654.156067	1081409.05783
Com_1800_pos	SM (d28:1/13:0)	C46 H93 N2 O6 P	800.67424	15.458	No results	Full match	No results	15282724.4291	10437690.3425	33337165.9749	77730899.781	41063159.6955	35354694.4651	38552279.5142	10895479.4091	4943388.60786	671167.929872	321419.847373	338247.696453	339969.287761	636129.993391	529044.103244	416971.276947	454061.702198	232774.841912	313399.693069	295381.967906	278242.663323	330477.019249	31345770.919
Com_3446_pos	9-Oxo-10(E),12(E)-octadecadienoic acid	C18 H30 O3	294.21897	13.04	Full match	No results	Full match	9485245.61415	9762141.4844	9296928.53429	7920507.20703	9446621.04903	11554900.9407	7871408.11453	11675388.557	9662660.62575	21902654.7771	7858836.15386	8191883.4174	10211271.4196	8648807.33066	10821032.9737	10893733.3203	11960092.1277	19226485.7245	13915426.7943	14912174.4143	19985323.2119	15539428.6527	18282743.307
Com_8744_pos	Kinetin	C10 H9 N5 O	237.06365	1.576	Invalid mass	No results	No results	991030.461036	652396.42771	989646.774951	1628259.05456	1904316.27873	1790010.21717	710366.969658	1700143.83755	1812197.02259	1743867.89048	1372486.66392	1450955.14912	1456963.41443	1540115.162	160836.300532	161780.918559	222670.555	4518234.94186	2561371.75618	2124968.5837	2713975.91395	2719770.78484	2762440.34371
Com_1680_pos	4-cyclopropyl-6-methoxy-1,3,5-triazin-2-amine	C7 H10 N4 O	166.08545	1.632	Full match	No results	No results	25401121.1474	23866869.9964	27603099.2138	36378668.6923	32641276.1183	34120304.3982	23518383.0969	46817424.0636	39149131.2706	51687329.649	21391474.0598	20881060.6764	22230467.6658	20152611.6809	11230191.8212	11395917.6743	12179316.8657	58488917.6927	30130603.2839	33366167.8894	65412482.412	62100265.8128	41800845.8523
Com_6238_pos	dihydrotachysterol	C28 H46 O	398.35425	16.89	No results	No results	Full match	7333689.03767	8290329.71478	1871156.51116	1260689.12027	1957085.94825	513265.618306	2356248.33047	328716.685895	390741.732169	309762.224877	235779.075599	2900105.27801	3205627.89444	7543193.74574	264906.137527	201012.082458	397810.585687	510906.853241	4436765.10973	1453180.719	1648186.16033	316510.967964	328851.001023
Com_725_pos	SM (d15:0/27:1)	C47 H95 N2 O6 P	814.69195	14.917	No results	Full match	No results	67910350.2864	18458187.539	11506982.1788	5985334.61993	18020894.354	128837905.175	294211557.86	132442975.344	35294268.1654	382867.304946	1010188.07242	406996.695152	437418.871681	1531318.39446	815535.214236	823891.175207	632425.793301	508954.447399	384308.076174	447313.09305	276459.517594	3817690.99924	3830889.15082
Com_1546_pos	Thymine	C5 H6 N2 O2	126.04284	5.305	Full match	Full match	Full match	26728805.7044	80932372.2164	60228774.7723	29962618.3682	72339654.6498	46876632.3447	26589973.8464	28353796.9988	22030386.062	65792527.5863	17703703.6056	35556042.6297	49901052.9607	23225827.2011	83332212.1198	85717089.3275	88334106.0084	10838722.1752	7376872.21958	7817678.78163	9838979.91871	12206572.4535	11133623.216
Com_14177_pos	SM (d28:2/12:0)	C45 H89 N2 O6 P	784.64319	16.361	No results	Full match	No results	113944.58834	388482.582852	459700.775453	1642469.56733	496608.586428	128132.050515	278821.677126	5155.92791298	16407.297533	16980.9537552	21932.630976	24268.1551668	13106.2184157	48287.7667034	61724.5853839	49055.8041948	48962.9557442	15446.125933	14281.7011151	7922.1287793	186631.693087	299758.099722	76650.5987863
Com_18277_pos	PC (19:1/20:5)	C47 H82 N O8 P	819.57397	15.278	No results	Full match	No results	124810.883429	191193.382889	238581.160908	238442.275881	135113.724598	158122.052027	137979.465866	85331.0049173	137834.182967	127224.18028	273900.528726	136896.818984	99577.1533211	115130.955926	516699.072569	241734.915038	493017.787106	334026.502371	146061.102221	88080.8139826	81623.257733	5743.6297994	133668.122843
Com_12995_pos	6��-Oxycodol	C18 H23 N O4	317.16556	11.617	Invalid mass	Invalid mass	No results	542799.329584	342153.314406	525900.961019	228992.372722	224421.105652	405617.030753	566928.388805	872748.731074	308202.124331	1357631.1015	809051.277966	439172.414918	559592.351352	771703.166698	856283.770728	694375.103734	646707.724739	482371.425506	658332.215523	636844.466924	1533210.51848	300781.384762	807975.063092
Com_372_pos	Palmitoyl sphingomyelin	C39 H79 N2 O6 P	702.56592	15.999	Full match	Full match	No results	1129414.85048	2295610.43659	3027778.16189	2745360.61016	2611956.00566	5073043.61868	1530375.22108	925513.650979	4241497.40522	15631926.7152	11506182.4461	2581844.36132	4219344.41488	4652426.23405	569120481.001	467023993.008	784800429.097	14100623.7629	12149443.8457	2852184.45948	1152947.80641	1088278.95604	722843.679946
Com_10477_pos	6��-Naltrexol	C20 H25 N O4	343.17398	7.33	Invalid mass	No results	No results	2603942.77403	2336296.55098	2045811.57012	1332554.78573	1813168.17994	2764219.91646	2123199.09829	1332814.59642	1082527.2445	1392165.55109	1161629.94335	1074057.24189	1726962.99586	1187015.33219	513609.970901	645564.09174	537593.445699	1507188.36976	873074.829208	1697855.08139	1591641.64229	1789913.57244	1770969.45227
Com_11778_pos	SM (d15:1/28:1)	C48 H95 N2 O6 P	826.69162	16.317	No results	Full match	No results	51425.1865445	44511.2679411	78624.4900463	72598.2313595	83984.8341606	88602.211344	348256.607284	35858.6085955	1751982.94644	895472.788433	958206.117526	780925.601866	536583.838324	201350.656832	156617.542887	204414.143416	207997.222167	98723.2519246	56691.1190082	36938.7960252	18345.7957029	37316.9223721	22186.502123
Com_2554_pos	SM (d25:1/15:1)	C45 H89 N2 O6 P	784.64458	16.493	No results	Full match	No results	7871818.4223	6687030.83735	6745530.14848	23520000.4927	26512528.9328	19936013.8442	41198258.094	10409789.1787	4153720.42061	2578813.1106	1381659.07089	18321449.6246	1049837.64236	8217878.24974	277940.752558	279745.823064	265461.855767	122921.525738	3809713.19278	728097.198489	6872031.34679	8220238.31817	16975204.7146
Com_289_pos	2-Amino-1,3-octadecanediol	C18 H39 N O2	301.29766	13.943	Full match	Full match	Full match	878323695.577	529905280.039	139137858.252	69431215.1533	157579671.31	42076776.8049	583044493.323	2952744.01449	2269479.8867	4215984.88481	5116527.98861	6154030.68733	3567069.02891	8477248.08493	3876193.13888	3057607.64292	2564908.36979	1249392.51524	4963240.45688	2821260.6795	1446034.89804	2272821.65975	1722604.62608
Com_13013_pos	Oxolamine	C14 H19 N3 O	245.14856	6.359	Invalid mass	No results	No results	78105.1225577	120099.141776	128250.619894	125069.921952	191443.039311	106043.31228	166396.76505	600110.671993	351320.762934	1986180.39052	364225.845089	1103141.06113	974963.487981	834050.351974	54250.1680209	53573.855397	58647.6463856	89425.1371126	55909.3258621	62338.5972858	74516.0805762	218582.876033	121540.934724
Com_3513_pos	PS (16:0/16:1)	C38 H72 N O10 P	733.48907	16.828	No results	Full match	No results	2824239.18678	2903548.89542	748562.292343	788985.321219	811471.742351	940169.437188	2249057.8227	24693994.3148	715737.468703	2040320.775	1425869.65691	551392.84834	687401.838081	612432.068073	647481.558689	538040.674948	728685.774213	1199455.73668	598365.559852	441395.946588	592998.242773	564654.577287	602369.707853
Com_3023_pos	Docosapentaenoic acid	C22 H34 O2	330.25524	14.316	Full match	No results	Full match	19699267.0791	15779859.3525	23369529.5679	3621504.5701	9175983.37447	3804246.19007	12304447.9954	14683795.4842	16566284.7456	26428459.9625	21164195.353	22610869.6957	10728639.5951	12569521.3589	25615131.8118	19129497.5922	20310999.8148	29451409.6487	17792920.3733	9999087.05064	6951509.82518	6287438.36282	5218189.38828
Com_9844_pos	Riboflavin-5-phosphate	C17 H21 N4 O9 P	456.10423	8.637	No results	No results	Full match	2437515.12718	1440735.30454	1765797.25867	2974837.33103	809795.027314	2294081.72249	3728573.92412	334327.050204	656303.421975	577102.91621	1098357.50737	1872640.67359	1907094.75658	2183713.26176	528786.924485	427745.721653	836086.796945	224789.327419	105885.085116	112826.863007	102839.859434	110440.831786	86016.061084
Com_1088_pos	LPE 20:3	C25 H46 N O7 P	503.30036	14.659	No results	Full match	No results	42158709.7194	155678854.254	21492376.6952	43120933.7786	10848536.0582	3691224.90991	39115523.9827	7201497.25802	46789559.1835	27282852.0233	47790888.5145	38621630.8116	12719087.6075	164010819.243	54686268.8789	42248150.395	62324122.2331	28795865.4546	40279566.1229	30802952.9279	28404616.5827	34453517.196	7217305.2507
Com_3000_pos	SM (d14:3/28:0)	C47 H91 N2 O6 P	810.6608	16.881	No results	Full match	No results	5844513.17653	17570719.0946	24488765.5897	33616719.4158	18350247.3906	4978479.65349	4518258.72005	750093.616335	398821.598747	316167.574605	318474.930896	307245.864481	1978365.56869	20346009.8507	270383.940564	210684.440014	406036.623991	539084.206829	335352.496547	362070.678903	17397041.8978	2712859.88846	464002.087852
Com_1090_pos	LPE 20:1	C25 H50 N O7 P	507.33223	12.668	No results	Full match	No results	25711228.8505	19504479.3045	66093365.8846	127673315.079	159464567.574	176856601.612	79818017.9609	25235601.8832	11840080.0683	1436502.75768	1262555.09794	1461795.15014	7361206.2184	33863343.7708	2793523.80147	2551679.11044	2455827.01726	698724.475528	1270188.02029	1641504.48984	1887111.73887	13759481.9216	17472721.0206
Com_306_pos	LPE 20:5	C25 H42 N O7 P	499.26932	14.087	No results	Full match	No results	453599266.073	421446184.408	345320322.004	104387157.347	188068605.801	52974898.2346	571021989.586	147630325.144	184859390.947	246477820.762	284046874.701	302766103.203	228699604.928	417619766.872	136334423.129	180810861.664	175915868.355	81081134.0832	615687933.922	307154247.857	229482885.366	312095569.511	94593270.7247
Com_367_pos	Adenosine	C10 H13 N5 O4	267.096	2.487	Full match	Full match	Full match	746675.032631	514609.174419	522156.341838	648319.171049	692523.652017	600742.273409	801998940.488	737232.27958	860109733.39	650095.313541	466243349.619	599178.893651	729123800.008	680045.072766	75300580.4711	80111640.9879	91620273.966	2041733.53546	640611.017644	620803.61689	3112664.06996	717266.706957	4615675.74942
Com_872_pos	L-Glutamic acid	C5 H9 N O4	147.053	1.436	Full match	Full match	Full match	39389684.5347	57572431.9642	34340269.9091	87630025.7664	83962101.9421	85204737.2946	50122723.6021	107868312.337	166612199.036	109282622.774	76791083.2154	125113306.935	96723036.8402	65429322.6342	50457619.3099	63360069.387	54342787.3743	212044096.837	138661609.971	128503722.304	142679993.101	128861774.418	189188152.428
Com_5631_pos	22(S)-Hydroxycholesterol	C27 H46 O2	402.3499	14.182	No results	No results	Full match	648543.390392	563067.858794	523443.702537	505806.448163	375683.059757	474220.854964	1045688.07855	2230954.69747	4259440.69429	8083417.80363	5890316.43491	6283757.30832	2948060.36405	2081286.26804	375888.941607	345030.346239	422586.544796	388187.835388	6627754.46718	361454.630969	772184.254744	1596039.81669	1665004.36264
Com_1661_pos	Methionine sulfoxide	C5 H11 N O3 S	165.04569	1.362	Full match	Full match	No results	1992864.07612	1922584.83752	2565312.12089	2914799.40244	5029505.39306	3288143.27199	1716189.27747	3941202.07774	14634559.4386	4538264.16455	4599038.96687	4331709.28778	3117256.83348	3095592.59021	18831881.9142	13982551.2263	11159779.253	79637372.8576	19662027.1663	20903816.3741	16548307.713	49522640.7248	11898510.4568
Com_1001_pos	Xanthine	C5 H4 N4 O2	152.03328	1.986	Full match	Full match	Full match	134586452.421	123484941.406	91661916.5211	110262251.93	120574584.958	153226986.638	106348707.682	191129055.836	130163496.042	168620133.023	88332031.5959	91918622.9567	117991441.853	80780648.6838	74034021.2745	78083924.827	74355390.6188	34900813.2357	29910668.2766	27688687.3793	43471991.3583	48592026.1886	19967688.8017
Com_515_pos	L-Glutathione oxidized	C20 H32 N6 O12 S2	612.15077	1.491	Full match	Full match	Full match	385500511.405	192976883.052	147961168.289	291490152.163	349863108.181	324758868.374	213112772.409	196853139.854	175920208.932	140379756.085	182825044.052	169841639.714	253985855.985	142063972.447	14932187.4955	12837146.2466	18072232.9035	231990663.315	82550586.5366	148290546.866	119649522.147	275442838.892	162586475.324
Com_5023_pos	Adenosine 3'5'-cyclic monophosphate	C10 H12 N5 O6 P	329.05204	2.004	Full match	Full match	Full match	10587493.1571	805419.760887	3317060.66426	7655231.81516	2826772.23789	2148495.20795	5592606.24369	592586.042367	2551011.98637	548772.619335	6855463.26162	1160959.04163	674255.774413	702330.008264	249336.960271	279067.881095	398490.850732	1307443.63722	259677.552766	396166.572572	418545.09541	478890.564851	348662.692008
Com_3812_pos	2'-Deoxycytidine	C9 H13 N3 O4	227.09018	1.75	No results	Full match	Full match	3306338.71002	19756393.3284	9408983.07928	3873531.79908	17699443.5235	9313808.78781	1925931.48532	4008918.67976	4044300.18252	17534411.3315	1107146.42409	7290428.08277	8726602.2709	3930817.64834	1152662.87904	1110578.2512	1181918.8114	5845430.52004	2051045.4555	1675408.09742	2342582.49982	2407937.71187	1934796.73504
Com_2658_pos	gamma-Glutamylleucine	C11 H20 N2 O5	260.13698	7.555	No results	Full match	Full match	15150624.1112	18621695.505	17051135.4987	19499827.3758	20647117.3904	25339367.6672	18966682.2898	20938992.6161	22939442.588	21510763.9197	17397325.8253	8360912.09469	23154976.2565	15859759.5797	1299070.21581	2682093.49196	2163481.01032	1713910.34	9004575.56407	5058649.30913	11748396.3618	30160129.4232	35003890.2925
Com_13541_pos	Tetradecanedioic acid	C14 H26 O4	258.18245	12.611	No results	No results	Full match	440933.868806	572741.98682	970856.374153	525172.886755	650409.005827	608835.720415	588337.685657	552348.389296	684041.264948	1176563.58328	649279.503411	576263.73874	552411.968404	889629.507076	367395.12578	491894.00598	490406.329142	650251.456752	1059855.91729	795756.24641	691831.880461	966591.506815	650709.840887
Com_1356_pos	Cytidine	C9 H13 N3 O5	243.08507	1.46	Full match	Full match	Full match	62846414.865	58274736.5342	117850769.5	100292932.961	92382968.1694	109346503.321	59853277.5018	69976695.5149	48240280.0934	95267224.4772	32526100.0753	71667070.4128	86143346.9151	57083215.3634	35055474.4533	40450316.2367	53369159.2517	26589377.3205	15273967.8902	4179804.35862	11953385.5065	13852672.8414	9979092.54976
Com_4988_pos	D-erythrose-4-phosphate	C4 H9 O7 P	200.00854	1.219	No results	No results	Full match	1728183.62343	1882502.04637	2707137.30078	2389076.29733	2312834.32017	3081283.55422	2394686.30063	3506052.05247	5172340.25979	2700597.59997	2312607.04197	3284208.10333	2539586.45459	2801413.22899	2478164.88389	2695030.75546	2554116.95962	2745104.57333	5222678.19761	3163515.66629	5799926.42195	4513690.03181	12254492.983
Com_1125_pos	Threonine	C4 H9 N O3	119.05836	1.361	Full match	Full match	Full match	6949459.62425	26989622.8285	15804125.3478	55869265.7666	39365068.6695	52892194.9213	33170250.1952	78800032.8558	92909088.9919	69476200.9508	50716304.7482	64616966.4642	52254863.8407	34586510.3905	56775199.2274	66243550.448	66953622.9019	116849471.768	96462778.9348	96358283.5875	98125293.8201	91211526.1962	131330235.252
Com_3552_pos	ADP-ribose	C15 H23 N5 O14 P2	559.07093	1.433	No results	No results	Full match	2333366.09183	863729.738073	2019265.39985	1004500.07025	2829319.02949	1321316.81477	906633.884525	1349206.12716	5130537.36879	1238488.41647	1700449.16065	1683075.47691	1270360.44612	1913424.48177	503010.21664	561115.608083	579603.246049	22528460.5734	6831506.22577	6484453.52718	12241864.7726	5465197.52723	11480297.4535
Com_30_pos	DL-Tryptophan	C11 H12 N2 O2	204.08973	6.765	Full match	Full match	Full match	1241927452.02	1166580021.81	1119925308.38	1685413730.15	1441635771.41	1810814801.34	1640742774.18	3279375996.9	2433733300.06	1863520364.9	2147160258.93	1497143477.69	2160445473.67	1153033788.81	1309796651.69	1506809708.32	1488188292.73	4390932409.8	4032697942.41	3385748542.87	4769281556.07	3426760436.26	5043963746.33
Com_2973_pos	Thymidine	C10 H14 N2 O5	242.09143	11.209	No results	No results	Full match	25700650.5793	12506493.7518	28240678.0438	26093222.3751	20160277.4561	25634234.4446	28601786.0219	16058196.6003	20957353.421	18753460.6533	14756536.7586	16951120.4669	21762293.5725	21308473.104	8042016.34018	5514839.59326	11392110.2254	11808169.3828	9363635.74204	9344606.00153	13232777.7136	13632992.817	5248860.12088
Com_187_pos	Adenine	C5 H5 N5	135.05432	1.617	Full match	Full match	Full match	1148628484.81	83459610.753	1362547858.05	1322316580.38	1662379579.76	311381825.434	1315043576.33	307163001.206	943723012.094	67512670.5241	607837405.865	664150154.19	1239511830.87	111129903.982	36243964.0516	28968917.6274	31713692.0684	233141052.835	113323959.283	163138221.389	153198749.616	356372132.52	101164086.609
Com_1357_pos	Acetylcarnitine	C9 H17 N O4	203.11553	1.43	No results	No results	Full match	9470051.14809	5551497.6359	2727590.06868	11346123.9015	8758544.37821	17234391.0332	10922210.5881	29501672.7091	24672378.5389	18441104.6858	21688478.7098	32154404.8325	22683471.2121	13739129.4583	13919128.6418	14274904.9892	14025851.9328	82423374.0913	61747126.7795	64173654.2513	93560326.5838	71764768.1675	88045633.4863
Com_9379_pos	19-Nortestosterone	C18 H26 O2	274.19298	13.751	No results	No results	Full match	2281850.59958	2619797.62412	2223197.34238	879821.00335	1179998.90989	796047.821232	1768474.15095	1918511.27816	1719552.67605	2797248.98054	4207838.1089	2822873.10735	1421695.84639	2021829.97499	903526.580488	1046188.71315	1160388.81443	1832745.12055	2429053.51928	978026.079005	1342331.98426	2114532.05972	1489048.4471
Com_3584_pos	D-Myo-inositol 4-monophosohate	C6 H13 O9 P	260.02929	1.418	No results	No results	Full match	2634415.19258	4152649.93667	10746977.7513	9559330.1121	10161893.3339	9788352.89437	5268471.0676	12769235.0612	26322930.7014	14236463.4816	11469335.173	12972842.9198	9894452.44643	9588927.19629	6774608.76334	8418580.28376	5551627.58132	16807062.7415	4386012.5845	7258167.47176	10060741.7246	8610000.61699	10016980.9517
Com_2612_pos	Flavin mononucleotide (FMN)	C17 H21 N4 O9 P	456.10411	7.917	Full match	Full match	Full match	2295935.28776	1251049.94537	962470.325923	635832.978499	772155.083405	1347172.68306	3682497.68379	15157883.1179	18126118.6983	40840056.8478	27744777.1213	19030920.5643	40014516.5005	25324070.3155	64399.1540994	70070.4516617	76736.2423794	1760897.84102	1955530.92328	2420874.31119	2574568.73221	1804569.39572	572881.258065
Com_814_pos	L-Cysteine-glutathione gisulfide	C13 H22 N4 O8 S2	426.08689	1.389	No results	No results	Full match	4484831.92109	9680378.67176	10660579.8217	31257199.8844	49497661.1275	40242506.1056	7761053.71335	39168863.3555	182905528.547	30244262.7464	100122816.972	75899177.1741	26424951.8004	68960183.2172	27419467.5266	35256254.1104	41016723.4204	239587287.892	96876989.1744	105146358.735	102621686.328	89815360.3083	135408191.683
Com_674_pos	Guanosine	C10 H13 N5 O5	283.09113	2.814	No results	Full match	Full match	269644185.973	217150593.891	254402839.392	237675154.963	293828344.342	270533680.481	199109758.645	139340149.893	184973841.453	228577049.313	109341299.661	155483506.159	192889674.69	110628649.109	219667944.098	221122652.403	118885431.022	11466187.5034	3324167.54349	2925862.31042	3482873.25453	4531065.5084	3550385.69562
Com_520_pos	LPE 18:2	C23 H44 N O7 P	477.28514	14.403	No results	Full match	No results	253945822.832	368666972.257	233258848.806	61185433.5495	65172441.7413	21302376.2295	242543298.141	86749510.6744	106201211.244	203127736.65	214528351.452	210593917.78	142185181.788	225799159.076	159581193.959	189998543.51	174081125.984	86090621.822	288930119.663	222051658.812	139885709.401	121605454.994	48961087.2011
Com_209_pos	LPE 18:1	C23 H46 N O7 P	479.30086	13.036	No results	Full match	Full match	241039901.443	670644606.744	1423895811.95	1611993581.6	532145611.329	424116144.751	498406395.219	58322230.1833	32214496.5542	8402595.11222	9518624.75773	10029852.7646	124364992.891	315616013.693	1257813.75159	1373530.78867	1763574.41076	399546.093287	1544580.65195	16842780.5447	156041940.634	82949728.3811	207060299.599
Com_630_pos	Indole	C8 H7 N	117.05802	6.767	Full match	No results	Full match	70137828.1797	64942465.2329	60612311.0618	100483124.762	79648740.6532	99503514.1307	94340802.563	184302161.771	134833306.057	105658861.8	103478345.539	96436684.7871	118276758.906	66387261.1058	34081931.5315	44891419.4243	43341686.3423	240677571.708	221434317.505	187853044.28	252056952.525	207597386.749	268365368.822
Com_238_pos	Adenosine 5'-monophosphate	C10 H14 N5 O7 P	347.06228	1.512	Full match	Full match	Full match	153558703.134	17902598.1817	19434097.4221	85851175.1214	22182948.5368	82824579.9924	108776697.953	99605909.2744	332702028.659	28991529.0028	548702738.977	22150908.4575	22768500.3306	97658899.8977	8559203.58159	9272344.90882	10015138.6602	1227100459.28	609954962.447	727386810.414	645730531.631	519441128.7	1039680871.84
Com_205_pos	Guanine	C5 H5 N5 O	151.04926	1.582	Full match	Full match	Full match	1252582278.28	1063579566.39	1152592507.73	1006079986.9	1475586658.33	1698100251.73	896711272.188	977165912.492	889336793.099	1265665538.49	395393449.025	949307388.118	1210555253.64	840983205.725	271921196.823	285726591.843	309286041.652	94611670.8839	23387170.4148	42477731.654	31630109.2865	64226936.8107	16079704.0475
Com_1712_pos	Panthenol	C9 H19 N O4	205.13128	6.264	Full match	Full match	No results	6918566.3947	12303481.3903	9232430.42656	14400413.1384	9910807.67941	14087168.1391	16445822.0253	9091462.43189	20181651.6543	11368635.0143	7954556.82981	20693929.609	16859264.9333	74046634.3862	15906121.4908	17213604.206	18077797.185	13566296.8846	6380868.68433	54838979.0873	7501872.39668	15628687.6302	16061413.5944
Com_9953_pos	Gly-Phe	C11 H14 N2 O3	222.10023	6.915	No results	No results	Full match	1905314.6625	355245.135942	329201.901575	2185110.4882	331408.241194	377881.309777	2025025.25326	626157.666596	528428.604543	613437.263993	1886285.23002	845444.017544	699616.799088	532435.121038	347737.768821	244811.813265	289615.963919	2484022.19262	2221599.05136	2402865.56932	2741800.40984	2280998.04787	2083594.81886
Com_402_pos	PC (18:1/18:1)	C44 H84 N O8 P	785.59181	15.771	No results	Full match	No results	698477.794328	668995.427719	1249199.40652	1299892.62612	2664905.56059	1687730.04741	11405650.3214	4038328.58711	4431835.65798	7725447.9752	4506801.38953	5182835.45981	4225010.58418	2226438.65227	619005153.234	585635613.383	516452725.705	4764413.41886	23053937.2974	550795.070661	1535848.38344	692656.883567	746511.478961
Com_2867_pos	L-Histidine	C6 H9 N3 O2	155.06908	1.298	Full match	Full match	Full match	17403534.7773	11144425.7584	20494316.5066	20923964.0777	14376178.7999	17571643.3027	2175208.17376	30987553.5385	10821885.4895	23475756.1013	14863425.5819	8547385.87154	13771060.2051	9624161.15888	7848585.47891	7695386.24836	7147864.66739	7672090.61298	4468925.84743	8526840.03035	18367449.3503	11343930.7917	31140828.4748
Com_20_pos	L-Phenylalanine	C9 H11 N O2	165.07883	5.391	Full match	Full match	Full match	2757470853.29	2910042888.92	2692281976.45	3676500976.34	3730822636.85	4327872132.71	3694746155.56	5933972126.04	1815184202.3	4352690143.43	3776548515.0	3352180304.57	4133778396.23	2469262625.8	85476711.5686	111605916.969	134516409.726	1243500098.32	1448843418.13	1876076493.18	1582394278.6	1700624549.07	7643568732.16
Com_8422_pos	PS (18:0/18:1)	C42 H80 N O10 P	789.55095	15.808	No results	Full match	No results	107088.847378	352291.956073	140362.132867	1012707.01038	1657092.96666	1099942.10941	3594499.76292	75788.9464001	5162849.34386	3638237.14388	182934.979039	522052.629886	156649.206512	142352.160543	1213876.51909	1024840.18215	677815.000568	221003.491783	437286.720097	88055.7732671	113037.586842	64236.2902604	38798.2052293
Com_1503_pos	SM (d14:1/26:0)	C45 H91 N2 O6 P	786.66062	16.533	No results	Full match	No results	1663568.96463	135463.427527	151842.418395	180691.166733	652511.57245	5104068.02109	11187952.255	3413870.45084	97749498.1937	73132996.78	53248397.2706	26882936.4847	65829179.971	3260273.72311	527934.273323	582022.594625	841866.251585	3402219.53377	1929890.23972	4520802.3055	46881.6419409	216430.35995	133468.248922
Com_6767_pos	Aspartic Acid	C4 H7 N O4	133.03748	1.358	No results	No results	Full match	1289500.71104	819598.72605	1549906.94325	1248065.25074	2519445.87667	1194323.3724	617639.604019	1238248.5984	3986738.33612	1275815.39191	1278758.73493	2645116.54631	1402177.00066	1310063.21317	1931167.98098	2135546.63271	1970428.77612	7463778.98438	3172097.14463	3311224.81457	3778245.20852	2738928.54604	3276926.34057
Com_7871_pos	Coniferaldehyde	C10 H10 O3	178.0629	14.62	No results	No results	Full match	237983.411074	259448.705968	364175.857177	284869.85276	767311.454038	363858.297503	461487.73744	289233.990883	359839.154953	387538.050366	352013.546725	364957.605753	215818.256132	386674.401624	1048207.74328	916239.808138	737476.179401	312228.688609	3602782.58161	477778.224378	246198.508367	205335.11238	221172.766553
Com_42_pos	L-Tyrosine	C9 H11 N O3	181.07371	2.134	Full match	Full match	Full match	32057308.5048	30871859.9456	1171666722.99	674721832.176	1845199385.97	945882394.332	1192648177.26	914716600.655	1358274593.56	1102102452.16	718417151.967	752943292.372	1403678156.12	475563681.928	1950522321.68	1423634628.69	1984482099.74	779233024.254	3184061368.08	41397358.1404	3666749126.16	1922905633.19	238151765.962
Com_5190_pos	Testosterone	C19 H28 O2	288.20833	13.793	Full match	No results	Full match	1572009.96344	1014931.02421	1566134.59893	788355.289834	1310805.78033	1860693.72555	1348723.41412	4517390.0443	5396178.80721	4031148.97134	3262091.89465	5624034.85651	1501984.8456	1952328.83271	2522105.46551	2987960.84789	3484924.12596	3804965.15048	7612862.61472	3543817.54541	1532069.94909	2440452.83754	2307782.82336
Com_580_pos	LPE 22:5	C27 H46 N O7 P	527.3006	14.488	No results	Full match	No results	292958578.757	352965968.206	155130758.081	56971558.8965	69443621.2535	15078777.5967	167686976.157	71594770.1932	72491255.7863	155745246.082	227664104.641	206718764.522	121519806.69	250139109.859	181245319.553	263138335.494	144007305.181	71677028.1619	254743535.655	183480901.034	93759836.3109	118589340.546	21944508.393
Com_3499_pos	Urethane	C3 H7 N O2	89.04809	1.359	No results	No results	Full match	2395603.75023	8424501.41238	7399632.76256	19569336.5189	11082847.4882	14184974.9585	15186059.95	12934043.1911	11215707.4014	14956571.3255	11505297.0586	11820095.9091	12897936.389	5979092.39615	9694202.58625	9858274.77581	11082815.0451	20270367.4059	14917073.1437	14962936.6915	17033000.452	13397797.4421	14593349.6595
Com_628_pos	LPE 20:2	C25 H48 N O7 P	505.31821	14.484	No results	Full match	No results	268220289.562	341634981.241	157408177.022	65931706.9532	68038801.451	24728804.2578	155403456.882	66018959.0471	65572719.7183	137759583.126	169872387.112	186323364.176	112938461.563	229860063.37	158916591.556	240654904.832	128440667.87	54900483.1316	216609649.803	159052742.852	87907857.3307	111631895.343	25006295.4326
Com_1232_pos	3'-Adenosine monophosphate (3'-AMP)	C10 H14 N5 O7 P	347.06243	2.48	Full match	Full match	Full match	24946059.3568	20620243.1772	46260605.2179	63496351.637	132465934.992	60354276.6776	4648220.12973	13350202.2879	59126194.3212	18942593.4758	37138585.1189	30136904.1067	19859057.6672	16198107.6172	6800226.78884	5122504.56071	7476176.73217	5942603.92724	3247574.53781	2662376.08555	3362508.4699	4506037.88008	3247377.23818
Com_1156_pos	Folic acid	C19 H19 N7 O6	441.13913	7.383	Full match	Full match	Full match	33768160.1336	27670333.9466	28449007.3064	44366228.7576	43120044.9597	54113123.496	42420611.5399	59398764.2068	51023907.7366	46352598.906	36785056.4222	27633948.3568	50145643.5275	25163787.5586	20854848.9939	23128417.3385	24731033.252	93441363.8546	92692664.9152	74229251.3086	92939099.8945	68760030.1111	103953308.209
Com_5403_pos	Lysopc 16:1	C24 H48 N O7 P	493.31681	14.922	No results	No results	Full match	5680607.08988	8947829.74177	5407249.06785	1058839.02212	2614450.21192	599604.660773	4629682.33817	1985091.04315	1265572.70356	2684584.52348	4432294.07683	3323532.01076	3775301.16961	7056887.32959	10384584.8557	9836967.07564	5400592.85743	3896251.96528	3846836.3327	2891121.02994	1926380.49774	2801858.598	1277062.75863
Com_15484_pos	Hydrocortisone 17-valerate	C26 H38 O6	446.26609	13.968	No results	No results	Full match	475179.48187	311496.573013	1144410.26127	473324.258529	210965.9691	645378.632896	666738.508113	433505.825768	438160.015172	220478.244111	347558.430198	388196.845919	285724.159999	216362.485048	692265.052228	715124.081997	875575.733392	549437.797799	274493.116949	280007.882195	272906.875797	200843.658539	379363.962961
Com_90_pos	Hypoxanthine	C5 H4 N4 O	136.03838	1.835	Full match	Full match	Full match	990918427.366	2521793344.94	936501920.446	1087856047.58	1981930728.88	2856557725.96	1061971557.11	3127608598.04	923692120.525	3585531119.4	598587676.397	1811275874.28	1855945279.58	1943777644.78	1997148729.95	2223481250.64	2117193951.88	742964192.603	675575647.627	795230305.331	791680284.616	971440721.399	637480197.32
Com_4597_pos	Lysopc 18:3	C26 H48 N O7 P	517.31609	14.159	No results	No results	Full match	9036606.1606	14418914.9458	9178346.11182	4004682.99701	4804996.71566	11269836.0428	1332639.05373	6885868.06778	7783150.09386	8500588.11889	3717583.40289	13129062.4345	6399100.45313	6237476.13078	878960.195288	1843939.34299	1564552.94995	4415826.13742	2915365.66592	5481858.39747	1612170.90363	4047385.23455	7030286.34791
Com_953_pos	Uracil	C4 H4 N2 O2	112.02747	1.998	Full match	Full match	Full match	158950375.913	41005210.356	179944731.069	177048137.317	84770809.7387	84643476.1293	105935301.275	63216339.5043	131518108.216	44230105.6877	71930630.6173	70229293.898	70558787.1785	53568348.0769	62893739.8387	65403442.4921	71858660.9256	38481201.2983	23887338.3329	23131434.5894	28834745.2442	32991644.1126	29573013.4169
Com_2928_pos	7-Ketocholesterol	C27 H44 O2	400.33367	14.031	No results	No results	Full match	19047918.5386	30773155.4871	13383963.4773	14471236.6088	18379933.4558	9563163.93248	19099519.4146	8962680.43542	11344186.0093	11494769.8151	12609288.0667	13071767.472	10329386.4277	9597954.76946	5010616.34015	5664432.90377	5501979.27787	8871409.19196	13029357.9645	7328872.39499	9089609.5335	10039036.9387	8852890.86433
Com_5557_pos	Asp-Phe methyl ester	C14 H18 N2 O5	294.12112	7.204	No results	No results	Full match	4587344.01723	2292102.24869	2008924.25316	3164111.3951	2473297.85321	3908238.90666	3911712.77879	3904552.58438	3981351.88106	3525954.77146	2907336.60742	2517592.05916	3031561.25951	2344611.93651	2224334.7536	2431837.58425	2678526.3418	6900922.09483	6115076.54601	5830248.91075	8861437.03861	5936311.67115	8027740.02598
Com_2099_pos	(5-L-Glutamyl)-L-Amino Acid	C8 H14 N2 O5	218.08984	1.434	No results	No results	Full match	45610755.3669	28916968.2768	29703770.5765	33128442.3681	48321346.1903	46962320.3008	28010408.0797	16513985.7598	17661239.6167	19313025.8597	11946384.7998	15815865.8711	17158277.5816	12138456.3187	4481950.93191	5055263.74134	4702861.48613	15573748.8694	6703486.34499	5125938.86608	6592180.45753	7050144.34599	9866186.08977
Com_3129_pos	Dl-Glutamic acid	C5 H9 N O4	147.05305	7.291	No results	No results	Full match	7028358.49004	6485477.21093	5898044.33666	9559885.56773	8461102.55744	10943297.7892	5231563.51487	12201174.5691	10338353.9199	9190862.36087	7466010.70651	6549922.27248	10003481.0345	5754409.91351	581865.915828	532110.877611	530195.558142	18823129.6751	17923962.3095	14243136.9549	19519482.3782	14516864.5322	21211098.733
Com_11246_pos	4-Hydroxyretinoic Acid	C20 H28 O3	316.20313	13.352	No results	No results	Full match	1161774.17156	1224536.75766	1078051.59074	937619.835917	851091.53846	1316771.02954	981731.806679	981006.605402	1498763.10256	1457773.2658	1022152.13158	1393752.45973	1064429.64801	1189764.89843	1502473.76824	1725666.53192	1602295.53463	1780255.83637	1688531.42968	1213525.61015	1220241.59347	1433330.98989	1512443.42548
Com_8967_pos	Prostaglandin G2	C20 H32 O6	368.22087	16.811	No results	No results	Full match	206434.850095	263410.707371	435833.28874	401716.830504	418422.280858	497617.616435	464210.624842	331703.413684	378829.133432	393116.12911	425241.922685	291843.984773	311533.06985	281329.644149	304992.193454	289191.195714	385682.477808	1879413.75206	2754004.55326	225884.973248	272998.090675	2340874.26501	940024.257786
Com_3981_pos	LPE 17:0	C22 H46 N O7 P	467.30059	14.921	No results	Full match	Full match	4997443.01008	10038365.5648	3698291.85979	1795894.85496	2532758.25689	834976.135621	6420572.48604	2974810.55108	1921754.69754	3898826.72285	9693611.15993	4559337.97236	4311032.33636	12705720.4934	17283625.6526	18581171.8853	9860543.3648	7447961.95423	9237701.18285	11007708.6018	5056090.05369	4565464.76719	2824609.41592
