# Supplementary material for: The DNA adenine methylase of Salmonella Enteritidis promotes their intracellular replication by inhibiting arachidonic acid metabolism pathway in macrophages
Source: Front Microbiol. 2023 Mar 2;14:1080851. doi: 10.3389/fmicb.2023.1080851 (PMC10018194; doi:10.3389/fmicb.2023.1080851)
Supplement: Supplementary file 2 [file Data_Sheet_2.zip › S1 Appendix. Non-targeted metabolomics raw data/1.MetExprQuanlity/sam_qc_infor_neg.xls]

sample	batch	class	order
neg_C50336_Ddam1	1	C50336_Ddam	1
neg_C50336_Ddam2	1	C50336_Ddam	2
neg_C50336_Ddam3	1	C50336_Ddam	3
neg_C50336_Ddam4	1	C50336_Ddam	4
neg_C50336_Ddam5	1	C50336_Ddam	5
neg_C50336_Ddam6	1	C50336_Ddam	6
neg_C50336_Ddam7	1	C50336_Ddam	7
neg_C50336_WT1	1	C50336_WT	8
neg_C50336_WT2	1	C50336_WT	9
neg_C50336_WT3	1	C50336_WT	10
neg_C50336_WT4	1	C50336_WT	11
neg_C50336_WT5	1	C50336_WT	12
neg_C50336_WT6	1	C50336_WT	13
neg_C50336_WT7	1	C50336_WT	14
neg_QC1	1	QC	15
neg_QC2	1	QC	16
neg_QC3	1	QC	17
neg_control1	1	control	18
neg_control2	1	control	19
neg_control3	1	control	20
neg_control4	1	control	21
neg_control5	1	control	22
neg_control6	1	control	23
