# Supplementary material for: The DNA adenine methylase of Salmonella Enteritidis promotes their intracellular replication by inhibiting arachidonic acid metabolism pathway in macrophages
Source: Front Microbiol. 2023 Mar 2;14:1080851. doi: 10.3389/fmicb.2023.1080851 (PMC10018194; doi:10.3389/fmicb.2023.1080851)
Supplement: Supplementary file 2 [file Data_Sheet_2.zip › S1 Appendix. Non-targeted metabolomics raw data/2.MetAnnotation/KEGG/meta_neg_kegg_anno.xls]

ID	Name	Kegg_ID	Kegg_name	Formula	Kegg_map
Com_4969_neg	Kojic acid	cpd:C14516	Kojic acid; 5-Hydroxy-2-(hydroxymethyl)-4-pyrone	C6H6O4
Com_6264_neg	lipoamide	cpd:C00248	Lipoamide; Thioctic acid amide	C8H15NOS2
Com_1409_neg	Ornithine	cpd:C01602	Ornithine; 2,5-Diaminovaleric acid; 2,5-Diaminopentanoic acid; 2,5-Diaminopentanoate	C5H12N2O2
Com_660_neg	Nonanoic acid	cpd:C01601	Nonanoic acid; Nonanoate; Pelargonic acid	C9H18O2
Com_2751_neg	Xanthurenic acid	cpd:C02470	Xanthurenic acid; Xanthurenate	C10H7NO4	map00380 Tryptophan metabolism
Com_777_neg	Inosine	cpd:C00294	Inosine	C10H12N4O5	map00230 Purine metabolism;map01100 Metabolic pathways
Com_1046_neg	Citric acid	cpd:C00158	Citrate; Citric acid; 2-Hydroxy-1,2,3-propanetricarboxylic acid; 2-Hydroxytricarballylic acid	C6H8O7	map00020 Citrate cycle (TCA cycle);map00250 Alanine, aspartate and glutamate metabolism;map00630 Glyoxylate and dicarboxylate metabolism;map01100 Metabolic pathways;map01200 Carbon metabolism;map01210 2-Oxocarboxylic acid metabolism;map01230 Biosynthesis of amino acids
Com_465_neg	Inositol	cpd:C00137	myo-Inositol; D-myo-Inositol; 1D-myo-Inositol; L-myo-Inositol; 1L-myo-Inositol; meso-Inositol; Inositol; Dambose; Cyclohexitol; Meat sugar; Bios I	C6H12O6	map00052 Galactose metabolism;map00053 Ascorbate and aldarate metabolism;map00562 Inositol phosphate metabolism;map01100 Metabolic pathways;map02010 ABC transporters;map04070 Phosphatidylinositol signaling system
Com_3318_neg	Cystine	cpd:C01420	Cystine; Dicysteine; alpha-Diamino-beta-dithiolactic acid	C6H12N2O4S2
Com_2050_neg	L-Serine	cpd:C00065	L-Serine; L-2-Amino-3-hydroxypropionic acid; L-3-Hydroxy-alanine; Serine	C3H7NO3	map00260 Glycine, serine and threonine metabolism;map00270 Cysteine and methionine metabolism;map00600 Sphingolipid metabolism;map00630 Glyoxylate and dicarboxylate metabolism;map00920 Sulfur metabolism;map00970 Aminoacyl-tRNA biosynthesis;map01100 Metabolic pathways;map01200 Carbon metabolism;map01230 Biosynthesis of amino acids;map02010 ABC transporters;map04071 Sphingolipid signaling pathway;m…
Com_344_neg	Arachidic acid	cpd:C06425	Icosanoic acid; Eicosanoic acid; Arachidic acid	C20H40O2	map01040 Biosynthesis of unsaturated fatty acids
Com_2021_neg	Cannabidiolic acid	cpd:C10784	Cannabidiolic acid; Cannabidiolate	C22H30O4
Com_3692_neg	3-Hydroxyanthranilic acid	cpd:C00632	3-Hydroxyanthranilate; 3-Hydroxyanthranilic acid	C7H7NO3	map00380 Tryptophan metabolism;map01100 Metabolic pathways
Com_1272_neg	Lysine	cpd:C16440	Lysine	C6H14N2O2
Com_3577_neg	Glycerol	cpd:C00116	Glycerol; Glycerin; 1,2,3-Trihydroxypropane; 1,2,3-Propanetriol	C3H8O3	map00040 Pentose and glucuronate interconversions;map00052 Galactose metabolism;map00561 Glycerolipid metabolism;map01100 Metabolic pathways;map02010 ABC transporters;map04723 Retrograde endocannabinoid signaling;map04923 Regulation of lipolysis in adipocytes
Com_2977_neg	Gallic acid	cpd:C01424	Gallate; Gallic acid; 3,4,5-Trihydroxybenzoic acid; 3,4,5-Trihydroxybenzoate; Pyrogallol-5-carboxylic acid	C7H6O5
Com_65_neg	Pentadecanoic acid	cpd:C16537	Pentadecanoic acid; Pentadecylic acid; n-Pentadecanoic acid	C15H30O2
Com_1610_neg	Pyruvic Acid	cpd:C00022	Pyruvate; Pyruvic acid; 2-Oxopropanoate; 2-Oxopropanoic acid; Pyroracemic acid	C3H4O3	map00010 Glycolysis / Gluconeogenesis;map00020 Citrate cycle (TCA cycle);map00030 Pentose phosphate pathway;map00040 Pentose and glucuronate interconversions;map00053 Ascorbate and aldarate metabolism;map00250 Alanine, aspartate and glutamate metabolism;map00260 Glycine, serine and threonine metabolism;map00270 Cysteine and methionine metabolism;map00290 Valine, leucine and isoleucine biosynthesi…
Com_1488_neg	Caprylic acid	cpd:C06423	Octanoic acid; Caprylic acid; Octylic acid	C8H16O2	map00061 Fatty acid biosynthesis;map01100 Metabolic pathways
Com_7945_neg	Orotic Acid	cpd:C00295	Orotate; Orotic acid; Uracil-6-carboxylic acid	C5H4N2O4	map00240 Pyrimidine metabolism;map01100 Metabolic pathways
Com_6558_neg	Retinoic acid	cpd:C00777	Retinoate; Retinoic acid; Vitamin A acid; all-trans-Retinoate; Acide retinoique (French) (DSL); Tretinoine (French) (EINECS); 3,7-Dimethyl-9-(2,6,6-trimethyl-1-cyclohexene-1-yl)-2,4,6,8-nonatetraenoic acid (ECL); (all-E)-3,7-Dimethyl-9-(2,6,6-trimethyl-1-cyclohexen-1-yl)-2,4,6,8-nonatetraenoic acid; beta-Retinoic acid; AGN 100335; all-(E)-Retinoic acid; all-trans-beta-Retinoic acid; all-trans-Ret…	C20H28O2	map00830 Retinol metabolism;map01100 Metabolic pathways;map04659 Th17 cell differentiation;map04672 Intestinal immune network for IgA production;map05200 Pathways in cancer;map05222 Small cell lung cancer;map05223 Non-small cell lung cancer;map05226 Gastric cancer
Com_3780_neg	4-Oxoretinol	cpd:C16683	4-Oxoretinol	C20H28O2	map00830 Retinol metabolism
Com_1524_neg	4-Nitrophenol	cpd:C00870	4-Nitrophenol; p-Nitrophenol; PNP; Niphen; 4-Hydroxynitrobenzene	C6H5NO3
Com_374_neg	Adrenic acid	cpd:C16527	7,10,13,16-Docosatetraenoic acid; (7Z,10Z,13Z,16Z)-Docosa-7,10,13,16-tetraenoic acid; Adrenic acid	C22H36O2	map01040 Biosynthesis of unsaturated fatty acids;map04216 Ferroptosis
Com_181_neg	Nervonic acid	cpd:C08323	(15Z)-Tetracosenoic acid; Nervonic acid; (Z)-15-Tetracosenoic acid	C24H46O2	map01040 Biosynthesis of unsaturated fatty acids
Com_7200_neg	Vanillic acid	cpd:C06672	Vanillate; Vanillic acid; 4-Hydroxy-3-methoxybenzoate; 4-Hydroxy-3-methoxybenzoic acid	C8H8O4
Com_4_neg	Elaidic acid	cpd:C01712	(9E)-Octadecenoic acid; 9-Octadecenoic acid, (E)-; (E)-Oleic acid; D9-trans-Octadecenoic acid; 9-trans-Octadecenoic acid; trans-D9-Octadecenoic acid; trans-9-Octadecenoic acid; trans-Elaidic acid; trans-Oleic acid; Elaidic acid; Acide elaidique; Elaidinsaure	C18H34O2
Com_2676_neg	Neopterin	cpd:C05926	Neopterin; [S-(R*,S*)]-2-amino-6-(1,2,3-trihydroxypropyl)-1H-pteridin-4-one; [S-(R*,S*)]-2-amino-6-(1,2,3-trihydroxypropyl)-1H-pteridine-4-one; [S-(R*,S*)]-2-Amino-6-(1,2,3-trihydroxypropyl)-1H-pteridin-4-on; 6-(D-erythro-1,2,3-Trihydroxypropyl)pterin; 6-D-erythro-Neopterin; D-erythro-Neopterin; D-Neopterin	C9H11N5O4	map00790 Folate biosynthesis
Com_312_neg	Lignoceric acid	cpd:C08320	Tetracosanoic acid; Lignoceric acid	C24H48O2	map01040 Biosynthesis of unsaturated fatty acids
Com_1299_neg	2-Oxobutyric acid	cpd:C00109	2-Oxobutanoate; 2-Ketobutyric acid; 2-Oxobutyric acid; 2-Oxobutyrate; 2-Oxobutanoic acid; alpha-Ketobutyric acid; alpha-Ketobutyrate	C4H6O3	map00260 Glycine, serine and threonine metabolism;map00270 Cysteine and methionine metabolism;map00290 Valine, leucine and isoleucine biosynthesis;map00640 Propanoate metabolism;map01100 Metabolic pathways;map01210 2-Oxocarboxylic acid metabolism;map01230 Biosynthesis of amino acids
Com_6878_neg	Phenylacetylglutamine	cpd:C04148	Phenylacetylglutamine; alpha-N-Phenylacetyl-L-glutamine; N2-(2-Phenylacetyl)-L-glutamine	C13H16N2O4	map00360 Phenylalanine metabolism
Com_2085_neg	Citrulline	cpd:C00327	L-Citrulline; 2-Amino-5-ureidovaleric acid; Citrulline	C6H13N3O3	map00220 Arginine biosynthesis;map01100 Metabolic pathways;map01230 Biosynthesis of amino acids
Com_3462_neg	Prostaglandin E1	cpd:C04741	Alprostadil; Prostaglandin E1; (13E)-(15S)-11alpha,15-Dihydroxy-9-oxoprost-13-enoate; PGE1	C20H34O5
Com_1788_neg	trans-Cinnamic acid	cpd:C00423	trans-Cinnamate; trans-Cinnamic acid; (E)-Cinnamate; (2E)-3-Phenylprop-2-enoate	C9H8O2	map00130 Ubiquinone and other terpenoid-quinone biosynthesis;map00360 Phenylalanine metabolism;map01100 Metabolic pathways
Com_1372_neg	Prostaglandin E2	cpd:C00584	Prostaglandin E2; (5Z,13E)-(15S)-11alpha,15-Dihydroxy-9-oxoprosta-5,13-dienoate; (5Z,13E)-(15S)-11alpha,15-Dihydroxy-9-oxoprost-13-enoate; Dinoprostone; PGE2	C20H32O5	map00590 Arachidonic acid metabolism;map01100 Metabolic pathways;map04024 cAMP signaling pathway;map04080 Neuroactive ligand-receptor interaction;map04726 Serotonergic synapse;map04750 Inflammatory mediator regulation of TRP channels;map04921 Oxytocin signaling pathway;map04923 Regulation of lipolysis in adipocytes;map04924 Renin secretion;map04976 Bile secretion;map05140 Leishmaniasis;map05143 A…
Com_2170_neg	Succinic acid	cpd:C00042	Succinate; Succinic acid; Butanedionic acid; Ethylenesuccinic acid	C4H6O4	map00020 Citrate cycle (TCA cycle);map00190 Oxidative phosphorylation;map00250 Alanine, aspartate and glutamate metabolism;map00350 Tyrosine metabolism;map00360 Phenylalanine metabolism;map00620 Pyruvate metabolism;map00630 Glyoxylate and dicarboxylate metabolism;map00640 Propanoate metabolism;map00650 Butanoate metabolism;map00760 Nicotinate and nicotinamide metabolism;map00920 Sulfur metabolism
Com_48_neg	Docosahexaenoic acid	cpd:C06429	(4Z,7Z,10Z,13Z,16Z,19Z)-Docosahexaenoic acid; 4,7,10,13,16,19-Docosahexaenoic acid; Docosahexaenoic acid; Docosahexaenoate	C22H32O2	map01040 Biosynthesis of unsaturated fatty acids
Com_4783_neg	D-Phenylalanine	cpd:C02265	D-Phenylalanine; D-alpha-Amino-beta-phenylpropionic acid	C9H11NO2	map00360 Phenylalanine metabolism;map04742 Taste transduction
Com_3336_neg	Glycine	cpd:C00037	Glycine; Aminoacetic acid; Gly	C2H5NO2	map00120 Primary bile acid biosynthesis;map00230 Purine metabolism;map00260 Glycine, serine and threonine metabolism;map00310 Lysine degradation;map00440 Phosphonate and phosphinate metabolism;map00480 Glutathione metabolism;map00630 Glyoxylate and dicarboxylate metabolism;map00730 Thiamine metabolism;map00860 Porphyrin and chlorophyll metabolism;map00970 Aminoacyl-tRNA biosynthesis;map01100 Meta…
Com_4047_neg	Phenol	cpd:C00146	Phenol; Benzenol; Hydroxybenzene; Phenic acid; Phenylic acid	C6H6O	map00350 Tyrosine metabolism;map04974 Protein digestion and absorption
Com_686_neg	Decanoic acid	cpd:C01571	Decanoic acid; Decanoate; Decylic acid; n-Capric acid	C10H20O2	map00061 Fatty acid biosynthesis;map01100 Metabolic pathways
Com_6964_neg	Glycyrrhizic acid	cpd:C02284	Glycyrrhizinate; Glycyrrhizin; Glycyrrhizic acid; (3beta,20beta)-20-Carboxy-11-oxo-30-norolean-12-en-3-yl 2-O-beta-D-glucuronosyl-beta-D-glucosiduronic acid	C42H62O16
Com_847_neg	Uridine	cpd:C00299	Uridine	C9H12N2O6	map00240 Pyrimidine metabolism;map01100 Metabolic pathways
Com_1205_neg	Phosphoenolpyruvic acid	cpd:C00074	Phosphoenolpyruvate; Phosphoenolpyruvic acid; PEP	C3H5O6P	map00010 Glycolysis / Gluconeogenesis;map00020 Citrate cycle (TCA cycle);map00400 Phenylalanine, tyrosine and tryptophan biosynthesis;map00440 Phosphonate and phosphinate metabolism;map00620 Pyruvate metabolism;map01100 Metabolic pathways;map01200 Carbon metabolism;map01230 Biosynthesis of amino acids
Com_4230_neg	Taurine	cpd:C00245	Taurine; 2-Aminoethanesulfonic acid; Aminoethylsulfonic acid	C2H7NO3S	map00120 Primary bile acid biosynthesis;map00430 Taurine and hypotaurine metabolism;map00920 Sulfur metabolism;map01100 Metabolic pathways;map02010 ABC transporters;map04080 Neuroactive ligand-receptor interaction
Com_2990_neg	1-Naphthol	cpd:C11714	1-Naphthol; alpha-Naphthol	C10H8O	map00980 Metabolism of xenobiotics by cytochrome P450
Com_2329_neg	D-Mannitol	cpd:C00392	Mannitol; D-Mannitol	C6H14O6	map00051 Fructose and mannose metabolism;map02010 ABC transporters
Com_23_neg	Arachidonic acid	cpd:C00219	Arachidonate; Arachidonic acid; (5Z,8Z,11Z,14Z)-Icosatetraenoic acid; cis-5,8,11,14-Eicosatetraenoic acid	C20H32O2	map00590 Arachidonic acid metabolism;map00591 Linoleic acid metabolism;map01040 Biosynthesis of unsaturated fatty acids;map01100 Metabolic pathways;map04216 Ferroptosis;map04217 Necroptosis;map04270 Vascular smooth muscle contraction;map04611 Platelet activation;map04664 Fc epsilon RI signaling pathway;map04666 Fc gamma R-mediated phagocytosis;map04723 Retrograde endocannabinoid signaling;map0472…
Com_6447_neg	Histidine	cpd:C00768	Histidine; alpha-Amino-1H-imidazole-4-propionic acid	C6H9N3O2
Com_3100_neg	Calcitriol	cpd:C01673	Calcitriol; 1alpha,25-Dihydroxyvitamin D3; (1S,3R,5Z,7E)-9,10-Seco-5,7,10(19)-cholestatriene-1,3,25-triol	C27H44O3	map00100 Steroid biosynthesis;map01100 Metabolic pathways;map04961 Endocrine and other factor-regulated calcium reabsorption;map04978 Mineral absorption;map05152 Tuberculosis
Com_1261_neg	Ginkgoic acid	cpd:C10794	Ginkgoic acid; Ginkgolic acid	C22H34O3
Com_5248_neg	Pseudouridine	cpd:C02067	Pseudouridine	C9H12N2O6	map00240 Pyrimidine metabolism
Com_169_neg	Pyrophosphate	cpd:C00013	Diphosphate; Diphosphoric acid; Pyrophosphate; Pyrophosphoric acid; PPi	H4P2O7	map00190 Oxidative phosphorylation;map05012 Parkinson's disease
Com_834_neg	Ribose	cpd:C08353	beta-D-Ribopyranose; Ribose	C5H10O5
Com_5259_neg	N-Acetyl-L-phenylalanine	cpd:C03519	N-Acetyl-L-phenylalanine	C11H13NO3	map00360 Phenylalanine metabolism
Com_2857_neg	Hexanoic acid	cpd:C01585	Hexanoic acid; Hexanoate; Hexylic acid; n-Caproic acid	C6H12O2
Com_1935_neg	Crotonic acid	cpd:C01771	2-Butenoate; 2-Butenoic acid; Crotonic acid; 3-Methylacrylic acid	C4H6O2
Com_2835_neg	3-Hydroxybenzoic acid	cpd:C00587	3-Hydroxybenzoate; 3-Hydroxybenzoic acid; m-Hydroxybenzoic acid	C7H6O3	map00400 Phenylalanine, tyrosine and tryptophan biosynthesis
Com_4550_neg	Phenylpyruvic Acid	cpd:C00166	Phenylpyruvate; Phenylpyruvic acid; alpha-Ketohydrocinnamic acid; keto-Phenylpyruvate; 3-Phenyl-2-oxopropanoate; 2-Oxo-3-phenylpropanoate	C9H8O3	map00360 Phenylalanine metabolism;map00400 Phenylalanine, tyrosine and tryptophan biosynthesis;map01100 Metabolic pathways;map01210 2-Oxocarboxylic acid metabolism;map01230 Biosynthesis of amino acids
Com_1450_neg	D-Galactosamine	cpd:C02262	D-Galactosamine; D-Chondrosamine; 2-Amino-2-deoxy-D-galactose	C6H13NO5	map00052 Galactose metabolism
Com_974_neg	D-Methionine	cpd:C00855	D-Methionine; D-2-Amino-4-(methylthio)butyric acid	C5H11NO2S	map02010 ABC transporters
Com_4047_neg	Phenol	cpd:C15584	Phenol	C6H6O
Com_5681_neg	Indole-3-acetic acid	cpd:C00954	Indole-3-acetate; Indole-3-acetic acid; (Indol-3-yl)acetate; Indoleacetate; Indoleacetic acid; IAA	C10H9NO2	map00380 Tryptophan metabolism;map01100 Metabolic pathways
Com_2820_neg	Prostaglandin B2	cpd:C05954	Prostaglandin B2; PGB2	C20H30O4	map00590 Arachidonic acid metabolism;map01100 Metabolic pathways;map04726 Serotonergic synapse
Com_1529_neg	Picolinic acid	cpd:C10164	Picolinic acid; 2-Pyridinecarboxylic acid	C6H5NO2	map00380 Tryptophan metabolism;map01100 Metabolic pathways
Com_995_neg	Mestranol	cpd:C07618	Mestranol	C21H26O2
Com_3933_neg	D-Ribulose 1,5-bisphosphate	cpd:C01182	D-Ribulose 1,5-bisphosphate	C5H12O11P2	map00630 Glyoxylate and dicarboxylate metabolism;map01100 Metabolic pathways;map01200 Carbon metabolism
Com_2973_neg	Sulfoacetic acid	cpd:C14179	Sulfoacetate; Sulfoacetic acid	C2H4O5S	map00430 Taurine and hypotaurine metabolism
Com_3565_neg	2-Furoic acid	cpd:C01546	2-Furoate; 2-Furoic acid; 2-Furancarboxylic acid; Pyromucic acid	C5H4O3
Com_2474_neg	Undecanoic acid	cpd:C17715	Undecanoic acid; Hendecanoic acid	C11H22O2
Com_397_neg	D-Ribulose 5-phosphate	cpd:C00199	D-Ribulose 5-phosphate	C5H11O8P	map00030 Pentose phosphate pathway;map00040 Pentose and glucuronate interconversions;map00740 Riboflavin metabolism;map00750 Vitamin B6 metabolism;map01100 Metabolic pathways;map01200 Carbon metabolism;map01230 Biosynthesis of amino acids
Com_144_neg	Lauric acid	cpd:C02679	Dodecanoic acid; Dodecanoate; Dodecylcarboxylate; Lauric acid	C12H24O2	map00061 Fatty acid biosynthesis;map01100 Metabolic pathways
Com_2193_neg	D-Galactonic acid	cpd:C00880	D-Galactonate; D-Galactonic acid	C6H12O7	map00052 Galactose metabolism;map01100 Metabolic pathways
Com_4059_neg	Isoliquiritigenin	cpd:C08650	Isoliquiritigenin	C15H12O4
Com_4443_neg	Kynurenic Acid	cpd:C01717	4-Hydroxy-2-quinolinecarboxylic acid; Kynurenic acid; Kynurenate	C10H7NO3	map00380 Tryptophan metabolism;map01100 Metabolic pathways
Com_1230_neg	Deoxycholic acid	cpd:C04483	Deoxycholic acid; Deoxycholate; 3alpha,12alpha-Dihydroxy-5beta-cholanate; 3alpha,12alpha-Dihydroxy-5beta-cholanic acid	C24H40O4	map04976 Bile secretion
Com_2821_neg	Sucrose	cpd:C00089	Sucrose; Cane sugar; Saccharose; 1-alpha-D-Glucopyranosyl-2-beta-D-fructofuranoside	C12H22O11	map00052 Galactose metabolism;map00500 Starch and sucrose metabolism;map01100 Metabolic pathways;map02010 ABC transporters;map04742 Taste transduction;map04973 Carbohydrate digestion and absorption
Com_250_neg	5-Aminovaleric acid	cpd:C00431	5-Aminopentanoate; 5-Aminopentanoic acid; 5-Aminovaleric acid	C5H11NO2	map00310 Lysine degradation;map00330 Arginine and proline metabolism
Com_4930_neg	L-Ascorbate	cpd:C00072	Ascorbate; Ascorbic acid; L-Ascorbate; L-Ascorbic acid; Vitamin C	C6H8O6	map00053 Ascorbate and aldarate metabolism;map00480 Glutathione metabolism;map01100 Metabolic pathways;map04066 HIF-1 signaling pathway;map04977 Vitamin digestion and absorption
Com_263_neg	4-Oxoproline	cpd:C01877	4-Oxoproline; 4-Oxo-L-proline	C5H7NO3	map00330 Arginine and proline metabolism
Com_85_neg	Erucic acid	cpd:C08316	Erucic acid; (13Z)-Docosenoic acid; cis-13-Docosenoic acid	C22H42O2	map01040 Biosynthesis of unsaturated fatty acids
Com_1597_neg	3-Hydroxypicolinic acid	cpd:C18620	3-Hydroxypicolinic acid	C6H5NO3
Com_933_neg	Acrylic acid	cpd:C00511	Acrylic acid; Propenoate; Acrylate; 2-Propenoic acid; Vinylformic acid	C3H4O2
Com_1603_neg	D-Sedoheptulose 7-phosphate	cpd:C05382	Sedoheptulose 7-phosphate; D-Sedoheptulose 7-phosphate; D-altro-Heptulose 7-phosphate; altro-Heptulose 7-phosphate	C7H15O10P	map00030 Pentose phosphate pathway;map01100 Metabolic pathways;map01200 Carbon metabolism;map01230 Biosynthesis of amino acids
Com_4559_neg	Naringenin	cpd:C00509	Naringenin; 4',5,7-Trihydroxyflavanone; (2S)-Naringenin; (-)-(2S)-Naringenin	C15H12O5	map01100 Metabolic pathways
