# Supplementary material for: The DNA adenine methylase of Salmonella Enteritidis promotes their intracellular replication by inhibiting arachidonic acid metabolism pathway in macrophages
Source: Front Microbiol. 2023 Mar 2;14:1080851. doi: 10.3389/fmicb.2023.1080851 (PMC10018194; doi:10.3389/fmicb.2023.1080851)
Supplement: Supplementary file 2 [file Data_Sheet_2.zip › S1 Appendix. Non-targeted metabolomics raw data/2.MetAnnotation/KEGG/meta_neg_kegg_anno_categroy.xls]

KO_Pathway_Level1	KO_Pathway_Level2	Meta_Num	Metabolites
Cellular Processes	Cell growth and death	2	Com_23_neg Com_374_neg
Environmental Information Processing	Membrane transport	7	Com_2821_neg Com_465_neg Com_3577_neg Com_2050_neg Com_974_neg Com_2329_neg Com_4230_neg
Environmental Information Processing	Signal transduction	4	Com_2050_neg Com_465_neg Com_4930_neg Com_1372_neg
Environmental Information Processing	Signaling molecules and interaction	2	Com_4230_neg Com_1372_neg
Genetic Information Processing	Translation	2	Com_2050_neg Com_3336_neg
Human Diseases	Cancers: Overview	2	Com_6558_neg Com_1372_neg
Human Diseases	Cancers: Specific types	1	Com_6558_neg
Human Diseases	Infectious diseases: Parasitic	1	Com_1372_neg
Metabolism	Amino acid metabolism	22	Com_4783_neg Com_4443_neg Com_3692_neg Com_1529_neg Com_1046_neg Com_2050_neg Com_5681_neg Com_4550_neg Com_1205_neg Com_2751_neg Com_5259_neg Com_2835_neg Com_3336_neg Com_6878_neg Com_263_neg Com_2085_neg Com_1299_neg Com_1788_neg Com_250_neg Com_4047_neg Com_1610_neg Com_2170_neg
Metabolism	Carbohydrate metabolism	17	Com_2821_neg Com_465_neg Com_2193_neg Com_3577_neg Com_1046_neg Com_2050_neg Com_2329_neg Com_1610_neg Com_1205_neg Com_1299_neg Com_4930_neg Com_397_neg Com_1450_neg Com_1603_neg Com_3336_neg Com_3933_neg Com_2170_neg
Metabolism	Energy metabolism	4	Com_169_neg Com_2050_neg Com_4230_neg Com_2170_neg
Metabolism	Global and overview maps	33	Com_465_neg Com_4559_neg Com_4930_neg Com_2820_neg Com_1488_neg Com_4230_neg Com_4443_neg Com_777_neg Com_3692_neg Com_1529_neg Com_6558_neg Com_2193_neg Com_1046_neg Com_2050_neg Com_5681_neg Com_4550_neg Com_1205_neg Com_1372_neg Com_144_neg Com_1603_neg Com_3336_neg Com_7945_neg Com_2085_neg Com_1299_neg Com_397_neg Com_686_neg Com_3100_neg Com_3577_neg Com_1788_neg Com_23_neg Com_3933_neg Com…
Metabolism	Lipid metabolism	17	Com_312_neg Com_344_neg Com_3577_neg Com_374_neg Com_2050_neg Com_23_neg Com_2820_neg Com_4230_neg Com_48_neg Com_1488_neg Com_144_neg Com_686_neg Com_181_neg Com_3336_neg Com_3100_neg Com_1372_neg Com_85_neg
Metabolism	Metabolism of cofactors and vitamins	7	Com_6558_neg Com_1788_neg Com_2676_neg Com_3780_neg Com_397_neg Com_3336_neg Com_2170_neg
Metabolism	Metabolism of other amino acids	6	Com_4930_neg Com_4230_neg Com_1205_neg Com_2973_neg Com_1610_neg Com_3336_neg
Metabolism	Nucleotide metabolism	5	Com_3336_neg Com_7945_neg Com_847_neg Com_5248_neg Com_777_neg
Organismal Systems	Digestive system	7	Com_2821_neg Com_1230_neg Com_2050_neg Com_4930_neg Com_1372_neg Com_4047_neg Com_3100_neg
Organismal Systems	Endocrine system	3	Com_23_neg Com_3577_neg Com_1372_neg
Organismal Systems	Immune system	2	Com_6558_neg Com_23_neg
Organismal Systems	Nervous system	4	Com_23_neg Com_3577_neg Com_2820_neg Com_1372_neg
Organismal Systems	Sensory system	4	Com_2821_neg Com_23_neg Com_4783_neg Com_1372_neg
