# Supplementary material for: The DNA adenine methylase of Salmonella Enteritidis promotes their intracellular replication by inhibiting arachidonic acid metabolism pathway in macrophages
Source: Front Microbiol. 2023 Mar 2;14:1080851. doi: 10.3389/fmicb.2023.1080851 (PMC10018194; doi:10.3389/fmicb.2023.1080851)
Supplement: Supplementary file 2 [file Data_Sheet_2.zip › S1 Appendix. Non-targeted metabolomics raw data/2.MetAnnotation/KEGG/meta_pos_kegg_anno.xls]

ID	Name	Kegg_ID	Kegg_name	Formula	Kegg_map
Com_7535_pos	5-Methylcytosine	cpd:C02376	5-Methylcytosine	C5H7N3O	map00240 Pyrimidine metabolism
Com_238_pos	Adenosine 5'-monophosphate	cpd:C00020	AMP; Adenosine 5'-monophosphate; Adenylic acid; Adenylate; 5'-AMP; 5'-Adenylic acid; 5'-Adenosine monophosphate; Adenosine 5'-phosphate	C10H14N5O7P	map00230 Purine metabolism;map01100 Metabolic pathways;map01523 Antifolate resistance;map04022 cGMP-PKG signaling pathway;map04024 cAMP signaling pathway;map04068 FoxO signaling pathway;map04150 mTOR signaling pathway;map04151 PI3K-Akt signaling pathway;map04152 AMPK signaling pathway;map04211 Longevity regulating pathway;map04740 Olfactory transduction;map04742 Taste transduction;map04923 Regula…
Com_1832_pos	Glutamine	cpd:C00303	Glutamine; 2-Aminoglutaramic acid	C5H10N2O3
Com_205_pos	Guanine	cpd:C00242	Guanine; 2-Amino-6-hydroxypurine	C5H5N5O	map00230 Purine metabolism;map01100 Metabolic pathways
Com_10784_pos	Biotin	cpd:C00120	Biotin; D-Biotin; Vitamin H; Coenzyme R	C10H16N2O3S	map00780 Biotin metabolism;map01100 Metabolic pathways;map02010 ABC transporters;map04977 Vitamin digestion and absorption
Com_5255_pos	Diosgenin	cpd:C08898	Diosgenin; (3beta,25R)-Spirost-5-en-3-ol	C27H42O3
Com_10072_pos	Kynurenic acid	cpd:C01717	4-Hydroxy-2-quinolinecarboxylic acid; Kynurenic acid; Kynurenate	C10H7NO3	map00380 Tryptophan metabolism;map01100 Metabolic pathways
Com_8083_pos	Vitexin	cpd:C01460	Vitexin; Apigenin 8-C-glucoside	C21H20O10
Com_1365_pos	Palmitoleic acid	cpd:C08362	(9Z)-Hexadecenoic acid; Palmitoleic acid; cis-9-Hexadecenoic acid; (9Z)-Hexadec-9-enoate	C16H30O2	map00061 Fatty acid biosynthesis
Com_2401_pos	Acetylcholine	cpd:C01996	Acetylcholine; O-Acetylcholine	C7H16NO2	map00564 Glycerophospholipid metabolism;map04024 cAMP signaling pathway;map04080 Neuroactive ligand-receptor interaction;map04721 Synaptic vesicle cycle;map04725 Cholinergic synapse;map04742 Taste transduction;map04810 Regulation of actin cytoskeleton;map04911 Insulin secretion;map04970 Salivary secretion;map04971 Gastric acid secretion;map04972 Pancreatic secretion;map04976 Bile secretion;map050…
Com_5342_pos	4-Pyridoxic acid	cpd:C00847	4-Pyridoxate; 4-Pyridoxic acid	C8H9NO4	map00750 Vitamin B6 metabolism;map01100 Metabolic pathways
Com_1405_pos	Eicosapentaenoic acid	cpd:C06428	(5Z,8Z,11Z,14Z,17Z)-Icosapentaenoic acid; (5Z,8Z,11Z,14Z,17Z)-Eicosapentaenoic acid; Eicosapentaenoic acid; 5,8,11,14,17-Icosapentaenoic acid; (5Z,8Z,11Z,14Z,17Z)-Eicosapentaenoate	C20H30O2	map01040 Biosynthesis of unsaturated fatty acids
Com_816_pos	Isoleucine	cpd:C16434	Isoleucine	C6H13NO2
Com_42_pos	L-Tyrosine	cpd:C00082	L-Tyrosine; (S)-3-(p-Hydroxyphenyl)alanine; (S)-2-Amino-3-(p-hydroxyphenyl)propionic acid; Tyrosine	C9H11NO3	map00130 Ubiquinone and other terpenoid-quinone biosynthesis;map00350 Tyrosine metabolism;map00360 Phenylalanine metabolism;map00400 Phenylalanine, tyrosine and tryptophan biosynthesis;map00730 Thiamine metabolism;map00970 Aminoacyl-tRNA biosynthesis;map01100 Metabolic pathways
Com_5784_pos	7-Methylguanine	cpd:C02242	7-Methylguanine	C6H7N5O
Com_5047_pos	Jasmone	cpd:C08490	Jasmone; cis-Jasmone	C11H16O
Com_3927_pos	Serine	cpd:C00716	Serine; 2-Amino-3-hydroxypropionic acid; 3-Hydroxyalanine	C3H7NO3
Com_187_pos	Adenine	cpd:C00147	Adenine; 6-Aminopurine	C5H5N5	map00230 Purine metabolism;map01100 Metabolic pathways
Com_5260_pos	Deoxycorticosterone	cpd:C03205	11-Deoxycorticosterone; Deoxycorticosterone; Cortexone; 21-Hydroxy-4-pregnene-3,20-dione; Desoxycortone; DOC	C21H30O3	map00140 Steroid hormone biosynthesis;map01100 Metabolic pathways;map04925 Aldosterone synthesis and secretion
Com_1001_pos	Xanthine	cpd:C00385	Xanthine	C5H4N4O2	map00230 Purine metabolism;map00232 Caffeine metabolism;map01100 Metabolic pathways
Com_1391_pos	Skatole	cpd:C08313	Skatole; 3-Methylindole	C9H9N
Com_3247_pos	Paracetamol	cpd:C06804	Acetaminophen; Paracetamol	C8H9NO2	map04976 Bile secretion
Com_4048_pos	Pleuromutilin	cpd:C09169	Pleuromutilin; Pleuromulin	C22H34O5
Com_953_pos	Uracil	cpd:C00106	Uracil	C4H4N2O2	map00240 Pyrimidine metabolism;map00410 beta-Alanine metabolism;map00770 Pantothenate and CoA biosynthesis;map01100 Metabolic pathways
Com_6355_pos	Sakuranin	cpd:C17391	Sakuranin; NSC 407308	C22H24O10
Com_1614_pos	GMP	cpd:C00144	GMP; Guanosine 5'-phosphate; Guanosine monophosphate; Guanosine 5'-monophosphate; Guanylic acid	C10H14N5O8P	map00230 Purine metabolism;map01100 Metabolic pathways;map01523 Antifolate resistance;map04022 cGMP-PKG signaling pathway;map04740 Olfactory transduction;map04742 Taste transduction;map04744 Phototransduction
Com_6424_pos	IMP	cpd:C00130	IMP; Inosinic acid; Inosine monophosphate; Inosine 5'-monophosphate; Inosine 5'-phosphate; 5'-Inosinate; 5'-Inosinic acid; 5'-Inosine monophosphate; 5'-IMP	C10H13N4O8P	map00230 Purine metabolism;map01100 Metabolic pathways;map01523 Antifolate resistance;map04742 Taste transduction
Com_7251_pos	Osajin	cpd:C10511	Osajin	C25H24O5
Com_6497_pos	1,5-Diaminopentane	cpd:C01672	Cadaverine; 1,5-Pentanediamine; 1,5-Diaminopentane; Pentamethylenediamine	C5H14N2	map00310 Lysine degradation;map00480 Glutathione metabolism;map01100 Metabolic pathways;map04974 Protein digestion and absorption
Com_3906_pos	Dihydrothymine	cpd:C00906	5,6-Dihydrothymine; Dihydrothymine; 5,6-Dihydro-5-methyluracil	C5H8N2O2
Com_486_pos	Spermine	cpd:C00750	Spermine; N,N'-Bis(3-aminopropyl)-1,4-butanediamine	C10H26N4	map00330 Arginine and proline metabolism;map00410 beta-Alanine metabolism;map00480 Glutathione metabolism;map01100 Metabolic pathways;map04976 Bile secretion
Com_295_pos	Pyridoxine	cpd:C00314	Pyridoxine; Pyridoxol	C8H11NO3	map00750 Vitamin B6 metabolism;map01100 Metabolic pathways
Com_282_pos	N-Benzylformamide	cpd:C15561	N-Benzylformamide	C8H9NO
Com_7456_pos	Chalcone	cpd:C15589	Chalcone	C15H12O
Com_6177_pos	Pinocembrin	cpd:C09827	Pinocembrin; 5,7-Dihydroxyflavanone	C15H12O4
Com_2727_pos	Glycerol-3-phosphate	cpd:C03189	DL-Glycerol 1-phosphate; Glycerol 1-phosphate; Glycerol-3-phosphate; rac-Glycerol 1-phosphate; DL-Glyceryl 1-phosphate; DL-Glycerol 3-phosphate	C3H9O6P
Com_382_pos	Nicotinic acid	cpd:C00253	Nicotinate; Nicotinic acid; Niacin; 3-Pyridinecarboxylic acid	C6H5NO2	map00760 Nicotinate and nicotinamide metabolism;map01100 Metabolic pathways;map05133 Pertussis
Com_8832_pos	Xanthurenic Acid	cpd:C02470	Xanthurenic acid; Xanthurenate	C10H7NO4	map00380 Tryptophan metabolism
Com_7871_pos	Coniferaldehyde	cpd:C02666	Coniferyl aldehyde; Coniferaldehyde; 4-Hydroxy-3-methoxycinnamaldehyde; Ferulaldehyde	C10H10O3	map01100 Metabolic pathways
Com_995_pos	Oleic acid	cpd:C00712	(9Z)-Octadecenoic acid; (Z)-Octadec-9-enoic acid; Oleate; Oleic acid	C18H34O2	map00061 Fatty acid biosynthesis;map01040 Biosynthesis of unsaturated fatty acids
Com_5137_pos	Stearamide	cpd:C13846	Octadecanamide; Stearamide; Stearic acid amide	C18H37NO
Com_4249_pos	Methyl palmitate	cpd:C16995	Methyl palmitate	C17H34O2
Com_7420_pos	7-Methylxanthine	cpd:C16353	7-Methylxanthine	C6H6N4O2	map00232 Caffeine metabolism;map01100 Metabolic pathways
Com_1138_pos	Pipecolic acid	cpd:C00408	L-Pipecolate; Pipecolinic acid; Pipecolic acid; 2-Piperidinecarboxylic acid; (S)-Piperidine-2-carboxylic acid	C6H11NO2	map00310 Lysine degradation;map01100 Metabolic pathways
Com_12107_pos	L-Dopa	cpd:C00355	3,4-Dihydroxy-L-phenylalanine; L-Dopa; 3-Hydroxy-L-tyrosine; L-beta-(3,4-Dihydroxyphenyl)alanine; Levodopa; Dihydroxy-L-phenylalanine	C9H11NO4	map00350 Tyrosine metabolism;map01100 Metabolic pathways;map04728 Dopaminergic synapse;map04917 Prolactin signaling pathway;map05012 Parkinson's disease;map05030 Cocaine addiction;map05031 Amphetamine addiction;map05034 Alcoholism
Com_1212_pos	Urocanic acid	cpd:C00785	Urocanate; Urocanic acid	C6H6N2O2	map00340 Histidine metabolism;map01100 Metabolic pathways
Com_11662_pos	Estriol	cpd:C05141	Estriol; 1,3,5(10)-Estratriene-3,16-alpha,17beta-triol	C18H24O3	map00140 Steroid hormone biosynthesis;map01100 Metabolic pathways
Com_2014_pos	Uridine 5'-monophosphate	cpd:C00105	UMP; Uridylic acid; Uridine monophosphate; Uridine 5'-monophosphate; 5'Uridylic acid	C9H13N2O9P	map00240 Pyrimidine metabolism;map01100 Metabolic pathways
Com_11003_pos	Scopoletin	cpd:C01752	Scopoletin	C10H8O4
Com_310_pos	o-Cresol	cpd:C01542	o-Cresol; 2-Hydroxytoluene; o-Methylphenol	C7H8O	map01100 Metabolic pathways
Com_5911_pos	3-Succinoylpyridine	cpd:C19569	3-Succinoylpyridine; 4-Oxo-4-(pyridin-3-yl)butanoate	C9H9NO3	map00760 Nicotinate and nicotinamide metabolism;map00980 Metabolism of xenobiotics by cytochrome P450;map05204 Chemical carcinogenesis
Com_158_pos	Choline	cpd:C00114	Choline; Bilineurine	C5H14NO	map00260 Glycine, serine and threonine metabolism;map00564 Glycerophospholipid metabolism;map01100 Metabolic pathways;map02010 ABC transporters;map04725 Cholinergic synapse;map04976 Bile secretion;map05231 Choline metabolism in cancer
Com_5086_pos	Safrole	cpd:C10490	Safrole	C10H10O2
Com_8_pos	L-Norleucine	cpd:C01933	L-Norleucine; L-Aminohexanoic acid; L-Aminohexanoate; L-2-Aminohexanoic acid; L-2-Aminohexanoate; (S)-2-Aminohexanoic acid	C6H13NO2
Com_7470_pos	Bialaphos	cpd:C06457	Bialaphos; Bilanafos; 2-Amino-4-(methylphosphino)butyrylalanylalanine; gamma-(Hydroxymethylphosphinyl)-L-alpha-aminobutyryl-L-alanyl-L-alanine; Phosphinothricin tripeptide	C11H22N3O6P	map00440 Phosphonate and phosphinate metabolism
Com_2628_pos	Benzoylecgonine	cpd:C10847	Benzoylecgonine	C16H19NO4
Com_4478_pos	Acetophenone	cpd:C07113	Acetophenone; 1-Phenylethanone; Phenyl methyl ketone; Acetylbenzene; Methyl phenyl ketone	C8H8O
Com_1356_pos	Cytidine	cpd:C00475	Cytidine	C9H13N3O5	map00240 Pyrimidine metabolism;map01100 Metabolic pathways
Com_3023_pos	Docosapentaenoic acid	cpd:C16513	(7Z,10Z,13Z,16Z,19Z)-Docosa-7,10,13,16,19-pentaenoic acid; Docosapentaenoic acid	C22H34O2	map01040 Biosynthesis of unsaturated fatty acids
Com_7456_pos	Chalcone	cpd:C01484	Chalcone; Benzylideneacetophenone; 1,3-Diphenyl-2-propen-1-one	C15H12O
Com_186_pos	L-Pyroglutamic acid	cpd:C01879	5-Oxoproline; Pidolic acid; Pyroglutamic acid; 5-Pyrrolidone-2-carboxylic acid; Pyroglutamate; 5-Oxo-L-proline; L-Pyroglutamic acid; L-5-Pyrrolidone-2-carboxylic acid	C5H7NO3	map00480 Glutathione metabolism
Com_744_pos	Cytosine	cpd:C00380	Cytosine	C4H5N3O	map00240 Pyrimidine metabolism;map01100 Metabolic pathways
Com_1731_pos	Albendazole sulfone	cpd:C16626	Albendazole sulfone	C12H15N3O4S
Com_3812_pos	2'-Deoxycytidine	cpd:C00881	Deoxycytidine; 2'-Deoxycytidine	C9H13N3O4	map00240 Pyrimidine metabolism
Com_2223_pos	Isoquinoline	cpd:C06323	Isoquinoline; 2-Benzazine; Benzo[c]pyridine	C9H7N
Com_9844_pos	Riboflavin-5-phosphate	cpd:C00061	FMN; Riboflavin-5-phosphate; Flavin mononucleotide	C17H21N4O9P	map00190 Oxidative phosphorylation;map00740 Riboflavin metabolism;map01100 Metabolic pathways;map04977 Vitamin digestion and absorption
Com_226_pos	Nicotinamide	cpd:C00153	Nicotinamide; Nicotinic acid amide; Niacinamide; Vitamin PP	C6H6N2O	map00760 Nicotinate and nicotinamide metabolism;map01100 Metabolic pathways;map04977 Vitamin digestion and absorption
Com_91_pos	Pyrogallol	cpd:C01108	1,2,3-Trihydroxybenzene; Pyrogallol; Pyrogallic acid; 1,2,3-Benzenetriol	C6H6O3
Com_582_pos	Oleamide	cpd:C19670	Oleamide; Oleyl amide; (Z)-9-Octadecenamide	C18H35NO
Com_9740_pos	Estradiol	cpd:C00951	Estradiol-17beta; Estradiol; beta-Estradiol	C18H24O2	map00140 Steroid hormone biosynthesis;map01100 Metabolic pathways;map01522 Endocrine resistance;map04913 Ovarian steroidogenesis;map04915 Estrogen signaling pathway;map04917 Prolactin signaling pathway;map04961 Endocrine and other factor-regulated calcium reabsorption;map05200 Pathways in cancer;map05215 Prostate cancer;map05224 Breast cancer
Com_366_pos	Creatine	cpd:C00300	Creatine; alpha-Methylguanidino acetic acid; Methylglycocyamine	C4H9N3O2	map00260 Glycine, serine and threonine metabolism;map00330 Arginine and proline metabolism;map01100 Metabolic pathways
Com_6330_pos	Biochanin A	cpd:C00814	Biochanin A	C16H12O5
Com_693_pos	Glycocholic Acid	cpd:C01921	Glycocholate; Glycocholic acid; 3alpha,7alpha,12alpha-Trihydroxy-5beta-cholan-24-oylglycine	C26H43NO6	map00120 Primary bile acid biosynthesis;map01100 Metabolic pathways;map04976 Bile secretion;map04979 Cholesterol metabolism
Com_834_pos	Phosphocholine	cpd:C00588	Choline phosphate; Phosphorylcholine; Phosphocholine; O-Phosphocholine	C5H15NO4P	map00564 Glycerophospholipid metabolism;map01100 Metabolic pathways;map05231 Choline metabolism in cancer
Com_1887_pos	Chrysin	cpd:C10028	Chrysin; 5,7-Dihydroxyflavone	C15H10O4
Com_1596_pos	Pyridoxamine	cpd:C00534	Pyridoxamine; PM	C8H12N2O2	map00750 Vitamin B6 metabolism;map01100 Metabolic pathways;map04977 Vitamin digestion and absorption
Com_3660_pos	Sakuranetin	cpd:C09833	Sakuranetin; Naringenin 7-methyl ether; (2S)-Sakuranetin	C16H14O5
Com_3366_pos	Pyridoxal	cpd:C00250	Pyridoxal	C8H9NO3	map00750 Vitamin B6 metabolism;map01100 Metabolic pathways;map04977 Vitamin digestion and absorption
Com_367_pos	Adenosine	cpd:C00212	Adenosine	C10H13N5O4	map00230 Purine metabolism;map01100 Metabolic pathways;map04022 cGMP-PKG signaling pathway;map04024 cAMP signaling pathway;map04071 Sphingolipid signaling pathway;map04080 Neuroactive ligand-receptor interaction;map04270 Vascular smooth muscle contraction;map04923 Regulation of lipolysis in adipocytes;map04924 Renin secretion;map05012 Parkinson's disease;map05032 Morphine addiction;map05034 Alcoh…
Com_2494_pos	Jervine	cpd:C10811	Jervine	C27H39NO3
Com_503_pos	Coumarin	cpd:C05851	Coumarin; Coumarine; Cumarin; 2H-1-Benzopyran-2-one; 1,2-Benzopyrone; 2-Propenoic acid, 3-(2-hydroxyphenyl)-, delta-lactone; 5,6-Benzo-2-pyrone; Benzo-alpha-pyrone; cis-o-Coumarinic acid lactone; Coumarinic anhydride; o-Hydroxycinnamic acid lactone; Rattex; Tonka bean camphor	C9H6O2
Com_14473_pos	Adrenosterone	cpd:C05285	Adrenosterone	C19H24O3	map00140 Steroid hormone biosynthesis
Com_4430_pos	Norharman	cpd:C20157	beta-Carboline; Norharman	C11H8N2
Com_986_pos	Proline	cpd:C16435	Proline	C5H9NO2
Com_4066_pos	Ecgonine	cpd:C10858	Ecgonine	C9H15NO3
Com_5190_pos	Testosterone	cpd:C00535	Testosterone; 17beta-Hydroxy-4-androsten-3-one	C19H28O2	map00140 Steroid hormone biosynthesis;map01100 Metabolic pathways;map01522 Endocrine resistance;map04913 Ovarian steroidogenesis;map05200 Pathways in cancer;map05215 Prostate cancer
Com_6927_pos	Androsterone	cpd:C00523	Androsterone; 3alpha-Hydroxy-5alpha-androstan-17-one	C19H30O2	map00140 Steroid hormone biosynthesis
Com_1501_pos	8-Hydroxyquinoline	cpd:C19434	8-Hydroxyquinoline; Oxyquinoline	C9H7NO
Com_3412_pos	Thiamine	cpd:C00378	Thiamine; Thiamin; Vitamin B1; Aneurin; Antiberiberi factor	C12H17N4OS	map00730 Thiamine metabolism;map01100 Metabolic pathways;map02010 ABC transporters;map04122 Sulfur relay system;map04977 Vitamin digestion and absorption
Com_90_pos	Hypoxanthine	cpd:C00262	Hypoxanthine; Purine-6-ol	C5H4N4O	map00230 Purine metabolism;map01100 Metabolic pathways
Com_1378_pos	Phenethylacetate	cpd:C12303	Phenethyl acetate; 2-Phenylethyl acetate	C10H12O2
Com_216_pos	Betaine	cpd:C00719	Betaine; Trimethylaminoacetate; Glycine betaine; N,N,N-Trimethylglycine; Trimethylammonioacetate	C5H11NO2	map00260 Glycine, serine and threonine metabolism;map01100 Metabolic pathways;map02010 ABC transporters
Com_6037_pos	Desoxycortone	cpd:C03205	11-Deoxycorticosterone; Deoxycorticosterone; Cortexone; 21-Hydroxy-4-pregnene-3,20-dione; Desoxycortone; DOC	C21H30O3	map00140 Steroid hormone biosynthesis;map01100 Metabolic pathways;map04925 Aldosterone synthesis and secretion
Com_6238_pos	dihydrotachysterol	cpd:C06957	Dihydrotachysterol	C28H46O
Com_20_pos	L-Phenylalanine	cpd:C00079	L-Phenylalanine; (S)-alpha-Amino-beta-phenylpropionic acid	C9H11NO2	map00360 Phenylalanine metabolism;map00400 Phenylalanine, tyrosine and tryptophan biosynthesis;map00970 Aminoacyl-tRNA biosynthesis;map01100 Metabolic pathways;map01210 2-Oxocarboxylic acid metabolism;map01230 Biosynthesis of amino acids;map02010 ABC transporters;map04974 Protein digestion and absorption;map04978 Mineral absorption
Com_5422_pos	Glycyl-L-leucine	cpd:C02155	Glycyl-leucine; Glycyl-L-leucine	C8H16N2O3
Com_7269_pos	Vitamin A	cpd:C00473	Retinol; all-trans-Retinol; Vitamin A; Vitamin A1	C20H30O	map00830 Retinol metabolism;map01100 Metabolic pathways;map04977 Vitamin digestion and absorption
Com_13848_pos	Formononetin	cpd:C00858	Formononetin	C16H12O4
Com_9246_pos	1-Methyladenosine	cpd:C02494	1-Methyladenosine	C11H15N5O4
Com_6431_pos	Tomatidine	cpd:C10826	Tomatidine	C27H45NO2
Com_6747_pos	D-Glucosamine	cpd:C00329	D-Glucosamine; Chitosamine; 2-Amino-2-deoxy-D-glucose	C6H13NO5	map00520 Amino sugar and nucleotide sugar metabolism;map01100 Metabolic pathways
Com_393_pos	Cafestol	cpd:C09066	Cafestol	C20H28O3
Com_674_pos	Guanosine	cpd:C00387	Guanosine	C10H13N5O5	map00230 Purine metabolism;map01100 Metabolic pathways
Com_598_pos	N-Acetylneuraminic acid	cpd:C00270	N-Acetylneuraminate; N-Acetylneuraminic acid; 5-Acetamido-3,5-dideoxy-D-glycero-D-galacto-2-nonulosonic acid; Neu5Ac	C11H19NO9	map00520 Amino sugar and nucleotide sugar metabolism;map01100 Metabolic pathways
Com_1181_pos	Prostaglandin B1	cpd:C00959	Prostaglandin B1; PGB1	C20H32O4
Com_25484_pos	Isoproterenol	cpd:C07056	Isoproterenol; Isoprenaline	C11H17NO3	map04261 Adrenergic signaling in cardiomyocytes
Com_2867_pos	L-Histidine	cpd:C00135	L-Histidine; (S)-alpha-Amino-1H-imidazole-4-propionic acid	C6H9N3O2	map00340 Histidine metabolism;map00410 beta-Alanine metabolism;map00970 Aminoacyl-tRNA biosynthesis;map01100 Metabolic pathways;map01230 Biosynthesis of amino acids;map02010 ABC transporters;map04974 Protein digestion and absorption;map05230 Central carbon metabolism in cancer
Com_4081_pos	Anacardic acid	cpd:C10759	6-Pentadecylsalicylic acid; Anacardic acid	C22H36O3
Com_2120_pos	Carvone	cpd:C11383	(+)-(S)-Carvone; Carvol; (+)-Carvone; Carvone	C10H14O
Com_2194_pos	L-Arginine	cpd:C00062	L-Arginine; (S)-2-Amino-5-guanidinovaleric acid; L-Arg	C6H14N4O2	map00220 Arginine biosynthesis;map00330 Arginine and proline metabolism;map00472 D-Arginine and D-ornithine metabolism;map00970 Aminoacyl-tRNA biosynthesis;map01100 Metabolic pathways;map01230 Biosynthesis of amino acids;map02010 ABC transporters;map04974 Protein digestion and absorption;map05014 Amyotrophic lateral sclerosis (ALS);map05132 Salmonella infection;map05142 Chagas disease (American t…
Com_200_pos	4-Hydroxybenzaldehyde	cpd:C00633	4-Hydroxybenzaldehyde; p-Hydroxybenzaldehyde	C7H6O2	map01100 Metabolic pathways
Com_1546_pos	Thymine	cpd:C00178	Thymine; 5-Methyluracil	C5H6N2O2	map00240 Pyrimidine metabolism;map01100 Metabolic pathways
Com_8744_pos	Kinetin	cpd:C08272	Kinetin; 6-Furfuryladenine	C10H9N5O
Com_6633_pos	Serotonin	cpd:C00780	Serotonin; 3-(2-Aminoethyl)-1H-indol-5-ol; 5-Hydroxytryptamine; Enteramine	C10H12N2O	map00380 Tryptophan metabolism;map01100 Metabolic pathways;map04024 cAMP signaling pathway;map04080 Neuroactive ligand-receptor interaction;map04540 Gap junction;map04721 Synaptic vesicle cycle;map04726 Serotonergic synapse;map04742 Taste transduction;map04750 Inflammatory mediator regulation of TRP channels;map04976 Bile secretion
Com_7485_pos	gamma-Muurolene	cpd:C20273	gamma-Muurolene; (+)-gamma-Muurolene	C15H24
Com_3552_pos	ADP-ribose	cpd:C00301	ADP-ribose; ADP-D-ribose; Adenosine diphosphate ribose	C15H23N5O14P2	map00230 Purine metabolism
Com_10700_pos	Maltotetraose	cpd:C02052	Maltotetraose	C24H42O21
Com_2138_pos	Riboflavin	cpd:C00255	Riboflavin; Lactoflavin; 7,8-Dimethyl-10-ribitylisoalloxazine; Vitamin B2	C17H20N4O6	map00740 Riboflavin metabolism;map01100 Metabolic pathways;map04977 Vitamin digestion and absorption
Com_7212_pos	Styrene	cpd:C07083	Styrene; Phenylethylene	C8H8	map01100 Metabolic pathways
Com_630_pos	Indole	cpd:C00463	Indole; 2,3-Benzopyrrole	C8H7N	map00380 Tryptophan metabolism;map00400 Phenylalanine, tyrosine and tryptophan biosynthesis;map01100 Metabolic pathways;map04974 Protein digestion and absorption
Com_1712_pos	Panthenol	cpd:C05944	Pantothenol; (R)-2,4-Dihydroxy-N-(3-hydroxypropyl)-3,3-dimethylbutanamide; Dexpanthenol; 2,4-Dihydroxy-N-(3-hydroxypropyl)-3,3-dimethylbutanamide; (+)-Panthenol; Bepanthen; Bepanthene; Bepantol; D-(+)-2,4-Dihydroxy-N-(3-hydroxypropyl)-3,3-dimethylbutyramide; Cozyme; D(+)-Panthenol; D(+)-Pantothenyl alcohol; D-P-A Injection; D-Panthenol; d-Pantothenol; d-Pantothenyl alcohol; Ilopan; Motilyn; Panad…	C9H19NO4	map00770 Pantothenate and CoA biosynthesis
Com_3203_pos	2'-Deoxyadenosine	cpd:C00559	Deoxyadenosine; 2'-Deoxyadenosine	C10H13N5O3	map00230 Purine metabolism;map01100 Metabolic pathways
Com_5732_pos	Esculetin	cpd:C09263	Esculetin; Aesculetin	C9H6O4
Com_201_pos	Methionine	cpd:C00073	L-Methionine; Methionine; L-2-Amino-4methylthiobutyric acid	C5H11NO2S	map00270 Cysteine and methionine metabolism;map00970 Aminoacyl-tRNA biosynthesis;map01100 Metabolic pathways;map01210 2-Oxocarboxylic acid metabolism;map01230 Biosynthesis of amino acids;map01523 Antifolate resistance;map04974 Protein digestion and absorption;map04978 Mineral absorption;map05230 Central carbon metabolism in cancer
Com_3927_pos	Serine	cpd:C00065	L-Serine; L-2-Amino-3-hydroxypropionic acid; L-3-Hydroxy-alanine; Serine	C3H7NO3	map00260 Glycine, serine and threonine metabolism;map00270 Cysteine and methionine metabolism;map00600 Sphingolipid metabolism;map00630 Glyoxylate and dicarboxylate metabolism;map00920 Sulfur metabolism;map00970 Aminoacyl-tRNA biosynthesis;map01100 Metabolic pathways;map01200 Carbon metabolism;map01230 Biosynthesis of amino acids;map02010 ABC transporters;map04071 Sphingolipid signaling pathway;m…
Com_2845_pos	S-Adenosylhomocysteine	cpd:C00021	S-Adenosyl-L-homocysteine; S-Adenosylhomocysteine	C14H20N6O5S	map00270 Cysteine and methionine metabolism;map01100 Metabolic pathways;map01230 Biosynthesis of amino acids
Com_201_pos	Methionine	cpd:C01733	Methionine; 2-Amino-4-(methylthio)butyric acid	C5H11NO2S
Com_4459_pos	D-Panthenol	cpd:C05944	Pantothenol; (R)-2,4-Dihydroxy-N-(3-hydroxypropyl)-3,3-dimethylbutanamide; Dexpanthenol; 2,4-Dihydroxy-N-(3-hydroxypropyl)-3,3-dimethylbutanamide; (+)-Panthenol; Bepanthen; Bepanthene; Bepantol; D-(+)-2,4-Dihydroxy-N-(3-hydroxypropyl)-3,3-dimethylbutyramide; Cozyme; D(+)-Panthenol; D(+)-Pantothenyl alcohol; D-P-A Injection; D-Panthenol; d-Pantothenol; d-Pantothenyl alcohol; Ilopan; Motilyn; Panad…	C9H19NO4	map00770 Pantothenate and CoA biosynthesis
Com_3331_pos	Pyridoxal 5'-phosphate	cpd:C00018	Pyridoxal phosphate; Pyridoxal 5-phosphate; Pyridoxal 5'-phosphate; PLP	C8H10NO6P	map00730 Thiamine metabolism;map00750 Vitamin B6 metabolism;map01100 Metabolic pathways;map04977 Vitamin digestion and absorption
Com_3352_pos	2-Methoxyestrone	cpd:C05299	2-Methoxyestrone	C19H24O3	map00140 Steroid hormone biosynthesis
Com_9596_pos	Pregnenolone	cpd:C01953	Pregnenolone; 5-Pregnen-3beta-ol-20-one; 3beta-Hydroxypregn-5-en-20-one	C21H32O2	map00140 Steroid hormone biosynthesis;map01100 Metabolic pathways;map04913 Ovarian steroidogenesis;map04925 Aldosterone synthesis and secretion;map04927 Cortisol synthesis and secretion;map04934 Cushing's syndrome
Com_4274_pos	Psychosine	cpd:C01747	Psychosine; Galactosylsphingosine; O-Galactosylsphingosine	C24H47NO7	map00600 Sphingolipid metabolism
Com_11415_pos	Flavanone	cpd:C00766	Flavanone; 2,3-Dihydroflavone	C15H12O2
Com_6751_pos	Diphenylamine	cpd:C11016	Diphenylamine; N,N-Diphenylamine	C12H11N
Com_296_pos	Pantothenic acid	cpd:C00864	Pantothenate; Pantothenic acid; (R)-Pantothenate	C9H17NO5	map00410 beta-Alanine metabolism;map00770 Pantothenate and CoA biosynthesis;map01100 Metabolic pathways;map04977 Vitamin digestion and absorption
Com_872_pos	L-Glutamic acid	cpd:C00025	L-Glutamate; L-Glutamic acid; L-Glutaminic acid; Glutamate	C5H9NO4	map00220 Arginine biosynthesis;map00250 Alanine, aspartate and glutamate metabolism;map00330 Arginine and proline metabolism;map00340 Histidine metabolism;map00430 Taurine and hypotaurine metabolism;map00471 D-Glutamine and D-glutamate metabolism;map00480 Glutathione metabolism;map00524 Neomycin, kanamycin and gentamicin biosynthesis;map00630 Glyoxylate and dicarboxylate metabolism;map00650 Butan…
Com_2973_pos	Thymidine	cpd:C00214	Thymidine; Deoxythymidine	C10H14N2O5	map00240 Pyrimidine metabolism;map01100 Metabolic pathways
Com_11186_pos	Limonin	cpd:C03514	Limonin; Evodin	C26H30O8
Com_8967_pos	Prostaglandin G2	cpd:C05956	Prostaglandin G2; PGG2	C20H32O6	map00590 Arachidonic acid metabolism;map01100 Metabolic pathways;map04611 Platelet activation;map04726 Serotonergic synapse
Com_6767_pos	Aspartic Acid	cpd:C16433	Aspartate; Aspartic acid	C4H7NO4
Com_1156_pos	Folic acid	cpd:C00504	Folate; Pteroylglutamic acid; Folic acid	C19H19N7O6	map00670 One carbon pool by folate;map00790 Folate biosynthesis;map01100 Metabolic pathways;map01523 Antifolate resistance;map04976 Bile secretion;map04977 Vitamin digestion and absorption
Com_3499_pos	Urethane	cpd:C01537	Urethane; Ethyl carbamate	C3H7NO2
