# Supplementary material for: The DNA adenine methylase of Salmonella Enteritidis promotes their intracellular replication by inhibiting arachidonic acid metabolism pathway in macrophages
Source: Front Microbiol. 2023 Mar 2;14:1080851. doi: 10.3389/fmicb.2023.1080851 (PMC10018194; doi:10.3389/fmicb.2023.1080851)
Supplement: Supplementary file 2 [file Data_Sheet_2.zip › S1 Appendix. Non-targeted metabolomics raw data/2.MetAnnotation/KEGG/meta_pos_kegg_anno_categroy.xls]

KO_Pathway_Level1	KO_Pathway_Level2	Meta_Num	Metabolites
Environmental Information Processing	Membrane transport	8	Com_3927_pos Com_216_pos Com_3412_pos Com_10784_pos Com_158_pos Com_2194_pos Com_20_pos Com_2867_pos
Environmental Information Processing	Signal transduction	6	Com_3927_pos Com_238_pos Com_2401_pos Com_6633_pos Com_1614_pos Com_367_pos
Environmental Information Processing	Signaling molecules and interaction	3	Com_367_pos Com_2401_pos Com_6633_pos
Genetic Information Processing	Translation	7	Com_3927_pos Com_201_pos Com_872_pos Com_2194_pos Com_20_pos Com_2867_pos Com_42_pos
Human Diseases	Cancers: Overview	8	Com_5190_pos Com_201_pos Com_834_pos Com_2194_pos Com_158_pos Com_9740_pos Com_2867_pos Com_5911_pos
Human Diseases	Cancers: Specific types	2	Com_9740_pos Com_5190_pos
Human Diseases	Drug resistance: Antineoplastic	7	Com_5190_pos Com_238_pos Com_1156_pos Com_9740_pos Com_6424_pos Com_1614_pos Com_201_pos
Human Diseases	Infectious diseases: Bacterial	2	Com_2194_pos Com_382_pos
Human Diseases	Infectious diseases: Parasitic	1	Com_2194_pos
Human Diseases	Substance dependence	3	Com_367_pos Com_12107_pos Com_2401_pos
Metabolism	Amino acid metabolism	20	Com_3927_pos Com_216_pos Com_1138_pos Com_201_pos Com_10072_pos Com_6633_pos Com_486_pos Com_366_pos Com_42_pos Com_630_pos Com_12107_pos Com_8832_pos Com_1212_pos Com_158_pos Com_2194_pos Com_2845_pos Com_6497_pos Com_20_pos Com_2867_pos Com_872_pos
Metabolism	Biosynthesis of other secondary metabolites	3	Com_7420_pos Com_1001_pos Com_872_pos
Metabolism	Carbohydrate metabolism	4	Com_598_pos Com_3927_pos Com_6747_pos Com_872_pos
Metabolism	Energy metabolism	3	Com_3927_pos Com_9844_pos Com_872_pos
Metabolism	Global and overview maps	65	Com_205_pos Com_7871_pos Com_42_pos Com_7269_pos Com_10072_pos Com_486_pos Com_7420_pos Com_382_pos Com_2194_pos Com_1614_pos Com_11662_pos Com_20_pos Com_3412_pos Com_187_pos Com_1138_pos Com_5342_pos Com_5190_pos Com_12107_pos Com_3366_pos Com_598_pos Com_3203_pos Com_310_pos Com_1546_pos Com_8967_pos Com_674_pos Com_200_pos Com_158_pos Com_6424_pos Com_295_pos Com_2867_pos Com_216_pos Com_2138…
Metabolism	Lipid metabolism	20	Com_3927_pos Com_3023_pos Com_5260_pos Com_14473_pos Com_5190_pos Com_6037_pos Com_1405_pos Com_9596_pos Com_1365_pos Com_834_pos Com_158_pos Com_4274_pos Com_2401_pos Com_3352_pos Com_9740_pos Com_693_pos Com_995_pos Com_6927_pos Com_11662_pos Com_8967_pos
Metabolism	Metabolism of cofactors and vitamins	20	Com_7269_pos Com_1156_pos Com_2138_pos Com_872_pos Com_42_pos Com_3366_pos Com_295_pos Com_953_pos Com_226_pos Com_10784_pos Com_1712_pos Com_9844_pos Com_3331_pos Com_4459_pos Com_5911_pos Com_382_pos Com_296_pos Com_5342_pos Com_1596_pos Com_3412_pos
Metabolism	Metabolism of other amino acids	9	Com_872_pos Com_186_pos Com_953_pos Com_486_pos Com_7470_pos Com_2194_pos Com_296_pos Com_2867_pos Com_6497_pos
Metabolism	Nucleotide metabolism	19	Com_187_pos Com_205_pos Com_953_pos Com_3552_pos Com_238_pos Com_3203_pos Com_2014_pos Com_1001_pos Com_90_pos Com_744_pos Com_1546_pos Com_1356_pos Com_674_pos Com_3812_pos Com_6424_pos Com_1614_pos Com_367_pos Com_7535_pos Com_2973_pos
Organismal Systems	Circulatory system	2	Com_367_pos Com_25484_pos
Organismal Systems	Digestive system	24	Com_7269_pos Com_201_pos Com_226_pos Com_2401_pos Com_10784_pos Com_296_pos Com_2194_pos Com_20_pos Com_3412_pos Com_3366_pos Com_158_pos Com_2867_pos Com_2138_pos Com_486_pos Com_3331_pos Com_6633_pos Com_630_pos Com_3927_pos Com_1596_pos Com_9844_pos Com_693_pos Com_3247_pos Com_1156_pos Com_6497_pos
Organismal Systems	Endocrine system	9	Com_9596_pos Com_5190_pos Com_238_pos Com_5260_pos Com_2401_pos Com_6037_pos Com_9740_pos Com_367_pos Com_12107_pos
Organismal Systems	Nervous system	5	Com_158_pos Com_8967_pos Com_12107_pos Com_2401_pos Com_6633_pos
Organismal Systems	Sensory system	5	Com_6424_pos Com_1614_pos Com_238_pos Com_2401_pos Com_6633_pos
