# Supplementary material for: The DNA adenine methylase of Salmonella Enteritidis promotes their intracellular replication by inhibiting arachidonic acid metabolism pathway in macrophages
Source: Front Microbiol. 2023 Mar 2;14:1080851. doi: 10.3389/fmicb.2023.1080851 (PMC10018194; doi:10.3389/fmicb.2023.1080851)
Supplement: Supplementary file 2 [file Data_Sheet_2.zip › S1 Appendix. Non-targeted metabolomics raw data/2.MetAnnotation/Lipidmaps/meta_neg_lipidmaps_anno.xls]

ID	Name	Formula	Lipidmaps_ID	COMMON_NAME	SYSTEMATIC_NAME	SYNONYMS	CATEGORY	MAIN_CLASS	SUB_CLASS
Com_2170_neg	Succinic acid	C4 H6 O4	LMFA01170043	Succinic acid	Butanedioic acid	Amber acid; Dihydrofumaric acid; Wormwood acid	Fatty Acyls [FA]	Fatty Acids and Conjugates [FA01]	Dicarboxylic acids [FA0117]
Com_1230_neg	Deoxycholic acid	C24 H40 O4	LMST04010040	Deoxycholic acid	3alpha,12alpha-Dihydroxy-5beta-cholan-24-oic Acid	_	Sterol Lipids [ST]	Bile acids and derivatives [ST04]	C24 bile acids, alcohols, and derivatives [ST0401]
Com_2820_neg	Prostaglandin B2	C20 H30 O4	LMFA03010018	PGB2	15S-hydroxy-9-oxo-5Z,8(12),13E-prostatrienoic acid	Prostaglandin B2	Fatty Acyls [FA]	Eicosanoids [FA03]	Prostaglandins [FA0301]
Com_686_neg	Decanoic acid	C10 H20 O2	LMFA01010010	Capric acid	Decanoic acid	C10:0; Caprinic acid; Decoic acid; Decylic acid	Fatty Acyls [FA]	Fatty Acids and Conjugates [FA01]	Straight chain fatty acids [FA0101]
Com_1794_neg	Tridecylic acid	C13 H26 O2	LMFA01010013	Tridecylic acid	tridecanoic acid	C13:0	Fatty Acyls [FA]	Fatty Acids and Conjugates [FA01]	Straight chain fatty acids [FA0101]
Com_3462_neg	Prostaglandin E1	C20 H34 O5	LMFA03010134	PGE1	9-oxo-11R,15S-dihydroxy-13E-prostaenoic acid	Prostaglandin E1	Fatty Acyls [FA]	Eicosanoids [FA03]	Prostaglandins [FA0301]
Com_3412_neg	Epigallocatechin	C15 H14 O7	LMPK12020004	Epigallocatechin	_	_	Polyketides [PK]	Flavonoids [PK12]	Flavans, Flavanols and Leucoanthocyanidins [PK1202]
Com_181_neg	Nervonic acid	C24 H46 O2	LMFA01030092	Nervonic acid	15Z-tetracosenoic acid	cis-15-tetracosenoic acid; cis-selacholeic acid; C24:1n-9; Selacholeic acid; Nevonic acid	Fatty Acyls [FA]	Fatty Acids and Conjugates [FA01]	Unsaturated fatty acids [FA0103]
Com_344_neg	Arachidic acid	C20 H40 O2	LMFA01010020	Arachidic acid	Eicosanoic acid	Icosanoic acid; Eicosanoate; Arachidate; n-Eicosanoic acid; C20:0; Arachic acid	Fatty Acyls [FA]	Fatty Acids and Conjugates [FA01]	Straight chain fatty acids [FA0101]
Com_2474_neg	Undecanoic acid	C11 H22 O2	LMFA01010011	Undecylic acid	undecanoic acid	Hendecanoic acid; C11:0	Fatty Acyls [FA]	Fatty Acids and Conjugates [FA01]	Straight chain fatty acids [FA0101]
Com_6264_neg	lipoamide	C8 H15 N O S2	LMFA08010006	lipoamide	5-(1,2-dithiolan-3-yl)pentanamide	Lipoamide; Thioctamide; Thioctic acid amide; alpha-lipoic acid amide; lipoamide; vitamin N	Fatty Acyls [FA]	Fatty amides [FA08]	Primary amides [FA0801]
Com_1610_neg	Pyruvic Acid	C3 H4 O3	LMFA01060077	Pyruvic acid	2-oxo-propionic acid	alpha-keto propionic acid	Fatty Acyls [FA]	Fatty Acids and Conjugates [FA01]	Oxo fatty acids [FA0106]
Com_1211_neg	8,15-Dihete	C20 H32 O4	LMFA03060109	8,15-DiHETE	(5Z,9E,11Z,13E)-8,15-dihydroxyicosa-5,9,11,13-tetraenoic acid	_	Fatty Acyls [FA]	Eicosanoids [FA03]	Hydroxy/hydroperoxyeicosatetraenoic acids [FA0306]
Com_2615_neg	20-Carboxy-Leukotriene B4	C20 H30 O6	LMFA03020016	20-carboxy-LTB4	5S,12R-dihydroxy-6Z,8E,10E,14Z-eicosatetraene-1,20-dioic acid	20-carboxy-Leukotriene B4	Fatty Acyls [FA]	Eicosanoids [FA03]	Leukotrienes [FA0302]
Com_660_neg	Nonanoic acid	C9 H18 O2	LMFA01010009	Pelargonic acid	nonanoic acid	Nonylic acid; C9:0; Nonoic acid	Fatty Acyls [FA]	Fatty Acids and Conjugates [FA01]	Straight chain fatty acids [FA0101]
Com_4559_neg	Naringenin	C15 H12 O5	LMPK12140001	Naringenin	_	_	Polyketides [PK]	Flavonoids [PK12]	Flavanones [PK1214]
Com_1488_neg	Caprylic acid	C8 H16 O2	LMFA01010008	Caprylic acid	octanoic acid	Octylic acid; C8:0	Fatty Acyls [FA]	Fatty Acids and Conjugates [FA01]	Straight chain fatty acids [FA0101]
Com_1949_neg	2-Hydroxymyristic acid	C14 H28 O3	LMFA01050484	2-Hydroxymyristic acid	2-hydroxytetradecanoic acid	_	Fatty Acyls [FA]	Fatty Acids and Conjugates [FA01]	Hydroxy fatty acids [FA0105]
Com_2140_neg	9,10-Dihome	C18 H34 O4	LMFA02000229	9,10-DiHOME	9,10-dihydroxy-12Z-octadecenoic acid	(12Z)-9,10-Dihydroxyoctadec-12-enoic acid; Leukotoxin diol	Fatty Acyls [FA]	Octadecanoids [FA02]	Other Octadecanoids [FA0200]
Com_401_neg	8Z,11Z,14Z-Eicosatrienoic acid	C20 H34 O2	LMFA01030158	bishomo-gamma-linolenic acid	8Z,11Z,14Z-eicosatrienoic acid	dihomo-gamma-linolenic acid; 8, 11, 14-eicosatrienoic acid; C20:3n-6,9,12; gamma-Homolinolenic acid	Fatty Acyls [FA]	Fatty Acids and Conjugates [FA01]	Unsaturated fatty acids [FA0103]
Com_3310_neg	N-Oleoyl Glycine	C20 H37 N O3	LMFA08020082	N-oleoyl glycine	N-(9Z-octadecenoyl)-glycine	EMA-1; Elmiric acid	Fatty Acyls [FA]	Fatty amides [FA08]	N-acyl amines [FA0802]
Com_65_neg	Pentadecanoic acid	C15 H30 O2	LMFA01010015	Pentadecylic acid	pentadecanoic acid	C15:0	Fatty Acyls [FA]	Fatty Acids and Conjugates [FA01]	Straight chain fatty acids [FA0101]
Com_2321_neg	Pentacosanoic acid	C25 H50 O2	LMFA01010025	Hyenic acid	Pentacosanoic acid	C25:0	Fatty Acyls [FA]	Fatty Acids and Conjugates [FA01]	Straight chain fatty acids [FA0101]
Com_2021_neg	Cannabidiolic acid	C22 H30 O4	LMPK13120003	Cannabidiolic acid	_	_	Polyketides [PK]	Aromatic polyketides [PK13]	Other aromatic polyketides [PK1312]
Com_7496_neg	Glycoursodeoxycholic acid	C26 H43 N O5	LMST05030016	Glycoursodeoxycholic acid	N-(3alpha,7beta-dihydroxy-5beta-cholan-24-oyl)-glycine	Glycoursodeoxycholate	Sterol Lipids [ST]	Bile acids and derivatives [ST04]	Glycine conjugates [ST0503]
Com_1935_neg	Crotonic acid	C4 H6 O2	LMFA01030195	Crotonic acid	2E-butenoic acid	trans-2-butenoic acid; C4:1n-2	Fatty Acyls [FA]	Fatty Acids and Conjugates [FA01]	Unsaturated fatty acids [FA0103]
Com_144_neg	Lauric acid	C12 H24 O2	LMFA01010012	Lauric acid	dodecanoic acid	n-Dodecanoic acid; Dodecanoate; Dodecylic acid; C12:0; Laurostearic acid	Fatty Acyls [FA]	Fatty Acids and Conjugates [FA01]	Straight chain fatty acids [FA0101]
Com_4059_neg	Isoliquiritigenin	C15 H12 O4	LMPK12120096	Isoliquiritigenin	_	_	Polyketides [PK]	Flavonoids [PK12]	Chalcones and dihydrochalcones [PK1212]
Com_6380_neg	13,14-dihydro-15-keto-PGD2	C20 H32 O5	LMFA03010022	13,14-dihydro-15-keto-PGD2	11,15-dioxo-9S-hydroxy-5Z-prostenoic acid	13,14-dihydro-15-keto-Prostaglandin D2; dhk-PGD2	Fatty Acyls [FA]	Eicosanoids [FA03]	Prostaglandins [FA0301]
Com_312_neg	Lignoceric acid	C24 H48 O2	LMFA01010024	Lignoceric acid	Tetracosanoic acid	C24:0; Carnaubic acid	Fatty Acyls [FA]	Fatty Acids and Conjugates [FA01]	Straight chain fatty acids [FA0101]
Com_933_neg	Acrylic acid	C3 H4 O2	LMFA01030193	Acrylic acid	2-propenoic acid	C3:1n-1	Fatty Acyls [FA]	Fatty Acids and Conjugates [FA01]	Unsaturated fatty acids [FA0103]
Com_2857_neg	Hexanoic acid	C6 H12 O2	LMFA01010006	Caproic acid	Hexanoic acid	Capronic acid; C6:0; Butylacetic acid; Pentylformic acid	Fatty Acyls [FA]	Fatty Acids and Conjugates [FA01]	Straight chain fatty acids [FA0101]
Com_6558_neg	Retinoic acid	C20 H28 O2	LMPR01090019	Retinoic Acid	3,7-dimethyl-9-(2,6,6-trimethylcyclohexen-1-yl)nona-2E,4E,6E,8E-tetraenoic acid	Tretinoin/All-Trans Retinoic Acid	Prenol Lipids [PR]	Isoprenoids [PR01]	Retinoids [PR0109]
Com_374_neg	Adrenic acid	C22 H36 O2	LMFA04000050	Adrenic acid	7,10,13,16-docosatetraenoic acid	C22:4n-6,9,12,15	Fatty Acyls [FA]	Docosanoids [FA04]	Other Docosanoids [FA0400]
Com_23_neg	Arachidonic acid	C20 H32 O2	LMFA01030001	Arachidonic acid	5Z,8Z,11Z,14Z-eicosatetraenoic acid	5Z,8Z,11Z,14Z-icosatetraenoic acid; AA; Arachidonate; cis-5,8,11,14-Eicosatetraenoic acid; (all-Z)-5,8,11,14-Eicosatetraenoic acid; all-cis-5,8,11,14-Eicosatetraenoic acid	Fatty Acyls [FA]	Fatty Acids and Conjugates [FA01]	Unsaturated fatty acids [FA0103]
