# Supplementary material for: The DNA adenine methylase of Salmonella Enteritidis promotes their intracellular replication by inhibiting arachidonic acid metabolism pathway in macrophages
Source: Front Microbiol. 2023 Mar 2;14:1080851. doi: 10.3389/fmicb.2023.1080851 (PMC10018194; doi:10.3389/fmicb.2023.1080851)
Supplement: Supplementary file 2 [file Data_Sheet_2.zip › S1 Appendix. Non-targeted metabolomics raw data/2.MetAnnotation/Lipidmaps/meta_neg_lipidmaps_anno_categroy.xls]

CATEGORY	MAIN_CLASS	Metabolites_nums	Metabolites	Metabolite_Descriptions
Fatty Acyls [FA]	Docosanoids [FA04]	1	Com_374_neg	Adrenic acid
Fatty Acyls [FA]	Eicosanoids [FA03]	5	Com_2820_neg;Com_3462_neg;Com_1211_neg;Com_2615_neg;Com_6380_neg	Prostaglandin B2;Prostaglandin E1;8,15-Dihete;20-Carboxy-Leukotriene B4;13,14-dihydro-15-keto-PGD2
Fatty Acyls [FA]	Fatty Acids and Conjugates [FA01]	19	Com_2170_neg;Com_686_neg;Com_1794_neg;Com_181_neg;Com_344_neg;Com_2474_neg;Com_1610_neg;Com_660_neg;Com_1488_neg;Com_1949_neg;Com_401_neg;Com_65_neg;Com_2321_neg;Com_1935_neg;Com_144_neg;Com_312_neg;Com_933_neg;Com_2857_neg;Com_23_neg	Succinic acid;Decanoic acid;Tridecylic acid;Nervonic acid;Arachidic acid;Undecanoic acid;Pyruvic Acid;Nonanoic acid;Caprylic acid;2-Hydroxymyristic acid;8Z,11Z,14Z-Eicosatrienoic acid;Pentadecanoic acid;Pentacosanoic acid;Crotonic acid;Lauric acid;Lignoceric acid;Acrylic acid;Hexanoic acid;Arachidonic acid
Fatty Acyls [FA]	Fatty amides [FA08]	2	Com_6264_neg;Com_3310_neg	lipoamide;N-Oleoyl Glycine
Fatty Acyls [FA]	Octadecanoids [FA02]	1	Com_2140_neg	9,10-Dihome
Polyketides [PK]	Aromatic polyketides [PK13]	1	Com_2021_neg	Cannabidiolic acid
Polyketides [PK]	Flavonoids [PK12]	3	Com_3412_neg;Com_4559_neg;Com_4059_neg	Epigallocatechin;Naringenin;Isoliquiritigenin
Prenol Lipids [PR]	Isoprenoids [PR01]	1	Com_6558_neg	Retinoic acid
Sterol Lipids [ST]	Bile acids and derivatives [ST04]	2	Com_1230_neg;Com_7496_neg	Deoxycholic acid;Glycoursodeoxycholic acid
