# Supplementary material for: The DNA adenine methylase of Salmonella Enteritidis promotes their intracellular replication by inhibiting arachidonic acid metabolism pathway in macrophages
Source: Front Microbiol. 2023 Mar 2;14:1080851. doi: 10.3389/fmicb.2023.1080851 (PMC10018194; doi:10.3389/fmicb.2023.1080851)
Supplement: Supplementary file 2 [file Data_Sheet_2.zip › S1 Appendix. Non-targeted metabolomics raw data/2.MetAnnotation/Lipidmaps/meta_pos_lipidmaps_anno.xls]

ID	Name	Formula	Lipidmaps_ID	COMMON_NAME	SYSTEMATIC_NAME	SYNONYMS	CATEGORY	MAIN_CLASS	SUB_CLASS
Com_5255_pos	Diosgenin	C27 H42 O3	LMST01080037	Diosgenin	(25R)-spirost-5-en-3beta-diol	_	Sterol Lipids [ST]	Sterols [ST01]	Spirostanols and derivatives [ST0108]
Com_222_pos	2,4-dihydroxyheptadec-16-en-1-yl acetate	C19 H36 O4	LMFA05000640	Avocadene 1-acetate	2,4-dihydroxyheptadec-16-en-1-yl acetate	_	Fatty Acyls [FA]	Fatty alcohols [FA05]	_
Com_9999_pos	All-Trans-13,14-Dihydroretinol	C20 H32 O	LMPR01090047	all-trans-13,14-dihydroretinol	13,14-dihydroretinol	13,14-Dihydroretinol	Prenol Lipids [PR]	Isoprenoids [PR01]	Retinoids [PR0109]
Com_6927_pos	Androsterone	C19 H30 O2	LMST02020001	Androsterone	3alpha-hydroxy-5alpha-androstan-17-one	Androsterone	Sterol Lipids [ST]	Steroids [ST02]	C19 steroids (androgens) and derivatives [ST0202]
Com_4762_pos	18-HETE	C20 H32 O3	LMFA03060092	18-HETE	18-hydroxy-5Z,8Z,11Z,14Z-eicosatetraenoic acid	_	Fatty Acyls [FA]	Eicosanoids [FA03]	Hydroxy/hydroperoxyeicosatetraenoic acids [FA0306]
Com_6355_pos	Sakuranin	C22 H24 O10	LMPK12140564	Sakuranin	_	_	Polyketides [PK]	Flavonoids [PK12]	Flavanones [PK1214]
Com_4081_pos	Anacardic acid	C22 H36 O3	LMPK15040001	Anacardic acid	2-hydroxy-6-[(8Z,11Z)-pentadeca-8,11,14-trienyl]benzoic acid	_	Polyketides [PK]	Phenolic lipids [PK15]	Anacardic acids and derivatives [PK1504]
Com_3768_pos	9-Hpode	C18 H32 O4	LMFA02000012	9S-HpODE	9S-hydroperoxy-10E,12Z-octadecadienoic acid	9-HpODE	Fatty Acyls [FA]	Octadecanoids [FA02]	Other Octadecanoids [FA0200]
Com_3660_pos	Sakuranetin	C16 H14 O5	LMPK12140571	Sakuranetin	_	_	Polyketides [PK]	Flavonoids [PK12]	Flavanones [PK1214]
Com_435_pos	Palmitoylcarnitine	C23 H45 N O4	LMFA07070004	Palmitoylcarnitine	O-hexadecanoyl-R-carnitine	L-Palmitoylcarnitine	Fatty Acyls [FA]	Fatty esters [FA07]	Fatty acyl carnitines [FA0707]
Com_1181_pos	Prostaglandin B1	C20 H32 O4	LMFA03010131	PGB1	9-oxo-15S-hydroxy-8(12),13E-prostadienoic acid	Prostaglandin B1	Fatty Acyls [FA]	Eicosanoids [FA03]	Prostaglandins [FA0301]
Com_13848_pos	Formononetin	C16 H12 O4	LMPK12050037	Formononetin	_	_	Polyketides [PK]	Flavonoids [PK12]	Isoflavonoids [PK1205]
Com_5137_pos	Stearamide	C18 H37 N O	LMFA08010003	Stearamide	Octadecanamide	_	Fatty Acyls [FA]	Fatty amides [FA08]	Primary amides [FA0801]
Com_3390_pos	10E,12Z-Octadecadienoic acid	C18 H32 O2	LMFA01030125	_	10E,12Z-octadecadienoic acid	trans-10, cis-12-octadecadienoic acid; C18:2n-6,8	Fatty Acyls [FA]	Fatty Acids and Conjugates [FA01]	Unsaturated fatty acids [FA0103]
Com_12014_pos	12-Hete	C20 H32 O3	LMFA03060088	12-HETE	12-hydroxy-5Z,8Z,10E,14Z-eicosatetraenoic acid	_	Fatty Acyls [FA]	Eicosanoids [FA03]	Hydroxy/hydroperoxyeicosatetraenoic acids [FA0306]
Com_2681_pos	Epitestosterone	C19 H28 O2	LMST02020051	Epitestosterone	17alpha-hydroxyandrost-4-en-3-one	_	Sterol Lipids [ST]	Steroids [ST02]	C19 steroids (androgens) and derivatives [ST0202]
Com_11663_pos	Corymboside	C26 H28 O14	LMPK12110260	Corymboside	_	_	Polyketides [PK]	Flavonoids [PK12]	Flavones and Flavonols [PK1211]
Com_995_pos	Oleic acid	C18 H34 O2	LMFA01030002	Oleic acid	9Z-octadecenoic acid	9-octadecylenic acid; cis-9-octadecenoic acid; cis-Oleic acid; cis-Oleate; Oleate; Elaic acid; Elaidoic acid; C18:1n-9; Rapinic acid	Fatty Acyls [FA]	Fatty Acids and Conjugates [FA01]	Unsaturated fatty acids [FA0103]
Com_1632_pos	Gamma-Caprolactone	C6 H10 O2	LMFA07040010	gamma-caprolactone	5-Ethyldihydro-2(3H)-furanone	_	Fatty Acyls [FA]	Fatty esters [FA07]	Lactones [FA0704]
Com_2229_pos	Acetyl-L-carnitine	C9 H17 N O4	LMFA07070050	Acetyl-L-carnitine	(3R)-3-acetyloxy-4-(trimethylazaniumyl)butanoate	L-Acetylcarnitine	Fatty Acyls [FA]	Fatty esters [FA07]	Fatty acyl carnitines [FA0707]
Com_1887_pos	Chrysin	C15 H10 O4	LMPK12110189	Chrysin	5,7-Dihydroxyflavone	_	Polyketides [PK]	Flavonoids [PK12]	Flavones and Flavonols [PK1211]
Com_13400_pos	N-Palmitoyl taurine	C18 H37 N O4 S	LMFA08020080	N-palmitoyl taurine	N-hexadecanoyl-taurine	_	Fatty Acyls [FA]	Fatty amides [FA08]	N-acyl amines [FA0802]
Com_3352_pos	2-Methoxyestrone	C19 H24 O3	LMST02010033	2-Methoxyestrone	2-methoxy,3-hydroxy-estra-1,3,5(10)-trien-17-one	_	Sterol Lipids [ST]	Steroids [ST02]	C18 steroids (estrogens) and derivatives [ST0201]
Com_3623_pos	Propionylcarnitine	C10 H19 N O4	LMFA07070105	Propionylcarnitine	3-(propanoyloxy)-4-(trimethylazaniumyl)butanoate	_	Fatty Acyls [FA]	Fatty esters [FA07]	Fatty acyl carnitines [FA0707]
Com_6865_pos	Avocadyne 1-acetate	C19 H34 O4	LMFA05000644	Avocadyne 1-acetate	2,4-dihydroxyheptadec-16-yn-1-yl acetate	_	Fatty Acyls [FA]	Fatty alcohols [FA05]	_
Com_693_pos	Glycocholic Acid	C26 H43 N O6	LMST05030001	Glycocholic Acid	N-(3alpha,7alpha,12alpha-trihydroxy-5beta-cholan-24-oyl)-glycine	Cholylglycine	Sterol Lipids [ST]	Steroid conjugates [ST05]	Glycine conjugates [ST0503]
Com_556_pos	Hexadecanamide	C16 H33 N O	LMFA08010009	Palmitamide	Hexadecanamide	_	Fatty Acyls [FA]	Fatty amides [FA08]	Primary amides [FA0801]
Com_7269_pos	Vitamin A	C20 H30 O	LMPR01090001	Retinol	Retinol	Vitamin A	Prenol Lipids [PR]	Isoprenoids [PR01]	Retinoids [PR0109]
Com_7251_pos	Osajin	C25 H24 O5	LMPK12050201	Osajin	_	_	Polyketides [PK]	Flavonoids [PK12]	Isoflavonoids [PK1205]
Com_6330_pos	Biochanin A	C16 H12 O5	LMPK12050229	Biochanin A	5,7-Dihydroxy-4'-methoxyisoflavone	Pratensol	Polyketides [PK]	Flavonoids [PK12]	Isoflavonoids [PK1205]
Com_9596_pos	Pregnenolone	C21 H32 O2	LMST02030088	Pregnenolone	3beta-hydroxypregn-5-en-20-one	_	Sterol Lipids [ST]	Steroids [ST02]	C21 steroids (gluco/mineralocorticoids, progestogins) and derivatives [ST0203]
Com_8083_pos	Vitexin	C21 H20 O10	LMPK12110194	Vitexin	8-D-Glucosyl-4',5,7-trihydroxyflavone	Apigenin 8-C-glucoside	Polyketides [PK]	Flavonoids [PK12]	Flavones and Flavonols [PK1211]
Com_4079_pos	N,N-Dimethylsphingosine	C20 H41 N O2	LMSP01070001	N,N-dimethylsphingosine	N,N-dimethylsphing-4-enine	_	Sphingolipids [SP]	Sphingoid bases [SP01]	N-methylated sphingoid bases [SP0107]
Com_6177_pos	Pinocembrin	C15 H12 O4	LMPK12140214	Pinocembrin	_	_	Polyketides [PK]	Flavonoids [PK12]	Flavanones [PK1214]
Com_582_pos	Oleamide	C18 H35 N O	LMFA08010004	Oleamide	9Z-octadecenamide	Oleic acid amide	Fatty Acyls [FA]	Fatty amides [FA08]	Primary amides [FA0801]
Com_6431_pos	Tomatidine	C27 H45 N O2	LMST01150003	tomatidine	(22S,25S)-spirosolan-3beta-ol	_	Sterol Lipids [ST]	Sterols [ST01]	Solanidines and alkaloid derivatives [ST0115]
Com_3361_pos	1,2-dihydroxyheptadec-16-yn-4-yl acetate	C19 H34 O4	LMFA05000645	Avocadyne 4-acetate	1,2-dihydroxyheptadec-16-yn-4-yl acetate	_	Fatty Acyls [FA]	Fatty alcohols [FA05]	_
Com_4274_pos	Psychosine	C24 H47 N O7	LMSP07000001	Psychosine	1-beta-galactosyl-sphing-4-enine	Galactosylsphingosine	Sphingolipids [SP]	Basic glycosphingolipids [SP07]	_
Com_22562_pos	Mesterolone	C20 H32 O2	LMST02020107	Mesterolone	_	_	Sterol Lipids [ST]	Steroids [ST02]	C19 steroids (androgens) and derivatives [ST0202]
Com_3023_pos	Docosapentaenoic acid	C22 H34 O2	LMFA04000049	docosapentaenoic acid	2E,4E,6E,8E,10E-docosapentaenoic acid	C22:5n-12,14,16,18,20	Fatty Acyls [FA]	Docosanoids [FA04]	Other Docosanoids [FA0400]
Com_13541_pos	Tetradecanedioic acid	C14 H26 O4	LMFA01170018	Tetradecanedioic acid	Tetradecanedioic acid	_	Fatty Acyls [FA]	Fatty Acids and Conjugates [FA01]	Dicarboxylic acids [FA0117]
Com_5190_pos	Testosterone	C19 H28 O2	LMST02020002	Testosterone	17beta-hydroxyandrost-4-en-3-one	_	Sterol Lipids [ST]	Steroids [ST02]	C19 steroids (androgens) and derivatives [ST0202]
Com_8967_pos	Prostaglandin G2	C20 H32 O6	LMFA03010009	PGG2	9S,11R-epidioxy-15S-hydroperoxy-5Z,13E-prostadienoic acid	Prostaglandin G2	Fatty Acyls [FA]	Eicosanoids [FA03]	Prostaglandins [FA0301]
