# Supplementary material for: The DNA adenine methylase of Salmonella Enteritidis promotes their intracellular replication by inhibiting arachidonic acid metabolism pathway in macrophages
Source: Front Microbiol. 2023 Mar 2;14:1080851. doi: 10.3389/fmicb.2023.1080851 (PMC10018194; doi:10.3389/fmicb.2023.1080851)
Supplement: Supplementary file 2 [file Data_Sheet_2.zip › S1 Appendix. Non-targeted metabolomics raw data/2.MetAnnotation/Lipidmaps/meta_pos_lipidmaps_anno_categroy.xls]

CATEGORY	MAIN_CLASS	Metabolites_nums	Metabolites	Metabolite_Descriptions
Fatty Acyls [FA]	Docosanoids [FA04]	1	Com_3023_pos	Docosapentaenoic acid
Fatty Acyls [FA]	Eicosanoids [FA03]	4	Com_4762_pos;Com_1181_pos;Com_12014_pos;Com_8967_pos	18-HETE;Prostaglandin B1;12-Hete;Prostaglandin G2
Fatty Acyls [FA]	Fatty Acids and Conjugates [FA01]	3	Com_3390_pos;Com_995_pos;Com_13541_pos	10E,12Z-Octadecadienoic acid;Oleic acid;Tetradecanedioic acid
Fatty Acyls [FA]	Fatty alcohols [FA05]	3	Com_222_pos;Com_6865_pos;Com_3361_pos	2,4-dihydroxyheptadec-16-en-1-yl acetate;Avocadyne 1-acetate;1,2-dihydroxyheptadec-16-yn-4-yl acetate
Fatty Acyls [FA]	Fatty amides [FA08]	4	Com_5137_pos;Com_13400_pos;Com_556_pos;Com_582_pos	Stearamide;N-Palmitoyl taurine;Hexadecanamide;Oleamide
Fatty Acyls [FA]	Fatty esters [FA07]	4	Com_435_pos;Com_1632_pos;Com_2229_pos;Com_3623_pos	Palmitoylcarnitine;Gamma-Caprolactone;Acetyl-L-carnitine;Propionylcarnitine
Fatty Acyls [FA]	Octadecanoids [FA02]	1	Com_3768_pos	9-Hpode
Polyketides [PK]	Flavonoids [PK12]	9	Com_6355_pos;Com_3660_pos;Com_13848_pos;Com_11663_pos;Com_1887_pos;Com_7251_pos;Com_6330_pos;Com_8083_pos;Com_6177_pos	Sakuranin;Sakuranetin;Formononetin;Corymboside;Chrysin;Osajin;Biochanin A;Vitexin;Pinocembrin
Polyketides [PK]	Phenolic lipids [PK15]	1	Com_4081_pos	Anacardic acid
Prenol Lipids [PR]	Isoprenoids [PR01]	2	Com_9999_pos;Com_7269_pos	All-Trans-13,14-Dihydroretinol;Vitamin A
Sphingolipids [SP]	Basic glycosphingolipids [SP07]	1	Com_4274_pos	Psychosine
Sphingolipids [SP]	Sphingoid bases [SP01]	1	Com_4079_pos	N,N-Dimethylsphingosine
Sterol Lipids [ST]	Steroid conjugates [ST05]	1	Com_693_pos	Glycocholic Acid
Sterol Lipids [ST]	Steroids [ST02]	6	Com_6927_pos;Com_2681_pos;Com_3352_pos;Com_9596_pos;Com_22562_pos;Com_5190_pos	Androsterone;Epitestosterone;2-Methoxyestrone;Pregnenolone;Mesterolone;Testosterone
Sterol Lipids [ST]	Sterols [ST01]	2	Com_5255_pos;Com_6431_pos	Diosgenin;Tomatidine
