# Supplementary material for: The DNA adenine methylase of Salmonella Enteritidis promotes their intracellular replication by inhibiting arachidonic acid metabolism pathway in macrophages
Source: Front Microbiol. 2023 Mar 2;14:1080851. doi: 10.3389/fmicb.2023.1080851 (PMC10018194; doi:10.3389/fmicb.2023.1080851)
Supplement: Supplementary file 2 [file Data_Sheet_2.zip › S1 Appendix. Non-targeted metabolomics raw data/3.MetExprQuantity/C50336_Ddam.vs.C50336_WT/C50336_Ddam.vs.C50336_WT_neg.xls]

ID	Name_des	Formula	Molecular Weight	RT [min]	mzCloud_Results	mzVault_Results	MassList_Results	neg_C50336_Ddam1	neg_C50336_Ddam2	neg_C50336_Ddam3	neg_C50336_Ddam4	neg_C50336_Ddam5	neg_C50336_Ddam6	neg_C50336_Ddam7	neg_C50336_WT1	neg_C50336_WT2	neg_C50336_WT3	neg_C50336_WT4	neg_C50336_WT5	neg_C50336_WT6	neg_C50336_WT7	FC	log2FC	Pvalue	ROC	VIP
Com_1042_neg	Cer-NS (d18:1/24:1)	C42 H81 N O3	707.64285	16.255	No results	Invalid mass	No results	21996209.57	6157753.045	52987599.95	38758440.95	1008938.378	4178506.216	1848276.151	4976987.306	7462106.065	771635.0957	799623.5274	548911.6962	847344.5501	12187390.46	4.600120687	2.201671712	0.091728793	0.775510204	1.704013762
Com_1046_neg	Citric acid	C6 H8 O7	192.02699	1.081	Full match	Full match	Full match	12637351.99	10674310.84	189704.1892	59751.92564	19874749.39	61511623.03	16808319.47	55004401.1	320359.9841	22273043.01	24885209.56	11339325.91	18001430.7	12659919.87	0.842695883	-0.246916018	0.434081834	0.653061224	1.173951318
Com_1055_neg	FAHFA (16:0/22:3)	C38 H68 O4	588.51463	14.21	No results	Full match	No results	19905460.73	12791935.01	15436451.6	18392567.94	16752416.75	28772663.19	25296998.73	26537069.63	44078567.84	23612091.49	43549728.58	17578499.57	14770192.27	35584236.33	0.667678948	-0.582773542	0.090915201	0.734693878	0.444899472
Com_1073_neg	FAHFA (18:0/22:3)	C40 H72 O4	616.54561	14.641	No results	Full match	No results	16849207.13	16776439.41	17289765.72	12010941.8	13801127.94	12560201.66	25851182.31	21717037.3	32505862.97	21847787.4	36303952.3	16380436.31	32940915.27	20678390.41	0.631332453	-0.663528181	0.010802404	0.857142857	0.572843582
Com_1093_neg	PG (16:0/22:6)	C44 H75 O10 P	794.51286	15.522	No results	Full match	No results	3661689.997	1954882.216	5121367.36	5185507.435	3931155.303	4806145.865	6041540.006	8867794.38	2468588.287	589365.6913	4055374.156	4229066.25	4386134.314	5754752.144	1.011571681	0.016598554	0.601629564	0.530612245	0.303561663
Com_109_neg	OxPE (18:1-18:1+1O(1Cyc))	C41 H76 N O9 P	757.5261	15.805	No results	Full match	No results	7311309.827	8679032.35	25792468.56	25914956.39	6197013.362	21517480.75	12447859.41	34457995.58	49604008.72	12115728.65	8350599.943	24745759.52	35025008.05	870927740.5	0.104189842	-3.262713471	0.119366184	0.775510204	1.777595901
Com_1111_neg	PE (16:1e/16:0)	C37 H74 N O7 P	675.51989	16.79	No results	Full match	No results	16140427.92	15383151.46	22690579.66	9080847.463	2337976.086	68175118.73	812695.468	743365.1772	284625.0939	190229.3078	3575836.941	6543584.808	8870946.787	2943128.023	5.814722156	2.539710257	0.046500226	0.836734694	2.311328622
Com_1141_neg	LPE 20:4	C25 H44 N O7 P	501.2852	14.334	No results	Full match	No results	5276330.816	6554521.444	3689352.434	3169145.558	14679933.36	5472183.812	8342986.868	5840984.033	4713931.209	5370974.349	4516176.255	3324939.573	3760442.875	16562872.45	1.070177161	0.097849645	0.736316107	0.571428571	0.123571159
Com_1144_neg	D-Malic Acid	C4 H6 O5	134.02162	1.221	No results	No results	Full match	237774.6297	302232.3245	396541.3039	563800.2336	412378.6429	807443.1993	423259.9254	657630.1727	849976.5004	745165.9536	588984.5919	372373.3747	546833.3453	394533.8835	0.756450946	-0.402681564	0.131825056	0.693877551	0.409062837
Com_1167_neg	PA (14:0/16:0)	C33 H65 O8 P	620.44127	15.582	No results	Full match	No results	35289407.84	9729937.062	22389996.89	21627737.31	29856001.09	5113180.222	28653301.52	6759002.423	15415242.58	6137061.564	11092788.28	9111107.218	12150510.55	13259111.13	2.065064943	1.046187153	0.071638725	0.775510204	0.745064098
Com_1188_neg	PE (18:0e/18:1)	C41 H82 N O7 P	731.5822	16.693	No results	Full match	No results	8513773.504	10676353.91	44029107.74	30702562.78	9459098.743	42289168.72	12712585.79	236244.126	299968.3706	192042.2656	1138919.066	5365286.482	14591068.5	8109581.586	5.291219292	2.403600211	0.008770524	0.918367347	3.205549637
Com_118_neg	PG (18:1/19:1)	C43 H81 O10 P	788.55969	16.036	No results	Full match	No results	14386631.79	628379313.7	955360.0903	1182933.712	591480568.6	1433297.46	415217.5023	292477725	1346135.947	7526987.268	509004.516	418396674	679704.4366	695773884.6	0.874020245	-0.194261397	0.71491239	0.530612245	0.906758867
Com_11_neg	Lauric acid ethyl ester	C14 H28 O2	228.20807	13.728	Full match	No results	No results	12229846255	8149217546	9984506638	5241639881	9698533193	3903073508	12429089281	6300017929	7824871771	5987140489	8290254327	6476413807	6432815719	9482863488	1.213439544	0.279102232	0.476312173	0.673469388	0.166995095
Com_1205_neg	Phosphoenolpyruvic acid	C3 H5 O6 P	167.98235	1.141	Full match	Full match	Full match	2642511.045	3852713.846	2817037.523	1546059.113	1959697.362	5393822.851	2391337.896	6116087.774	2363967.156	13750980.07	9432766.851	2696036.54	10746234.61	1268604.055	0.444276509	-1.170470233	0.153378224	0.693877551	0.72882885
Com_1209_neg	PE (18:1e/22:1)	C45 H88 N O7 P	785.62743	16.801	No results	Full match	No results	3079419.027	2853296.853	25285692.03	29958834.94	9265985.612	89579817.59	1459411.868	1159414.947	374595.0213	170574.6625	4923491.942	11667351.81	15565048.69	11218228.52	3.582233691	1.840859456	0.163089378	0.693877551	1.877447376
Com_1211_neg	8,15-Dihete	C20 H32 O4	336.22952	12.845	No results	No results	Full match	19980013.57	4789341.146	7134204.096	3297349.32	12133764.05	15262811.43	2971627.039	14367658.4	23362822.07	10392230.28	14905642.27	6184821.103	6804735.708	9825510.625	0.763822204	-0.388691235	0.252770011	0.632653061	0.50057193
Com_1230_neg	Deoxycholic acid	C24 H40 O4	392.29349	12.936	Full match	Full match	Full match	17789663.84	8992062.558	27203552.79	15248518.07	22931725.89	44518541.82	8178195.605	40899459.14	31591176.3	21877802.72	22507170.85	16961540.03	20947993.67	12736681.61	0.864736646	-0.209667265	0.403277372	0.591836735	0.325812551
Com_1261_neg	Ginkgoic acid	C22 H34 O3	346.25033	13.169	No results	No results	Full match	21522471.95	15598694.06	21234505.82	10460698.81	26004856.91	25551182.19	19378404.02	34822265.91	34260570.04	17059698.74	22797293.2	19266385.09	19278797.89	15911078.3	0.855288609	-0.22551677	0.396506596	0.448979592	0.233800292
Com_126_neg	PS (18:0/17:1)	C41 H78 N O10 P	775.53786	15.91	No results	Full match	No results	596690314.9	583831056.9	674180222.3	720708712	380004796.9	655649309.6	378071557.9	381419376.9	301933554.8	271633335.1	283899131.5	437222256.5	292281256.3	423863181.7	1.667523244	0.737706872	0.002255159	0.87755102	0.614791625
Com_1272_neg	Lysine	C6 H14 N2 O2	146.10548	1.845	No results	No results	Full match	282993.1639	248991.4964	371848.8081	491294.1073	339758.7264	758762.2736	330886.1962	656017.3088	739035.2346	561844.9194	446544.8164	356287.2006	498968.5785	284754.7705	0.797113693	-0.327142582	0.219798827	0.714285714	0.3445514
Com_1291_neg	PC (16:0e/18:2)	C42 H82 N O7 P	803.60396	16.782	No results	Invalid mass	No results	13832961.4	11204975.89	19567176.14	23986410.8	6782018.149	80015750.88	2196465.146	2821043.743	1158359.404	919913.9915	4942398.999	18039549.07	15968372.63	12388206.07	2.802130158	1.48652397	0.118455202	0.734693878	1.469658519
Com_1299_neg	2-Oxobutyric acid	C4 H6 O3	102.03187	1.308	Full match	No results	Full match	252206.3861	199877.5828	268792.3861	890074.291	316585.6133	688193.321	312113.0938	589522.0804	671838.4691	584585.7968	408249.6382	303326.9267	468483.2563	265401.9382	0.889541066	-0.168866886	0.41655952	0.612244898	0.327898125
Com_1300_neg	PA (16:0/18:0)	C37 H73 O8 P	676.50313	16.53	No results	Full match	No results	814904.5738	439415.7131	494575.0456	367085.6478	600896.3824	668790.8399	230326.9199	261991.9614	669003.3109	140574.7104	376436.888	315018.4302	252844.9306	151828.2205	1.66812645	0.738228654	0.048355807	0.775510204	0.738295143
Com_1312_neg	PE (16:1e/22:1)	C43 H84 N O7 P	757.5977	16.754	No results	Full match	No results	1524379.279	93531.60125	127181.1703	134760.1425	73359.8849	7601731.693	50520.44953	41172065.76	8213698.484	2442708.15	10163597.09	10911209.79	15229764.07	997204.3239	0.107768849	-3.21398787	0.00224367	0.93877551	4.284648831
Com_1316_neg	MGDG (16:0/18:1)	C43 H80 O10	802.58385	16.873	No results	Invalid mass	No results	12362972.53	8813965.506	15204921.02	575381.7767	782452.1205	34343327.51	118606.3119	301754.0777	538296.4023	294387.9268	306234.036	5805651.769	6367759.573	6093621.531	3.663624233	1.873271538	0.344895106	0.734693878	1.744149895
Com_1319_neg	Alpha-D-Glucosamine 1-phosphate	C6 H14 N O8 P	259.0452	1.214	No results	Full match	Full match	5354813.661	21365884.11	35807308.19	6107498.462	25645211.4	13021665.05	8231231.604	3238308.295	6011712.593	2421622.822	1841101.452	3154650.941	1659980.842	5702233.358	4.807968628	2.265427482	0.001394668	0.959183673	1.868274045
Com_1350_neg	LPS 16:1	C22 H42 N O9 P	495.25935	13.621	No results	Full match	No results	1107781.707	9334354.323	5791790.126	361058.7906	11929983.12	450726.2338	1298088.982	4633256.552	2261853.223	5679598.487	983528.2464	8537951.261	6082250.948	9072498.58	0.812698565	-0.299207748	0.260268692	0.591836735	1.016077608
Com_1368_neg	PE (18:0/20:1)	C43 H84 N O8 P	773.59202	15.004	No results	Full match	No results	946464.6638	1136010.048	5414860.27	8544411.262	998189.7047	71854470.06	406178.6171	11668393.58	70162714.64	1799477.308	2253150.66	12541646.8	7984116.212	554580.5138	0.83486517	-0.260384872	0.45775722	0.653061224	0.868007819
Com_136_neg	PI (18:0/20:4)	C47 H83 O13 P	886.5563	15.785	No results	Full match	No results	377482795.5	392856581.8	382522927.5	472651959.8	466572148.6	27035280.28	334545146.5	66270180.58	109071485.6	9640809.75	128725182.1	93157224.15	73618146.65	690781945.6	2.094886207	1.06687188	0.091783238	0.755102041	1.435877304
Com_1372_neg	Prostaglandin E2	C20 H32 O5	352.22459	10.842	Full match	No results	Full match	7513754.501	3648701.354	6005474.606	5019565.269	5945505.329	13100515.48	4598542.923	14677793.83	11192806.96	7917303.765	10875484.33	6987132.471	7633521.901	3639167.599	0.728380813	-0.457235176	0.191382002	0.734693878	0.427550866
Com_1383_neg	PA (16:0/16:1)	C35 H67 O8 P	646.45719	15.64	No results	Full match	No results	25508093.47	5614893.499	14575712.8	17512096.64	27948702.02	2215750.462	27831719.52	4148979.307	3049988.038	2300949.007	13927552.22	6527118.673	7458406.169	10593117.8	2.524823722	1.336182666	0.092102785	0.775510204	1.004977029
Com_1394_neg	PG (18:2/22:6)	C46 H75 O10 P	818.50981	15.305	No results	Full match	No results	20130152.2	17794564.13	20764328.92	18483601.47	20967752.05	7674250.278	30959695.91	17759172.93	11261735.44	11919488.86	17199946.81	12418444.88	13460342.63	18174788.99	1.338380446	0.420488273	0.205389376	0.836734694	0.304269584
Com_1395_neg	PE (18:1e/20:2)	C43 H82 N O7 P	755.58285	15.038	No results	Full match	No results	388581.3245	383053.9389	931934.883	14856490.03	1907963.587	69235362.43	512038.7195	37805465.69	70050056.73	10352079.73	14850811.24	12373167.81	7846553.7	423887.8682	0.573937957	-0.801033306	0.114589543	0.714285714	2.128152071
Com_1409_neg	Ornithine	C5 H12 N2 O2	132.08856	1.31	Invalid mass	No results	No results	12581814.11	8581197.504	11183781.12	22369917.78	14569002.88	30655950.69	13836984.67	32745501.76	32093646.42	25776814.38	18070517.21	10585258.8	22718313.34	9825427.475	0.749453542	-0.416089045	0.286188376	0.673469388	0.435429141
Com_1418_neg	A-Ketoglutaric Acid	C5 H6 O5	146.02152	1.198	No results	No results	Full match	1368642.824	1679242.729	571644.1055	3393489.063	3141099.321	62339379.68	1601286.194	55658872.22	1073632.881	2811716.394	770492.8092	578400.912	2320069.711	497230.424	1.162993264	0.217842741	0.642245442	0.653061224	1.332198242
Com_1420_neg	Cer-NS (d18:1/22:0)	C40 H79 N O3	621.60551	16.329	No results	Full match	No results	618493.8611	520496.5265	778762.5285	2063891.674	4166414.013	15921723.8	1493222.988	40529390.39	70384829.9	2791952.164	5135259.22	4203121.605	1442348.275	988002.7586	0.203730025	-2.29526948	0.141876843	0.755102041	1.688373564
Com_1434_neg	Flavin adenine dinucleotide (FAD)	C27 H33 N9 O15 P2	785.15684	6.75	Full match	Full match	Full match	17366131.19	4303171.69	9507503.857	8734669.715	11382391.94	30859584.49	12664168.71	31024195.22	23768260.9	12595614.35	20989035.21	9748380.644	20818093.37	9268167.711	0.739539266	-0.435301345	0.229780245	0.693877551	0.466602178
Com_1442_neg	FAHFA (16:1/22:3)	C38 H66 O4	586.49908	13.886	No results	Invalid mass	No results	20905864.25	12105092.66	13614462.36	10860555.13	15635763.4	9510423.239	17007885.66	15160349.4	17285801.59	35156022.37	22929739.81	32459800.24	16541099.12	15450749.25	0.642907193	-0.637317602	0.031053527	0.816326531	0.520454582
Com_1444_neg	PG (18:1/19:2)	C43 H79 O10 P	786.54293	15.737	No results	Full match	No results	23857936.88	364553.0348	26211363.65	17425642.25	15016368.78	11090705.72	3717809.23	6058817.121	12510723.89	4991785.906	7208824.424	1688401.535	12406522.17	9008313.515	1.813221372	0.858555071	0.731735928	0.693877551	0.289981881
Com_144_neg	Lauric acid	C12 H24 O2	200.17673	13.082	Full match	No results	Full match	580586118.3	317970648.7	416682626.8	340077910.9	504482302.2	753902068.3	605927249.3	695041274.2	795418708.4	431694848.6	494640396.8	649215776.7	459984076.1	465345653.2	0.881816201	-0.181450111	0.362355948	0.367346939	0.187367304
Com_1450_neg	D-Galactosamine	C6 H14 Cl N O5	215.05532	1.454	No results	No results	Full match	18652289.99	14700513.57	19300424.12	23828889.14	27376732.97	47594690.49	24950872.54	33259806.91	47921276.6	30569390.16	28805936.6	28378324.5	37300970.2	17481314.91	0.788515835	-0.342788367	0.176124565	0.775510204	0.344381351
Com_1461_neg	Cer-NS (d18:1/22:1)	C40 H77 N O3	679.60908	16.318	No results	Invalid mass	No results	3111777.273	5197598.353	10181249.75	8124596.141	726955.0797	4640368.488	9450452.434	5016895.225	7124270.698	551466.7211	1863480.879	1241916.73	5487640.55	1892649.548	1.787575497	0.838004174	0.215963426	0.714285714	0.79490028
Com_1465_neg	N1-(4H-1,2,4-triazol-4-yl)-4-nitrobenzamide	C9 H7 N5 O3	233.0533	17.199	Invalid mass	No results	No results	11861487.11	13141692.84	29171468.65	133398.1107	97825.63544	621493.2712	83769.14286	139441.1133	209562.8726	160208.5145	116992.6663	124466.7448	39009523.7	13041622.85	1.043735545	0.061756217	0.643844096	0.489795918	2.233488389
Com_1488_neg	Caprylic acid	C8 H16 O2	144.1149	10.711	Full match	No results	No results	41685.24037	35097.02862	53106.16787	68757.72082	42762.3796	111614.041	49264.79899	92978.79516	108067.8989	78666.84106	64564.88213	50836.89231	67539.48391	46751.16633	0.789718631	-0.340589368	0.177280625	0.714285714	0.352054594
Com_1507_neg	PEtOH (16:0-16:1)	C37 H71 O8 P	674.48696	15.788	No results	Full match	No results	16922368.2	7025900.207	8463259.621	6292752.672	25815258.92	349402.4268	15101487.69	3507568.04	3113914.582	2602586.588	4942281.11	2618121.689	1874691.943	9591873.463	2.830707721	1.501162794	0.261135017	0.795918367	0.861251427
Com_1513_neg	PE (16:1e/24:2)	C45 H86 N O7 P	783.61382	16.767	No results	Full match	No results	10872529.46	3848845.628	16235942.12	24751618.08	10959119.56	60540745.57	2417712.047	214856.2518	278177.0235	149726.9711	171599.2923	818906.7286	6698868.943	4017992.629	10.49596524	3.391762942	0.001965996	0.918367347	3.596232025
Com_1524_neg	4-Nitrophenol	C6 H5 N O3	139.02556	6.559	Invalid mass	Invalid mass	No results	16541770.72	9089007.824	16097673.06	9196675.202	16064581.99	34142168.43	8058274.499	23463351.77	26603014.78	12654333.28	36097155.7	18765807.72	16079672.56	14398274.09	0.737464301	-0.439354881	0.154516208	0.714285714	0.449440124
Com_1525_neg	PS (18:0/22:3)	C46 H84 N O10 P	841.58261	16.503	No results	Full match	No results	19664035.77	18932598.02	15734000.22	8865348.974	5005245.936	5782481.398	10971401.92	5312884.635	2306177.009	3048338.804	10561459.88	8032960.86	10235036.33	12692842.26	1.627813775	0.702935662	0.132240207	0.734693878	0.762280632
Com_1529_neg	Picolinic acid	C6 H5 N O2	123.03209	1.757	Full match	No results	Full match	81270.43628	70663.09689	105289.1212	130710.143	103357.2681	230938.7926	92644.1029	194751.2286	204561.0854	156271.6087	137729.5854	108050.6291	133836.502	82444.6583	0.800743602	-0.320587729	0.209617328	0.755102041	0.35311894
Com_1553_neg	FAHFA (18:1/20:3)	C38 H66 O4	586.49378	14.354	No results	Full match	No results	11791663.15	5345258.268	8129765.109	3229354.212	10319911.91	5671121.534	12573430.04	13771088.56	16892949.52	22305305.76	17581612.2	8456824.176	12080359.79	10338881.38	0.562576949	-0.829877654	0.019345299	0.87755102	0.766077573
Com_1562_neg	LPS 16:0	C22 H44 N O9 P	497.27481	13.948	No results	Full match	No results	3423734.354	8848616.02	2830872.175	2298549.959	7080838.414	906160.451	3621859.568	6553499.296	3964534.599	13882430.1	4346999.984	8026920.264	9558256.132	19081077.49	0.443494605	-1.173011542	0.030128523	0.857142857	1.195381998
Com_158_neg	PG (18:1/20:2)	C44 H81 O10 P	800.55869	15.998	No results	Full match	No results	329003745.8	471546686.3	593307393.7	5709458.163	66208633.44	58580469.2	69796812.59	91921151.54	238207823.9	23345102.28	210983400.2	349825550.1	241941709.4	423176034.8	1.009340522	0.013412979	0.526726184	0.551020408	1.206191035
Com_1597_neg	3-Hydroxypicolinic acid	C6 H5 N O3	139.02687	7.65	No results	No results	Full match	46710.56859	36635.1604	52294.65582	77355.56087	46048.44604	113460.3945	52161.58694	92975.76256	108584.4031	82976.67973	67763.77385	50314.80747	71346.29785	44544.58993	0.819018711	-0.288031684	0.255351424	0.653061224	0.315425431
Com_1603_neg	D-Sedoheptulose 7-phosphate	C7 H15 O10 P	290.03989	1.179	Full match	Full match	No results	9788698.327	13195906.35	13785754	25780947.63	18034401.78	40631731.7	16726794.49	32088004.02	34156350.99	26952795.35	9239272.014	18378644.83	24962744.78	16187040.46	0.851692402	-0.231595615	0.476087495	0.632653061	0.301962605
Com_1604_neg	N-Acetylsphingosine	C20 H39 N O3	341.2927	14.375	Full match	No results	No results	19826968.71	7614550.025	6497772.359	8873984.623	17597598.43	4329178.075	15055691.63	8179598.315	6116493.961	6536489.298	7767059.11	7253633.469	5735130.858	13335644.85	1.452837947	0.538873791	0.273079572	0.673469388	0.345281332
Com_1610_neg	Pyruvic Acid	C3 H4 O3	88.01622	1.323	No results	No results	Full match	132022.5595	110654.5592	272864.9928	267946.4066	190180.0285	386660.0572	180199.4327	348051.2973	346737.2921	260189.717	241028.8281	179082.9111	270875.1288	128864.5722	0.867986374	-0.2042557	0.436192632	0.571428571	0.283045751
Com_161_neg	PS (18:0/16:1)	C40 H76 N O10 P	761.52431	16.105	No results	Full match	No results	9089312.542	6793871.823	18419396.87	8533945.534	2411212.108	11126031.85	9136128.597	5415991.081	1375467.794	6322979.705	8523955.72	16894885.19	6136946.629	11206693.18	1.172396405	0.22946045	0.551375323	0.653061224	0.499343143
Com_1626_neg	(-)-Caryophyllene oxide	C15 H24 O	220.18182	14.148	Full match	No results	No results	12300395.71	11309817.84	10993136.6	8908446.571	10121436.12	6262634.737	9585987.455	20236987.37	14330837.28	14008740.77	12291851.3	14163060.77	11435621.38	17415429.21	0.668850251	-0.580244852	0.003618191	0.959183673	0.51492603
Com_1627_neg	LPS 22:6	C28 H44 N O9 P	569.27475	13.76	No results	Full match	Full match	1698545.235	10230199.71	4972169.85	512661.0096	12015313.97	375338.0602	885997.2667	15763896.18	5303028.444	9736573.719	1334371.716	10844060.07	11103005.75	21461055.11	0.406245582	-1.299575971	0.054741596	0.795918367	1.81349405
Com_1637_neg	PS (18:1/20:1)	C44 H82 N O10 P	815.55935	16.082	No results	Invalid mass	No results	19122812.02	10967948.85	13440825.33	8290360.712	4896787.564	7667600.041	5133479.606	8471147.36	676981.0017	5576571.412	9223471.217	6493394.957	6621925.284	11856946.64	1.421079147	0.506986908	0.263918102	0.612244898	0.671581162
Com_1677_neg	LPA 18:0	C21 H43 O7 P	438.27373	14.403	No results	Full match	Full match	18456730.02	7474341.196	4508510.33	4067973.463	10704665.54	1210148.97	14401457.63	2272330.361	4562668.249	4673279.425	5380906.141	2965429.77	4129781.99	5636558.657	2.053405367	1.038018461	0.247841479	0.673469388	0.577214149
Com_1678_neg	LPG 18:2	C24 H45 O9 P	508.27921	13.849	No results	Full match	No results	1565589.881	1367092.404	1507660.322	935276.1551	1767697.85	812057.2593	1697581.52	1671635.946	1445960.45	1530263.711	1625189.261	1739839.73	1395302.71	1459236.369	0.888246532	-0.170967944	0.2421745	0.591836735	0.187394259
Com_168_neg	PG (17:1/18:1)	C41 H77 O10 P	760.52756	15.793	No results	Full match	No results	399430824.3	367739698.1	285267420.7	535229391	383574118.5	166647146.4	315259845.5	277654081.5	225877648.1	16646201.33	142882946.4	221719270	175666061.1	464936390.4	1.608218454	0.68546339	0.127099846	0.795918367	0.921556487
Com_1694_neg	PG (18:1/18:3)	C42 H75 O10 P	770.51309	15.561	No results	Full match	No results	2260067.404	1315563.556	1743483.456	2008647.759	3181498.709	8582224.501	1079368.225	939706.7726	1370566.478	991330.1048	19623617.91	492814.5571	995938.8691	1261322.585	0.785613245	-0.348108842	0.430229933	0.795918367	0.556655367
Com_169_neg	Pyrophosphate	H4 O7 P2	177.94309	1.189	No results	No results	Full match	530390.217	435661.8408	640325.0581	544999.4412	620840.8975	1311274.243	905873.1677	1249750.439	1146987.253	905180.717	863064.7076	847875.9268	1678299.305	528121.3404	0.691116715	-0.532998722	0.078814278	0.714285714	0.465297005
Com_1734_neg	PA (18:0/16:1)	C37 H71 O8 P	674.48298	16.019	No results	Invalid mass	No results	6683728.006	1066904.225	4170110.869	188759.3605	3443077.899	472013.3518	11395309.31	8085850.513	17204254.42	617393.0043	4545427.743	18513610.59	14177330.14	19225270.31	0.332890499	-1.5868804	0.080170879	0.836734694	2.036010137
Com_1738_neg	PE (16:1/20:4)	C41 H72 N O8 P	737.49832	16.869	No results	Full match	No results	17299107.7	9943163.075	4714605.088	969090.1799	4031981.539	3673977.574	4477725.319	371378.2027	456289.2206	347398.759	2374851.847	4582280.252	6182756.848	13325542.84	1.632012944	0.7066525	0.16811509	0.673469388	1.563932858
Com_1739_neg	PE (18:2e/19:2)	C42 H78 N O7 P	739.55111	16.845	No results	Full match	No results	10435966.22	15013885.98	8127733.041	2832589.143	395181.6511	38373064.21	438933.0209	212207.4155	260726.0079	172947.3368	673285.3627	3938108.446	8077655.53	4509341.489	4.237626226	2.083256342	0.135643691	0.775510204	2.140514456
Com_1768_neg	PG (14:0/16:0)	C36 H71 O10 P	694.48086	15.74	No results	Full match	No results	418609.7309	858823.0993	527018.4201	687472.4897	365545.7308	12799015.73	341910.5257	205964.8479	21193138.09	225343.7976	246308.6934	18035597.06	17074617.81	379532.5045	0.278909615	-1.842130427	0.497015926	0.530612245	1.177410906
Com_1784_neg	FAHFA (20:1/22:3)	C42 H74 O4	642.56165	14.744	No results	Full match	No results	10535223.19	7360678.67	8926414.489	2864542.542	9474293.528	5174262.13	12099572.71	4579846.379	7819558.064	9339892.27	8146169.522	3576470.142	12672508.21	4048358.053	1.124588191	0.169396803	0.647798201	0.591836735	0.200625188
Com_1788_neg	trans-Cinnamic acid	C9 H8 O2	148.05241	4.257	Full match	Full match	No results	28552.39825	26881.12142	40506.83753	61130.66644	36058.56325	79461.72146	35637.27202	64539.27496	79233.30719	65620.3394	45372.83942	35979.87327	47576.17472	30239.67138	0.836301667	-0.257904656	0.33507966	0.673469388	0.317960998
Com_1794_neg	Tridecylic acid	C13 H26 O2	214.19248	13.334	Full match	No results	No results	14708844.34	9323788.367	13359064.29	10537441.54	13916807.18	23994456.72	15290702.75	20341066.43	23081618.27	17289157.54	13880938.84	12673573.14	15658435.24	12569873.74	0.875634444	-0.19159939	0.322391997	0.632653061	0.22219817
Com_1802_neg	PS (18:1/22:1)	C46 H86 N O10 P	843.598	16.767	No results	Full match	No results	16217987.6	6065353.734	4462410.281	4976787.559	12564007.84	4477051.304	7080069.847	603418.3542	1162525.541	1104837.042	2328269.039	2322526.276	2402028.142	5767032.237	3.559044128	1.831489821	0.001924414	0.93877551	1.686332865
Com_181_neg	Nervonic acid	C24 H46 O2	366.3497	15.566	Full match	No results	No results	45276579.25	34571561.72	17878437.7	13466562.67	35214235.62	6859265.957	49074642.47	3374837.08	5401536.11	4084898.897	4525526.089	9286345.966	5544565.864	28478794.51	3.333656312	1.737105375	0.005757341	0.918367347	1.596556435
Com_1826_neg	D-(-)-Glutamine	C5 H10 N2 O3	146.06788	1.297	Invalid mass	Invalid mass	No results	5092414.048	3406579.909	2831111.531	17287336.71	4374844.023	14063838.47	13764223.21	7086459.552	22370750.01	4141510.495	17094618.42	8516850.238	3326947.052	4235917.312	0.910851685	-0.134711938	0.825482936	0.530612245	0.296962645
Com_182_neg	LPG 18:1	C24 H47 O9 P	510.29498	14.029	No results	Full match	Full match	32303344.97	82316686.31	34200719.9	18304252.21	38972520.43	7087653.087	45952531.79	40481509.87	18187870.98	72396861.39	36369376.23	43205990.51	63066380.36	169896283.7	0.58416414	-0.775554296	0.198467256	0.693877551	0.84346711
Com_1857_neg	FAHFA (14:0/22:3)	C36 H64 O4	560.48328	13.733	No results	Invalid mass	No results	8858926.761	5604499	5993648.857	7553856.574	4802667.962	4660050.089	7967765.125	7446171.534	9971828.281	9652873.42	14408994.39	5811906.197	7634789.01	9309395.54	0.707413971	-0.499373384	0.037664239	0.816326531	0.433680929
Com_1862_neg	PG (14:0/16:1)	C36 H69 O10 P	692.46543	15.557	No results	Full match	No results	15207228.97	8236558.739	15580237.62	12070886.13	238021.7219	6036573.523	199704.4563	9585121.52	5391522.036	4941717.405	5167815.16	7498534.723	5854501.694	8545794.244	1.225267699	0.293096987	0.435834479	0.612244898	1.180121398
Com_1864_neg	LPI 18:2	C27 H49 O12 P	596.29584	13.797	No results	Full match	No results	928761.2813	3403587.744	1032962.447	347890.7462	4702002.738	319792.1428	897202.4383	1050927.783	880427.2158	3178724.163	486139.5174	2490694.165	2324173.424	2617682.466	0.892808812	-0.163576828	0.438844366	0.591836735	0.519235899
Com_1875_neg	PS (22:0/18:1)	C46 H88 N O10 P	845.61408	16.128	No results	Full match	No results	1823740.066	1876438.187	2319710.496	8444844.575	2240371.391	5750965.381	632087.6961	8623852.868	6521201.289	5931466.661	3698936.784	4310849.301	2234119.644	2150770.827	0.689791809	-0.535767097	0.174895	0.714285714	0.68970435
Com_1878_neg	P-Toluenesulfonic acid	C7 H8 O3 S	172.01936	6.28	No results	Full match	No results	52877.60199	30834.79449	147320.5378	64231.62631	37438.98615	213711.583	45435.03585	77530.14962	85259.22916	60573.32631	65046.00199	98382.35021	59900.90759	40445.21692	1.214955843	0.280903881	0.961851229	0.612244898	0.042942118
Com_187_neg	acetyl phospahte	C2 H5 O5 P	139.98729	1.182	No results	No results	Full match	682366.3836	560512.6247	823801.5714	720960.9264	1095902.468	1687002.2	1132523.441	1333839.155	1508044.243	1191167.193	1082576.654	833538.8674	1089800.66	658741.2558	0.870787719	-0.199607034	0.3607957	0.632653061	0.298827947
Com_1884_neg	FAHFA (16:0/18:2)	C34 H62 O4	534.46173	14.213	No results	Invalid mass	No results	6870447.573	5158985.953	4819390.955	4889296.169	4543185.211	3099842.192	8473576.204	8166145.025	9102477.917	12573783.45	14378235	6246719.062	3261979.639	12814054.79	0.568872753	-0.813822112	0.051676927	0.816326531	0.628308544
Com_1889_neg	Sorbitan monopalmitate	C22 H42 O6	402.29672	14.953	Full match	No results	No results	8073061.61	1502931.843	4041065.55	5754240.74	1649756.762	5651718.485	4455216.998	6694247.459	8402805.716	6126874.413	8730895.783	9172134.951	11776793.39	7630524.384	0.531790842	-0.911069161	0.019359911	0.93877551	1.062086691
Com_1928_neg	PE (16:0e/16:1)	C37 H74 N O7 P	675.51918	16.086	No results	Full match	No results	1928063.707	3736856.371	6155356.718	5639806.663	1044763.349	39420534.41	449855.0181	2423020.73	3409083.121	1312351.409	1921166.06	3117555.743	2945720.963	1283078.731	3.556868078	1.830607467	0.481917427	0.632653061	0.515043459
Com_1935_neg	Crotonic acid	C4 H6 O2	86.03697	1.301	Full match	No results	Full match	197944.3054	152904.2762	218545.4391	790508.3734	244209.6237	517221.294	274311.6734	451750.0464	528393.505	465364.2255	314339.4123	228970.2089	353757.5412	205405.7297	0.940213171	-0.088940204	0.533393874	0.632653061	0.3068622
Com_1937_neg	PE (16:1e/20:1)	C41 H80 N O7 P	729.56184	16.866	No results	Invalid mass	No results	13012622.22	12391489.53	6365612.073	1457788.663	1140645.768	28399131.36	342349.7733	625839.0074	1879808.093	1432184.924	275550.365	3838144.482	6312102.691	3415406.551	3.549665965	1.827683269	0.262908711	0.693877551	1.201139489
Com_1949_neg	2-Hydroxymyristic acid	C14 H28 O3	244.20326	12.655	Full match	No results	No results	14104545.32	9622627.02	10946855.51	10179521.31	13820441.3	20361517.92	11154511.42	12331063.55	10456947.08	9107325.7	9331657.007	6628375.43	9362597.159	6338924.125	1.419043942	0.504919265	0.024403034	0.87755102	0.514731343
Com_1961_neg	PE (18:1/20:1)	C43 H82 N O8 P	771.57442	16.347	No results	Full match	No results	765272.8221	1328266.272	3466951.154	5906323.206	3662260.697	1753672.198	269033.6073	31387935.71	1367917.228	2159392.04	756209.5617	867002.196	644077.1488	1120558.655	0.447790996	-1.159102576	0.965748935	0.591836735	0.672148873
Com_1970_neg	LPG 20:2	C26 H49 O9 P	536.31078	14.179	No results	Full match	No results	1738670.422	5493804.008	1369146.431	1491642.432	2352946.215	801366.7115	1363948.929	4284848.394	1629057.913	2956494.222	1749036.96	3068442.602	3792010.493	7049722.509	0.595668798	-0.747417704	0.074499994	0.816326531	0.826475238
Com_1_neg	Ethyl myristate	C16 H32 O2	256.23956	14.197	Full match	No results	No results	29618365142	27736674389	17801948802	19739696326	18482089416	11870028208	56009819265	21410653061	5327181504	28000247935	30692210345	29998505220	23825500275	25445265977	1.10054099	0.13821288	0.748254303	0.591836735	0.155950944
Com_2021_neg	Cannabidiolic acid	C22 H30 O4	358.21334	13.139	Full match	No results	No results	13082772.19	2905440.995	8340106.722	5717863.956	6598957.791	5210348.025	12805803.91	753024.9725	2228930.909	1219903.278	1381914.552	1601140.936	1989399.557	977156.0074	5.384569177	2.428830918	4.07E-05	1	2.067208597
Com_2031_neg	Dl-Mevalonolactone	C6 H10 O3	130.0631	5.45	No results	No results	Full match	72596.02016	32897.6209	58460.71047	97177.80789	43757.16258	115253.5707	54115.24243	86053.56872	107334.4596	63846.1494	70191.85783	45091.75967	75230.07372	34093.99534	0.984260958	-0.022887225	0.87130556	0.551020408	0.186156533
Com_2035_neg	SM (d14:2/20:0)	C39 H77 N2 O6 P	760.57289	14.59	No results	Invalid mass	No results	4984545.753	3733656.49	466961.2485	10104052.68	1294738.854	35587943.94	1582283.037	3904360.296	2476712.255	1214597.257	2667747.078	5587893.46	8162971.975	3426733.695	2.104666313	1.073591517	0.949753169	0.510204082	0.28932004
Com_2038_neg	LPS 19:1	C25 H48 N O9 P	537.30676	14.011	No results	Full match	No results	929392.9886	11205127.61	4516093.322	360994.4584	4255052.088	752112.7506	1067842.674	2349633.635	751432.2195	3641251.297	806621.3537	3869284.948	2936897.952	6307246.918	1.117326704	0.160051088	0.641907681	0.510204082	0.504256112
Com_2050_neg	L-Serine	C3 H7 N O3	105.04125	1.288	Invalid mass	Invalid mass	No results	8513016.5	7973889.689	13713451.38	9137063.781	14246291.6	17215201.82	6312566.801	13977130.94	15299375.87	20964996.83	10102651.47	14213244.26	19379422.44	6254876.234	0.769639432	-0.377745378	0.246520153	0.693877551	0.326811341
Com_2071_neg	PG (18:1/20:1)	C44 H83 O10 P	802.56502	16.114	No results	Invalid mass	No results	8753068.301	10896752.77	14316820.88	1778575.581	11481726.91	5952914.502	2990803.134	13417342.36	6246525.935	1382697.493	4027282.036	6095202.465	5919556.723	7736675.079	1.253102255	0.325504146	0.636862145	0.612244898	0.265920178
Com_2072_neg	Uridine monophosphate (UMP)	C9 H13 N2 O9 P	324.03541	1.21	Full match	Full match	Full match	2093116.615	216403.1243	317947.6402	553451.2894	308272.9557	1299061.351	5296637.239	3139968.38	18972417.39	533550.6078	11353270.05	321705.7663	420610.4479	899417.4534	0.282958031	-1.821340012	0.321931957	0.673469388	1.036953083
Com_2085_neg	Citrulline	C6 H13 N3 O3	175.09577	1.282	No results	Full match	Full match	306702.0236	92269.9467	120248.395	546325.9911	202476.0622	277323.1708	159401.0134	800192.5565	358338.3085	302905.0211	392048.3193	289005.2134	185946.0589	114582.5827	0.69780352	-0.519107219	0.286398727	0.673469388	0.529144717
Com_2087_neg	LPC 16:1	C24 H48 N O7 P	553.33751	14.232	No results	Invalid mass	No results	1466715.102	4845400.946	1243992.628	1051087.74	4222970.444	834576.0788	1743266.184	7166278.353	3006025.586	9855538.305	1668404.856	6679822.531	6778683.905	3769575.154	0.395845212	-1.336991695	0.014337703	0.857142857	1.23112181
Com_208_neg	PE (18:1/20:2)	C43 H80 N O8 P	769.56198	16.822	No results	Full match	No results	141566983.5	232772384.2	167682741.6	65226006.19	14944760.53	1066828731	7749377.805	26014284.64	14068002.28	5912505.899	34293711.92	97983107.14	197097592.6	64217237.01	3.859925658	1.948573062	0.280938835	0.693877551	1.363186809
Com_2091_neg	PG (16:1/20:4)	C42 H73 O10 P	768.49376	15.25	No results	Full match	No results	9106416.813	3241115.35	10957478.42	12428179.81	14509783.89	3100236.887	13924020.33	6819503.663	5466206.55	7764571.163	7205603.187	5071594.805	6336732.619	7282928.563	1.464013445	0.549928802	0.398169165	0.714285714	0.319144096
Com_2099_neg	OxPG (18:1-18:1+3O)	C42 H79 O13 P	822.52571	15.952	No results	Full match	No results	571940.8434	680242.7914	821775.7509	3580739.479	744890.243	6865623.806	712156.646	2984312.72	2430551.097	634428.4956	586261.6326	727048.1448	515219.1266	834829.5268	1.604261432	0.681909264	0.627768217	0.591836735	0.534879704
Com_2135_neg	LPI 20:2	C29 H53 O12 P	624.32689	14.107	No results	Full match	No results	1654742.727	7722927.187	4291447.192	366020.8688	1575842.613	230778.1252	1326090.978	3352987.216	1553633.246	6997116.121	1818338.293	5046031.616	3016869.722	13180970.08	0.490987704	-1.0262412	0.089998235	0.755102041	1.467877522
Com_2140_neg	9,10-Dihome	C18 H34 O4	314.245	13.983	No results	No results	Full match	11268265.24	5717174.135	5679685.817	6799622.932	5711224.955	5827005.845	9910653.598	7723877.29	7131148.128	6814491.048	7119097.883	8658549.899	8983835.669	3082716.014	1.028273309	0.040223775	0.843736242	0.612244898	0.13688292
Com_2170_neg	Succinic acid	C4 H6 O4	118.0267	1.191	Full match	Full match	Full match	592130.1221	486552.9025	714861.8936	927514.3003	693109.6854	1463912.706	681390.8656	1157452.01	1368346.467	1199615.753	963529.4814	723311.5276	945685.2113	635145.8483	0.794995548	-0.330981313	0.15873828	0.755102041	0.340666395
Com_2189_neg	OxPI (18:1-18:0+1O(1Cyc))	C45 H83 O14 P	878.55098	15.092	No results	Full match	No results	11379654.79	5251164.009	4131083.254	2407755.698	2883039.593	1706839.528	2273964.084	1248709.218	2295727.283	1129414.88	2050891.907	2370939.735	2407760.186	3542457.477	1.996125163	0.997202184	0.079065551	0.755102041	0.728744861
Com_2193_neg	D-Galactonic acid	C6 H12 O7	196.05748	1.231	No results	No results	Full match	1307995.998	1589034.366	1475788.193	564730.6024	2934299.815	6151770.914	2405993.337	7903020.655	2712962.17	1485106.762	2795565.517	2731792.249	1702948.884	1076281.256	0.805070211	-0.312813487	0.507103315	0.612244898	0.493168047
Com_2196_neg	LPI 16:1	C25 H47 O12 P	570.28013	13.625	No results	Full match	No results	429685.6764	3459383.33	1817080.89	91165.59102	4045003.915	290152.9863	386187.4292	1686888.076	973910.4732	2600314.928	239891.4908	2671614.206	1683957.641	4342383.595	0.740804926	-0.432834403	0.274894444	0.612244898	0.993039481
Com_2198_neg	D-glyceraldehdye-3-phosphate	C3 H7 O6 P	169.99801	1.175	No results	No results	Full match	387844.3998	318450.7789	512186.4336	357593.0356	812603.9063	1544605.344	434858.2043	758129.4434	838726.976	648553.3949	595411.5013	479101.2211	619422.4875	359583.9672	1.016100082	0.02304251	0.661373073	0.653061224	0.271565011
Com_220_neg	16-Hydroxyhexadecanoic acid	C16 H32 O3	272.23464	13.949	Full match	No results	No results	37325696.89	62120749.52	34988395.84	39349606.78	36260154.47	22092988.64	59692406.78	73279322.91	51526661.79	45839584.7	88521083.5	31595703.14	83006736.06	94367622.64	0.623386267	-0.681801722	0.043760925	0.795918367	0.620109369
Com_2213_neg	PG (18:1/22:4)	C46 H81 O10 P	824.55697	15.639	No results	Full match	No results	11214345.46	6721169.79	13022397.19	20213895.84	4169857.576	8366374.449	8131655.825	5177117.927	3596088.259	3116798.522	3339317.786	3066799.155	8466260.697	2963423.647	2.416745105	1.27306532	0.00457693	0.897959184	1.053526168
Com_221_neg	PG (16:1/18:1)	C40 H75 O10 P	746.51059	15.628	No results	Full match	No results	216236386.5	35653443.94	135304587	186957100.3	96642310.69	47797231.77	120142486	53374479.32	62194959.39	17840443.51	66727489.21	74864063.71	92922578.85	105822158.4	1.770428122	0.824098272	0.152070221	0.734693878	0.690230061
Com_2231_neg	LPI 17:0	C26 H51 O12 P	586.3115	14.097	No results	Full match	No results	2420026.421	2596280.454	1517991.849	871445.005	1269218.844	184068.2314	2722398.203	2610281.255	2005158.874	3746865.473	3738284.082	2603749.491	2696699.427	11929095.04	0.394864515	-1.340570369	0.037995354	0.87755102	1.420783739
Com_2240_neg	LPS 19:0	C25 H50 N O9 P	539.32216	14.376	No results	Full match	No results	2608785.125	3310417.334	6200888.94	3984343.641	7247875.562	1621580.118	8383103.317	3538409.916	2129625.555	2448481.207	6375715.604	3500344.872	7266088.174	7537267.733	1.017107639	0.024472365	0.973794528	0.489795918	0.26740474
Com_2254_neg	PC (14:0/16:1)	C38 H74 N O8 P	763.53715	14.554	No results	Invalid mass	No results	3660149.994	2745009.113	7945640.084	2309993.537	1005333.647	29508031.76	905368.3794	1340344.517	922789.1169	391355.4106	593267.1371	5039480.863	5841021.286	3038973.179	2.800656966	1.485765288	0.240508491	0.653061224	1.088268903
Com_2259_neg	1,2,3-cyclopropanetricarboxylic acid	C6 H6 O6	174.01537	1.118	Invalid mass	Invalid mass	No results	311917.5295	240162.2217	805383.5168	996010.9825	416184.8642	1575809.843	911618.588	24028914.84	1182125.123	422393.5694	446013.5974	631525.4834	459157.7549	319114.8843	0.191241611	-2.386531631	0.564754712	0.448979592	0.830223124
Com_2260_neg	PS (18:0/22:4)	C46 H82 N O10 P	839.56392	16.097	No results	Full match	No results	9903736.541	9209542.529	9806509.119	6254201.348	8044928.602	5497889.273	11328762.8	3867379.442	3021251.606	3115522.697	7235347.019	2840352.06	3177064.618	9186816.47	1.850760161	0.88811795	0.007548206	0.897959184	0.852890483
Com_226_neg	PE (16:1e/22:5)	C43 H76 N O7 P	749.53537	15.986	No results	Full match	No results	3582102.827	3107983.07	6510004.112	3225882.83	552302.5994	38106071.62	62464.01068	5958535.352	6494654.155	89770.17292	1896711.976	4058573.56	154384233.9	1280160.103	0.31663973	-1.659085807	0.726890755	0.551020408	1.34046377
Com_2282_neg	5-hex-1-ynyl-2-furoic acid	C11 H12 O3	192.07762	10.583	Invalid mass	No results	No results	751179.8095	990261.9457	1363488.307	2877092.4	1115759.579	3140098.504	1367833.275	23379223.07	2867369.137	2055058.639	1593071.237	1655919.867	2095373.23	1429122.064	0.330881494	-1.595613489	0.172537909	0.755102041	0.830637383
Com_2314_neg	PE (16:1/22:6)	C43 H72 N O8 P	761.49689	16.804	No results	Full match	No results	4817487.329	8762937.308	5756513.109	1446193.957	3258200.832	975357.8632	989600.8085	121848.5836	169084.47	420895.2714	361259.8021	1446139.035	1494194.608	724596.2365	5.488854448	2.456505083	0.004264732	0.897959184	2.167100622
Com_2321_neg	Pentacosanoic acid	C25 H50 O2	382.3806	15.932	Full match	No results	No results	4630212.496	5634309.153	6750515.726	5848348.949	11240793.44	5098179.427	5736292.857	4864711.916	9652012.481	2788745.142	7208817.648	7833823.082	4363214.769	11093782.56	0.940038718	-0.089207916	0.971225005	0.510204082	0.153515192
Com_2329_neg	D-Mannitol	C6 H14 O6	182.07909	1.312	No results	No results	Full match	557667.3005	588297.4234	1059656.061	1565338.743	989150.3869	1517965.637	742599.7631	1200959.132	1745926.026	1639797.852	1178203.195	755577.6702	1277567.963	771788.7047	0.819232477	-0.287655185	0.278239644	0.714285714	0.311939778
Com_2337_neg	LPG 17:1	C23 H45 O9 P	496.27974	13.906	No results	Full match	No results	1152744.489	1660805.972	1110090.931	679634.1682	1152455.289	716421.4404	987203.931	876413.9309	1005294.306	1109807.092	864027.3766	1281044.727	1267375.305	1577751.136	0.934555703	-0.097647438	0.554730827	0.428571429	0.216965437
Com_233_neg	LPI 18:1	C27 H51 O12 P	598.31147	14.024	No results	Full match	No results	24835289.69	46487612.74	29271242.94	12465309.47	33930311.89	4124578.776	35425880.94	33393779.99	23937709.97	51063874.84	48967487.26	63730811.05	56966212.09	161493135.5	0.424386188	-1.236550393	0.040149168	0.836734694	1.325514543
Com_2357_neg	PA (16:1/18:1)	C37 H69 O8 P	672.47347	15.709	No results	Full match	No results	7877206.077	2272126.706	5441262.913	4944320.415	10248348.84	1061943.419	12054662.98	1184228.162	8479582.966	678119.4098	7005303.912	3217868.259	3289308.321	3524313.053	1.603430139	0.681161497	0.302967367	0.673469388	0.631766995
Com_2364_neg	PG (14:0/22:6)	C42 H71 O10 P	766.48246	15.256	No results	Invalid mass	No results	7081201.382	7798504.802	7327753.927	7243195.689	11402141.85	4424710.71	10341867.15	4415017.568	3739579.862	7537261.557	4486757.579	3678953.176	3585582.788	5952940.172	1.665445596	0.735908227	0.007125272	0.87755102	0.682076559
Com_2376_neg	PC (16:0e/16:0)	C40 H82 N O7 P	779.60121	15.419	No results	Invalid mass	No results	135548.448	5726059.974	497214.2821	75850.92103	112763.6004	51640.76007	95520.57991	84786.1175	63793.18118	85990.98111	44734.37698	43062.85539	128767.871	50333.85443	13.34996858	3.738764441	0.118197889	0.816326531	1.426635033
Com_239_neg	PG (18:1/22:6)	C46 H77 O10 P	820.52223	15.546	No results	Full match	No results	8370686.648	4075858.205	4235270.019	3777401.474	3818461.106	9268456.232	4492430.606	1995509.516	1644217.771	2113416.956	1480700.783	4275920.266	1902808.068	2355388.482	2.41239576	1.270466605	0.000782765	0.918367347	1.084523944
Com_23_neg	Arachidonic acid	C20 H32 O2	304.23965	14.022	Full match	No results	Full match	2267795063	1915725024	2585200646	1176080066	1159375935	930616303	2476650841	1522729142	1721815611	1407197903	2671256147	1893993713	1903464969	3309421833	0.867051179	-0.205810941	0.399969255	0.408163265	0.389394551
Com_2431_neg	SM (d14:1/28:0)	C47 H95 N2 O6 P	874.71221	16.767	No results	Invalid mass	No results	2882409.476	2030878.606	1562161.924	3969824.221	5197669.594	25159821.84	4150386.333	148105.8816	363929.7631	211302.981	90594.56509	98165.28071	111033.0053	1272654.94	19.58072043	4.291361941	5.51E-05	1	3.829405831
Com_2446_neg	LPI 20:3	C29 H51 O12 P	622.31122	13.978	No results	Full match	No results	685170.2707	3730448.487	806572.4767	457182.0161	2632264.002	302059.1694	708845.8878	1663643.032	846985.6098	4703274.309	1064053.894	3494200.116	2339893.827	5006897.721	0.48760748	-1.036207837	0.062350856	0.816326531	1.205068102
Com_2472_neg	FAHFA (16:1/18:3)	C34 H58 O4	530.43052	13.886	No results	Invalid mass	No results	4913962.017	7712880.681	9536516.392	2587692.266	9843474.257	2578395.432	7649409.311	3192914.788	6333461.228	11264654.33	14208474.05	8934823.063	5588298.817	6642842.726	0.798040703	-0.325465764	0.395079536	0.387755102	0.330497477
Com_2474_neg	Undecanoic acid	C11 H22 O2	186.16199	12.731	Full match	No results	Full match	49905.00811	41337.20756	61427.20334	133728.6302	165942.2163	224521.9818	81152.25874	100077.9334	614021.424	172267.2185	211089.0891	58563.09409	154226.3696	99327.65224	0.537761878	-0.894960609	0.185064732	0.693877551	0.664483108
Com_2485_neg	PE (18:2e/18:1)	C41 H78 N O7 P	727.54848	14.606	No results	Full match	No results	4569937.301	7653353.863	10194862.52	5465235.254	1325167.365	1456692.957	5422856.598	407874.0149	608317.9694	303669.136	368023.6837	431218.1114	2341579.573	2367738.561	5.284985444	2.401899498	0.001634452	0.918367347	2.216822113
Com_2507_neg	LPI 20:1	C29 H55 O12 P	626.34298	14.417	No results	Full match	No results	8619687.72	2964475.279	4165168.762	1915205.326	4049360.171	804856.1965	5515945.286	1858420.959	2712565.246	1782832.016	4067367.272	1970496.188	2994931.363	5525242.949	1.340612653	0.422892455	0.641693814	0.612244898	0.320817153
Com_250_neg	5-Aminovaleric acid	C5 H11 N O2	117.07896	1.447	Full match	No results	Full match	228740.8012	195903.7589	260842.1585	327487.5572	258053.9452	621859.3353	267325.1416	516604.4601	559690.7647	438498.4053	382206.7568	302012.4344	374313.8432	237103.6888	0.768641249	-0.379617694	0.129779464	0.755102041	0.38870991
Com_2544_neg	Methioninesulfoxide	C5 H11 N O3 S	165.04482	1.315	No results	Invalid mass	No results	474056.9184	432142.5331	798058.7082	894292.806	914647.4757	1365252.564	455953.8103	984597.3043	2771485.468	1296192.149	614464.4179	976608.9081	733716.3528	579011.7419	0.670481854	-0.576729808	0.220566139	0.693877551	0.457018438
Com_2546_neg	8-Iso-15-keto-prostaglandin-F2��	C20 H32 O5	352.22458	11.709	Full match	No results	Full match	4520597.434	3618914.561	4199547.011	3089828.627	4548462.47	11630796.44	3820976.769	10995397.93	9557917.391	6009136.76	6392284.629	5232699.314	6885153.963	3602890.7	0.727863861	-0.45825946	0.123452152	0.755102041	0.457363048
Com_255_neg	PG (16:0/16:1)	C38 H73 O10 P	720.49436	15.559	No results	Full match	No results	297765291.8	123730144	276654478.4	337723779.3	348044913.3	192428817.5	216951722.3	118903482.4	139988829.2	62949362.41	102377401	94432402.6	118264880.3	129754784.9	2.339072187	1.225936386	0.000575703	0.959183673	1.035058545
Com_2614_neg	PC (16:0/20:4)	C44 H80 N O8 P	841.58264	15.953	No results	Invalid mass	No results	971081.5007	1723971.641	1021940.082	4142679.105	235303.5393	12488356.58	182539.8465	2472678.957	7586732.262	2697600.19	3892064.171	2174850.435	2468006.042	1102252.381	0.927288616	-0.108909651	0.215840314	0.714285714	1.02805565
Com_2615_neg	20-Carboxy-Leukotriene B4	C20 H30 O6	366.20604	13.654	No results	No results	Full match	2390604.314	2966019.873	6336569.111	13006977	4337088.855	11416628.16	5404800.008	8973728.522	14216482.78	6138741.909	11191561.46	9657624.073	8370291.385	4875169.754	0.723053996	-0.467824707	0.141999318	0.693877551	0.542531773
Com_2632_neg	LPS 18:2	C24 H44 N O9 P	521.27481	13.758	No results	Full match	No results	892738.8839	4369726.708	1630508.01	571634.2773	3734367.587	412238.5577	1074127.659	882076.6713	964834.0288	2482581.448	769429.1023	2531967.342	864693.1711	5291448.19	0.920092415	-0.120149321	0.717784035	0.469387755	0.336092957
Com_2634_neg	L-(+)-Tartaric acid	C4 H6 O6	150.01681	10.001	Full match	No results	No results	36255.05704	35454.44806	47377.19167	66250.0798	42469.41304	104351.4555	42793.97499	91389.38382	103308.4499	72178.50516	61180.28594	46079.72806	67310.51807	37328.35484	0.783147498	-0.352644045	0.211510286	0.714285714	0.363893638
Com_263_neg	4-Oxoproline	C5 H7 N O3	129.04254	1.321	Full match	Full match	Full match	92710.43112	72010.31919	103577.7537	186989.2894	125290.0363	234640.5613	105615.4174	239728.2144	243489.9304	182713.4766	169258.0923	115836.4633	172395.36	79377.81765	0.765575576	-0.385383291	0.219868218	0.693877551	0.404144964
Com_2649_neg	OxPE (16:0-18:0+1O(1Cyc))	C39 H76 N O9 P	751.536	15.9	No results	Invalid mass	No results	2442164.183	1944492.215	3546564.983	11868759.28	1667958.478	21381613.85	2673170.869	5774260.941	11487633.87	1594095.52	2530437.44	5231421.119	3309755.375	3431819.594	1.364673564	0.448555894	0.954219649	0.530612245	0.052638193
Com_2652_neg	Ethyl N-(1,4-thiazinan-4-ylcarbothioyl)carbamate	C8 H14 N2 O2 S2	234.04914	14.205	Full match	No results	No results	6769191.841	6745692.169	6105073.385	5176559.612	5866398.846	4752295.873	8675997.836	6181981.665	5576017.268	5820046.225	8455189.555	6851197.551	4445325.544	7183758.012	0.990512853	-0.013752399	0.936548069	0.530612245	0.014092156
Com_2662_neg	5-Hydroxy-L-Tryptophan	C11 H12 N2 O3	220.08401	2.598	No results	No results	Full match	2231086.642	2222426.41	2751786.089	10105051.03	3222118.012	3991754.967	1044195.191	11724329.5	1546402.523	1108737.858	5926360.017	5503945.365	9073971.812	1756952.674	0.697814685	-0.519084137	0.585547955	0.571428571	0.366982348
Com_2676_neg	Neopterin	C9 H11 N5 O4	253.08019	10.964	Full match	No results	Full match	5200193.884	4358179.569	6880008.127	1871580.452	5088318.932	12491359.23	5012156.309	8967599.967	7637357.656	6704585.185	6388193.482	10356128.7	6301844.954	7091801.16	0.765270368	-0.385958556	0.131106688	0.795918367	0.480175942
Com_2683_neg	Uridine 5'-diphosphate (UDP)	C9 H14 N2 O12 P2	404.00177	1.141	Full match	No results	Full match	3654331.436	1387054.192	1625087.817	3230224.065	2464237.676	5822089.078	4322858.742	6765877.942	10345043.36	5417751.199	7791491.663	2905664.467	3809942.605	1848065.831	0.578797894	-0.788868422	0.113012792	0.755102041	0.685963896
Com_2695_neg	PE (14:1e/20:4)	C39 H70 N O7 P	695.48847	15	No results	Full match	No results	1539015.793	1441031.895	4275528.34	14504178.02	1329597.001	13830730.16	279526.922	4971434.269	4288979.101	2830479.552	2405287.743	3928164.936	3686889.669	334993.1503	1.657276556	0.72881437	0.999343706	0.551020408	0.311421995
Com_2744_neg	PE (16:0/20:5)	C41 H72 N O8 P	737.49617	14.423	No results	Full match	No results	7223184.733	3809574.133	9105747.089	2532044.14	2667197.218	7064640.635	2975530.012	2613818.204	2167978.271	2617697.833	2263145.527	3861952.766	4424656.617	2772800.771	1.707259561	0.771682413	0.082432124	0.755102041	0.552238913
Com_2751_neg	Xanthurenic acid	C10 H7 N O4	205.03665	17.144	Full match	No results	Full match	6107692.385	5301647.967	8461566.587	234559.667	172011.0454	19214041.71	147294.9066	245185.3398	368483.4617	281701.5594	205713.2646	8148915.047	11464732.24	7298019.682	1.415027565	0.500830157	0.776044119	0.448979592	1.7674712
Com_2802_neg	LPG 14:0	C20 H41 O9 P	456.24845	13.518	No results	Full match	No results	62107.23493	483324.5696	80509.7835	68475.98902	396997.9454	120753.2905	56676.30789	149068.1875	189358.7902	136738.9735	108705.9406	177745.8067	185200.2635	430508.4827	0.921237754	-0.118354558	0.354236496	0.714285714	0.523160676
Com_2812_neg	LPI 19:1	C28 H53 O12 P	612.32639	14.204	No results	Full match	No results	1515658.67	2292054.622	1018132.423	755376.0611	851322.4067	599777.5133	1252817.908	1526085.555	1219257.414	1871803.453	1939502.246	1369533.115	1300302.086	7600242.922	0.492379754	-1.022156653	0.080509845	0.795918367	0.880468332
Com_2820_neg	Prostaglandin B2	C20 H30 O4	334.21424	12.125	No results	No results	Full match	3880147.497	1427968.279	2126556.495	2197407.869	2755860.029	6416460.538	2424283.941	6716640.189	4813966.56	2256870.363	2798171.109	2101557.218	4034698.701	1007826.295	0.894602857	-0.160680729	0.832703356	0.571428571	0.340200389
Com_2821_neg	Sucrose	C12 H22 O11	342.11587	1.399	Full match	Full match	Full match	336901.9064	715377.3915	1004061.064	1022709.845	7998897.589	4819008.093	2922672.431	1541512.129	1317320.53	4374852.629	3938975.025	904290.4796	789206.7111	612967.2376	1.396205516	0.481511317	0.871519275	0.469387755	0.834874907
Com_2829_neg	13,14-Dihydro-15-keto Prostaglandin J2	C20 H30 O4	316.20356	11.458	Invalid mass	No results	No match	2163350.289	1114919.212	1413775.212	1287508.795	1796445.614	4727567.552	1192145.262	3472237.698	3368040.891	2101526.216	2167094.524	1315043.479	2936426.918	748056.3875	0.850220365	-0.234091279	0.544339576	0.653061224	0.343208731
Com_2835_neg	3-Hydroxybenzoic acid	C7 H6 O3	138.03171	5.546	Full match	Full match	Full match	82022.81914	34886.05127	55909.87194	70786.68616	44589.5881	130680.0936	64305.73015	99395.13977	112845.5655	68428.49513	93076.03156	53817.09971	90763.44182	39758.08996	0.865785363	-0.207918684	0.447546576	0.632653061	0.238245688
Com_2857_neg	Hexanoic acid	C6 H12 O2	116.08369	7.125	Full match	No results	No results	48542.19881	36027.11674	49701.61324	76896.2311	45972.34898	112194.617	53939.99314	89754.7709	114335.3504	80143.31522	66374.57417	48976.0456	67769.61988	41330.07618	0.832096793	-0.265176736	0.325354607	0.673469388	0.305409885
Com_2874_neg	PE (16:2e/20:5)	C41 H70 N O7 P	719.48844	16.823	No results	Full match	No results	630858.5123	5718191.895	3755193.926	805222.5025	1601687.66	1307218.298	2223325.138	172435.3014	211860.4935	163756.0121	1855302.398	2465335.343	1883885.034	4221764.938	1.461746094	0.547692737	0.235826825	0.387755102	1.262775617
Com_2892_neg	��-Aminobutyric acid (GABA)	C4 H9 N O2	103.06343	1.221	Full match	No results	Full match	305023.4427	250637.5472	368246.1468	477789.5846	357040.9519	754103.9995	351004.2471	596237.1843	704875.0511	617956.9546	496342.0516	372598.7989	487149.9492	327182.094	0.794995548	-0.330981313	0.15873828	0.755102041	0.340666395
Com_2899_neg	N-lactoyl-phenylalanine	C12 H15 N O4	237.09953	5.874	No results	No results	Full match	262459.7796	363561.4304	421107.4472	751803.7563	1329073.103	1079167.92	658276.7349	3525179.148	2058934.891	1690619.245	912400.8233	987309.3811	1478398.822	571613.3828	0.433468696	-1.206000286	0.023087452	0.836734694	1.053400911
Com_2902_neg	SM (d14:2/26:0)	C45 H89 N2 O6 P	844.66505	16.33	No results	Invalid mass	No results	917688.2857	1420808.864	4943852.304	553929.3214	56730.71698	221954.1033	7734261.58	279621.2181	235265.5788	61696.34077	80932.59462	85568.92038	345120.6193	218498.6297	12.12916343	3.600408143	0.039712743	0.795918367	2.12436209
Com_2908_neg	HBMP (16:1-16:1-16:0)	C54 H101 O11 P	956.70717	16.514	No results	Full match	No results	1514978.557	317956.8155	8263707.594	8300087.387	442862.1798	743738.0388	156481.3884	303459.2157	590569.939	585052.2987	2230158.814	4430981.317	5721790.304	2060506.617	1.239741813	0.310039698	0.705409714	0.551020408	1.347652049
Com_2914_neg	LPS 22:0	C28 H56 N O9 P	581.36878	15.025	No results	Full match	No results	2697894.201	5580907.197	3470317.241	603047.3059	1388595.971	1048685.499	1588088.792	669124.5947	238774.6827	691054.2098	421705.9207	3727659.547	2352431.291	3876504.811	1.367386445	0.451421029	0.304698773	0.632653061	0.920903854
Com_2943_neg	FAHFA (14:0/16:2)	C30 H54 O4	478.39925	13.73	No results	Invalid mass	No results	5548906.133	3454378.5	3701818.023	1452946.926	3516598.234	712325.113	7705152.796	1697951.187	3047678.167	1765713.086	3599466.813	2406531.434	2375012.18	4307686.747	1.358962078	0.442505198	0.710265118	0.612244898	0.2190244
Com_2946_neg	D-Xylonic Acid Lithium Salt	C5 H10 O6	166.04808	15.009	No results	No results	Full match	229448.3217	251078.2547	761521.0301	1854721.603	98100.35061	646632.5207	168781.4379	1475849.648	327942.1719	113705.3573	154308.6779	564661.3976	209886.9702	202272.5582	1.315439313	0.395544692	0.689475261	0.591836735	0.274129423
Com_2955_neg	Sorbitan monooleate	C24 H44 O6	428.31293	14.973	Full match	No results	No results	2533834.388	2651295.563	1425412.815	1120668.266	738789.8205	1147641.797	1235136.417	1631983.608	1616198.403	1043825.191	2454952.766	4274821.453	2567950.628	3581054.696	0.632049028	-0.661891623	0.101640284	0.734693878	0.839250711
Com_2961_neg	LPG 22:5	C28 H47 O9 P	558.29523	13.899	No results	Full match	No results	1647035.226	3673355.75	1003910.994	1129139.343	2542337.06	647895.8979	2440818.127	3004062.856	1507232.646	3907743.242	1626752.918	1952663.052	2294721.284	3166069.905	0.749430558	-0.41613329	0.182153973	0.673469388	0.473619891
Com_2973_neg	Sulfoacetic acid	C2 H4 O5 S	139.97813	1.142	No results	No results	Full match	429568.9177	272603.6971	516245.703	285001.077	440631.2869	1117461.581	426095.4224	803614.4456	787935.2359	6170368.815	574612.248	502121.2772	679166.7365	362409.3136	0.352988581	-1.502306582	0.148627554	0.775510204	0.821273861
Com_2977_neg	Gallic acid	C7 H6 O5	170.02041	1.088	Invalid mass	Invalid mass	No results	217294.7879	99557.60488	200693.7368	76409.45722	198091.5751	469954.9338	176110.3078	13858500.83	328449.2389	227165.6975	225668.3967	248191.196	330070.4822	150181.6892	0.093576985	-3.417702437	0.192395599	0.795918367	1.1839577
Com_2990_neg	1-Naphthol	C10 H8 O	144.05626	11.099	Invalid mass	No results	No results	3576775.476	3582529.017	3931143.482	4493771.09	5738576.174	3846294.462	4794229.899	4662131.384	8475400.235	2576488.311	3261992.149	6127699.339	5028768.937	6703736.085	0.81342012	-0.297927418	0.402023478	0.653061224	0.229967498
Com_299_neg	PE (18:1e/20:4)	C43 H78 N O7 P	751.55115	15.045	No results	Full match	No results	4991327.813	8975388.758	43114351.61	458559282.4	129406558.7	390542001.5	25780248.43	116087112	81147893.19	18674210.12	40213057.54	142566424.7	42493664.71	12716186.81	2.338340057	1.225484752	0.889657709	0.530612245	0.547536959
Com_3004_neg	LPS 24:1	C30 H58 N O9 P	607.38485	15.052	No results	Full match	No results	3053223.975	5185900.867	2783051.123	1721260.136	2934895.079	1656144.951	2027811.639	983337.7474	1559764.732	806941.1796	1726706.87	3669612.668	3979735.336	2530511.523	1.269108124	0.343814988	0.273195446	0.653061224	0.538627468
Com_302_neg	PS (18:1/18:1)	C42 H78 N O10 P	787.53963	16.376	No results	Full match	No results	3188530.893	2534071.839	4679612.28	1838442.345	1322301.226	2245198.729	1866882.659	2316524.013	3231954.655	1436094.596	1601267.164	2294038.334	1928384.381	3363654.24	1.092946467	0.128222739	0.774094779	0.510204082	0.207276689
Com_3100_neg	Calcitriol	C27 H44 O3	416.32844	13.829	Full match	No results	No results	5012933.334	3099341.305	3041757.548	2028191.945	4177932.746	2443540.486	5338805.104	3564449.162	3084162.083	3391055.051	2744457.467	3192248.004	3701211.251	4632643.374	1.034235637	0.048564922	0.949141062	0.530612245	0.043980935
Com_3113_neg	OxPI (18:1-18:1+1O(1Cyc))	C45 H81 O14 P	876.5352	15.098	No results	Full match	No results	5529278.098	4429929.47	3918329.584	1548968.517	3554361.416	926752.4508	1392189.689	686442.9337	908266.4979	1114448.407	2620327.817	1556191.072	1228885.608	3779951.305	1.790725529	0.840544227	0.128119848	0.755102041	0.753555486
Com_3117_neg	6-phospho-D-glucono-1,5-lactone	C6 H11 O9 P	258.01356	1.143	No results	No results	Full match	5506468.972	1940815.09	2428832.568	3724671.761	4914943.971	10190765.61	4776071.906	9333723.457	5842792.012	5275009.285	4136688.727	2348910.368	5378505.35	1662419.925	0.985417667	-0.021192758	0.971474187	0.530612245	0.456029893
Com_3119_neg	LPC 18:2	C26 H50 N O7 P	579.35318	14.465	No results	Invalid mass	No results	1287583.635	1369388.408	1147214.533	260406.6076	1749123.439	248722.1271	1036847.018	1369255.963	991685.3235	1510034.986	380404.1843	3044823.27	2509574.656	2908183.124	0.558385029	-0.840667832	0.165194438	0.734693878	0.90658837
Com_312_neg	Lignoceric acid	C24 H48 O2	368.36486	15.714	Full match	No results	No results	190034980.5	95716859.59	178408276.8	287553510.9	259129650.4	37747770.94	240278748.3	117116749.8	88497053.87	81439507.26	266078687	151285335.7	152873948.9	125231412.2	1.311796465	0.391543892	0.590069408	0.673469388	0.225939646
Com_3134_neg	FAHFA (18:2/22:3)	C40 H68 O4	612.5148	14.065	No results	Full match	No results	3382305.455	3744664.165	6962140.246	2951449.216	1645988.991	2409430.783	3031500.74	3807850.229	4850720.721	8830423.44	6773186.119	4974235.711	3904824.892	4794152.052	0.636015014	-0.652867273	0.031529071	0.87755102	0.653157052
Com_3138_neg	PE (18:0/20:5)	C43 H76 N O8 P	765.52538	15.952	No results	Invalid mass	No results	634308.4131	1698950.456	3940590.063	10539503.9	501232.96	13350907.39	247368.4629	2519163.118	3157205.538	1051266.607	1440928.596	1775100.702	1673762.754	1068073.334	2.436865718	1.285026754	0.880572922	0.510204082	0.118518672
Com_3146_neg	D-(-)-Quinic acid	C7 H12 O6	192.06343	1.237	Full match	Full match	Full match	229143.104	313906.8861	2527361.308	732443.6076	6299130.255	8137656.38	425048.6579	1430819.722	981199.6472	855887.3264	643622.8277	410189.3808	567071.5433	501225.4099	3.462826584	1.79195014	0.417676729	0.530612245	0.918886473
Com_3148_neg	PE (14:0/14:0)	C33 H66 N O8 P	635.4523	16.638	No results	Full match	No results	5371572.127	3475332.292	4009765.059	875075.351	2680175.597	1090879.189	2636306.583	308029.1026	1031703.524	315150.6527	1413868.143	1888481.029	1657359.572	2455933.426	2.220279995	1.150741623	0.054163146	0.816326531	1.152790469
Com_3155_neg	Prostaglandin F2�� 1-11-lactone	C20 H32 O4	336.22977	12.41	Full match	No results	Full match	5366026.457	3855571.844	3986942.489	2626483.088	4961147.659	9443745.752	3242756.519	4933922.324	7498372.037	6560581.935	4977105.53	4625384.812	5199134.976	3844991.852	0.889562285	-0.168832472	0.34998163	0.653061224	0.225969443
Com_3172_neg	FAHFA (22:1/22:3)	C44 H78 O4	670.59303	15.092	No results	Full match	No results	4544473.549	3926520.454	5449156.341	4799159.918	2122076.391	7375007.551	1793383.911	2257525.899	3755408.764	1655032.413	3469529.678	3470902.809	3009312.014	2476905.795	1.493423714	0.578623545	0.16478062	0.755102041	0.420353183
Com_3181_neg	HBMP (16:1-16:1-18:1)	C56 H103 O11 P	982.7221	16.552	No results	Full match	No results	4310088.814	1184754.713	6752486.618	4488756.992	751902.6441	3568790.882	169004.4347	187745.7774	227706.0443	102709.7614	463678.3711	2462255.408	3759875.738	1019905.25	2.580995165	1.367927439	0.126920599	0.755102041	1.715078344
Com_3186_neg	PE (18:0e/20:4)	C43 H80 N O7 P	707.5632	15.056	No results	Invalid mass	No results	4035704.391	4568972.188	6187923.323	6800955.403	281004.9377	6924190.237	1059280.769	101795.5472	119845.3144	53590.46495	78217.48164	650259.3706	2002619.835	504774.5396	8.503890386	3.088123001	0.003096728	0.918367347	3.114491364
Com_3192_neg	PC (17:1/18:1)	C43 H82 N O8 P	831.59132	16.632	No results	Invalid mass	No results	4897683.118	2866580.973	2891738.184	4714854.73	4650197.243	8281884.343	471230.561	3100677.732	10205920.03	716735.095	8669026.252	6793201.006	2152255.179	1824441.688	0.859899234	-0.217760485	0.908935064	0.469387755	0.165687537
Com_3201_neg	Delta-Tridecalactone	C13 H24 O2	212.17684	13.02	No results	No results	Full match	3188241.754	2633967.944	3639234.38	3405777.219	4090424.208	5413616.7	3700236.986	5613623.004	8201421.038	5247111.531	4337610.037	3637926.814	3370692.264	2912992.534	0.782425619	-0.353974486	0.210742353	0.653061224	0.33369343
Com_3208_neg	PE (16:1/18:2)	C39 H72 N O8 P	713.49879	14.645	No results	Full match	No results	2497868.096	4010120.583	6619606.634	1656973.473	1571487.972	6012237.597	1683626.726	1394407.451	1286619.814	1292391.03	1435333.431	1629575.275	3642472.889	2193531.677	1.868207367	0.9016546	0.084587513	0.836734694	0.667137118
Com_3215_neg	(2R)-2,3-Dihydroxypropanoic acid	C3 H6 O4	106.02514	1.267	Invalid mass	Invalid mass	No results	3673224.144	2560954.653	2432267.114	4992558.462	2974694.353	6630377.428	2935725.402	11608970.8	5858466.333	7483669.852	3289662.409	3622608.953	6511804.266	2801138.564	0.636283204	-0.652259056	0.119752926	0.734693878	0.525708721
Com_3244_neg	PE (18:0/22:5)	C45 H80 N O8 P	793.55672	16.714	No results	Invalid mass	No results	37378.45754	980649.2073	68010.14234	305013.7351	32607.85206	191175.5588	325564.5568	790669.155	1301542.597	2049375.449	722845.4088	35733.98606	34744.44464	30819.89953	0.390758085	-1.355652373	0.560200977	0.571428571	1.469480006
Com_3252_neg	(2S)-4-Oxo-2-phenyl-3,4-dihydro-2H-chromen-7-yl beta-D-glucopyranoside	C21 H22 O8	448.14117	12.275	Invalid mass	No results	No results	4944416.56	2481185.488	5084837.576	3602110.519	5840840.51	9802121.271	3300128.324	8410065.158	8702121.993	5480202.736	7318188.759	4522123.052	5219155.183	4533233.808	0.793381652	-0.333913061	0.182050948	0.693877551	0.358947612
Com_325_neg	Glycerophospho-N-palmitoyl ethanolamine	C21 H44 N O7 P	453.28504	14.584	Full match	Full match	Full match	74086314.43	110947639.6	67663491.31	51588163.1	79604483.67	14641462.06	103477858.8	111518020.6	129790066.6	126484809	93931151.09	123700163.2	166586477.8	116497253.9	0.578013612	-0.790824626	0.03888779	0.959183673	0.883768659
Com_3268_neg	6��-Prostaglandin I1	C20 H34 O5	354.24032	11.498	Full match	No results	Full match	3327170.171	1783941.653	2659358.22	1777961.135	3033375.181	5771775.987	2142326.517	5892899.804	4229374.951	3541092.151	3702175.307	2533141.003	3807021.09	1821451.03	0.802906105	-0.316696812	0.274818041	0.734693878	0.340775028
Com_3287_neg	6-Keto-prostaglandin f1alpha	C20 H34 O6	370.23506	10.791	No results	No results	Full match	2570843.925	1299330.772	2593116.848	1282388.846	1708682.932	4315609.563	1271635.785	2932317.223	3995396.966	2583018.78	2721864.61	1645498.896	2693333.82	1144894.698	0.84902533	-0.236120499	0.418344688	0.653061224	0.274904346
Com_3300_neg	FAHFA (20:2/22:3)	C42 H72 O4	640.54617	14.492	No results	Full match	No results	3124209.458	2379667.927	1894270.861	1072173.4	2899205.46	1134704.27	4209985.5	2510710.182	4278373.675	3944474.03	4752204.264	4569205.949	3353483.679	3389352.522	0.623715909	-0.681039036	0.029711021	0.87755102	0.709632585
Com_3310_neg	N-Oleoyl Glycine	C20 H37 N O3	339.27674	14.052	No results	No results	Full match	2123236.124	4136968.697	4297414.098	1450705.845	1905668.151	833519.1137	4312938.581	2222158.545	1803942.189	2121105.854	4241023.168	2388610.175	2867469.049	4670429.935	0.938257227	-0.091944597	0.574170205	0.591836735	0.361151536
Com_3317_neg	PE (16:1e/16:1)	C37 H72 N O7 P	673.50457	15.077	No results	Full match	No results	618852.1573	499127.9904	273178.0944	791646.1434	133893.7631	521091.7027	202365.7646	735414.6284	356404.4009	155642.9677	173910.2128	182934.42	206505.1144	157858.0786	1.544268917	0.626924004	0.201370177	0.693877551	0.618759457
Com_3318_neg	Cystine	C6 H12 N2 O4 S2	240.02341	1.198	No results	No results	Full match	1587119.012	3426524.99	3658807.204	1328373.041	3294410.625	6008807.766	2882250.037	5429161.125	9387416.016	9449354.864	2948925.465	3971854.554	4907622.786	4779081.987	0.542804943	-0.881494236	0.02749799	0.836734694	0.784663918
Com_3336_neg	Glycine	C2 H5 N O2	75.0321	1.28	No results	No results	Full match	153122.9968	95145.14964	123995.4281	563349.9318	131930.7079	285964.7754	127841.8837	377618.4391	370395.7339	312343.776	320054.2654	136107.9023	218935.4424	143961.9794	0.788196791	-0.343372219	0.236818713	0.755102041	0.467396251
Com_3367_neg	2'-O-Methyladenosine	C11 H15 N5 O4	281.11072	1.24	Invalid mass	No results	No results	119662.2969	178888.1626	213305.037	429040.8047	210918.526	398702.2638	254950.4432	308513.6627	597440.7467	504699.4075	318949.3552	204396.6482	312851.4107	241776.2165	0.725487271	-0.462977794	0.15016599	0.714285714	0.442380961
Com_3375_neg	HBMP (18:1-18:1-18:1)	C60 H111 O11 P	1038.78465	16.692	No results	Full match	No results	893709.7954	3975189.218	2675861.256	2729886.612	952806.8402	3008739.033	1096516.996	119216.9541	298001.3336	95258.46686	80359.59909	78288.23292	416930.6991	388770.9116	10.38220325	3.376040732	3.25E-05	1	3.019021599
Com_337_neg	PG (18:0/18:1)	C42 H81 O10 P	776.55586	15.81	No results	Full match	No results	75567131.67	77568494.89	160639328.7	110582722.2	60379223.96	49123695.52	194218146.7	33489599.12	60687933.45	12798811.63	10575393.96	83507644.77	231081298.1	75913321.42	1.433073532	0.519112637	0.153500841	0.673469388	0.930689862
Com_3383_neg	FAHFA (19:1/22:3)	C41 H72 O4	628.54622	14.545	No results	Invalid mass	No results	4553981.236	2084142.443	3159427.664	1277799.712	2456669.73	1015320.373	2893286.927	2879184.785	5010508.479	2030510.621	4015075.594	2869262.335	2963547.18	3307330.986	0.755809779	-0.403904909	0.148957107	0.693877551	0.486959021
Com_340_neg	PS (18:0/22:5)	C46 H80 N O10 P	837.55153	16.209	No results	Full match	No results	17794627.09	15403630.35	30537764.78	7437047.421	1071727.591	24047021.78	12205259.2	32383293.95	33935320.06	4264297.442	18215707.95	46284047.2	39001602.95	50667250.44	0.482742356	-1.050674681	0.137826917	0.836734694	1.452980655
Com_3412_neg	Epigallocatechin	C15 H14 O7	306.07573	1.245	No results	Invalid mass	No results	599545.7669	1373628.683	2020140.126	8702061.603	1417939.602	4433323.605	2865579.279	3632501.589	4826054.74	3447507.985	2104739.539	1537969.548	3825628.753	992207.4464	1.051339378	0.072228454	0.712334067	0.591836735	0.406143702
Com_3417_neg	PE (16:0e/22:1)	C43 H86 N O7 P	759.61358	16.788	No results	Full match	No results	1271234.834	674135.191	1421851.407	1272727.473	1512978.708	12261358.11	513103.1333	139508.2241	180623.0083	97219.15782	109366.3729	212420.2372	900802.9091	931369.6038	7.360992039	2.879900211	0.005059694	0.918367347	2.215557984
Com_3432_neg	PA (16:0/17:0)	C36 H71 O8 P	662.48801	16.074	No results	Full match	No results	4418761.905	2210964.341	2217786.238	1592564.472	4332743.907	422022.1042	4218599.339	652017.3763	1304254.944	705471.6907	2096777.007	1452507.846	1068648.139	2393402.393	2.006955749	1.005008807	0.148391831	0.775510204	0.713219038
Com_344_neg	Arachidic acid	C20 H40 O2	312.30236	14.946	Full match	No results	Full match	25333043.27	25535798.35	43522389.43	191141689.5	52078521.79	127705048.8	51179419.04	158310890.1	186151160.5	158201657.2	206855116.1	274669495.5	223022846.5	33158632.93	0.416404778	-1.263941474	0.026062661	0.836734694	1.22355619
Com_3462_neg	Prostaglandin E1	C20 H34 O5	354.24037	10.929	Full match	Full match	Full match	2014211.853	975028.1406	1272702.178	1419516.311	2114366.444	4694843.696	1425339.569	4064824.841	3271265.686	1959016.019	2179331.41	1450605.547	2372068.635	949503.0671	0.85654815	-0.223393747	0.496706701	0.653061224	0.365292359
Com_3467_neg	Tretinoin	C20 H28 O2	300.20837	13.67	Full match	Full match	Full match	3383866.062	1460036.316	2118518.144	1365338.501	1901299.492	3428121.365	1199479.048	2040118.844	2310559.585	985363.2844	2588962.514	3121978.93	1587808.232	2691473.854	0.969359377	-0.04489647	0.816644634	0.551020408	0.238787717
Com_3468_neg	PG (20:1/22:6)	C48 H81 O10 P	848.55629	15.72	No results	Full match	No results	961482.6584	29488.89011	23927.80124	32370.18234	31562.6737	14906.75932	222407.9438	9684.999843	29426.28779	5880.267702	16829.52108	12710.33709	20239.8717	13391.07741	12.16825222	3.605050057	0.045595832	0.918367347	1.784336145
Com_3478_neg	PC (18:1/20:3)	C46 H84 N O8 P	869.61378	16.689	No results	Invalid mass	No results	4302695.052	2223350.017	3022357.202	1552614.868	1658883.956	11352499.79	1061726.366	1603546.474	1646953.993	1230699.743	5153230.341	2151846.01	2520636.483	1776337.204	1.565238796	0.646382774	0.495206779	0.571428571	0.338682625
Com_3529_neg	2-Hydroxy-2-methylbutanedioic acid	C5 H8 O5	148.03729	1.127	No results	No results	Full match	705448.9092	438463.2506	819306.3441	419990.7631	682916.1697	1609148.423	617321.8193	1328015.685	1327526.774	963586.4327	839351.1243	767715.6821	1052696.289	558052.0383	0.774117158	-0.369376169	0.159194108	0.755102041	0.394544789
Com_3565_neg	2-Furoic acid	C5 H4 O3	112.01606	1.085	Full match	Full match	Full match	173173.3205	85855.07113	192626.6703	73338.1099	150237.1146	451064.6698	169031.3945	320386.5382	180132.9187	191256.0372	216597.4512	193030.5295	258812.5388	137984.8661	0.864587899	-0.209915451	0.295891919	0.734693878	0.338377674
Com_3577_neg	Glycerol	C3 H8 O3	92.02934	12.98	No results	Invalid mass	No results	45640.31573	37266.88403	61074.41844	80168.96616	51900.32494	117482.9454	56163.06827	109303.3973	112520.3427	90906.28586	69580.03245	59089.1361	81015.95942	44247.92732	0.793587827	-0.3335382	0.216430792	0.693877551	0.349861621
Com_3579_neg	PE (16:0e/20:1)	C41 H82 N O7 P	731.57704	16.581	No results	Invalid mass	No results	262261.2207	417748.2994	2616536.665	2682240.023	569079.1908	11118432.06	1276668.288	1576949.628	1097062.098	339773.0026	1094374.409	703790.1468	603173.8855	710625.8509	3.09235094	1.628704055	0.375681158	0.591836735	0.682751495
Com_359_neg	D-(-)-Arabinose	C5 H10 O5	150.05157	1.312	Invalid mass	Invalid mass	No results	77560430.5	120938076.3	245494398.2	84009117.9	195337549.5	179952314.3	100810144.8	70504658.7	92187546.81	70996480.18	67794742.8	82354456.84	71156893.87	43392300.08	2.014703176	1.010567304	0.008674845	0.93877551	0.863806123
Com_3604_neg	LPE 22:3	C27 H50 N O7 P	485.32647	15.031	No results	Invalid mass	No results	2596504.704	2760734.413	4042975.202	1178754.92	1533377.231	2478797.849	936079.2299	267090.5786	247876.9871	233316.4091	680871.2981	3715500.624	4055453.563	4059942.631	1.170977568	0.227713439	0.220159606	0.591836735	1.334239741
Com_3628_neg	S-Sulfo-L-Cysteine	C3 H7 N O5 S2	200.97579	1.216	No results	No results	Full match	155449.6275	197211.9146	637164.2432	303848.5467	594726.2307	812347.4341	277448.5599	844456.2122	1160520.062	411297.6793	779666.781	814767.4279	652227.9623	526302.0104	0.573917881	-0.80108377	0.034768077	0.836734694	0.833169016
Com_3652_neg	Cytidine-5-Monophosphate	C9 H14 N3 O8 P	323.05131	1.181	No results	No results	Full match	515382.5051	286331.9739	421007.71	358332.0125	408197.0575	862150.4957	1555755.487	1287049.668	8113606.454	595147.8175	6040545.982	425984.0014	556947.8088	347234.8198	0.253773244	-1.978388125	0.175729178	0.714285714	1.016185067
Com_3675_neg	Glutathione (oxidized)	C20 H32 N6 O12 S2	612.15182	1.215	No results	Full match	Full match	1723620.602	1459328.81	1804702.561	7423559.397	1536997.408	4309927.23	2822412.971	4155813.212	5055815.31	3040422.279	2996099.91	1427738.263	2198163.081	1866533.903	1.016391197	0.023455785	0.779422265	0.591836735	0.296770776
Com_3676_neg	LPI 17:1	C26 H49 O12 P	584.29539	13.838	No results	Full match	No results	1076982.443	926153.2368	1200113.981	846277.4957	1599487.918	632133.4388	1536043.691	767125.9713	1308366.285	1272938.335	1088850.186	1078491.053	950028.5719	1144165.797	1.02723087	0.038760464	0.972138034	0.530612245	0.032504006
Com_3678_neg	Cer-NDS (d18:0/20:0)	C38 H77 N O3	595.5896	16.682	No results	Full match	No results	614079.31	834370.5718	1178081.204	1776031.429	1287591.562	1582117.027	2566801.576	637378.6015	659184.8633	398761.727	474093.9994	689777.9067	877437.8418	1390847.573	1.918889563	0.940271683	0.020881154	0.816326531	0.779941404
Com_367_neg	N1-{3-[2-(2-pyridyl)ethyl]phenyl}-4-chlorobenzene-1-sulfonamide	C19 H17 Cl N2 O2 S	372.06628	8.75	Invalid mass	No results	No results	47728241.05	20620321.95	36198005.49	38855616.69	53090259.93	96471368.29	38139712.22	106930298.2	86959241.53	43070965.79	53013061.37	37758350.69	59831340.53	25248654.96	0.802068727	-0.318202232	0.420018535	0.632653061	0.362625606
Com_3690_neg	Lysopc 14:0	C22 H46 N O7 P	467.30083	14.594	No results	No results	Full match	262364.1939	285709.2417	438880.0892	304958.5848	354700.5361	174076.5498	504425.3503	451748.8106	4034148.535	2984779.689	407611.8	328346.4184	354240.3362	484209.5886	0.257058336	-1.959832297	0.081600744	0.795918367	1.074955622
Com_3692_neg	3-Hydroxyanthranilic acid	C7 H7 N O3	153.04132	9.418	Invalid mass	No results	No results	2882077.031	1455259.551	2138565.308	2496248.31	2439205.693	5407602.578	1891800.899	4206626.367	5690668.433	3311958.536	4882506.038	3167504.945	2825858.368	3413857.209	0.68041649	-0.55550999	0.037865143	0.857142857	0.537665858
Com_3705_neg	PE (16:1e/22:6)	C43 H74 N O7 P	747.51416	15.023	No results	Invalid mass	No results	1408307.122	2973062.612	704377.7874	341755.2693	95574.25107	6149182.279	164435.2892	738923.8233	558002.3832	212660.255	150335.2051	551525.3514	1612087.981	310512.2553	2.863221894	1.517639481	0.488101204	0.591836735	0.609919552
Com_3711_neg	(+/-)12(13)-DiHOME	C18 H34 O4	314.24537	12.247	Full match	Full match	Full match	3587560.933	3059329.1	4101909.595	4239567.821	3476282.599	8248259.371	2787457.929	5230455.966	6584083.369	4794251.131	3999863.003	4271358.702	3990187.216	3103786.649	0.922636524	-0.116165689	0.480742083	0.693877551	0.180786294
Com_3714_neg	PC (18:0e/4:0)	C30 H62 N O7 P	625.44127	9.495	No results	Invalid mass	No results	2870943.338	1061999.439	3161184.018	1370578.689	4357351.918	5555414.729	2480073.074	5584469.291	1864365.064	4097935.399	3160585.271	1286625.746	1860078.007	2036751.606	1.048602083	0.068467317	0.929571107	0.530612245	0.369035802
Com_371_neg	LPI 16:0	C25 H49 O12 P	572.29564	13.925	No results	Full match	No results	8874512.236	26460325.03	10427619.1	11547239.44	19447906.96	2214323.146	16043113.16	19536756.92	12124056.63	31862042.52	25565680.57	15391286.49	22919177.98	60542081.36	0.505557581	-0.984052676	0.060000709	0.816326531	1.034601819
Com_374_neg	Adrenic acid	C22 H36 O2	332.27106	14.44	Full match	Full match	No results	180381103.6	101792729.4	113629239.5	94104191.4	172392984.3	72358990.56	202007613.3	7766333.634	146530705.4	47353187.31	17408521.6	100544157.9	111790543.7	153428888.1	1.601626326	0.679537593	0.118065556	0.734693878	1.034288606
Com_3756_neg	LPC 17:1	C25 H50 N O7 P	567.35291	14.581	No results	Invalid mass	No results	326150.5107	941990.9819	932643.8102	379100.5041	1073728.223	207300.9094	534755.7822	934919.4335	960579.9177	3127093.748	414382.5084	2365804.938	516206.3412	1471659.726	0.448966334	-1.155320826	0.072930146	0.775510204	0.900596472
Com_3780_neg	4-Oxoretinol	C20 H28 O2	300.20867	13.73	No results	No results	Full match	1195392.02	639951.4954	2118518.144	1365338.501	784733.7559	3428121.365	960079.4521	616776.0528	2310559.585	568366.2498	1195300.776	3121978.93	658784.0917	696731.2324	1.144368028	0.194551096	0.565373255	0.653061224	0.249808792
Com_3781_neg	PG (22:5/22:6)	C50 H77 O10 P	868.5293	15.433	No results	Full match	No results	861051.0289	478747.0406	475248.9165	568305.4295	459457.1174	353299.0937	837137.1992	8102837.531	522566.9246	298806.2893	513542.864	952790.3265	490551.4503	554957.226	0.352678145	-1.503575917	0.44887963	0.612244898	0.459363177
Com_37_neg	11(Z),14(Z)-Eicosadienoic acid	C20 H36 O2	308.27097	14.499	Full match	No results	No results	1898904606	1256459223	1487617188	701235720.4	1592107340	502809626.6	2021702635	790141877.4	974178797.6	775954030.9	1272147654	1213883586	1019945215	1671040537	1.22592701	0.293873086	0.562970662	0.632653061	0.222328659
Com_3801_neg	3-Phenoxybenzoic acid	C13 H10 O3	214.06232	11.729	Full match	No results	No results	1599025.247	1153881.933	1690098.312	1023588.946	2025072.693	2237476.469	1643213.897	2196751.005	2130958.16	954716.123	1608673.431	1127534.758	1545883.796	1216759.987	1.054824695	0.077003252	0.699357087	0.591836735	0.165467273
Com_3817_neg	FAHFA (20:4/22:3)	C42 H68 O4	636.51469	14.026	No results	Full match	No results	2405145.365	672780.861	923092.387	1822219.18	1528468.718	2081807.797	1853597.994	2453075.543	3818500.346	4409956.513	4545505.793	2811617.897	4478399.516	3871617.162	0.427725653	-1.225242358	0.001304403	1	1.168580823
Com_3858_neg	15-Deoxy-��12,14 -Prostaglandin J2	C20 H28 O3	316.20351	12.079	Full match	No results	Full match	2015328.914	705517.0896	987822.9279	928781.8028	1439583.387	3376581.102	1227310.815	3304031.14	2480862.724	1039072.062	1499723.733	1049371.691	2049681.982	417911.3473	0.902055362	-0.148712117	0.868528709	0.591836735	0.374203023
Com_3864_neg	PA (16:0/17:1)	C36 H69 O8 P	660.47322	15.74	No results	Full match	No results	3391063.175	1312668.601	1875345.588	3346763.306	3763421.255	354313.4244	4049617.033	259378.8693	2439165.157	453931.4835	2441253.523	622592.7154	795403.6905	963890.5145	2.268563643	1.181779134	0.080141061	0.795918367	1.081685282
Com_3865_neg	Trans-Citridic Acid	C6 H6 O6	174.01637	1.113	No results	No results	Full match	311917.5295	240162.2217	4348381.72	143511.7676	416184.8642	3350228.074	1996704.907	1272168.102	1703552.151	422393.5694	1367743.255	2441378.194	459157.7549	319114.8843	1.353337972	0.436522172	0.775644887	0.571428571	0.294435992
Com_3884_neg	OxPG (18:1-22:5+1O(1Cyc))	C46 H77 O11 P	836.51897	15.073	No results	Full match	No results	3356284.991	1507957.647	829731.1352	380826.7868	727842.3203	336639.0513	1063070.979	442019.2921	266191.4716	137289.8892	427360.1355	562307.7609	408493.47	1242440.614	2.352871895	1.234422773	0.076372573	0.734693878	0.973966508
Com_3890_neg	17-��-Methyltestosterone	C20 H30 O2	302.22349	14.398	No results	No results	Full match	3351954.17	2112588.948	2919271.522	1733901.69	3789348.486	1466787.605	2461404.255	1662065.749	2762467.118	2612078.066	1867337.12	1842912.256	1879292.015	3516084.88	1.10488134	0.143891438	0.627184703	0.571428571	0.107733098
Com_3913_neg	5��-Androstan-17��-ol-3-one	C19 H30 O2	290.22426	13.852	No results	No results	Full match	1238949.69	1046165.095	1349558.682	929795.521	1878751.772	460398.4755	1104066.928	933462.8542	9477213.956	1277374.018	1241134.171	1420750.815	1199670.103	1051279.387	0.482365007	-1.051802843	0.276566817	0.653061224	0.48904748
Com_3915_neg	OxPG (18:1-18:0+1O(1Cyc))	C42 H79 O11 P	790.52933	14.95	No results	Invalid mass	No results	3305567.144	2070487.209	1896815.822	108546.8479	2968492.441	329965.7853	962084.3968	323132.0865	118056.1934	419063.0795	806122.4079	668649.1671	498223.8821	1313811.736	2.807281233	1.4891736	0.195213128	0.734693878	0.97836018
Com_3920_neg	FAHFA (19:0/21:1)	C40 H76 O4	620.57417	14.743	No results	Full match	No results	2828646.372	2558365.213	2840430.491	289350.3093	2785247.377	253321.3484	4051394.847	318257.3601	654423.3439	825388.3906	1728445.69	605794.8432	1441056.237	894510.0855	2.412964639	1.270806774	0.247147355	0.714285714	0.752642885
Com_3933_neg	D-Ribulose 1,5-bisphosphate	C5 H12 O11 P2	309.98509	1.117	No results	No results	Full match	2257469.942	1306418.191	1798215.077	3962150.152	3820241.914	6818382.82	2093438.73	4899826.17	4954701.762	4044462.722	2541960.415	2100304.358	2509340.07	1305613.383	0.986585738	-0.019483664	0.841638655	0.591836735	0.443406772
Com_3964_neg	N1-(4-cyclohexylphenyl)-2-[(4-methylphenyl)thio]acetamide	C21 H25 N O S	375.14998	3.636	Invalid mass	No results	No results	135302.6192	137925.5074	206828.0904	372407.7418	384125.2559	586203.5349	198340.4828	1830786.542	756311.5458	296201.354	404623.7184	345853.2373	565200.904	282769.7665	0.450969946	-1.148896804	0.052603106	0.775510204	0.880250223
Com_3967_neg	Guanosine 5'-diphosphate (GDP)	C10 H15 N5 O11 P2	443.02369	1.147	Full match	No results	No results	2944499.392	1979749.942	2335095.193	2106594.512	2330702.92	5669219.373	3410075.359	5350333.091	6075763.692	3610286.643	5304206.42	1764989.858	2847391.594	1074039.348	0.798245214	-0.325096097	0.637797973	0.591836735	0.448919011
Com_3968_neg	5-Aminosalicylic Acid	C7 H7 N O3	153.04258	10.064	No results	No results	Full match	34763.56435	31211.60185	42334.46775	69897.36001	44954.94176	95755.88399	42563.74945	77274.74504	93500.69235	67817.66001	55021.66692	45316.58343	58867.76948	38260.32524	0.828973149	-0.270602722	0.268590021	0.693877551	0.316712865
Com_397_neg	D-Ribulose 5-phosphate	C5 H11 O8 P	230.01851	1.184	Full match	Full match	Full match	133932636.1	109970846.5	142190837.3	196167110.1	193436166.9	278782855.1	154267138	221629982.1	254910392.9	273852670.9	119927108.1	170844820.2	226828917	107882792.4	0.878529017	-0.186838157	0.530942131	0.591836735	0.255124129
Com_3999_neg	Oleoyl-L-��-lysophosphatidic acid	C21 H41 O7 P	436.2586	14.052	Full match	Full match	Full match	463587.4179	2471122.706	3411673.801	356373.7512	2232163.673	510709.8306	1474793.005	1735271.64	969644.0422	3537561.866	2252655.843	2244415.521	2680561.196	3471938.318	0.646483121	-0.629315392	0.113312041	0.755102041	0.910462687
Com_4000_neg	PE (18:1/20:5)	C43 H74 N O8 P	763.5099	14.799	No results	Invalid mass	No results	1604606.842	2727137.743	1215193.632	244450.9502	450053.113	2161488.889	510884.2253	294789.3175	213439.3461	316900.5757	274290.0493	877765.5072	1115168.569	1072825.99	2.140079607	1.097664463	0.149604944	0.755102041	0.921792708
Com_4001_neg	Cytidine-5-Triphosphate	C9 H16 N3 O14 P3	482.98455	1.142	No results	No results	Full match	3136537.689	519821.3029	1484498.044	1709678.754	1808544.507	5047222.498	1575395.847	4927131.705	1186853.953	2723173.167	1474369.598	1132051.918	1575106.765	535942.4237	1.127415442	0.173019233	0.717160704	0.653061224	0.560003916
Com_4013_neg	3-Methylglutaric acid	C6 H10 O4	146.05792	1.405	No results	No results	Full match	85670.3795	61133.15775	85000.71294	122654.0397	89999.01838	211327.8283	99089.06506	193484.0655	209621.1955	164230.975	143148.0424	113112.8322	135415.6622	88802.53499	0.720426774	-0.473076297	0.076364575	0.775510204	0.460948472
Com_4017_neg	PE (18:2e/24:2)	C47 H88 N O7 P	809.62823	15.05	No results	Full match	No results	187352.5663	199511.5779	280265.636	2429481.257	639653.9909	8581706.482	190934.7578	353342.1228	366921.4532	140920.0494	200313.597	309015.6228	272461.76	262577.2203	6.564453457	2.7146749	0.199509781	0.571428571	1.086058341
Com_401_neg	8Z,11Z,14Z-Eicosatrienoic acid	C20 H34 O2	306.25523	14.171	Full match	No results	Full match	56938361.13	71679019.31	124109594.7	180579714.7	183501663.1	52746075.52	199059236.1	105698383.8	116737094.2	249627913.1	180540521	93468142.02	74207898.2	103586433.4	0.940194034	-0.088969568	0.673518492	0.469387755	0.288042365
Com_4047_neg	Phenol	C6 H6 O	94.04199	5.572	Full match	No results	No results	93067.48842	37677.86217	59154.71198	76451.50161	54728.53101	141137.9729	69451.89696	107349.3915	139467.7028	74323.51071	107480.2025	58123.89743	131404.6952	45328.43638	0.801337943	-0.319517305	0.33701089	0.632653061	0.285782256
Com_4049_neg	PE (18:1e/22:6)	C45 H78 N O7 P	775.55037	14.18	No results	Full match	No results	1032155.069	891339.3358	1147159.452	1669958.09	3583332.116	491281.222	1301678.234	1015323.383	1373772.836	1284119.98	1350968.465	1189699.591	1313125.223	1303832.126	1.145632996	0.19614495	0.906713855	0.612244898	0.054484884
Com_4059_neg	Isoliquiritigenin	C15 H12 O4	256.07313	11.452	No results	No results	Full match	3040764.365	40073.98233	1018252.324	3774327.673	56371.96966	1795300.678	53370.67294	99989.0608	120795.913	86290.72111	72466.68473	177700.4801	76839.27423	50829.48888	14.2769685	3.835617772	0.096628089	0.612244898	1.900447753
Com_407_neg	11,12-Epoxy-(5Z,8Z,11Z)-icosatrienoic acid	C20 H32 O3	320.23452	13.029	Full match	No results	Full match	75515226.68	58388760.26	59781955.24	36731400.36	54027821.02	91442173.68	79201546.49	135634751.4	165719119.4	64803816.12	91924802.25	72193954.76	79652211.65	65489923.27	0.673787926	-0.569633518	0.063241154	0.795918367	0.456161543
Com_4095_neg	Guanosine triphosphate (GTP)	C10 H16 N5 O14 P3	522.99031	1.128	Full match	No results	Full match	2970808.923	603715.8688	2313855.105	2180837.419	1254358.671	5184382.877	2048186.894	4150992.888	4036854.652	2841850.537	3271096.219	1662259.163	2839588.466	562983.3051	0.854924412	-0.226131225	0.641091903	0.612244898	0.41136552
Com_4121_neg	Guanosine monophosphate (GMP)	C10 H14 N5 O8 P	363.05778	1.241	Full match	Full match	Full match	155598.355	228015.9362	296801.2047	521453.5601	273789.0707	572959.7258	651003.0225	374965.6116	3133784.41	636587.2887	2162433.117	248422.4314	380237.6839	337046.0687	0.371159628	-1.429888301	0.161976619	0.693877551	0.812220211
Com_413_neg	3-Hydroxy-3-methylglutaric acid	C6 H10 O5	180.06233	1.323	Invalid mass	No results	No results	50043429.92	53142245.51	82619788.2	133729207.9	104657879.3	201469918.9	77133872.65	235843131.1	264779631.8	168953519.8	100621094.2	116531973.3	171217168.1	69977213.83	0.623088532	-0.682490931	0.083799636	0.755102041	0.630607414
Com_4150_neg	PE (18:1e/22:5)	C45 H80 N O7 P	777.5608	15.329	No results	Invalid mass	No results	83278.6935	71448.17716	55439.92021	3224360.212	662526.0987	3702362.149	1040703.405	3270776.153	923982.7174	311626.1162	274795.423	578669.3709	344676.1531	220628.8992	1.49196416	0.57721288	0.796901815	0.489795918	0.848966972
Com_419_neg	Glycerol 3-phosphate	C3 H9 O6 P	172.01364	1.182	Full match	No results	Full match	2763941.205	5771484.939	15379112.63	3012152.305	9755782.059	4082565.808	3901962.155	2182355.4	2319503.726	5157063.153	2231545.671	4532746.84	4225728.493	908660.6277	2.071983569	1.051012563	0.063809282	0.755102041	0.931465081
Com_4200_neg	FAHFA (17:1/22:3)	C39 H68 O4	600.51482	14.11	No results	Invalid mass	No results	1193550.012	953058.8098	1863086.143	1398366.182	1904964.126	1974454.443	967589.8808	2282674.33	3429733.278	3457830.811	3361263.964	1337533.457	2341638.25	3081496.757	0.531566389	-0.911678209	0.004136065	0.918367347	0.786521487
Com_4219_neg	Cer-NS (d16:1/16:0)	C32 H63 N O3	509.48034	16.964	No results	Full match	No results	1815893.817	340941.9628	182750.8425	276389.0887	178847.1729	316387.2601	194104.4802	270854.2896	353884.7492	301650.5163	235969.1937	325954.351	682947.9348	3038582.574	0.634436438	-0.656452461	0.432217795	0.693877551	0.988564822
Com_4222_neg	PA (14:0/16:1)	C33 H63 O8 P	618.42475	15.41	No results	Full match	No results	2739151.245	150256.171	1082326.172	856663.5045	606070.6235	132705.1246	2857073.002	614652.6259	724053.5431	240927.2198	772922.874	629651.8917	705149.9239	617094.264	1.957100502	0.968717844	0.706301908	0.591836735	0.274466353
Com_4224_neg	(3��,9��)-3,14-Dihydroxycarda-5,20(22)-dienolide	C23 H32 O4	372.22872	13.141	Full match	No results	No results	2732974.532	664993.0979	1669070.564	1052145.409	1848036.503	1267465.693	2459465.148	381975.1463	281608.1929	272419.4116	352651.606	563294.1398	306305.5315	249053.4752	4.857771984	2.280294774	4.64E-05	1	1.949833341
Com_4230_neg	Taurine	C2 H7 N O3 S	125.01482	1.273	Full match	Full match	Full match	85291.89116	90616.08856	97472.67644	442848.7928	103710.5916	224796.6112	100496.3712	187507.3498	291167.6994	327225.3264	145378.0775	106994.2798	172104.9226	113168.3616	0.85239583	-0.230404559	0.354369115	0.755102041	0.38580222
Com_4249_neg	PC (16:0e/15:0)	C39 H80 N O7 P	765.59004	16.869	No results	Invalid mass	No results	867906.8225	1194495.011	1326845.606	143320.9289	111102.7482	6061666.651	93530.28268	197472.5864	242622.243	181627.0337	167299.7592	570970.9349	1026757.691	825522.4532	3.050447132	1.609020727	0.551687754	0.551020408	0.854488484
Com_4296_neg	PG (17:0/18:0)	C41 H81 O10 P	764.55598	16.03	No results	Full match	No results	319645.3916	359689.9799	417291.7082	1144421.907	281649.0573	597879.8409	633935.2728	850800.0088	1437151.7	230549.5509	965413.3887	1463995.567	610485.8836	1991557.82	0.497289546	-1.007841991	0.082284031	0.775510204	0.939661808
Com_430_neg	PE (16:1e/18:1)	C39 H76 N O7 P	701.53554	14.117	No results	Full match	No results	34033160.61	73001265.68	160630128.4	119252997.2	28292567.79	45436174.56	180482479.9	3775475.157	6236572.269	2255669.744	2465663.506	9628770.095	100314055.4	97032595.15	2.891760591	1.531948116	0.018891365	0.836734694	2.44870074
Com_4337_neg	LPS 20:1	C26 H50 N O9 P	551.32144	14.372	No results	Full match	No results	1827401.529	1580379.687	1811378.825	788530.8379	3022603.987	734242.056	1034310.646	800720.5066	761715.1558	1096469.273	872998.3046	501639.2667	931554.092	2799494.893	1.390781161	0.47589543	0.221162572	0.673469388	0.44594385
Com_4354_neg	N'-Formylkynurenine	C11 H12 N2 O4	236.07937	2.737	No results	No results	Full match	435167.9096	394944.2853	790595.3767	565742.2184	701830.9474	2493547.381	427911.0714	639834.8556	760822.4979	2132615.794	832260.6056	415171.365	577927.2299	244453.5424	1.036882051	0.052251792	0.959273114	0.530612245	0.465224073
Com_4360_neg	LPS 20:3	C26 H46 N O9 P	547.29051	13.954	No results	Full match	No results	763406.7064	1993289.567	519605.7752	552172.4956	1661238.595	448595.3688	949362.0291	658525.9995	611990.9644	1820665.94	533730.5365	1429276.422	985940.4822	2685427.608	0.789367347	-0.341231252	0.496536494	0.632653061	0.364349009
Com_4367_neg	ethyl 2-thioxo-4-(trifluoromethyl)-1,2-dihydropyrimidine-5-carboxylate	C8 H7 F3 N2 O2 S	252.01998	7.602	Invalid mass	No results	No results	680596.7711	240590.5311	488616.1942	510967.6238	712074.3407	1164027.693	491399.4634	1520018.12	909675.9999	608697.652	649397.2594	461299.2037	742047.5642	259838.8974	0.832516731	-0.264448828	0.589795124	0.591836735	0.378483556
Com_4436_neg	Capryloylglycine	C10 H19 N O3	201.13557	10.444	Full match	No results	No results	117766.6549	65950.70579	91431.02738	140690.5755	130937.7936	290348.0542	86373.1316	176048.2947	171672.3695	200104.4805	133149.6082	108436.8432	231914.9931	98916.61507	0.824372725	-0.278631322	0.257810684	0.714285714	0.323755928
Com_4443_neg	Kynurenic Acid	C10 H7 N O3	189.04256	1.658	No results	No results	Full match	765001.5665	613366.3432	767923.9876	338204.4462	663070.0311	2154157.475	1052176.5	993468.6812	1949996.157	1361603.3	997333.5426	928165.8068	1404087.349	500898.4065	0.781004089	-0.356597993	0.256473667	0.693877551	0.416258519
Com_4512_neg	4-(hydroxymethyl)benzoic acid	C8 H8 O3	152.04729	9.521	Full match	No results	Full match	72842.62091	46234.87272	67570.12418	88338.89091	77112.2135	167301.9537	75632.30642	162822.7237	156324.2159	121944.0906	99805.56841	74137.7177	110975.0824	55700.29972	0.76119432	-0.393663299	0.196795366	0.693877551	0.402707191
Com_4514_neg	LPS 20:4	C26 H44 N O9 P	545.27478	13.77	No results	Full match	No results	847796.1692	1572626.905	785168.0769	489396.2484	1338261.576	405987.6704	866235.0555	579219.3345	697431.1665	1063600.94	606018.9617	2240485.358	1388218.795	1448444.116	0.785883419	-0.347612781	0.414714364	0.612244898	0.436778296
Com_4532_neg	Cer-NDS (d18:0/22:1)	C40 H79 N O3	681.62698	16.866	No results	Invalid mass	No results	927275.0444	1970049.714	1224888.895	1291205.426	2695049.714	584798.6895	1432394.834	250123.6259	307311.2894	230053.2599	172710.7842	324858.3934	2036172.226	1579530.194	2.06614133	1.046938942	0.028436371	0.775510204	1.347227456
Com_4550_neg	Phenylpyruvic Acid	C9 H8 O3	164.04722	0.601	No results	No results	Full match	14628.29599	14394.12251	19240.82273	57825.05194	26051.51435	45400.79504	17866.18416	33352.17064	39790.15937	26818.66937	37728.61077	16317.38341	25519.80209	25487.35984	0.953138022	-0.069242951	0.541089866	0.612244898	0.214727628
Com_4559_neg	Naringenin	C15 H12 O5	272.06806	9.784	Full match	No results	No results	2275951.942	76048.37071	152271.84	275196.9531	84605.25949	3039686.532	95720.20778	113547.2074	304786.9163	153686.7414	102003.4847	94601.4823	125016.6345	101806.6842	6.026908657	2.5914182	0.232555524	0.530612245	1.011185833
Com_4560_neg	OxPG (18:1-20:3+1O)	C44 H79 O11 P	814.53503	15.073	No results	Full match	No results	2274838.001	1171463.919	522959.9143	668533.288	505303.8885	590962.6624	471161.3317	428719.0803	384090.5504	139569.3129	292447.7817	292229.0895	205266.2027	369712.7525	2.938030705	1.554849474	0.003988286	1	1.205339093
Com_4598_neg	PE (18:2e/22:2)	C45 H84 N O7 P	781.59924	16.844	No results	Full match	No results	795445.4865	1925967.408	563893.2633	131254.9204	73154.68772	862182.5277	189282.9027	202314.9157	248571.7109	164885.029	99582.19071	120852.952	610928.7058	601367.5066	2.216829154	1.148497589	0.347034732	0.632653061	0.7386785
Com_4609_neg	PG (20:2/20:2)	C46 H83 O10 P	826.56825	15.719	No results	Invalid mass	No results	2203281.059	1145426.07	1711255.379	1039839.616	1881509.905	297736.703	791066.8451	480639.8735	718060.675	508162.4137	140262.9146	298483.757	502042.6401	719908.6924	2.693378284	1.42941687	0.016225667	0.87755102	1.188681609
Com_463_neg	PS (16:0/22:5)	C44 H76 N O10 P	809.52363	15.968	No results	Full match	No results	122944643.5	97086393.03	111976910	156327035.5	113700797.7	87350520.79	95934961.43	84500965.64	78951909.49	57019585.88	84052220.39	98193864.47	62982617.95	120261840.7	1.340223284	0.422473376	0.02794565	0.836734694	0.373107096
Com_464_neg	1,2-Dipalmitoyl-sn-glycero-3-phosphate	C35 H69 O8 P	648.47262	15.89	No results	Full match	No results	55498756.16	41810415.26	70691128.69	94872226.77	48035442.12	28924392.69	60579456.87	18249316.19	91548355.2	8296549.087	83247004.12	79921590.98	45423029.8	126090584.4	0.884347754	-0.1773143	0.755722611	0.551020408	0.600079095
Com_465_neg	Inositol	C6 H12 O6	180.06338	1.305	No results	No results	Full match	1555345.488	1596168.902	2135035.837	4330297.752	3142790.459	6759200.232	2480023.681	54004999.68	7578073.073	5055504.62	3801698.263	3331134.567	3951268.884	2043892.576	0.275790496	-1.858355355	0.136266612	0.755102041	1.025651697
Com_4668_neg	Cer-NDS (d18:0/24:1)	C42 H83 N O3	709.65718	14.902	No results	Invalid mass	No results	282000.3106	166769.8692	139155.5018	2106318.171	503025.5224	1998509.563	270702.5275	2482044.732	6131190.803	879438.1536	875903.9116	420237.8048	489944.5359	121599.547	0.479500797	-1.06039488	0.348475543	0.653061224	1.070367382
Com_4689_neg	Cer-NS (d18:2/24:1)	C42 H79 N O3	645.60561	16.735	No results	Full match	No results	648291.5167	1838206.291	1843649.351	2282273.812	1216976.135	2207096.258	2149284.944	188236.1853	237350.3314	154625.125	129342.8148	513726.5606	1063967.616	1432128.614	3.27629533	1.71206541	0.004818142	0.93877551	1.865421697
Com_470_neg	PE (17:0/18:1)	C40 H78 N O8 P	731.54614	16.833	No results	Full match	No results	61400916.92	112258781.3	64804340.93	12754970.6	7355109.16	160352195.9	1943456.796	466548.6093	11359716.96	732997.1751	4348431.683	24292779.45	18760392.94	12026187	5.846464737	2.547564514	0.071512217	0.775510204	2.228192378
Com_4783_neg	D-Phenylalanine	C9 H11 N O2	165.07899	0.955	No results	No results	Full match	728699.5352	669329.9021	1007166.789	1489265.306	899902.1876	1874265.122	763085.122	2078286.022	2644665.174	1753675.951	1294419.501	912021.7115	1308303.818	824170.4373	0.687132789	-0.541339166	0.117339104	0.755102041	0.482971348
Com_47_neg	LPE 18:0	C23 H48 N O7 P	481.3166	14.795	No results	Full match	Full match	1753956.202	1253237147	923352824.6	219558025.5	293424356.9	381403718.4	332390431.9	385984727.5	117432006.7	176897435.6	265665868.1	599917022.5	385569168.4	383532024.7	1.470895477	0.556694731	0.69730271	0.489795918	0.433724168
Com_481_neg	2-(4-hydroxy-1,3-thiazol-2-yl)-1-phenylethan-1-one	C11 H9 N O2 S	219.03745	14.212	Invalid mass	No results	No results	45881459.27	32385915.06	42481283.62	42812102.32	43191523.84	59455246.04	97681594.36	52642378.42	64370648.99	69612788.09	72624155.26	69632512.98	74171772.39	138464948.7	0.671978244	-0.573513569	0.035968697	0.857142857	0.58295036
Com_482_neg	PG (18:1/18:2)	C42 H77 O10 P	772.52755	15.708	No results	Full match	No results	83226825.51	28423037.98	67557739.74	160087718.8	38189148.44	103870807.6	54204023.62	12253144.32	44269810.11	8721095.933	33280661.55	7026978.004	23272399	31513173.96	3.340204841	1.73993658	0.004009263	0.918367347	1.561755666
Com_4847_neg	PC (15:0/16:0)	C39 H78 N O8 P	779.58066	16.294	No results	Invalid mass	No results	115296.8023	222530.4056	2492320.991	811649.8889	1015251.709	180586.4588	1758594.265	76908.57897	135180.1166	49409.10425	78313.53468	68395.2457	76577.86794	126731.9572	10.78667794	3.43117871	0.004965754	0.959183673	2.446176396
Com_4879_neg	13,14-Dihydro-15-keto Prostaglandin A2	C20 H30 O4	334.21315	13.144	Full match	No results	Full match	1916800.525	366046.288	1898209.092	779654.4608	1261025.049	689332.5211	1633301.049	277888.5353	262805.8529	203231.0999	216155.7879	189883.1577	259279.3349	145988.8778	5.493949092	2.457843542	0.000286536	1	2.049330284
Com_487_neg	FAHFA (18:1/18:0)	C36 H68 O4	564.51132	14.361	No results	Full match	No results	122304095.1	48572583.69	27598778.19	28435483.07	116805206.7	22347433.72	96991608.34	36345513.3	54124646.47	42673614.5	48467317.16	34846116.05	34758984.92	73762128.07	1.424880245	0.510840672	0.587974367	0.530612245	0.217504214
Com_48_neg	Docosahexaenoic acid	C22 H32 O2	328.23964	13.975	Full match	Full match	No results	1404066847	1201753184	1131675966	830258738	1649857241	590658067	1463623280	1010218496	898633577.8	1416186887	1211007220	1140574406	1118741073	467885183.4	1.138869916	0.187602969	0.521306958	0.632653061	0.285725186
Com_4915_neg	9-Hydroxy-(10E,12Z,15Z)-Octadecatrienoic Acid	C18 H30 O3	294.21919	13.118	No results	No results	Full match	1644348.908	1638799.133	1965120.929	1197890.351	1984105.239	2375453.542	1663223.62	1247001.631	1441164.284	1468826.082	1646550.701	981561.1545	1615221.787	1441280.625	1.266962057	0.34137332	0.050391813	0.836734694	0.297071009
Com_4930_neg	L-Ascorbate	C6 H8 O6	176.03212	1.209	No results	No results	Full match	429503.3574	352922.605	518527.2153	591625.0771	502749.186	2353997.549	494248.905	839561.2814	992534.2074	870144.879	698898.9949	903235.069	685955.6001	460704.9432	0.961940974	-0.055979723	0.378190975	0.775510204	0.315434321
Com_4945_neg	PG (19:2/22:6)	C47 H77 O10 P	832.52364	15.369	No results	Full match	No results	1850153.482	884023.8035	816631.2238	629425.4784	879883.2938	182177.8307	1003576.173	686324.7936	388694.9872	246877.4929	423372.0348	680449.2924	284878.5383	372181.3883	2.026052546	1.018671591	0.079258276	0.816326531	0.760677603
Com_4947_neg	5-Methyl-dl-tryptophan	C12 H14 N2 O2	218.10477	10.381	No results	No results	Full match	1049281.533	130314.349	516892.5763	720368.4519	331501.6657	1643594.326	588722.4236	323171.6904	1290063.112	143390.3447	3061228.254	290478.0689	705992.7469	117589.2235	0.839640594	-0.252156176	0.737708326	0.591836735	0.263555227
Com_4969_neg	Kojic acid	C6 H6 O4	142.02554	14.464	No results	Invalid mass	No results	1826502.509	1369346.56	1062135.169	686279.8519	1244399.636	510680.3224	1444643.781	801137.7573	605717.8428	769380.4384	626947.6258	731301.8457	738805.4983	1334623.655	1.452231055	0.538271009	0.126387664	0.714285714	0.402255981
Com_4982_neg	(5��,9��)-17-Hydroxykaur-15-en-19-oic acid	C20 H30 O3	318.21899	10.922	Full match	No results	No results	909897.8777	252858.1733	402670.0099	558221.1199	746559.2702	1583535.879	542421.64	1600305.815	919698.9695	554859.6612	617540.761	347521.0381	955109.1587	232109.6516	0.955811235	-0.065202369	0.946829732	0.551020408	0.391102974
Com_4_neg	Elaidic acid	C18 H34 O2	282.25524	14.409	Full match	No results	No results	36010150673	21598056604	23593097081	10726855984	35595668353	20510302995	13309674816	21561022301	18641198672	22163151503	29527584430	26388453838	18000763233	25834727964	0.995231247	-0.006896313	0.697774279	0.530612245	0.13015192
Com_5107_neg	LPS 17:1	C23 H44 N O9 P	509.27486	13.636	No results	Full match	No results	104553.1772	842518.5094	857696.8486	64730.20748	1025234.937	107271.4034	203155.2214	207201.0729	118994.3003	206947.3624	129643.0888	877470.1894	402298.0373	321814.6897	1.415476308	0.501287602	0.919605818	0.571428571	0.242947383
Com_512_neg	PE (16:1/18:1)	C39 H74 N O8 P	715.51399	15.372	No results	Full match	No results	18165285.72	100818649.2	20977540.56	844441.5914	4420947.941	2443268.568	7576617.975	16940384.55	622617.5445	5700139.872	11235351.06	77114596.31	10888250.28	6857137.721	1.200128161	0.263188479	0.947234745	0.489795918	0.550261123
Com_5158_neg	aminoimidazole carboxamide ribonucleotide	C9 H15 N4 O8 P	338.06123	1.36	No results	No results	Full match	648559.7559	796166.1819	794091.4969	2059182.563	1232442.817	2644270.888	1039253.594	1608424.206	2066173.783	1791687.715	878294.7439	1104124.208	1972139.381	819593.0866	0.899763085	-0.152382917	0.507333646	0.632653061	0.283977813
Com_515_neg	PE (16:1e/19:2)	C40 H76 N O7 P	713.53573	16.768	No results	Full match	No results	44308941.45	100166506.6	50441889.37	34663097.78	12349221.27	223446066.5	2782403.331	18946196.38	11179087.43	4123532.808	9639626.001	21064345.46	32153476.31	15028744.83	4.17495062	2.061759134	0.152564877	0.775510204	1.169380106
Com_5174_neg	FAHFA (22:6/22:3)	C44 H68 O4	660.51511	13.981	No results	Invalid mass	No results	1531446.066	1292596.543	853669.2845	1216387.736	1634932.265	1394479.681	1122749.138	1494224.728	1179364.466	1590339.499	2111164.098	2197840.368	1891471.077	1496122.931	0.756342976	-0.402887498	0.035289252	0.795918367	0.371305362
Com_5178_neg	Lysopc 17:0	C25 H52 N O7 P	509.34751	15.491	No results	No results	Full match	1520730.391	1399179.521	1080788.847	373713.6932	540262.0231	232130.2669	812632.5878	613491.2385	499473.9999	436277.9047	411487.6384	698957.5495	621933.9475	632692.2893	1.522472767	0.606416422	0.395208296	0.632653061	0.326453338
Com_5182_neg	Phenylpropiolic acid	C9 H6 O2	146.03738	1.329	No results	No results	Full match	853973.8021	690089.2193	979739.9325	1261813.663	1148203.151	1924661.835	990442.2552	2204376.895	2224532.046	1764109.372	1205142.61	1205603.409	1598768.504	787690.2179	0.714173299	-0.485653898	0.106448014	0.755102041	0.440314428
Com_5196_neg	PC (16:0/22:6)	C46 H80 N O8 P	865.58319	15.67	No results	Invalid mass	No results	346468.9638	234071.3093	725127.348	1567150.207	180684.0561	3759086.839	247063.4915	158390.5564	1661864.032	35340.21349	156316.0243	694653.1396	919830.7967	151303.7672	1.868770671	0.902089537	0.331244203	0.693877551	0.842001442
Com_5229_neg	PA (9:0/18:1)	C30 H57 O8 P	1152.75784	15.668	No results	Invalid mass	No results	617999.4703	362640.224	1168536.908	449475.9586	1819518.102	336472.6491	1354131.44	238583.2227	315173.3464	168445.6478	235458.3611	233099.3714	307568.2884	315476.7635	3.367933569	1.751863682	0.005942105	1	1.326366998
Com_5245_neg	LPS 20:5	C26 H42 N O9 P	543.2594	13.508	No results	Full match	No results	58304.08602	226034.9906	98292.85703	72153.6358	193248.6081	127238.5995	70340.13216	107609.3035	122777.8069	165162.5561	63549.1724	294184.229	145553.1667	267676.4797	0.724906723	-0.464132725	0.26892068	0.673469388	0.479236525
Com_5246_neg	PE (16:1/22:5)	C43 H74 N O8 P	763.51167	16.86	No results	Full match	No results	1542542.851	1001921.149	891995.7305	223702.6786	447818.1645	827458.4896	455504.1768	288340.2087	354265.6196	265203.2759	199099.3988	282204.7344	487271.4622	941098.4379	1.913389709	0.936130744	0.072238656	0.755102041	0.778523513
Com_5248_neg	Pseudouridine	C9 H12 N2 O6	244.06892	1.428	Full match	Full match	Full match	836377.4798	732000.6888	1047105.806	738530.0812	940072.7701	2650289.692	837702.2154	1708597.074	1189086.351	2372371.341	308627.1081	1389569.895	2793759.284	901857.6593	0.729761304	-0.454503442	0.48202324	0.714285714	0.294164549
Com_5257_neg	O1-morpholinocarbonyl-3-(trifluoromethyl)-1-benzenecarbohydroximamide	C13 H14 F3 N3 O3	353.07178	9.224	Invalid mass	No results	No results	401488.0083	173167.5878	342911.1541	483041.6868	457651.3802	1010697.133	400890.9077	838728.5143	738926.2654	446424.7033	540963.4236	325131.407	538984.4595	181739.6718	0.90554966	-0.143134335	0.687193166	0.612244898	0.361560148
Com_5259_neg	N-Acetyl-L-phenylalanine	C11 H13 N O3	207.08887	7.057	Full match	Full match	Full match	881418.0643	464192.0214	1262372.25	858842.7734	1299245.513	2369444.188	944515.0694	1476917.58	2292767.188	1006994.753	1088332.316	1343040.099	1227357.188	573114.2091	0.89693167	-0.156930013	0.573168827	0.632653061	0.261337234
Com_530_neg	FAHFA (14:0/14:0)	C28 H54 O4	454.4018	15.376	No results	Full match	No results	109150059.7	18726033.52	73291073.93	31250587.39	41641994.74	14610300.37	103076904.5	7966564.524	9845030.837	9977565.058	15946469.93	15261772.61	11972329.4	6895671.043	5.031078465	2.33086769	0.00275255	0.959183673	1.778455368
Com_532_neg	LPG 16:0	C22 H45 O9 P	484.27957	13.961	No results	Full match	No results	49312741.37	15541564.34	5210121.731	5152806.619	8105364.858	8521276.356	36996150.84	19215290.01	6724355.571	20224409.14	12366826.73	18755084.37	13168392.39	42466543.73	0.969298464	-0.04498713	0.526309752	0.632653061	0.436489844
Com_5352_neg	PE (16:0e/16:0)	C37 H76 N O7 P	677.53547	15.076	No results	Full match	No results	289635.0127	305323.3889	377366.0284	2268570.336	206409.8685	719831.8984	279546.444	3274441.38	1224578.808	641934.2619	374628.0361	357306.2714	692478.8302	353549.312	0.642684837	-0.637816661	0.304310581	0.714285714	0.62715502
Com_5373_neg	LPS 22:4	C28 H48 N O9 P	573.30368	14.021	No results	Invalid mass	No results	435803.3869	1181581.035	482261.241	146334.6359	444638.6322	131589.9313	370802.3563	160952.3653	205311.0169	1925841.152	282856.8553	1366918.977	1025695.48	1581597.433	0.487544165	-1.036395181	0.27746098	0.673469388	0.981513842
Com_545_neg	PE (16:1/16:1)	C37 H70 N O8 P	687.48365	16.849	No results	Full match	No results	105239551.4	81628264.25	36757652.95	16538263.54	46516851.71	38972650.95	41182663.64	632538.8785	233405.6249	1563691.403	20371040.07	34450814.89	41859440.95	65301994.43	2.231186482	1.157811099	0.065911028	0.775510204	2.6214596
Com_5478_neg	methyl 2-cyano-2-[2-nitro-4-(trifluoromethyl)phenyl]acetate	C11 H7 F3 N2 O4	288.03713	1.069	Full match	No results	No results	811769.628	459458.8976	1202335.713	1009117.853	1184572.704	2068937.952	887674.5247	1325106.465	1837792.238	2664736.597	1851001.487	903648.9389	792960.7661	978005.8557	0.736374138	-0.441489136	0.229233484	0.653061224	0.428103687
Com_549_neg	1,2-Dipalmitoylphosphatidylglycerol	C38 H75 O10 P	722.51035	15.768	Full match	Full match	No results	88988629.55	90927311.2	120704242.4	157926307.6	77590764.48	7947958.911	57085160.24	57964923.92	101811451.6	28331828.29	33559982.77	44370005.51	51251499.54	91679728.99	1.46996412	0.555780941	0.609995908	0.673469388	0.308058565
Com_551_neg	LPS 18:1	C24 H46 N O9 P	523.29034	14.007	No results	Full match	No results	8412591.806	48435304.84	23149519.04	3095625.389	47189919.25	1916720.202	4851273.153	24523970.79	9807466.359	56519538.01	7563867.107	40543554.51	36944002.33	115567902.2	0.470205551	-1.088636524	0.11983175	0.734693878	1.465081711
Com_5559_neg	PMeOH (16:0-18:1)	C38 H73 O8 P	1377.00979	16.227	No results	Invalid mass	No results	216092.0779	189909.504	263010.7472	308014.4235	147495.8213	291535.0329	226752.8663	232345.2086	1441855.724	128571.176	175256.6913	224140.3119	163360.7827	268756.6534	0.623626338	-0.681246235	0.719761505	0.571428571	0.146731486
Com_5589_neg	L-Gulonic-��-Lactone	C6 H10 O6	178.04779	1.303	No results	No results	Full match	380988.4895	205960.344	507228.4247	402010.7312	601900.9156	1736902.479	164683.3951	1317961.079	557489.8066	198225.1663	758223.0688	244520.898	794644.7519	130971.9711	0.99940981	-0.000851716	0.994866721	0.530612245	0.288112945
Com_559_neg	3-Phosphoglyceric acid	C3 H7 O7 P	185.99293	1.157	Full match	No results	No results	14687473.57	5044763.893	4185522.12	10111660.58	4571960.765	25351978.16	6680209.572	21370696.91	10851344.71	14766356.83	12679447.84	3878713.566	17557235.72	5999892.515	0.810913639	-0.302379817	0.424173787	0.632653061	0.379917281
Com_5627_neg	Pizotifen	C19 H21 N S	295.14503	10.251	No results	Invalid mass	No results	1235627.981	564464.8448	1227241.77	599318.2487	1369698.851	2880621.738	693460.2455	705939.5253	987471.3265	598565.4037	1273200.427	758590.4937	1027269.215	786992.6303	1.39628432	0.481592742	0.408258531	0.571428571	0.256303868
Com_5670_neg	OxPE (18:1-20:3+1O )	C43 H78 N O9 P	783.5388	16.996	No results	Full match	No results	1208135.53	724113.5845	253177.6826	256869.7845	166216.5282	2000662.309	211700.5729	263410.5175	347004.8582	280347.1854	219304.4458	606955.6647	1384352.433	1086551.527	1.151136688	0.203059152	0.939915786	0.591836735	0.661508706
Com_5681_neg	Indole-3-acetic acid	C10 H9 N O2	175.06221	8.683	Invalid mass	No results	No results	856284.9745	512323.345	945975.5854	823928.024	1034448.999	2040048.657	948804.8761	2062461.789	1690841.059	1132968.843	1042318.984	659025.108	1249859.522	534629.8761	0.855437707	-0.225265293	0.570389275	0.673469388	0.347451859
Com_56_neg	PG (18:1/18:1)	C42 H79 O10 P	774.54385	15.875	No results	Full match	No results	433805350.9	341025913.8	327035385.1	299287041	413437555.4	374183402.2	184962220.1	77523728.34	348851303.8	52306988.37	246930811.3	149633077.2	92903945.33	465225681.4	1.65604673	0.727743383	0.054782938	0.755102041	0.921133024
Com_5700_neg	Pro-Leu	C11 H20 N2 O3	228.14666	6.795	No results	No results	Full match	1034458.012	981751.8198	879920.4259	578312.095	1064323.291	2492640.131	581966.118	2689634.534	1016397.561	1757981.091	704583.1568	864727.1537	1398500.914	1151201.066	0.794464328	-0.331945652	0.334330731	0.673469388	0.326914731
Com_571_neg	PG (18:1/20:3)	C44 H79 O10 P	798.54395	15.747	No results	Full match	No results	100438672.9	15828790.34	16234705.16	68200155.2	67098653.77	42067950.7	44187772.17	14109456.91	41687383.28	10374013.41	36804620.92	61214633.44	62599645.33	35366124.56	1.350557932	0.433555526	0.468833972	0.714285714	0.446820715
Com_583_neg	Docosatrienoic acid	C22 H38 O2	334.28673	14.643	Full match	No results	No results	96389208.17	52951789.54	50725375.96	43555709.21	59699602.36	28332114.94	56151777.87	31268596.34	59647387.74	72325548.06	83431634.37	46019156.34	49854403.83	71990198.51	0.93551516	-0.096167062	0.683160503	0.571428571	0.172222257
Com_5913_neg	PG (17:1/22:6)	C45 H75 O10 P	806.5091	15.128	No results	Full match	No results	792890.5788	797095.8792	677539.8243	685420.2258	1235454.369	211510.9549	456276.6178	173763.1755	727618.8741	700477.1097	270940.4589	389943.5951	366983.5715	136507.5819	1.755523143	0.811901015	0.079440791	0.775510204	0.873735581
Com_596_neg	PS (16:1/18:1)	C40 H74 N O10 P	759.50884	15.936	No results	Invalid mass	No results	681172.5738	718494.9349	781747.7718	1588123.101	648062.5899	1740269.511	484041.9126	769148.0871	952402.1559	431211.285	578145.031	830437.9287	487932.286	907727.8819	1.339904409	0.42213008	0.31665314	0.428571429	0.279954318
Com_6045_neg	FAHFA (22:0/22:3)	C44 H80 O4	672.60802	15.365	No results	Full match	No results	694148.1347	282834.1183	514262.7904	197486.9646	169072.727	108977.9882	301992.4609	105082.6227	94361.98811	111060.1323	181217.3064	342844.1359	278711.1573	1067522.712	1.040340759	0.057056154	0.564077014	0.632653061	0.802830117
Com_6084_neg	PS (16:0/18:1)	C40 H76 N O10 P	761.52045	0.733	No results	Full match	No results	39197.675	19431.8746	20782.39232	29997.70328	18065.76845	46351.12309	27405.64507	56182.6666	67665.15726	30303.54146	22331.72099	17207.33552	23857.44427	162965.2271	0.528844304	-0.919085052	0.263277207	0.653061224	0.548521001
Com_608_neg	Lysope 18:1	C23 H46 N O7 P	479.3003	14.167	No results	No results	Full match	4435399.498	69665224.04	67106540.19	43984056.73	89909973.59	16720763.66	76498135.71	5539433.874	54650782.97	92266056.59	53971019.4	62906163.05	72818619.8	11396617.5	1.041780384	0.059051178	0.944683217	0.530612245	0.197537591
Com_6113_neg	PE (18:2e/20:3)	C43 H78 N O7 P	751.55031	13.793	No results	Full match	No results	802537.9647	692716.7957	1193581.825	1138981.635	747067.1422	826043.295	462878.4892	717550.2005	349595.8941	477741.6277	130628.6952	203599.8799	654428.4095	327352.9375	2.049638916	1.035369773	0.011945701	0.918367347	1.074268122
Com_6207_neg	D-Myo-inositol 4,5-bisphosohate	C6 H14 O12 P2	339.99734	1.102	No results	No results	Full match	546587.1658	282782.3975	550482.3633	834040.777	901346.2018	2023938.406	827781.9792	1426147.574	1546720.183	781392.517	829777.806	406061.6974	512088.6328	511770.9635	0.992184835	-0.011319188	0.870412338	0.551020408	0.42940255
Com_6234_neg	PC (16:0e/17:1)	C41 H82 N O7 P	791.60289	14.783	No results	Invalid mass	No results	116986.2668	151999.0382	141080.1691	1559985.912	177542.5162	146391.2064	881219.3671	86894.48386	84200.1921	80208.16473	108205.3298	175442.7996	767915.033	237351.6439	2.061529734	1.04371527	0.301626089	0.714285714	0.702608683
Com_6264_neg	lipoamide	C8 H15 N O S2	205.05904	6.962	No results	No results	Full match	783132.0826	288127.2736	619146.1095	326560.5849	579695.6636	1410518.149	537644.4795	475129.1992	696072.4194	292556.2149	600849.0976	400752.2865	618069.8503	153031.336	1.404257669	0.489807682	0.28975981	0.632653061	0.48282989
Com_6296_neg	5,6-dimethyl-3-[5-(trifluoromethyl)pyridin-2-yl]-1,2,4-triazine	C11 H9 F3 N4	254.08202	6.599	Invalid mass	No results	No results	792880.4307	415223.5481	538608.8725	418078.7493	614578.8231	1340722.806	288578.3903	726795.5115	1484802.86	465737.6576	620211.9189	663865.7093	961700.9773	812077.9987	0.768705064	-0.379497922	0.204780789	0.755102041	0.436535365
Com_6360_neg	PC (18:0/22:6)	C48 H84 N O8 P	893.61252	16.756	No results	Invalid mass	No results	650200.1576	314177.3391	1030886.767	672029.0608	383092.3846	2063275.132	182329.4574	93639.52276	111222.7927	164450.965	390746.5981	499851.084	862064.2824	413808.5817	2.088502278	1.062468717	0.119495085	0.714285714	1.016208376
Com_6380_neg	13,14-dihydro-15-keto-PGD2	C20 H32 O5	352.22468	12.076	No results	No results	Full match	520497.3044	429727.1088	434562.1426	253467.3399	692774.0327	357244.6313	499829.0795	733823.6052	608192.6148	536918.9048	458253.3514	309889.2728	743306.6747	414356.1855	0.837928775	-0.255100476	0.318221893	0.673469388	0.233955065
Com_638_neg	PG (16:0/19:1)	C41 H79 O10 P	762.54483	15.991	No results	Full match	No results	75024752.96	64640106.85	58052443.69	15253640.42	100241829.9	1291001.637	40268830.63	6281207.598	7108770.808	15767473.9	22172865.39	8443952.382	5328953.542	49576923.2	3.093583466	1.629278959	0.187891108	0.775510204	1.133129972
Com_6417_neg	PC (17:0/18:1)	C43 H84 N O8 P	795.6576	15.139	No results	Invalid mass	No results	634767.3848	432997.7213	687652.3833	847788.9274	227679.0103	332896.4738	318584.708	548439.1764	296923.4791	200608.4525	158390.7592	213702.5646	129801.445	343223.6212	1.841460498	0.88085045	0.033353219	0.836734694	0.797391573
Com_6447_neg	Histidine	C6 H9 N3 O2	155.06963	11.979	No results	No results	Full match	602824.2499	447967.879	656559.3443	876418.1492	622110.5913	1963490.249	686900.6567	1118674.697	1621827.265	713317.956	887930.9429	779685.9052	1120267.361	626938.7734	0.852609636	-0.230042735	0.320983509	0.755102041	0.281601793
Com_644_neg	LPS 18:0	C24 H48 N O9 P	525.30585	14.347	No results	Full match	No results	58392504.37	65571069.19	57876816.98	37436615.94	81202128.49	13856647.14	71908611.27	65848632.6	49702675.88	84715774.6	48238728.86	56059623.94	65899617.92	92148472.78	0.834918071	-0.260293459	0.302689632	0.612244898	0.358220932
Com_6544_neg	5-Methoxyindole-3-Carbaldehyde	C10 H9 N O2	175.06333	8.636	No results	No results	Full match	37821.88002	32843.51013	142381.5008	71200.60227	225589.1164	100548.4825	44999.81995	82911.30467	99953.62898	75155.33381	61671.3223	48150.78673	65874.26103	38135.96056	1.388961118	0.474006214	0.639803399	0.530612245	0.399326268
Com_6558_neg	Retinoic acid	C20 H28 O2	300.20838	12.711	No results	Full match	Full match	410076.8127	300648.8106	394372.1837	295199.3665	481015.9823	863388.5109	429251.1407	855257.4575	887949.4375	328472.9111	576079.2417	454606.5522	580487.2654	304243.9438	0.796056118	-0.329057958	0.325779316	0.693877551	0.29485863
Com_655_neg	��-D-Glucose-1,6-bisphosphate	C6 H14 O12 P2	339.99549	1.092	Full match	Full match	Full match	82669951.56	23761956.46	83443511.43	33852259.35	63652486.27	82745561.63	100834322	86495935.28	162994230.5	98513694.98	113568950.9	50858354.81	82843051.32	22737394.09	0.762056958	-0.392029263	0.476098045	0.673469388	0.432470548
Com_656_neg	Lysope 16:0	C21 H44 N O7 P	453.28535	14.386	No results	No results	Full match	1644172.676	921771.4475	1151187.488	1247384.872	1798577.393	1150567.238	1639677.537	111310428.2	129512334.1	1268547.916	1381004.807	793548.2066	1463346.721	1343711.484	0.038666069	-4.692788087	0.200270222	0.612244898	1.684330205
Com_6570_neg	LPI 18:3	C27 H47 O12 P	594.28056	13.585	No results	Full match	No results	48438.29902	65823.1181	59003.60134	68712.20637	90347.02021	115286.0607	58532.51395	92889.63176	129668.6311	91155.64183	72779.72263	62913.48976	86084.39636	67186.81996	0.839822492	-0.251843669	0.221271149	0.734693878	0.259336059
Com_65_neg	Pentadecanoic acid	C15 H30 O2	242.22391	13.912	Full match	No results	No results	195851073	213714855.9	178382490.1	132601175	897070455.5	78771587.21	1329595760	109006216	152677459.6	890288867.6	219136992.2	241525966.3	136539074.4	150611378.4	1.592804384	0.671569097	0.605104401	0.551020408	0.60707082
Com_660_neg	Nonanoic acid	C9 H18 O2	158.13057	11.571	Full match	No results	No results	40123.32599	32656.68175	57344.3444	72781.39809	45597.53124	103627.491	46026.77402	86941.02512	130807.7517	75184.91047	67829.56608	49360.49622	78735.18132	43441.42885	0.747994134	-0.418901139	0.161928748	0.734693878	0.384755097
Com_6749_neg	PE (20:4/22:6)	C47 H74 N O8 P	811.51674	16.82	No results	Full match	No results	637744.4106	480560.3181	129691.064	71755.62532	39992.86538	287757.3183	86980.88642	104756.7277	135891.4279	79418.98486	90416.66095	56598.87609	76717.33758	180250.9664	2.39552536	1.260342087	0.258262695	0.612244898	0.631484986
Com_686_neg	Decanoic acid	C10 H20 O2	172.1463	12.22	Full match	No results	No results	58606.87903	45120.05893	67732.50141	89748.09047	68331.93953	133061.2962	70604.97285	230378.2982	183478.5466	103660.6615	124249.8666	61644.57193	83083.97922	57902.83343	0.631462012	-0.663232149	0.126174002	0.693877551	0.542969007
Com_6878_neg	Phenylacetylglutamine	C13 H16 N2 O4	264.11069	6.819	No results	No results	Full match	591637.8148	59641.62203	303159.7503	460456.6186	253464.4091	1220690.214	630095.7537	162919.0113	447801.4164	82975.98138	915143.8159	112396.7315	138728.7511	48303.5084	1.84415603	0.882960725	0.164691722	0.734693878	1.118836882
Com_6891_neg	3-[(Z)-(5-nitro-1H-indol-3-yl)methylidene]-1H-indol-2-one	C17 H11 N3 O3	305.08311	10.568	Invalid mass	No results	No results	320376.1608	194084.9287	343587.1	252653.6548	340783.3332	634115.5918	255836.065	786334.4561	505452.6596	341600.8827	366359.6559	257207.0895	353272.4227	257020.6172	0.816614751	-0.292272467	0.362093611	0.734693878	0.301295031
Com_6964_neg	Glycyrrhizic acid	C42 H62 O16	822.402	10.333	No results	No results	Full match	97404.74254	83342.65511	126863.7997	359178.6258	341708.224	415955.5572	128177.4536	154177.0726	149501.6567	108330.1525	164804.2527	188740.1132	96592.85136	619622.7726	1.047822699	0.06739462	0.880701419	0.530612245	0.171666391
Com_701_neg	6-Phosphogluconic acid	C6 H13 O10 P	276.02434	1.152	No results	Full match	Full match	74243479.24	26280283.48	47014394.53	76113418.27	87203029.28	107518528.2	70510428	32496295.57	81860532.49	36892887.71	53225853.39	36720556.93	56315266.22	14989739.96	1.564421727	0.645629478	0.101310832	0.755102041	0.717152175
Com_702_neg	PE (18:2e/22:5)	C45 H78 N O7 P	775.54048	16.303	No results	Invalid mass	No results	6692259.138	4288930.332	4234175.237	563654.7693	273228.5501	561368.277	1625469.022	447394.7029	418862.307	2213709.667	2277263.826	256385.1001	5197200.509	2520396.379	1.368149022	0.45222538	0.713636485	0.408163265	0.700532991
Com_7200_neg	Vanillic acid	C8 H8 O4	168.04446	8.024	Invalid mass	No results	No results	227202.5325	71708.58683	184851.188	99992.26262	150816.6995	354530.7916	143230.0337	315000.3674	185329.3317	155200.2442	789827.8525	214297.2041	196960.6835	169763.4835	0.60814487	-0.717513057	0.154824019	0.734693878	0.557494141
Com_7209_neg	2'-Deoxyuridine-5-monophosphate	C9 H13 N2 O8 P	308.04167	10.352	Full match	No results	Full match	222951.0725	166985.0592	227781.2708	185759.2377	308148.8089	577294.1212	313926.374	545864.9279	559983.5057	331017.8408	363085.0783	242131.6028	214056.5121	419439.9762	0.748565306	-0.417799911	0.162126036	0.734693878	0.404977354
Com_721_neg	PA (16:0/16:0)	C35 H69 O8 P	648.47403	16.187	No results	Full match	No results	441095.7438	414037.611	457611.2517	535912.9518	756446.8457	664760.8105	394526.323	404256.4148	508357.4623	261658.8363	358453.9145	389980.7508	220639.8376	389116.8542	1.446966842	0.533031862	0.022188381	0.897959184	0.509875843
Com_7356_neg	2-deoxyglucose-6-phosphate	C6 H13 O8 P	244.0344	1.428	No results	No results	Full match	173657.502	167623.5383	389818.731	726402.0757	307638.7749	836328.7359	523392.9654	850155.1134	647828.1398	394712.7926	476434.9346	236043.6142	531348.2539	237990.7253	0.926018596	-0.110886929	0.639309676	0.591836735	0.344318928
Com_7394_neg	OxPS (18:1-18:0+1O)	C42 H80 N O11 P	805.54622	14.905	No results	Full match	No results	200435.8296	316888.6598	140213.6872	120312.8349	129576.6182	661284.2027	174252.4023	150777.4992	181867.436	129686.6193	149033.0777	178677.3332	191798.4819	122524.231	1.578250617	0.658326315	0.277797365	0.571428571	0.361595031
Com_740_neg	LPG 18:0	C24 H49 O9 P	512.31074	14.36	No results	Full match	No results	26009720.94	3030373.459	13720766.48	14237029.77	41413016.89	2544878.298	29602715.92	22075604.77	12765163.7	16586968.63	18775192.46	19689985.75	8905408.78	46669424.96	0.897508228	-0.156002929	0.423220452	0.551020408	0.508745183
Com_7464_neg	Asp-glu	C9 H14 N2 O7	262.07993	1.156	No results	No results	Full match	182984.2284	114346.4954	163997.0626	159372.4713	150441.4135	360282.4538	155112.4683	530690.1844	331088.4965	198979.595	639498.2425	163949.7045	311820.0879	130692.7625	0.557734407	-0.842349822	0.086737115	0.755102041	0.613354561
Com_7496_neg	Glycoursodeoxycholic acid	C26 H43 N O5	449.3137	12.74	Full match	No results	Full match	94240.92388	62817.99877	77741.37598	157781.4056	72121.58402	212722.9497	60952.3366	165638.4583	297538.0762	139360.9062	74367.19328	151798.7045	144345.2248	49385.16026	0.722177445	-0.469574731	0.315381854	0.632653061	0.40257453
Com_74_neg	cis-5,8,11,14,17-Eicosapentaenoic acid	C20 H30 O2	302.224	13.769	Full match	No results	Full match	872513508	776815197.1	925078867.6	459664851.7	1153569112	297846750.4	1003819921	498179712.2	632384205.6	373342808.4	626489346.4	624233031.8	604761229.8	761446221.1	1.332085884	0.413687101	0.306352468	0.734693878	0.275296452
Com_7514_neg	Cer-EODS (d22:0/12:0-O-18:1)	C52 H101 N O5	819.76881	14.593	No results	Full match	No results	217449.6616	236798.2345	265133.6973	469257.4842	293978.8024	279468.2944	356530.0683	321202.4838	432033.0204	211522.008	276275.3185	272136.2869	293597.3849	401316.9998	0.95948194	-0.059672443	0.735686221	0.551020408	0.067436936
Com_7516_neg	Lysopa 16:0	C19 H39 O7 P	410.24519	12.853	No results	No results	Full match	42650.35799	18629.203	21170.7054	31475.98585	63405.0378	98883.2433	15531.71199	41597.20802	48949.07323	74187.79989	57286.78527	18096.89504	30881.76637	11914.70002	1.031218004	0.044349357	0.96522049	0.489795918	0.482130718
Com_760_neg	PG (16:1/17:1)	C39 H73 O10 P	732.49442	15.538	No results	Full match	No results	66753233.79	22407391.74	39419473.02	36441710.03	46004700.89	20775137.87	35937032.93	2378960.915	8228085.355	11580590.54	25167476.79	18541800.68	27558462.85	6735060.872	2.672297732	1.418080754	0.010542469	0.918367347	1.443853194
Com_761_neg	PE (14:0/16:1)	C35 H68 N O8 P	661.46807	16.741	No results	Full match	No results	63663094.68	57988985.73	52219812.82	24257856.33	27468979.91	23196417.11	23242897.85	11383579.24	7269265.549	4119625.447	14562418.96	18797697.65	16635387.95	28052000	2.69825543	1.432026927	0.004826384	0.918367347	1.307118405
Com_777_neg	Inosine	C10 H12 N4 O5	268.08041	2.597	No results	Full match	Full match	43775221.22	30567079.17	58445119.64	48286343.78	39222976.06	96943266.34	41387597.13	77273628.96	16250881.21	57406350.37	13493090.62	35660728.15	56740788.04	24854078.78	1.273175878	0.348431728	0.247963698	0.653061224	0.509737393
Com_784_neg	PE (16:0e/18:1)	C39 H78 N O7 P	703.54289	16.774	No results	Invalid mass	No results	63821742.79	39084642.14	11529656.58	3394427.145	3485987.099	126681369.3	1833143.969	305955.3934	242630.6172	130594.3495	979012.8468	9784921.321	1064204.507	11572610.62	10.37507055	3.375049241	0.015452548	0.857142857	3.226488836
Com_7945_neg	Orotic Acid	C5 H4 N2 O4	156.01723	0.532	No results	No results	Full match	771.5989378	207.6726299	183893.2129	462.0904115	271.7592656	2489.671367	110248.8593	406614.1391	443905.7245	54945.09792	391.3453989	995.9299829	225457.4927	261.3102752	0.26342265	-1.924548695	0.312153333	0.673469388	2.391381105
Com_797_neg	LPG 20:1	C26 H51 O9 P	538.32656	14.403	No results	Full match	No results	61635346.43	38718811.48	13600221.45	9070912.541	32186887.38	3350509.45	31129620.36	12825090.56	9161861.068	12179597.06	10072095.44	7520230.111	19194450.17	30673491.05	1.866557643	0.900380062	0.37843503	0.693877551	0.490658445
Com_79_neg	all-cis-4,7,10,13,16-Docosapentaenoic acid	C22 H34 O2	330.25522	14.117	Full match	No results	Full match	661299148.6	749374339.2	996636738.8	296745941.3	739764679.6	295316783.4	785284542.4	533771933.9	742407006.3	629850444.8	1165241424	694402020.8	569733029.6	1045749758	0.840790063	-0.250182475	0.325109483	0.448979592	0.342176151
Com_834_neg	Ribose	C5 H10 O5	150.0527	1.297	No results	Full match	Full match	1733773.287	2018038.831	2711545.369	3786789.246	2618310.962	12234287.52	2527172.822	53853851.25	6715470.214	6500482.572	31520159.99	34102305.71	45524423.04	3360687.338	0.152166079	-2.716281303	0.006771894	0.918367347	2.11680185
Com_83_neg	PG (16:0/18:1)	C40 H77 O10 P	748.52554	15.763	No results	Full match	No results	912491987.1	570668876.5	820182405.6	645533484.6	674191156.9	147768206.9	400898493.9	83756769.02	90135342.31	111989918.2	197867507.6	102130135.6	86132291.45	460287171	3.684304334	1.881392237	0.001314268	0.93877551	1.701758992
Com_847_neg	Uridine	C9 H12 N2 O6	244.06896	2.004	Full match	Full match	Full match	56161803.52	4016205.507	70620660.86	53652018.92	18257263.7	40734751.01	54203709.58	42035398.74	65778842.28	5622730.925	17996299.55	3912724.819	22287542.67	5409045.678	1.825574672	0.868350681	0.184913656	0.714285714	1.155109193
Com_852_neg	PE (16:1e/22:2)	C43 H82 N O7 P	755.58233	16.775	No results	Full match	No results	30821746.97	43451560.16	66670774.88	62124793.74	27068567.2	106151194.8	28335490.33	9815755.01	2580588.296	677655.6127	3364131.572	10043559.52	39199292.88	21175177.67	4.198022635	2.069709945	0.00825836	0.93877551	2.416907612
Com_859_neg	FAHFA (18:1/22:3)	C40 H70 O4	614.53047	14.347	No results	Full match	No results	38533671.05	17558063.36	29865305.71	40298964.55	28675421.12	50662860.13	48011803.98	42173480.32	79732744.94	84690844.61	61147358.2	18005690.54	41335425.78	34247734.42	0.701861978	-0.510740743	0.258995702	0.714285714	0.40280621
Com_85_neg	Erucic acid	C22 H42 O2	338.31811	15.107	Full match	No results	No results	903146699.1	561773586.5	665284098.1	689886153.7	457823656.7	201004338.3	985085858	370676521.9	437297618.3	286064912.4	501192373.5	545061599.9	386785842.9	701072544.1	1.382836125	0.467630198	0.287058558	0.734693878	0.347467079
Com_860_neg	PA (16:0/18:1)	C37 H71 O8 P	674.48709	15.898	No results	Full match	No results	28594549.66	10208126.81	21830685.67	11465366.32	46973280.57	443531.0383	65916021.69	1114397.833	480123.0518	4776342.159	37277147.85	2483140.125	2537202.323	61322334.98	1.685884183	0.75350543	0.243047713	0.673469388	1.437838078
Com_862_neg	2-Methylsuccinic Acid	C5 H8 O4	132.04223	1.304	No results	No results	Full match	700486.6856	602957.2263	521893.894	2181751.774	1072241.253	1293562.987	628275.8347	1360129.24	2014398.601	1444438.095	984927.8008	563430.6998	1439009.728	665159.009	0.826438682	-0.275020313	0.395105963	0.653061224	0.348018849
Com_889_neg	Phosphatidylinositol-1,2-dipalmitoyl	C41 H79 O13 P	810.52739	16.034	Full match	No results	No results	11674547.34	9773540.211	24581440.7	34128743.61	6289372.674	43129363.47	6584481.589	41722394.19	35233615.3	10182193.58	16591019.49	29574744.6	23523828.45	37217539.1	0.701699372	-0.511075023	0.173094291	0.693877551	0.759283398
Com_903_neg	PG (18:1/20:4)	C44 H77 O10 P	796.5249	15.446	No results	Full match	No results	51018486.56	25891483.94	50611799.16	35873146.16	29308072.15	18022238.42	59382767.93	51867662.15	29913819.81	30118682.76	26505952.63	25791313.04	30978126.79	30821241.59	1.195185046	0.257234002	0.503561703	0.571428571	0.186451082
Com_911_neg	LPG 16:1	C22 H43 O9 P	482.26395	13.655	No results	Full match	No results	542229.26	4899362.756	2343897.826	146620.3238	4785126.371	205232.2606	589334.5032	1477316.138	841662.2753	1110688.198	514831.2723	2713016.01	2036472.754	3147817.736	1.141025714	0.190331304	0.472319686	0.571428571	0.700035476
Com_913_neg	LPA 16:0	C19 H39 O7 P	410.24282	13.992	No results	Full match	Full match	37610042.81	24645762.38	24565629.16	12795227.06	34572111	5089170.123	61819977.24	8757370.834	12197121.93	28021315.95	24077693.44	20230854.96	23486239.75	35331057.12	1.322128422	0.402862317	0.710384078	0.653061224	0.247135682
Com_932_neg	LPE 16:1	C21 H42 N O7 P	451.26936	14.222	No results	Full match	No results	6303207.972	13596505.98	8449704.344	4944781.546	20939207.77	2501737.86	15938160.19	13684853.71	11576602.7	20857192.44	11003163.03	18481360.66	17678891.35	43967922.02	0.529495906	-0.917308565	0.050299344	0.775510204	0.98668208
Com_933_neg	Acrylic acid	C3 H4 O2	72.02119	1.307	Full match	No results	No results	328494.7352	253362.9876	336618.3904	1388499.448	394603.2125	865785.7419	387053.5452	722169.205	880789.3253	691205.8864	500109.0315	371577.8811	580512.0651	357333.9809	0.963623216	-0.053458943	0.534710255	0.653061224	0.282630197
Com_935_neg	PS (18:1/18:2)	C42 H76 N O10 P	785.52028	15.788	No results	Full match	No results	11996706.01	15497174.32	17774658.62	53896964.21	10379191.19	27333814.28	9829916.411	13647107.5	36311565.81	8078470.636	32658092.19	17839348.01	20696897.38	27377900.65	0.936779285	-0.094218921	0.654923418	0.632653061	0.361414428
Com_964_neg	LPS 22:5	C28 H46 N O9 P	571.28981	13.887	No results	Full match	Full match	5289828.892	14901017.98	4888797.814	1916133.405	10676769.69	822927.3478	8001167.321	18292260.03	5966481.325	23018654.78	6309780.085	11878610.09	13691852.17	36225431.91	0.402976297	-1.311233112	0.040238323	0.836734694	1.394168882
Com_974_neg	D-Methionine	C5 H11 N O2 S	149.05104	1.686	No results	No results	Full match	2011627.058	1842698.523	2600379.316	2467135.446	2675414.07	6230389.989	2866821.791	5384042.671	4752221.45	3598792.102	2734678.79	2437842.026	3305281.438	1734224.451	0.864174825	-0.210604892	0.457749414	0.632653061	0.335615647
Com_984_neg	PS (18:0/20:4)	C44 H78 N O10 P	811.53921	16.291	No results	Full match	No results	2165455.148	1435326.3	1556430.956	2376581.389	1614160.838	1323046.754	913075.218	3177111.307	2620311.531	2757893.569	3447809.672	2867175.421	3121573.253	3127531.135	0.539033942	-0.891551976	0.001182286	1	0.871826329
Com_995_neg	Mestranol	C21 H26 O2	310.18102	13.396	No results	Invalid mass	No results	40752049.73	32587930.44	44720720.88	34689853.55	44249183.47	39095757.08	36283564.74	29701913.29	34178602.4	30472280.16	21005188.43	25142031.12	38022901.11	49117780.06	1.196530603	0.258857296	0.107132517	0.775510204	0.254746303
