# Supplementary material for: The DNA adenine methylase of Salmonella Enteritidis promotes their intracellular replication by inhibiting arachidonic acid metabolism pathway in macrophages
Source: Front Microbiol. 2023 Mar 2;14:1080851. doi: 10.3389/fmicb.2023.1080851 (PMC10018194; doi:10.3389/fmicb.2023.1080851)
Supplement: Supplementary file 2 [file Data_Sheet_2.zip › S1 Appendix. Non-targeted metabolomics raw data/3.MetExprQuantity/C50336_Ddam.vs.C50336_WT/C50336_Ddam.vs.C50336_WT_neg_Diff.xls]

ID	Name_des	Formula	Molecular Weight	RT [min]	mzCloud_Results	mzVault_Results	MassList_Results	neg_C50336_Ddam1	neg_C50336_Ddam2	neg_C50336_Ddam3	neg_C50336_Ddam4	neg_C50336_Ddam5	neg_C50336_Ddam6	neg_C50336_Ddam7	neg_C50336_WT1	neg_C50336_WT2	neg_C50336_WT3	neg_C50336_WT4	neg_C50336_WT5	neg_C50336_WT6	neg_C50336_WT7	FC	log2FC	Pvalue	ROC	VIP	Up.Down
Com_3375_neg	HBMP (18:1-18:1-18:1)	C60 H111 O11 P	1038.78465	16.692	No results	Full match	No results	893709.795384	3975189.21795	2675861.25551	2729886.61219	952806.84017	3008739.03253	1096516.99573	119216.95409	298001.333556	95258.4668613	80359.5990887	78288.23292	416930.699126	388770.911635	10.3822032529859	3.37604073173	3.25286345184926e-05	1	3.01902159916413	up
Com_2021_neg	Cannabidiolic acid	C22 H30 O4	358.21334	13.139	Full match	No results	No results	13082772.1934	2905440.99476	8340106.72218	5717863.95622	6598957.79125	5210348.02461	12805803.9122	753024.97254	2228930.90871	1219903.27778	1381914.55169	1601140.93563	1989399.55656	977156.007372	5.38456917691152	2.42883091836	4.07342377061077e-05	1	2.06720859694435	up
Com_4224_neg	(3��,9��)-3,14-Dihydroxycarda-5,20(22)-dienolide	C23 H32 O4	372.22872	13.141	Full match	No results	No results	2732974.53152	664993.097933	1669070.56424	1052145.40922	1848036.50259	1267465.69292	2459465.14784	381975.14629	281608.192853	272419.411619	352651.606002	563294.139823	306305.53146	249053.475245	4.85777198395768	2.28029477377	4.64174637031908e-05	1	1.94983334052614	up
Com_2431_neg	SM (d14:1/28:0)	C47 H95 N2 O6 P	874.71221	16.767	No results	Invalid mass	No results	2882409.47568	2030878.6064	1562161.92424	3969824.22055	5197669.59391	25159821.8372	4150386.33285	148105.881583	363929.763072	211302.980989	90594.5650871	98165.2807077	111033.005335	1272654.94013	19.5807204275805	4.29136194145	5.50956817482565e-05	1	3.82940583053732	up
Com_4879_neg	13,14-Dihydro-15-keto Prostaglandin A2	C20 H30 O4	334.21315	13.144	Full match	No results	Full match	1916800.52542	366046.287991	1898209.09231	779654.460794	1261025.04903	689332.521134	1633301.04928	277888.535303	262805.852887	203231.099877	216155.787865	189883.157741	259279.334887	145988.877816	5.49394909235546	2.45784354228	0.000286535757451767	1	2.04933028359193	up
Com_255_neg	PG (16:0/16:1)	C38 H73 O10 P	720.49436	15.559	No results	Full match	No results	297765291.832	123730143.986	276654478.449	337723779.312	348044913.339	192428817.523	216951722.285	118903482.416	139988829.158	62949362.4145	102377401.04	94432402.5999	118264880.343	129754784.866	2.33907218692113	1.22593638589	0.000575702759159301	0.959183673469388	1.03505854503959	up
Com_239_neg	PG (18:1/22:6)	C46 H77 O10 P	820.52223	15.546	No results	Full match	No results	8370686.64783	4075858.20471	4235270.01936	3777401.47445	3818461.10641	9268456.23243	4492430.6059	1995509.51595	1644217.77116	2113416.95566	1480700.78261	4275920.26576	1902808.06782	2355388.48217	2.41239576010821	1.27046660471	0.000782765046866242	0.918367346938776	1.08452394428966	up
Com_3817_neg	FAHFA (20:4/22:3)	C42 H68 O4	636.51469	14.026	No results	Full match	No results	2405145.36458	672780.860996	923092.386997	1822219.1799	1528468.71827	2081807.7972	1853597.99426	2453075.54285	3818500.34584	4409956.5128	4545505.79253	2811617.8967	4478399.51592	3871617.16163	0.427725653401361	-1.22524235757	0.00130440260175613	1	1.1685808232647	down
Com_83_neg	PG (16:0/18:1)	C40 H77 O10 P	748.52554	15.763	No results	Full match	No results	912491987.107	570668876.523	820182405.642	645533484.577	674191156.937	147768206.862	400898493.875	83756769.0177	90135342.3146	111989918.155	197867507.614	102130135.585	86132291.4508	460287171.036	3.68430433437119	1.8813922372	0.00131426809199253	0.938775510204082	1.70175899232574	up
Com_1319_neg	Alpha-D-Glucosamine 1-phosphate	C6 H14 N O8 P	259.0452	1.214	No results	Full match	Full match	5354813.66089	21365884.1067	35807308.1859	6107498.46233	25645211.403	13021665.049	8231231.60426	3238308.29513	6011712.59286	2421622.82186	1841101.4522	3154650.94103	1659980.8417	5702233.35824	4.807968627671	2.26542748239	0.0013946682575929	0.959183673469388	1.86827404534701	up
Com_2485_neg	PE (18:2e/18:1)	C41 H78 N O7 P	727.54848	14.606	No results	Full match	No results	4569937.30078	7653353.86298	10194862.5158	5465235.25449	1325167.36496	1456692.95677	5422856.59805	407874.014853	608317.969435	303669.135997	368023.683711	431218.111434	2341579.57316	2367738.56109	5.28498544411247	2.40189949815	0.00163445233183478	0.918367346938776	2.21682211349622	up
Com_1802_neg	PS (18:1/22:1)	C46 H86 N O10 P	843.598	16.767	No results	Full match	No results	16217987.5969	6065353.73418	4462410.28087	4976787.55896	12564007.8418	4477051.30395	7080069.84671	603418.354189	1162525.54069	1104837.04238	2328269.03909	2322526.27577	2402028.14193	5767032.23666	3.55904412788932	1.83148982065	0.00192441397223914	0.938775510204082	1.68633286511393	up
Com_1513_neg	PE (16:1e/24:2)	C45 H86 N O7 P	783.61382	16.767	No results	Full match	No results	10872529.4594	3848845.62781	16235942.1207	24751618.0824	10959119.5646	60540745.573	2417712.04728	214856.251788	278177.023468	149726.971146	171599.292329	818906.728607	6698868.94322	4017992.62896	10.4959652369274	3.3917629417	0.00196599608788852	0.918367346938776	3.59623202474498	up
Com_1312_neg	PE (16:1e/22:1)	C43 H84 N O7 P	757.5977	16.754	No results	Full match	No results	1524379.27882	93531.6012454	127181.1703	134760.142523	73359.8848987	7601731.69327	50520.4495267	41172065.7622	8213698.48408	2442708.14957	10163597.0924	10911209.787	15229764.0696	997204.323873	0.107768849204651	-3.21398787035	0.00224366965404855	0.938775510204082	4.28464883117034	down
Com_530_neg	FAHFA (14:0/14:0)	C28 H54 O4	454.4018	15.376	No results	Full match	No results	109150059.701	18726033.5184	73291073.9325	31250587.3891	41641994.7414	14610300.3681	103076904.539	7966564.52374	9845030.83731	9977565.05792	15946469.927	15261772.6104	11972329.3959	6895671.04289	5.03107846499451	2.33086769016	0.00275254968855583	0.959183673469388	1.77845536777326	up
Com_3186_neg	PE (18:0e/20:4)	C43 H80 N O7 P	707.5632	15.056	No results	Invalid mass	No results	4035704.39067	4568972.18791	6187923.32349	6800955.40261	281004.937675	6924190.23739	1059280.76896	101795.547198	119845.314386	53590.4649501	78217.4816435	650259.37064	2002619.83482	504774.53963	8.50389038648777	3.08812300093	0.00309672837458244	0.918367346938776	3.1144913644496	up
Com_4560_neg	OxPG (18:1-20:3+1O)	C44 H79 O11 P	814.53503	15.073	No results	Full match	No results	2274838.00115	1171463.91898	522959.914263	668533.288045	505303.888478	590962.662363	471161.33172	428719.080313	384090.550392	139569.31286	292447.781715	292229.08945	205266.202745	369712.752477	2.9380307054036	1.5548494736	0.00398828594996245	1	1.20533909327342	up
Com_482_neg	PG (18:1/18:2)	C42 H77 O10 P	772.52755	15.708	No results	Full match	No results	83226825.5117	28423037.9756	67557739.7443	160087718.785	38189148.444	103870807.582	54204023.6215	12253144.3179	44269810.1084	8721095.93256	33280661.5491	7026978.00406	23272398.9977	31513173.9582	3.34020484124937	1.73993658006	0.00400926327110387	0.918367346938776	1.56175566588492	up
Com_2314_neg	PE (16:1/22:6)	C43 H72 N O8 P	761.49689	16.804	No results	Full match	No results	4817487.32925	8762937.30793	5756513.10868	1446193.95653	3258200.83184	975357.863194	989600.808507	121848.583568	169084.470018	420895.271443	361259.802113	1446139.03461	1494194.60782	724596.23652	5.48885444768106	2.45650508273	0.00426473190557885	0.897959183673469	2.16710062209916	up
Com_2213_neg	PG (18:1/22:4)	C46 H81 O10 P	824.55697	15.639	No results	Full match	No results	11214345.4614	6721169.78975	13022397.1922	20213895.838	4169857.57613	8366374.4485	8131655.82515	5177117.92666	3596088.25904	3116798.52216	3339317.78601	3066799.15512	8466260.69696	2963423.64675	2.41674510520496	1.27306531967	0.00457693016084353	0.897959183673469	1.05352616812831	up
Com_4689_neg	Cer-NS (d18:2/24:1)	C42 H79 N O3	645.60561	16.735	No results	Full match	No results	648291.516718	1838206.29056	1843649.35116	2282273.81246	1216976.13521	2207096.25817	2149284.9435	188236.185333	237350.331354	154625.12496	129342.814844	513726.560624	1063967.61588	1432128.61433	3.27629533049977	1.71206540968	0.0048181421937121	0.938775510204082	1.86542169738607	up
Com_761_neg	PE (14:0/16:1)	C35 H68 N O8 P	661.46807	16.741	No results	Full match	No results	63663094.6756	57988985.7262	52219812.8153	24257856.3251	27468979.911	23196417.1052	23242897.8478	11383579.2375	7269265.54911	4119625.44688	14562418.9614	18797697.6517	16635387.9541	28051999.9981	2.69825542953285	1.43202692704	0.00482638415263398	0.918367346938776	1.30711840483157	up
Com_4847_neg	PC (15:0/16:0)	C39 H78 N O8 P	779.58066	16.294	No results	Invalid mass	No results	115296.802334	222530.405584	2492320.99064	811649.888906	1015251.70882	180586.45883	1758594.2653	76908.578968	135180.11655	49409.1042465	78313.5346754	68395.2456956	76577.8679405	126731.957233	10.7866779421574	3.43117871001	0.00496575436945686	0.959183673469388	2.44617639573196	up
Com_3417_neg	PE (16:0e/22:1)	C43 H86 N O7 P	759.61358	16.788	No results	Full match	No results	1271234.83404	674135.190952	1421851.40667	1272727.47318	1512978.70803	12261358.1099	513103.133301	139508.224149	180623.008269	97219.157823	109366.372898	212420.237244	900802.909055	931369.603846	7.36099203860507	2.87990021095	0.00505969406952897	0.918367346938776	2.21555798388665	up
Com_181_neg	Nervonic acid	C24 H46 O2	366.3497	15.566	Full match	No results	No results	45276579.2536	34571561.7154	17878437.7006	13466562.673	35214235.6235	6859265.95652	49074642.4714	3374837.07974	5401536.10962	4084898.89698	4525526.08853	9286345.96606	5544565.86449	28478794.5059	3.33365631222277	1.73710537541	0.00575734144821291	0.918367346938776	1.59655643495447	up
Com_5229_neg	PA (9:0/18:1)	C30 H57 O8 P	1152.75784	15.668	No results	Invalid mass	No results	617999.470251	362640.223962	1168536.908	449475.958624	1819518.10198	336472.64905	1354131.44025	238583.222694	315173.346414	168445.647831	235458.361105	233099.3714	307568.288396	315476.763514	3.36793356924081	1.75186368227	0.00594210543762013	1	1.32636699754803	up
Com_834_neg	Ribose	C5 H10 O5	150.0527	1.297	No results	Full match	Full match	1733773.28683	2018038.83072	2711545.3692	3786789.24617	2618310.96167	12234287.5249	2527172.82242	53853851.2499	6715470.21363	6500482.57189	31520159.9915	34102305.7114	45524423.0398	3360687.33827	0.152166079410328	-2.7162813032	0.00677189374415784	0.918367346938776	2.11680184964398	down
Com_852_neg	PE (16:1e/22:2)	C43 H82 N O7 P	755.58233	16.775	No results	Full match	No results	30821746.9743	43451560.1615	66670774.8773	62124793.7386	27068567.2047	106151194.764	28335490.3342	9815755.01049	2580588.29552	677655.612726	3364131.57185	10043559.5239	39199292.8772	21175177.6731	4.19802263516618	2.06970994547	0.00825835985364338	0.938775510204082	2.41690761208622	up
Com_1188_neg	PE (18:0e/18:1)	C41 H82 N O7 P	731.5822	16.693	No results	Full match	No results	8513773.50447	10676353.908	44029107.7412	30702562.7763	9459098.74289	42289168.7209	12712585.7887	236244.125989	299968.370621	192042.265592	1138919.06581	5365286.48193	14591068.4986	8109581.58557	5.29121929185197	2.40360021074	0.00877052368315158	0.918367346938776	3.2055496369318	up
Com_760_neg	PG (16:1/17:1)	C39 H73 O10 P	732.49442	15.538	No results	Full match	No results	66753233.7924	22407391.7363	39419473.0181	36441710.027	46004700.8912	20775137.8725	35937032.9302	2378960.91478	8228085.35504	11580590.5421	25167476.7947	18541800.6767	27558462.8527	6735060.87223	2.67229773210148	1.41808075358	0.0105424693190879	0.918367346938776	1.44385319432241	up
Com_6113_neg	PE (18:2e/20:3)	C43 H78 N O7 P	751.55031	13.793	No results	Full match	No results	802537.964706	692716.795713	1193581.82541	1138981.63505	747067.142189	826043.294951	462878.489233	717550.200492	349595.894071	477741.6277	130628.695219	203599.879861	654428.409452	327352.937466	2.04963891630827	1.03536977337	0.0119457009889284	0.918367346938776	1.07426812169003	up
Com_2087_neg	LPC 16:1	C24 H48 N O7 P	553.33751	14.232	No results	Invalid mass	No results	1466715.10245	4845400.94566	1243992.62832	1051087.74025	4222970.44386	834576.078829	1743266.18414	7166278.3534	3006025.58556	9855538.30544	1668404.85646	6679822.5312	6778683.90479	3769575.15374	0.395845211512508	-1.33699169549	0.0143377025731507	0.857142857142857	1.23112181019561	down
Com_784_neg	PE (16:0e/18:1)	C39 H78 N O7 P	703.54289	16.774	No results	Invalid mass	No results	63821742.7884	39084642.1426	11529656.5788	3394427.14512	3485987.09853	126681369.251	1833143.96891	305955.393356	242630.617219	130594.349493	979012.846757	9784921.32064	1064204.50746	11572610.6241	10.3750705467582	3.37504924119	0.0154525480290893	0.857142857142857	3.22648883619798	up
Com_4609_neg	PG (20:2/20:2)	C46 H83 O10 P	826.56825	15.719	No results	Invalid mass	No results	2203281.0587	1145426.07009	1711255.37915	1039839.61582	1881509.90493	297736.703036	791066.845128	480639.873483	718060.674992	508162.413702	140262.914594	298483.757034	502042.640073	719908.692427	2.69337828404812	1.42941687009	0.0162256671740268	0.877551020408163	1.18868160902617	up
Com_430_neg	PE (16:1e/18:1)	C39 H76 N O7 P	701.53554	14.117	No results	Full match	No results	34033160.605	73001265.6832	160630128.352	119252997.231	28292567.7885	45436174.5585	180482479.937	3775475.15688	6236572.2688	2255669.74414	2465663.50635	9628770.09454	100314055.371	97032595.1493	2.89176059056703	1.53194811622	0.0188913651584139	0.836734693877551	2.44870073960426	up
Com_2899_neg	N-lactoyl-phenylalanine	C12 H15 N O4	237.09953	5.874	No results	No results	Full match	262459.779609	363561.430366	421107.447173	751803.75626	1329073.10329	1079167.92017	658276.734908	3525179.14822	2058934.89117	1690619.24473	912400.823263	987309.381115	1478398.82156	571613.382835	0.433468695934776	-1.20600028564	0.0230874521526795	0.836734693877551	1.05340091056084	down
Com_344_neg	Arachidic acid	C20 H40 O2	312.30236	14.946	Full match	No results	Full match	25333043.2677	25535798.3539	43522389.4264	191141689.475	52078521.7942	127705048.821	51179419.0425	158310890.088	186151160.496	158201657.198	206855116.109	274669495.548	223022846.535	33158632.9324	0.416404777539795	-1.26394147367	0.0260626611585446	0.836734693877551	1.22355619041939	down
Com_4532_neg	Cer-NDS (d18:0/22:1)	C40 H79 N O3	681.62698	16.866	No results	Invalid mass	No results	927275.044415	1970049.71425	1224888.89507	1291205.42641	2695049.71392	584798.689519	1432394.83402	250123.625874	307311.289372	230053.259887	172710.784172	324858.393388	2036172.22638	1579530.19444	2.06614133023412	1.04693894223	0.0284363714082682	0.775510204081633	1.3472274562884	up
Com_1562_neg	LPS 16:0	C22 H44 N O9 P	497.27481	13.948	No results	Full match	No results	3423734.35444	8848616.01969	2830872.17493	2298549.95928	7080838.41423	906160.450955	3621859.56807	6553499.29592	3964534.59948	13882430.1028	4346999.98447	8026920.26398	9558256.13188	19081077.4929	0.44349460458149	-1.17301154164	0.0301285232979083	0.857142857142857	1.19538199759648	down
Com_2231_neg	LPI 17:0	C26 H51 O12 P	586.3115	14.097	No results	Full match	No results	2420026.42081	2596280.45365	1517991.84915	871445.005022	1269218.84422	184068.231411	2722398.20342	2610281.25466	2005158.87377	3746865.4727	3738284.08189	2603749.49079	2696699.42666	11929095.041	0.394864515424777	-1.34057036933	0.037995353556056	0.877551020408163	1.4207837390641	down
Com_2902_neg	SM (d14:2/26:0)	C45 H89 N2 O6 P	844.66505	16.33	No results	Invalid mass	No results	917688.285665	1420808.864	4943852.30367	553929.3214	56730.7169845	221954.103289	7734261.57984	279621.218107	235265.578772	61696.3407703	80932.5946191	85568.9203755	345120.619261	218498.629658	12.1291634286022	3.60040814336	0.039712742819271	0.795918367346939	2.12436209031953	up
Com_233_neg	LPI 18:1	C27 H51 O12 P	598.31147	14.024	No results	Full match	No results	24835289.6912	46487612.7403	29271242.939	12465309.4711	33930311.8945	4124578.77604	35425880.9418	33393779.9871	23937709.9736	51063874.8374	48967487.2629	63730811.0541	56966212.0881	161493135.524	0.424386187562056	-1.23655039306	0.0401491682395214	0.836734693877551	1.32551454310173	down
Com_964_neg	LPS 22:5	C28 H46 N O9 P	571.28981	13.887	No results	Full match	Full match	5289828.89219	14901017.9831	4888797.81405	1916133.40466	10676769.6899	822927.347757	8001167.32089	18292260.0316	5966481.3254	23018654.7825	6309780.08469	11878610.0885	13691852.1679	36225431.9082	0.402976297093446	-1.31123311239	0.0402383230871232	0.836734693877551	1.39416888196931	down
Com_3468_neg	PG (20:1/22:6)	C48 H81 O10 P	848.55629	15.72	No results	Full match	No results	961482.658382	29488.8901096	23927.8012447	32370.1823374	31562.6737014	14906.7593197	222407.943759	9684.99984346	29426.2877875	5880.26770198	16829.5210786	12710.3370855	20239.8717037	13391.0774111	12.1682522189075	3.60505005701	0.0455958315691662	0.918367346938776	1.7843361449015	up
Com_1111_neg	PE (16:1e/16:0)	C37 H74 N O7 P	675.51989	16.79	No results	Full match	No results	16140427.9179	15383151.458	22690579.6638	9080847.46265	2337976.08579	68175118.7265	812695.468023	743365.177204	284625.093939	190229.307837	3575836.94059	6543584.80826	8870946.78681	2943128.02339	5.81472215623485	2.53971025732	0.0465002264522156	0.836734693877551	2.31132862176076	up
