# Supplementary material for: The DNA adenine methylase of Salmonella Enteritidis promotes their intracellular replication by inhibiting arachidonic acid metabolism pathway in macrophages
Source: Front Microbiol. 2023 Mar 2;14:1080851. doi: 10.3389/fmicb.2023.1080851 (PMC10018194; doi:10.3389/fmicb.2023.1080851)
Supplement: Supplementary file 2 [file Data_Sheet_2.zip › S1 Appendix. Non-targeted metabolomics raw data/3.MetExprQuantity/C50336_Ddam.vs.C50336_WT/C50336_Ddam.vs.C50336_WT_pos_Diff.xls]

ID	Name_des	Formula	Molecular Weight	RT [min]	mzCloud_Results	mzVault_Results	MassList_Results	pos_C50336_Ddam1	pos_C50336_Ddam2	pos_C50336_Ddam3	pos_C50336_Ddam4	pos_C50336_Ddam5	pos_C50336_Ddam6	pos_C50336_Ddam7	pos_C50336_WT1	pos_C50336_WT2	pos_C50336_WT3	pos_C50336_WT4	pos_C50336_WT5	pos_C50336_WT6	pos_C50336_WT7	FC	log2FC	Pvalue	ROC	VIP	Up.Down
Com_996_pos	Caprolactam	C6 H11 N O	113.08418	7.389	Full match	No results	No results	6946912.79603	7288581.31847	7140795.05252	6714776.98408	7902713.06424	9100326.42149	6868988.84983	177552944.845	179218538.918	187277049.434	191419525.142	112606689.37	172128299.484	134862824.916	0.0449871264846412	-4.47434397086	3.24234094964073e-11	1	3.06007537965129	down
Com_16481_pos	6-Dimethylaminopurine	C7 H9 N5	163.0858	6.891	No results	No results	Full match	183173.716791	191183.207288	261242.539365	300644.193109	301326.253758	278496.939376	998663.779915	31496.3357482	13336.8514188	10234.052514	9682.43420457	9816.8993282	10528.5019743	9696.41867609	26.5290747839222	4.72950245655	1.02320666841375e-07	1	3.16426172713332	up
Com_1917_pos	1-Phenyl-3-methyl-5-pyrazolone	C10 H10 N2 O	174.07936	4.857	Full match	Full match	No results	31121837.2013	41044410.0349	34379146.4395	24697807.5325	49890469.1703	44740897.2572	20784925.8908	3338733.07105	3464050.19127	5095599.76581	2575767.13087	3121688.30301	3493068.70642	8406629.54499	8.36260400761834	3.06395224899	1.48524312253058e-07	1	2.10813895167569	up
Com_2612_pos	Flavin mononucleotide (FMN)	C17 H21 N4 O9 P	456.10411	7.917	Full match	Full match	Full match	2295935.28776	1251049.94537	962470.325923	635832.978499	772155.083405	1347172.68306	3682497.68379	15157883.1179	18126118.6983	40840056.8478	27744777.1213	19030920.5643	40014516.5005	25324070.3155	0.0587801298150135	-4.08852764461	7.89422042081186e-07	1	2.87739581975049	down
Com_5547_pos	N,N-Dimethyldecylamine N-oxide	C12 H27 N O	201.20919	11.579	Full match	No results	No results	90643.1306641	97913.151775	125198.500995	128115.801544	111096.083099	128250.604027	118096.878208	1510975.49157	2999337.63467	3447551.73862	2476027.83537	3215597.05903	4277658.46582	10985178.4865	0.0276461371748389	-5.17677827416	2.86664513196317e-06	1	3.45377321032685	down
Com_6680_pos	2-oxa-4-azatetracyclo[6.3.1.1~6,10~.0~1,5~]tridecan-3-one	C11 H15 N O2	193.11018	1.461	Full match	No results	No results	1060653.39342	1239337.59921	726889.048584	1422304.59762	1611750.98992	2116597.00635	1981140.03437	4590312.50658	8508004.2395	5255694.89789	5728293.77498	4057563.16918	6170784.97118	7950599.36652	0.240377934068894	-2.05662362758	4.51194469829264e-06	1	1.45046403131351	down
Com_5631_pos	22(S)-Hydroxycholesterol	C27 H46 O2	402.3499	14.182	No results	No results	Full match	648543.390392	563067.858794	523443.702537	505806.448163	375683.059757	474220.854964	1045688.07855	2230954.69747	4259440.69429	8083417.80363	5890316.43491	6283757.30832	2948060.36405	2081286.26804	0.130170342989507	-2.9415273015	8.98433783109729e-06	1	1.90595792060364	down
Com_14177_pos	SM (d28:2/12:0)	C45 H89 N2 O6 P	784.64319	16.361	No results	Full match	No results	113944.58834	388482.582852	459700.775453	1642469.56733	496608.586428	128132.050515	278821.677126	5155.92791298	16407.297533	16980.9537552	21932.630976	24268.1551668	13106.2184157	48287.7667034	24.0056454280496	4.58530182044	2.16821762122189e-05	1	2.93632890299233	up
Com_10820_pos	SM (d28:1/12:1)	C45 H89 N2 O6 P	784.64179	16.396	No results	Invalid mass	No results	393390.524703	1022831.63239	2063916.37433	3217692.73523	2887265.5081	803493.874768	1885087.84873	130110.331204	19720.0663868	18559.0863751	22548.3247062	21118.4742483	27083.7137798	272853.759808	23.9723206430437	4.58329767088	2.18072984759429e-05	1	3.45221281068873	up
Com_289_pos	2-Amino-1,3-octadecanediol	C18 H39 N O2	301.29766	13.943	Full match	Full match	Full match	878323695.577	529905280.039	139137858.252	69431215.1533	157579671.31	42076776.8049	583044493.323	2952744.01449	2269479.8867	4215984.88481	5116527.98861	6154030.68733	3567069.02891	8477248.08493	73.2602446926041	6.19495861461	4.00252243518898e-05	1	3.90980973659658	up
Com_8841_pos	NVP-231	C25 H25 N3 O2 S	431.17097	11.963	Invalid mass	No results	No results	445860.171774	463720.846627	410998.208725	385357.087739	284067.577469	533466.980937	533452.803017	1934937.99204	2239264.3541	1191283.04987	971027.47304	1150703.34961	1311613.63169	808702.929066	0.318179885145686	-1.65208546135	4.39456261613595e-05	1	1.09269227958879	down
Com_7549_pos	LPC 22:6	C30 H50 N O7 P	567.33329	12.83	No results	Full match	No results	1151522.49852	2834739.99414	3734778.81056	6135455.51791	6184438.01681	4103060.02732	3347889.9944	580765.387835	696771.822106	592922.084075	440938.519758	580147.214396	832922.148527	1474103.49526	5.28835454867649	2.40281890311	7.79188669246561e-05	0.979591836734694	1.56756901894824	up
Com_13013_pos	Oxolamine	C14 H19 N3 O	245.14856	6.359	Invalid mass	No results	No results	78105.1225577	120099.141776	128250.619894	125069.921952	191443.039311	106043.31228	166396.76505	600110.671993	351320.762934	1986180.39052	364225.845089	1103141.06113	974963.487981	834050.351974	0.147313971214147	-2.76303383325	9.45661941020646e-05	1	1.75856118388808	down
Com_3237_pos	N1-tetrahydrofuran-2-ylmethyl-2-cyanoacetamide	C8 H12 N2 O2	168.08989	1.392	Full match	No results	Full match	22299819.9067	7551817.7489	11354606.5978	26181184.7787	12668345.0291	8236246.25554	19945304.2577	2535053.24681	4458558.13988	3091262.14374	6266237.64223	3849562.56369	3681600.05712	1674259.86033	4.23521147432082	2.0824340086	9.54222868925811e-05	1	1.48211826769488	up
Com_1596_pos	Pyridoxamine	C8 H12 N2 O2	168.08712	1.188	Invalid mass	No results	No results	2804570.31691	4133200.06245	7438278.47416	5000341.00808	8908765.9797	8021095.77786	4699042.85086	22629632.8783	23139536.1417	17014209.9861	15456208.8509	19371341.2223	11554183.4833	12523454.8545	0.336969161034415	-1.56931153095	0.000113952979325564	1	1.12199087596316	down
Com_4942_pos	SM (d26:2/12:0)	C43 H85 N2 O6 P	756.61428	14.252	No results	Full match	No results	5547327.80228	9957976.17283	13558666.0716	14586576.1276	9635051.33722	4254965.12205	10398847.0376	863081.443096	904355.856306	826597.495432	806464.168499	866644.578352	858019.142791	6470821.8804	5.85887375850491	2.55062336445	0.000124689771347233	0.959183673469388	1.99542242852872	up
Com_3623_pos	Propionylcarnitine	C10 H19 N O4	217.13116	2.764	Full match	Full match	Full match	1668640.67774	1086878.92499	1399982.17272	634986.357468	1606054.93776	1977748.36506	2556288.85909	4859856.59962	6354832.80854	3852309.16642	4961443.00778	5585265.59795	4989888.75855	3107870.20763	0.324239243921644	-1.62486937854	0.000161660695589986	1	1.14977524000921	down
Com_2700_pos	(R)-Lipoic Acid	C8 H14 O2 S2	206.04318	1.199	No results	No results	Full match	1444766.56405	2241995.94479	3809732.02861	1938260.07976	4113055.17631	4119628.54711	2003357.71373	8381962.42299	11241478.2723	7974473.56453	7307785.38787	9403629.92187	5613316.46706	7014316.99142	0.345483759726922	-1.53331019994	0.000165166225561306	1	1.11334493152641	down
Com_17103_pos	4-oxo-5-phenylpentanoic acid	C11 H12 O3	192.07584	10.738	Invalid mass	No results	No results	716937.185582	640578.556417	589767.107689	538935.168192	826534.790677	587182.171488	638283.878062	75130.695017	97704.0398229	86864.9035761	120219.983698	116055.308445	345989.942093	273973.849576	4.06672765064226	2.02386837653	0.000301765196927328	1	1.50838989260261	up
Com_1800_pos	SM (d28:1/13:0)	C46 H93 N2 O6 P	800.67424	15.458	No results	Full match	No results	15282724.4291	10437690.3425	33337165.9749	77730899.781	41063159.6955	35354694.4651	38552279.5142	10895479.4091	4943388.60786	671167.929872	321419.847373	338247.696453	339969.287761	636129.993391	13.8742064690251	3.79433335421	0.000338445477844041	0.979591836734694	3.32998591111913	up
Com_2229_pos	Acetyl-L-carnitine	C9 H17 N O4	203.11561	1.734	Full match	Full match	Full match	1744494.93162	2134226.82082	1382650.74673	3010176.12568	3024842.42152	6057830.25493	3561042.79029	11682320.9008	11898153.877	7696404.74858	8706338.97016	16683958.1355	6533117.9346	4252995.21038	0.310070334015279	-1.68933259221	0.000488709064683539	0.979591836734694	1.15729585251319	down
Com_9578_pos	PC (16:2e/26:4)	C50 H90 N O7 P	847.64424	15.538	No results	Full match	No results	1608498.05479	296921.450926	3696302.19464	4216160.67396	2412675.25034	740943.876156	2943305.72395	358778.923469	164110.044359	218509.671133	117853.950675	111427.021063	164254.505373	295330.954726	11.1271732420079	3.47601523045	0.000496552950838128	0.979591836734694	2.12844112799774	up
Com_895_pos	PC (16:1e/17:0)	C41 H82 N O7 P	731.58257	14.759	No results	Full match	No results	113287102.795	152463527.081	79432244.2159	230125845.77	77492615.1301	37028210.5891	52764166.5937	8563789.3827	1241097.17625	1252017.47733	973909.276085	5218019.16727	4124151.40178	47786025.6205	10.7374833376444	3.42458398749	0.000513961357520522	0.979591836734694	3.05674438124437	up
Com_16406_pos	1-allyl-4,5-diphenyl-2-(2-thienyl)-1H-imidazole	C22 H18 N2 S	342.12207	8.417	Invalid mass	No results	No results	812369.047312	293970.605789	401914.604971	287698.43763	248930.979666	668082.084935	1000491.43067	91940.4471517	116242.099536	156419.884699	93832.1527925	83717.702932	339668.040662	110397.15231	3.7425839249089	1.90403466811	0.000575711875346549	0.938775510204082	1.30921143920494	up
Com_4596_pos	SM (d26:0/14:0)	C45 H93 N2 O6 P	788.67554	15.668	No results	Full match	No results	112726.563274	42051.0339262	145454.06795	59136.7844848	235865.209969	783092.596437	657840.176277	358259.983799	9680564.97952	6906580.88143	2764109.22066	2122297.33639	1349209.49581	9095891.42218	0.0630842984316479	-3.98657522409	0.000686807752177807	0.959183673469388	2.74449591936475	down
Com_8442_pos	ACar 20:4	C27 H46 N O4	447.33403	13.633	No results	Invalid mass	No results	397058.918228	288749.394423	263683.901144	347671.758486	211973.272765	231068.308735	2376420.47749	1033882.20779	1361438.76489	2787084.58311	2468490.05347	3286153.96646	1670816.25451	5025540.26955	0.233456089423493	-2.09877687484	0.000810725411034398	0.938775510204082	1.71333393800633	down
Com_10978_pos	ethyl 3-cyano-6-methyl-2-(phenylthio)isonicotinate	C16 H14 N2 O2 S	298.07749	8.522	Full match	No results	No results	1982671.9109	990204.028515	1582073.3924	3111470.5187	1349413.58752	2162709.15733	1727037.28147	824588.41918	1000577.03608	521517.073744	231351.347784	369477.778066	900609.333557	297193.795095	3.11329309131979	1.63844140125	0.00083987189662413	0.979591836734694	1.1823271047329	up
Com_14323_pos	Gly-Tyr-Ala	C14 H19 N3 O5	309.13195	7.178	No results	No results	Full match	76939.1997347	143092.483111	98377.272873	101197.461793	117686.985611	196974.838406	97819.2545365	469770.50313	293827.940718	1139253.40005	147434.646746	363351.104938	454671.626386	551694.469248	0.243300174851375	-2.0391907378	0.000895278817884401	0.979591836734694	1.29743941846787	down
Com_209_pos	LPE 18:1	C23 H46 N O7 P	479.30086	13.036	No results	Full match	Full match	241039901.443	670644606.744	1423895811.95	1611993581.6	532145611.329	424116144.751	498406395.219	58322230.1833	32214496.5542	8402595.11222	9518624.75773	10029852.7646	124364992.891	315616013.693	9.67331030027332	3.27400967838	0.000952199437764407	0.979591836734694	2.88686775297937	up
Com_3194_pos	SM (d26:0/12:1)	C43 H87 N2 O6 P	758.62893	16.243	No results	Full match	No results	5465582.54039	320877.38266	5695962.32367	3746852.32195	1400778.39513	33337364.3019	4570538.34985	59183.8909379	274558.364534	5948.15415849	10780.1326048	8076.29672781	1292119.88373	138679.516845	30.4792635491449	4.92975613923	0.00100235649836113	0.979591836734694	4.06308891757965	up
Com_5091_pos	L-Alanyl-L-Lysine	C9 H19 N3 O3	217.14255	1.392	No results	No results	Full match	2533605.57748	1369251.15257	12936747.1423	2429699.463	3431242.37503	847382.337755	6992892.13726	208554.844732	1073418.31401	386077.615623	907730.719737	417139.133946	395390.625068	436142.267604	7.98566906877857	2.99741328701	0.00118948629333061	0.959183673469388	1.85114804095399	up
Com_556_pos	Hexadecanamide	C16 H33 N O	255.25589	13.528	Full match	No results	No results	93911471.6567	2965753.06999	3013070.16703	3126033.61996	3674584.93939	3807026.40727	4334114.81191	51563406.6925	53627984.9208	103584675.364	81577646.7176	89187855.4452	66934070.9443	98900731.1482	0.210555610270975	-2.24772677814	0.0012621198898635	0.897959183673469	2.55111376380291	down
Com_92_pos	SM (d14:1/28:1)	C47 H93 N2 O6 P	812.67656	14.048	No results	Full match	No results	53631737.6888	7643847.2927	8166780.09779	8418146.56984	38845478.7029	185422546.452	256721384.299	151741739.29	1320144317.55	1277452450.65	1516475751.43	560697930.855	545328019.205	237893770.637	0.0996214656762004	-3.32739955302	0.00147819795930648	0.938775510204082	2.78734508638261	down
Com_3168_pos	PC (20:0/20:1)	C48 H94 N O8 P	843.67141	15.331	No results	Full match	No results	4836006.88155	4704373.40011	4762435.23241	4360904.38361	9159073.07136	17611059.2022	23415399.0192	3759014.67482	5296158.39138	1375273.54899	1566708.00088	969449.603453	899540.341862	1013411.73088	4.62710378173243	2.2101094576	0.00149073693115248	0.918367346938776	1.54113398310288	up
Com_2111_pos	PC (16:0e/22:4)	C46 H86 N O7 P	795.61356	15.489	No results	Full match	No results	14699538.8148	8511180.22902	56288670.6462	19214921.2079	13632431.7314	7155752.92288	21153308.7298	3858085.50744	366610.855176	215311.952001	168455.957991	235737.731841	818081.161349	10980880.0471	8.45126629371727	3.0791675235	0.0015231734864829	0.959183673469388	3.06924269232215	up
Com_15285_pos	Milbemycin A3 oxime	C31 H43 N O7	1082.61911	8.777	Invalid mass	No results	No results	997405.6562	446422.080847	482790.55962	147580.60909	267199.565112	185980.635396	827865.203499	83932.0553822	99106.1186613	136126.822763	75288.6947437	76487.5086759	116328.224991	84948.7473195	4.99130259615425	2.31941636943	0.00157756852531451	1	1.45421417930804	up
Com_945_pos	SM (d28:1/13:1)	C46 H91 N2 O6 P	798.66095	15.468	No results	Full match	No results	85555593.9247	26380413.857	139266501.831	155269148.613	103976194.81	64593352.076	87624384.6227	15073602.6089	9735677.45284	630257.187372	280731.70414	230984.338287	615605.797003	19000712.3605	14.5424820472484	3.86220161804	0.00158169911455958	1	3.72980608610591	up
Com_11133_pos	(6E)-7-(2H-1,3-benzodioxol-5-yl)-1-(piperidin-1-yl)hept-6-en-1-one	C19 H25 N O3	315.18486	6.478	Full match	No results	No results	396801.578572	1062672.23608	1069119.55896	266668.814478	2712758.96984	301140.183968	334608.928553	102873.237087	126375.968137	110870.236519	92138.9440721	92396.5121498	144738.348436	115929.895464	7.82323854083994	2.96776595531	0.00182162098477781	1	1.67584128654419	up
Com_1330_pos	DAG (16:0/16:1)	C35 H66 O5	583.51714	13.129	No results	Invalid mass	No results	56501541.6728	80782194.6229	65379378.2025	129180994.107	61588512.8321	44053591.978	71765235.0289	7971637.41218	8930949.40379	8037569.74664	3519661.99958	9809704.74524	12694224.8838	82788293.0847	3.80742935648822	1.92881726902	0.00186734574474695	0.877551020408163	1.78339896130055	up
Com_2407_pos	octadec-9-ynoic acid	C18 H32 O2	280.23987	14.205	Full match	No results	Full match	23469553.1512	14793212.6908	4630582.2756	2604955.53029	6590882.6986	3938804.75159	4160202.38222	17846673.1289	34395962.1938	37804099.035	38465867.857	27479526.4022	28327948.0891	17990645.9827	0.297503724372103	-1.74902036563	0.00192229303805972	0.959183673469388	1.41381111496722	down
Com_1503_pos	SM (d14:1/26:0)	C45 H91 N2 O6 P	786.66062	16.533	No results	Full match	No results	1663568.96463	135463.427527	151842.418395	180691.166733	652511.57245	5104068.02109	11187952.255	3413870.45084	97749498.1937	73132996.78	53248397.2706	26882936.4847	65829179.971	3260273.72311	0.0589647184279515	-4.08400421452	0.00197994420684196	0.918367346938776	3.37104131445316	down
Com_1290_pos	SM (d27:1/14:0)	C46 H93 N2 O6 P	800.67521	15.57	No results	Full match	No results	15282724.4291	5519322.07198	14829639.8837	38606215.145	42817250.7453	67517096.3556	127893063.241	12017105.5155	15815867.4374	468945.604912	414959.972784	309319.359487	183152.978434	165680.72337	10.6371055600151	3.41103373047	0.00206893513222089	0.918367346938776	3.47793201930792	up
Com_5344_pos	PC (18:0e/22:6)	C48 H86 N O7 P	819.61272	14.572	No results	Full match	No results	4695626.46891	8131298.99559	8395258.48637	12664499.486	6139763.77103	4740824.6836	6948150.87915	1072566.93125	585952.683393	712191.738391	575113.386995	606372.637012	702012.815186	10797909.5644	3.43575679750231	1.78062791789	0.00236561967000748	0.877551020408163	1.87904390812954	up
Com_1090_pos	LPE 20:1	C25 H50 N O7 P	507.33223	12.668	No results	Full match	No results	25711228.8505	19504479.3045	66093365.8846	127673315.079	159464567.574	176856601.612	79818017.9609	25235601.8832	11840080.0683	1436502.75768	1262555.09794	1461795.15014	7361206.2184	33863343.7708	7.94461504709591	2.9899773161	0.00243212900966039	0.938775510204082	2.53686309094759	up
Com_3412_pos	Thiamine	C12 H16 N4 O S	264.10365	1.299	Full match	Full match	No results	446081.933766	224123.467641	484561.418795	205249.009891	724937.701064	358325.118787	214554.022968	921685.884672	3039942.38371	963355.730424	692816.457194	1100458.87827	914527.246134	497413.380715	0.326908647465319	-1.61304055476	0.00267226357653955	0.959183673469388	1.04062949001867	down
Com_9784_pos	PC (18:0/18:0)	C44 H88 N O8 P	789.62346	16.181	No results	Full match	No results	447617.596737	239138.360535	701893.671538	1341130.31502	3619852.97837	4348442.13145	2572528.24915	336246.897399	1057555.73903	88743.9396707	90151.29352	96270.5717669	110483.157101	60675.5232291	7.21178615661049	2.85035661871	0.00312925153982098	0.918367346938776	2.04886884005559	up
Com_2480_pos	2-Arachidonoyl glycerol	C23 H38 O4	378.2764	14.752	Full match	No results	No results	2595862.2903	4158975.69254	2244259.21159	1267799.81116	1498016.22012	1297440.89471	2153182.31529	2541530.80277	6842225.79657	7482431.20498	8845062.81096	7299038.5192	3243242.32384	22193066.8923	0.260332283915521	-1.94157386284	0.00319318015492795	0.938775510204082	1.18998893403896	down
Com_3000_pos	SM (d14:3/28:0)	C47 H91 N2 O6 P	810.6608	16.881	No results	Full match	No results	5844513.17653	17570719.0946	24488765.5897	33616719.4158	18350247.3906	4978479.65349	4518258.72005	750093.616335	398821.598747	316167.574605	318474.930896	307245.864481	1978365.56869	20346009.8507	4.47949626012647	2.16333650374	0.00321170626103591	0.897959183673469	2.6319070477665	up
Com_9527_pos	Oxohongdenafil	C25 H32 N6 O4	480.25429	8.856	Invalid mass	No results	No results	1939631.25445	85747.6188942	100567.16042	100863.094808	98253.1232922	166683.127196	95886.483448	734690.474618	1678292.42024	1141324.59762	1199186.88487	836024.05254	545322.893806	1763670.37703	0.327610056242774	-1.60994845259	0.00351598807543328	0.857142857142857	1.84378228380591	down
Com_658_pos	PE (18:1/18:1)	C41 H78 N O8 P	743.54656	14.468	No results	Full match	No results	85038348.3373	134710233.7	346893836.557	142676055.556	51230516.0651	54128440.5883	64575515.7321	5054700.87149	1434032.37449	951971.308257	507404.48326	2133730.05788	40339314.9415	74328323.6296	7.04814932280935	2.81724448967	0.00362276646017515	0.938775510204082	3.1717530902729	up
Com_920_pos	PC (14:0e/19:1)	C41 H82 N O7 P	731.58193	14.985	No results	Full match	No results	97542737.0485	147379476.243	80402178.1516	90822072.2327	199452031.445	109655594.103	124875143.79	31194579.368	1413307.90537	1419927.72084	2441879.51087	2285463.61265	9541557.55449	115327522.27	5.19561920474156	2.37729569723	0.0037442478660391	0.918367346938776	2.88934010863317	up
Com_568_pos	SM (d14:0/20:2)	C39 H77 N2 O6 P	700.55141	14.659	No results	Full match	No results	294848518.093	208204703.448	380156087.724	251745172.598	109001812.712	267808794.836	28575627.7368	10230230.0091	5061937.23403	1604707.98613	6637190.91546	10568200.3392	104815172.793	111540674.337	6.15009310308161	2.62060825083	0.00389412709047039	0.938775510204082	2.57549786212569	up
Com_7304_pos	LPE 17:1	C22 H44 N O7 P	465.28521	13.387	No results	Full match	No results	1319859.01189	2667881.90664	5244529.51671	7272854.2753	5334708.81807	6693459.48314	3920323.33998	3050007.15479	1687011.29551	863905.995571	576289.785549	734583.483357	1739437.64072	1915605.16068	3.07126962899138	1.61883517312	0.00398314579710792	0.897959183673469	1.14316012341829	up
Com_1432_pos	PC (22:3e/13:0)	C43 H82 N O7 P	755.58321	15.427	No results	Full match	No results	18826491.2378	5491744.40102	8328459.10455	41743341.1558	102978512.658	20236397.8535	14988678.5507	4465424.61192	2029121.95986	443417.536635	3735114.72535	190957.079206	7134177.44033	5602621.65439	9.00788573336877	3.17118852669	0.00437669006046638	0.959183673469388	2.25353842138058	up
Com_1035_pos	PC (14:1e/24:4)	C46 H84 N O7 P	793.5975	14.688	No results	Full match	No results	2121765.28174	3845609.85574	4496010.91624	9262499.7345	1919702.41997	3453930.3348	5412900.96854	23839442.0726	73831735.4422	66595661.7179	91561357.6172	172433595.281	10607151.6094	3299744.0698	0.0690062873123081	-3.85712837483	0.00463894687392146	0.897959183673469	2.19112283792635	down
Com_10392_pos	AL 8810 Methyl ester	C25 H33 F O4	866.53141	10.119	Invalid mass	No results	No results	79463.2962693	82308.3380419	100069.844819	110016.154181	108561.418333	123318.334559	106279.853213	658107.674115	261168.826727	1296049.16527	141114.923421	319447.56483	438867.496635	158916.530347	0.216887091952037	-2.2049839014	0.00498545603072385	1	1.2270621041751	down
Com_222_pos	2,4-dihydroxyheptadec-16-en-1-yl acetate	C19 H36 O4	328.26066	14.642	Full match	No results	No results	35827053.2785	215337248.49	31933682.0816	39075971.1037	18082745.928	4643708.8691	34093733.8012	63141926.151	245638848.385	347351515.888	160952196.066	204853204.848	89696557.7471	706519336.7	0.208450015727602	-2.26222661389	0.00507839553248936	0.918367346938776	1.81515282132442	down
Com_546_pos	SM (d19:1/15:1)	C39 H77 N2 O6 P	339.28451	14.689	No results	Invalid mass	No results	308213753.891	221346903.454	390578822.58	259389125.289	117505651.138	266101399.316	42749065.742	75978540.6705	11769707.5568	13799240.5562	22895917.8692	28685234.9595	108817899.535	126526977.3	4.13383318335061	2.04748017144	0.00519872985910912	0.918367346938776	1.62523990315528	up
Com_5684_pos	PC (20:1/20:2)	C48 H90 N O8 P	839.63933	15.101	No results	Full match	No results	1458376.62844	1628452.23818	1114484.62811	3514426.12154	1317296.28769	4149606.0706	158662.21814	343550.714485	167206.783983	147642.265135	302688.277529	170176.488902	243770.352455	680983.842663	6.4889020851275	2.69797439651	0.00526036284305165	0.877551020408163	1.61140260278835	up
Com_6042_pos	SM (d21:1/21:0)	C47 H95 N2 O6 P	814.69219	13.389	No results	Full match	No results	129862.062998	502739.662048	1404145.3118	1830111.35042	4507834.19418	11317573.4198	4160637.30339	607087.944507	164676.040436	134473.051061	120429.347086	132917.892389	117772.579173	134431.966022	16.8955179098588	4.07856866998	0.00553835502718591	0.877551020408163	2.24543985677051	up
Com_816_pos	Isoleucine	C6 H13 N O2	131.09456	1.386	No results	No results	Full match	575649.142598	2091796.08587	1416934.71443	2822818.58292	2472607.13257	3550569.68811	1695160.01808	28466612.2636	10247564.624	3454995.00826	8100327.03614	242667853.159	99746251.9757	5741063.71005	0.0367084082574253	-4.76774563183	0.00625092217577876	0.979591836734694	2.39593135933818	down
Com_2275_pos	3-Acetyl-2,5-dimethylfuran	C8 H10 O2	138.06798	9.387	Full match	No results	No results	23798260.3411	1057746.59252	1180212.06392	1447639.49224	1168100.30146	1385031.95057	30280483.8434	17632570.9676	42735586.7058	34837646.0399	27121010.2433	28415974.7297	33417454.3904	29216346.6448	0.282680844529086	-1.82275397061	0.00651685964783156	0.897959183673469	2.22287116733155	down
Com_488_pos	PC (14:0e/18:0)	C40 H82 N O7 P	719.58239	15.66	No results	Full match	No results	30944250.1986	114867706.834	420457025.311	341838501.922	163950212.103	28978640.322	536433450.065	37902925.3293	11837957.3177	8641391.58743	5900054.40656	10252646.4737	8074294.40697	212695754.811	5.54501160437757	2.4711904796	0.00691111184529922	0.877551020408163	2.12836658531407	up
Com_3067_pos	SM (d19:0/20:1)	C44 H89 N2 O6 P	772.64599	15.501	No results	Full match	No results	508173.570038	420456.668883	687676.21781	337646.738367	1118809.32692	4370547.54457	24326696.0869	18907846.5124	39096311.8374	8237376.76175	10455494.8326	3254741.63381	17124034.247	15109510.2737	0.28319219714591	-1.8201465798	0.00704227645848995	0.857142857142857	2.29734135076052	down
Com_578_pos	SM (d14:0/22:0)	C41 H85 N2 O6 P	732.61492	15.396	No results	Full match	No results	207291560.975	187349962.99	420727011.26	376295961.552	393594980.752	167796823.814	230866858.973	175003254.341	142738437.668	44908601.3452	34397574.9317	71254551.6076	72707729.7505	249486567.105	2.50971714148933	1.32752477391	0.00717520265133129	0.897959183673469	1.1111531353913	up
Com_8796_pos	LPE 16:2	C21 H40 N O7 P	449.25354	13.179	No results	Full match	No results	983637.204527	2782088.80906	4705689.36852	3400436.36505	1971280.27312	3251237.87856	346521.20154	393430.680587	704075.029774	289669.908843	752598.453741	482802.374844	523856.90535	583273.917407	4.67620910576818	2.22533944422	0.00719663727554153	0.877551020408163	1.28558889587392	up
Com_1286_pos	PC (18:3e/21:2)	C47 H86 N O7 P	807.61372	15.578	No results	Full match	No results	31323301.4966	20648054.2667	90817336.011	117136638.034	71728153.0211	10485978.6447	128370369.534	26814153.1779	8325789.39814	1719125.0146	1544887.52184	3709804.19687	9048187.03407	39948041.3953	5.16419596452368	2.36854374729	0.00762534862395503	0.897959183673469	2.00353577872522	up
Com_4055_pos	Cer-NS (d17:1/16:0)	C33 H65 N O3	523.49675	14.979	No results	Full match	No results	151850.305446	172204.804295	612166.385658	283950.226899	124300.243538	140784.992658	187874.446525	853759.073139	269060.076105	2156510.31006	4436924.46786	2696215.7136	5432502.88243	223996.493713	0.104121888794397	-3.26365470698	0.00779875129079399	0.918367346938776	1.81121867972864	down
Com_6859_pos	PC (18:5e/2:0)	C28 H48 N O7 P	541.31665	13.157	No results	Full match	No results	1904770.0183	4043189.8768	7643993.99726	7385800.85489	3285245.25339	6317920.0809	381358.957995	588346.021601	520318.841501	428245.667882	1263155.99093	462640.943557	1110874.02014	979131.981295	5.78440808217443	2.53216933607	0.00815265805520812	0.857142857142857	1.46932969961201	up
Com_7546_pos	Lysops 22:6	C28 H44 N O9 P	569.27472	15.127	No results	No results	Full match	629904.432817	762113.146494	572534.75745	250229.024422	235746.982435	480704.216274	176365.18555	702371.432094	365144.590747	2564977.88324	1039046.69924	2792011.03212	1822604.87501	6353729.18529	0.198696960163261	-2.33135829372	0.00843535491799941	0.897959183673469	1.40932061503687	down
Com_3456_pos	Dioctyldimethylammonium chloride	C18 H39 N	269.30733	13.665	Full match	No results	No results	444019.559428	365723.156261	253090.57346	333704.273751	203457.385642	221785.291072	303632.906814	308077.112028	972608.190673	626416.069604	946501.697622	622567.208829	603143.368952	3060800.7329	0.297672142648087	-1.74820388018	0.00851770843991309	0.938775510204082	1.0361483190067	down
Com_1489_pos	SM (d20:3/22:0)	C47 H91 N2 O6 P	810.6601	15.209	No results	Full match	No results	2788466.5698	1269091.55968	2407572.70084	4487443.1634	3205759.46466	9870366.2115	3151461.10609	5621419.23037	64588533.5311	32750157.5986	103140321.57	17783798.1467	15763653.4998	3063740.37719	0.111985410229665	-3.15861730868	0.00853679398001691	0.897959183673469	1.779123490498	down
Com_592_pos	PC (19:1/19:1)	C46 H88 N O8 P	813.62422	14.682	No results	Full match	No results	14386993.8808	7172719.5926	9557936.46983	31337361.2521	20991888.7481	86206764.8815	28623471.511	73740582.2351	275741660.098	58126645.0629	80178849.5805	29035983.2682	63423568.3801	64965888.6079	0.307304846417326	-1.70225757544	0.00912077464759792	0.857142857142857	1.2762869440889	down
Com_1549_pos	PC (18:4e/2:0)	C28 H50 N O7 P	543.33164	14.305	No results	Full match	No results	24439635.631	7159865.36189	36970095.0193	12706958.0539	16356287.4635	7191158.10494	14534696.5049	30542484.8841	15443014.038	45459512.4423	28006926.7434	71481530.144	38196393.4652	93897321.805	0.369500470016329	-1.43635189536	0.00912730853138083	0.897959183673469	1.04991206848924	down
Com_814_pos	L-Cysteine-glutathione gisulfide	C13 H22 N4 O8 S2	426.08689	1.389	No results	No results	Full match	4484831.92109	9680378.67176	10660579.8217	31257199.8844	49497661.1275	40242506.1056	7761053.71335	39168863.3555	182905528.547	30244262.7464	100122816.972	75899177.1741	26424951.8004	68960183.2172	0.293253103040571	-1.76978172076	0.00986951936487684	0.836734693877551	1.372785020873	down
Com_17032_pos	PC (18:5e/20:5)	C46 H74 N O7 P	783.51946	16.472	No results	Full match	No results	7145.57134895	3975.31412698	5735.75277818	8793.13649963	6967.23261107	14057.5391523	20834.5260003	31009.9067327	196006.285474	853955.433715	605921.836087	12589.0976554	17544.9000098	51687.8720891	0.0381684216250441	-4.71147666161	0.0100008235223906	0.938775510204082	2.28489959682526	down
Com_9110_pos	PC (20:0/22:6)	C50 H88 N O8 P	861.62431	15.57	No results	Full match	No results	1185435.42267	430789.49287	1185043.18996	3838303.26925	1571312.07834	362740.062019	4391080.78962	760724.918924	476104.028793	204002.757331	93943.1277171	90600.0836922	371213.593261	661303.525003	4.87781449937204	2.28623489427	0.0101321313912871	0.857142857142857	1.48578991226249	up
Com_2201_pos	17(S)-HETE	C20 H32 O3	320.23421	14.464	Full match	No results	Full match	6529234.2799	4347825.86814	4621955.21451	1462858.94222	1350129.40253	2284701.12613	3390356.74565	5554514.99962	26218852.889	36448620.323	30420479.2942	9641441.85318	4968402.31759	3509239.67674	0.205436304169111	-2.28323694139	0.0102443432569737	0.897959183673469	1.40235505718574	down
Com_1601_pos	PC (14:1e/4:0)	C26 H52 N O7 P	521.34781	13.378	No results	Full match	Full match	11857314.1529	40106352.0084	65848044.1092	95180353.2288	75526295.5106	50670755.0332	62733552.9814	38263849.7055	4542085.65059	10387599.4022	15296375.7654	28376035.2785	21864430.7873	17247618.6379	2.95579197466754	1.56354473779	0.0111389248075884	0.897959183673469	1.07760081030077	up
Com_3783_pos	L-Ergothioneine	C9 H15 N3 O2 S	229.08808	1.403	Full match	Full match	Full match	557074.801757	1342295.00763	636778.915173	2807456.63859	1572095.42373	1446732.20356	1698484.49023	3617349.4587	4834070.95511	1508294.18302	2600142.47895	20650349.2423	8630548.15457	2313732.86121	0.22785719160541	-2.13379818941	0.0112174929488395	0.897959183673469	1.22818211029687	down
Com_6935_pos	PE (18:5e/6:0)	C29 H50 N O7 P	555.33211	13.552	No results	Full match	No results	787166.9791	2756325.5842	7037252.23045	7988853.05861	4837651.5992	4785087.777	6047978.44611	3173261.7572	769310.979776	1066649.23596	910921.20341	906876.081388	2277642.65235	1442552.85433	3.24638460858841	1.69883393027	0.0112257595935713	0.857142857142857	1.08862278364497	up
Com_6918_pos	LPE 15:0	C20 H42 N O7 P	439.26923	14.46	No results	Full match	No results	699055.650143	2463981.5929	532646.848676	394036.773562	268284.201254	367298.79201	474010.93018	900181.231257	844528.38775	2156507.29262	1336132.42459	1688559.4341	1417023.48967	4169991.19379	0.415515591374899	-1.26702548269	0.0119920379255518	0.877551020408163	1.01638443251734	down
Com_6197_pos	PC (5:0/7:0)	C20 H40 N O8 P	453.24868	12.277	No results	Full match	No results	3276467.34844	7662253.9939	9269218.96384	1048310.98702	4967013.21986	1281644.74316	2064748.27371	1005558.67421	365774.637184	2037272.76262	307780.668699	1321575.86109	1705263.12085	926130.481092	3.85555928511702	1.9469401518	0.0120910255609241	0.877551020408163	1.23795256471976	up
Com_949_pos	PC (14:0e/21:2)	C43 H84 N O7 P	757.59761	15.4	No results	Full match	No results	71719852.0288	39099444.9556	198801918.349	177572208.497	188308199.895	72591073.7842	172671707.44	75160554.6738	30059914.9068	7997366.27765	3336439.49751	11607355.273	27384166.9749	121420141.414	3.32446801298152	1.73312349657	0.0134548173482193	0.877551020408163	1.75012744264243	up
Com_11778_pos	SM (d15:1/28:1)	C48 H95 N2 O6 P	826.69162	16.317	No results	Full match	No results	51425.1865445	44511.2679411	78624.4900463	72598.2313595	83984.8341606	88602.211344	348256.607284	35858.6085955	1751982.94644	895472.788433	958206.117526	780925.601866	536583.838324	201350.656832	0.148826781289789	-2.74829393298	0.014192588247882	0.836734693877551	1.67853480377505	down
Com_1943_pos	PE (15:0/15:1)	C35 H68 N O8 P	661.46822	14.09	No results	Full match	No results	42085817.1081	17546147.3146	64433144.909	34841821.8772	8943419.27661	38255771.8989	1810112.47845	1110193.18034	1185205.00343	1084512.95669	974127.204406	1399502.84905	30389279.019	12651005.7714	4.26111768586647	2.0912318972	0.0148764416999322	0.897959183673469	2.02048345928265	up
Com_2279_pos	PC (14:0e/17:0)	C39 H80 N O7 P	705.56642	16.881	No results	Full match	No results	23082143.1159	46889161.2516	49265431.3177	10669774.2025	11138459.8898	7267184.67838	5374388.46157	1833487.23027	977514.723336	436296.425823	213919.240161	16534455.8131	6023906.00456	8040239.14845	4.51225371417496	2.17384818961	0.014904334943131	0.857142857142857	2.02293721666302	up
Com_4249_pos	Methyl palmitate	C17 H34 O2	270.25541	15.851	Full match	No results	No results	2896322.3401	7300899.5018	15779052.6788	1804747.46069	16740717.8737	611552.831696	7485477.36457	734567.298085	252303.346122	2479414.86041	437602.965317	2465803.86895	1029283.87983	1158026.57509	6.14920566456476	2.62040005959	0.015262770976348	0.857142857142857	1.6204034009643	up
Com_693_pos	Glycocholic Acid	C26 H43 N O6	465.30831	14.206	No results	No results	Full match	9626535.48058	27912165.6924	10937310.9309	4791508.56299	4350199.74128	1241660.88201	8366730.40177	15704032.2166	11861501.1869	27078458.4688	24397943.3082	26265327.7805	17668458.7577	50170560.3631	0.388261941773432	-1.36489779662	0.0165297646190536	0.877551020408163	1.18743340304258	down
Com_264_pos	SM (d14:0/18:1)	C37 H75 N2 O6 P	674.53588	14.334	No results	Full match	No results	514547274.168	325055434.999	586626392.386	371665504.358	104772374.961	342510826.916	11849794.1432	9128952.3192	7538980.48602	1918892.2674	7827790.88238	8124468.86828	365623643.025	147915860.154	4.11807293942636	2.04196938325	0.0166158390810683	0.877551020408163	2.53123458051106	up
Com_11072_pos	Juglalin	C20 H18 O10	440.07117	11.329	Invalid mass	No results	No results	2293221.11185	2290387.72334	2582276.44563	291703.516262	611186.378028	271796.877186	2638749.84393	194179.463386	216122.474309	202923.901606	162338.197862	167830.148277	183069.383727	1817504.46632	3.72942972338005	1.89895504116	0.0171326620229796	0.938775510204082	1.38506238326586	up
Com_13279_pos	3-[(4-hydroxyphenyl)methyl]-octahydropyrrolo[1,2-a]pyrazine-1,4-dione	C14 H16 N2 O3	260.11926	7.085	Invalid mass	No results	No results	333889.424384	48102.8824486	149144.861137	203628.088735	127531.901933	226874.177722	52729.998794	272915.736746	228971.344281	535762.867969	583875.866854	206886.286545	235890.691971	1793224.75647	0.296018970728058	-1.75623845924	0.0181814272144505	0.897959183673469	1.19081087249411	down
Com_11831_pos	PC (14:0e/26:1)	C48 H96 N O7 P	829.69133	16.337	No results	Full match	No results	42099.3053678	39713.6091408	58891.7881161	101778.272753	95906.0537698	101178.844135	140135.399162	40948.5555154	181902.834501	930121.392623	2497272.49374	731073.459345	619953.869483	171466.750658	0.112068912149453	-3.15754196401	0.0183034773165429	0.877551020408163	1.65380900605289	down
Com_8544_pos	11(Z),14(Z),17(Z)-Eicosatrienoic acid	C20 H34 O2	306.25545	15.618	Full match	No results	Full match	2709880.36497	1989929.13281	4976739.18868	698029.094139	1800334.65551	147977.012189	1689873.36261	91230.7546739	117530.020733	337693.899285	276894.265175	217083.133857	379539.79276	1968756.52998	4.13510944858554	2.04792551533	0.0193444958118168	0.836734693877551	1.50122475705434	up
Com_11409_pos	3,4-dihydroxy-4-(4-methoxyphenyl)-1,2,3,4-tetrahydroquinolin-2-one	C16 H15 N O4	267.08818	6.21	Invalid mass	Invalid mass	No results	692102.109016	106526.287112	118933.479319	1117086.15591	122270.786069	923559.441127	281861.136127	1782639.93602	1859713.24213	714430.958435	1365309.12064	717389.936466	1006734.80629	741088.584631	0.410677108513256	-1.28392356236	0.0194956050419202	0.857142857142857	1.23343395885075	down
Com_2340_pos	PC (14:1e/24:0)	C46 H92 N O7 P	801.65963	16.798	No results	Full match	No results	281595.728519	359315.929493	594515.860083	589792.298934	1077570.9558	1063326.18804	12024542.2071	2800787.82207	14185680.8319	10247813.2407	10058365.43	6574867.69465	1377692.81487	1149613.72998	0.344664741211514	-1.5367343746	0.0211034558276308	0.877551020408163	1.6425323755029	down
Com_5486_pos	Monolaurin	C15 H30 O4	256.20321	13.873	Invalid mass	No results	No results	2816166.09791	4245550.91343	3192435.87311	960048.769616	1099062.49678	423417.726173	4862810.59216	4546098.28847	4973818.13697	5686392.56694	8704706.77249	8067754.59578	2888185.70125	4327599.84863	0.449029005695424	-1.15511945388	0.0244028788906321	0.897959183673469	1.00342820223961	down
Com_11186_pos	Limonin	C26 H30 O8	452.18077	11.043	Invalid mass	No results	No results	106337.771674	217567.684945	614124.940661	2993037.00986	509616.301147	612504.087037	164097.762404	122441.811193	145903.290442	125138.332398	108830.48749	106677.273641	119425.438887	116236.438817	6.17683842670794	2.62686859327	0.0249648374460098	0.857142857142857	1.20335715575365	up
Com_5894_pos	3-(3,4,5-trimethoxyphenyl)propanoic acid	C12 H16 O5	222.08651	10.698	Invalid mass	No results	No results	526831.412288	310336.537491	524671.431288	369809.460203	348565.648845	493238.233436	397018.519444	1368933.90948	642343.623356	640159.295492	652198.554283	9669075.63584	4545599.90197	752070.039698	0.162583979473609	-2.62074298921	0.0251136280179265	1	1.23398329031755	down
Com_1200_pos	SM (d17:0/24:2)	C46 H91 N2 O6 P	798.66129	15.569	No results	Full match	No results	55171427.3671	6878525.15382	42665420.9927	62139367.7637	74007969.7909	79595610.253	144399343.273	47486225.8783	33425199.0219	263221.898919	224453.359573	196149.220399	3665896.9087	29521536.4763	4.04989370695949	2.01788404369	0.025486549209055	0.918367346938776	2.98879461863372	up
Com_1345_pos	SM (d19:1/18:0)	C42 H85 N2 O6 P	744.6144	15.525	No results	Full match	No results	95354216.077	20838562.7419	27269882.7823	15480966.5307	56826558.8993	123612680.096	84367728.4235	31674721.2649	63458686.5513	569457.94302	643965.823394	7653479.97464	16042359.0907	2609098.43122	3.45490814141589	1.78864735296	0.0255575895109724	0.836734693877551	2.02012834600656	up
Com_2554_pos	SM (d25:1/15:1)	C45 H89 N2 O6 P	784.64458	16.493	No results	Full match	No results	7871818.4223	6687030.83735	6745530.14848	23520000.4927	26512528.9328	19936013.8442	41198258.094	10409789.1787	4153720.42061	2578813.1106	1381659.07089	18321449.6246	1049837.64236	8217878.24974	2.87274212530299	1.52242849366	0.0256645983773073	0.816326530612245	1.23406113697701	up
Com_725_pos	SM (d15:0/27:1)	C47 H95 N2 O6 P	814.69195	14.917	No results	Full match	No results	67910350.2864	18458187.539	11506982.1788	5985334.61993	18020894.354	128837905.175	294211557.86	132442975.344	35294268.1654	382867.304946	1010188.07242	406996.695152	437418.871681	1531318.39446	3.17732970067529	1.66781480137	0.0292973041786624	0.795918367346939	2.57251894429804	up
Com_7101_pos	PC (14:0/15:0)	C37 H74 N O8 P	691.5147	14.94	No results	Full match	No results	5152272.11885	6701276.88202	6537634.65263	1973357.88776	1127226.29579	5085147.13702	175625.791815	644414.656603	114524.623669	137775.447346	352655.932013	153339.239734	2163444.03206	2233110.83371	4.61309180548549	2.20573400387	0.0293235173713445	0.836734693877551	1.75997775773868	up
Com_5831_pos	PC (18:1e/13:0)	C39 H78 N O7 P	703.54631	15.314	No results	Invalid mass	No results	8196442.36155	3644741.69034	10042963.2575	3741570.23102	1194410.42975	2040791.09893	2186937.15919	1319832.53283	409189.922445	278647.539497	1361587.7134	543347.53671	1248394.21609	7061828.51891	2.54015325089929	1.34491553938	0.0293372532727589	0.836734693877551	1.28676600963671	up
Com_7378_pos	PC (19:0/20:4)	C47 H86 N O8 P	823.60775	15.341	No results	Full match	No results	3299025.69982	598092.682341	6513483.18766	6022716.15416	6419012.37076	3204211.64902	4989065.59455	1538250.65182	1183915.81837	567128.050881	1033848.95661	662693.45301	2050860.19011	4303778.18745	2.73759313383656	1.45290804652	0.0301469193158424	0.836734693877551	1.08072789856918	up
Com_3573_pos	PC (18:0e/20:1)	C46 H92 N O7 P	801.65951	16.321	No results	Full match	No results	1329050.13967	1017961.33216	350910.694939	4240202.74448	9142477.86879	17507937.4171	23508843.5475	1811129.91511	11927422.9167	105587.971026	132071.267526	114442.378958	116406.212548	315181.068833	3.93171968924958	1.97516046884	0.0311624808920396	0.836734693877551	2.16157868593875	up
Com_2603_pos	4-oxododecanedioic acid	C12 H20 O5	244.1308	9.769	Full match	No results	No results	3343297.75103	37234432.0001	10159643.1582	3212339.89875	11179577.3002	10079197.1345	4379409.23548	392956.205536	327045.221559	630108.750386	1924922.2092	1106982.10619	8751694.63517	14852034.5464	2.84387284483516	1.50785696066	0.0325872723810282	0.816326530612245	1.59302561464057	up
Com_12978_pos	2-({2-[(3-methyl-5-cinnolinyl)amino]-2-oxoethyl}sulfanyl)acetic acid	C13 H13 N3 O3 S	291.07162	10.505	Invalid mass	No results	No results	1446752.53075	511842.890469	1920935.99449	1736352.07745	1307816.88402	1814592.87097	1932687.97484	141654.802098	1627913.48916	99963.8496334	1133561.84724	881972.143134	810657.482216	157891.947011	2.19856333695832	1.1365610948	0.0370244898297858	0.877551020408163	1.22435696893649	up
Com_598_pos	N-Acetylneuraminic acid	C11 H19 N O9	309.10531	1.402	Full match	Full match	No results	6131324.66508	20103288.3081	10441720.9932	45751616.6723	38163110.0687	97976371.8089	62709176.2151	74431426.1486	355567404.763	49905209.5885	210620317.69	45405382.2454	33499219.1954	115084980.226	0.318001329381972	-1.65289529828	0.0377668026467773	0.795918367346939	1.15634785883259	down
Com_750_pos	SM (d26:1/16:0)	C47 H95 N2 O6 P	814.69199	15.467	No results	Full match	No results	92375651.1923	12988531.2655	15328621.5482	34995781.5773	29046685.6779	13282826.035	21990585.5539	10077284.9355	46457311.6441	292388417.841	191356384.947	69793332.1029	99950987.7638	97002186.6714	0.272616630073592	-1.87505452323	0.0394189500493062	0.816326530612245	1.15094772200442	down
Com_5023_pos	Adenosine 3'5'-cyclic monophosphate	C10 H12 N5 O6 P	329.05204	2.004	Full match	Full match	Full match	10587493.1571	805419.760887	3317060.66426	7655231.81516	2826772.23789	2148495.20795	5592606.24369	592586.042367	2551011.98637	548772.619335	6855463.26162	1160959.04163	674255.774413	702330.008264	2.5167845544561	1.33158172205	0.0409304011078631	0.836734693877551	1.21195548004722	up
Com_4459_pos	D-Panthenol	C9 H19 N O4	227.11308	6.243	Invalid mass	No results	No results	959185.816211	1036461.3164	550136.308256	2423185.79742	848666.240047	1735036.22166	2836967.85511	1620110.34011	3907769.60981	1813447.56964	1498437.56399	3452840.48743	2844245.10584	15934752.186	0.334377328423444	-1.5804510623	0.0410804293750008	0.836734693877551	1.03080348469921	down
Com_9814_pos	tert-Butyl N-[1-(aminocarbonyl)-3-methylbutyl]carbamate	C11 H22 N2 O3	230.16276	6.616	Full match	No results	No results	1989706.39778	86836.8107991	162123.941872	91925.2926228	108350.474261	111531.639244	975468.237155	804418.685587	3232347.21384	417200.065232	2899988.78242	1243524.5156	458032.581736	280189.990744	0.377683740975415	-1.4047494168	0.0416515563877987	0.816326530612245	1.37125064501693	down
Com_9909_pos	SM (d24:2/18:2)	C47 H89 N2 O6 P	385.34529	15.607	No results	Invalid mass	No results	282179.57231	383407.356939	1485942.05266	1184912.33327	363279.477959	196458.663073	1060927.64918	202756.852813	376470.189444	151614.88859	122196.628675	66191.6682464	207956.899015	828568.301002	2.53462525782387	1.34177246177	0.043461263990399	0.816326530612245	1.01379711316529	up
Com_7796_pos	PC (18:1e/11:0)	C37 H74 N O7 P	675.51922	14.974	No results	Full match	No results	2386278.58674	5208158.02187	3729406.02759	1407368.92088	587191.201968	2146430.6038	588109.00677	514959.797844	313144.157052	320962.69713	656467.436878	312541.853039	1103839.22552	3250041.24492	2.48038480897421	1.31056395889	0.0457223554540489	0.816326530612245	1.04220461034243	up
Com_235_pos	N-[2-chloro-6-(trifluoromethoxy)phenyl]-2,2-dimethylpropanamide	C12 H13 Cl F3 N O2	295.05786	1.283	Full match	No results	No results	34123013.9225	101596678.126	88474344.1918	15671152.2816	54422480.5559	6507569.81753	30664336.5041	6734243.73726	7358845.84483	5000737.00583	3975797.09545	43693941.0223	19578363.381	25011110.8336	2.9766549580812	1.57369199984	0.0467603383273396	0.795918367346939	1.0816958287685	up
Com_937_pos	SM (d19:1/17:0)	C41 H83 N2 O6 P	730.59874	13.183	No results	Full match	No results	14100512.1172	4297044.12075	9978095.53135	12166342.0395	83198541.5944	198308558.341	201540736.409	32306929.2529	995095.594072	376730.912162	400940.696735	545339.551829	19728990.971	49895625.8908	5.02246113767536	2.32839449585	0.0475215331627762	0.755102040816326	2.50225212460768	up
