# Supplementary material for: The DNA adenine methylase of Salmonella Enteritidis promotes their intracellular replication by inhibiting arachidonic acid metabolism pathway in macrophages
Source: Front Microbiol. 2023 Mar 2;14:1080851. doi: 10.3389/fmicb.2023.1080851 (PMC10018194; doi:10.3389/fmicb.2023.1080851)
Supplement: Supplementary file 2 [file Data_Sheet_2.zip › S1 Appendix. Non-targeted metabolomics raw data/3.MetExprQuantity/C50336_Ddam.vs.control/C50336_Ddam.vs.control_neg.xls]

ID	Name_des	Formula	Molecular Weight	RT [min]	mzCloud_Results	mzVault_Results	MassList_Results	neg_C50336_Ddam1	neg_C50336_Ddam2	neg_C50336_Ddam3	neg_C50336_Ddam4	neg_C50336_Ddam5	neg_C50336_Ddam6	neg_C50336_Ddam7	neg_control1	neg_control2	neg_control3	neg_control4	neg_control5	neg_control6	FC	log2FC	Pvalue	ROC	VIP
Com_1042_neg	Cer-NS (d18:1/24:1)	C42 H81 N O3	707.64285	16.255	No results	Invalid mass	No results	21996209.5663	6157753.04525	52987599.9531	38758440.9454	1008938.3782	4178506.21576	1848276.15096	10300289.911	1237304.51772	18894418.4646	15471660.7743	52971141.0131	17340625.5943	0.936209931347559	-0.0950960255971	0.593489994854326	0.547619047619048	0.645475619061929
Com_1046_neg	Citric acid	C6 H8 O7	192.02699	1.081	Full match	Full match	Full match	12637351.9877	10674310.8437	189704.189155	59751.9256356	19874749.3923	61511623.0342	16808319.4652	104464519.14	34185921.101	50825174.8852	47026939.4036	456131.321046	39829074.7935	0.377047465293934	-1.40718194372	0.218823814833639	0.785714285714286	1.51593255690888
Com_1055_neg	FAHFA (16:0/22:3)	C38 H68 O4	588.51463	14.21	No results	Full match	No results	19905460.7325	12791935.0117	15436451.6002	18392567.9385	16752416.7488	28772663.1926	25296998.7301	67226008.0415	23319666.7059	41955243.6226	10417601.5211	13654555.3901	13340312.8208	0.692866417693175	-0.52935086245	0.622925048107322	0.5	0.223283941456989
Com_1073_neg	FAHFA (18:0/22:3)	C40 H72 O4	616.54561	14.641	No results	Full match	No results	16849207.1253	16776439.4078	17289765.7201	12010941.803	13801127.9357	12560201.6556	25851182.3125	52903401.2174	36449189.7081	26185152.0946	14540685.0591	29038840.7019	21402472.0328	0.546701740719227	-0.871174125746	0.0280969840766615	0.880952380952381	0.49809069556566
Com_1093_neg	PG (16:0/22:6)	C44 H75 O10 P	794.51286	15.522	No results	Full match	No results	3661689.99671	1954882.21632	5121367.36024	5185507.43522	3931155.30341	4806145.86498	6041540.00563	37786383.4208	6684135.40458	19051972.8277	7788535.16045	21737529.2257	2557594.64486	0.275256840959285	-1.86114967535	0.0547590403365823	0.857142857142857	0.868823126794345
Com_109_neg	OxPE (18:1-18:1+1O(1Cyc))	C41 H76 N O9 P	757.5261	15.805	No results	Full match	No results	7311309.82705	8679032.35005	25792468.5601	25914956.3916	6197013.36232	21517480.7521	12447859.4133	243357.592911	4468680.31412	52655524.6362	4381529.07783	19570629.4696	19377891.8847	0.91811046220057	-0.12326035336	0.437351466631198	0.642857142857143	0.738970786137135
Com_1111_neg	PE (16:1e/16:0)	C37 H74 N O7 P	675.51989	16.79	No results	Full match	No results	16140427.9179	15383151.458	22690579.6638	9080847.46265	2337976.08579	68175118.7265	812695.468023	6180341.63614	855238.517321	56858366.5989	10165835.6258	1117705.76599	1000331.56499	1.51473558610255	0.599065977255	0.338459941924826	0.666666666666667	0.795073833380461
Com_1141_neg	LPE 20:4	C25 H44 N O7 P	501.2852	14.334	No results	Full match	No results	5276330.81571	6554521.44429	3689352.43435	3169145.55777	14679933.3552	5472183.81168	8342986.86755	73909076.2529	26948720.9277	19912251.1721	41175040.5469	17759440.8364	40254063.3938	0.183870142941102	-2.44324086271	0.000138626324331817	1	1.46856107287007
Com_1144_neg	D-Malic Acid	C4 H6 O5	134.02162	1.221	No results	No results	Full match	237774.629667	302232.324537	396541.303945	563800.233568	412378.642915	807443.19933	423259.925396	359906.568272	127842.240616	259846.312006	248929.766678	423908.120544	369295.880417	1.50546197862624	0.590206272367	0.108680998089047	0.738095238095238	0.354429656796629
Com_1167_neg	PA (14:0/16:0)	C33 H65 O8 P	620.44127	15.582	No results	Full match	No results	35289407.8397	9729937.06151	22389996.8931	21627737.3083	29856001.091	5113180.22223	28653301.522	19369295.2467	7792848.92259	7220823.28184	7397591.54508	12060196.9101	8315297.9256	2.10520206838485	1.07395871741	0.0640484628650677	0.80952380952381	0.57650242421232
Com_1188_neg	PE (18:0e/18:1)	C41 H82 N O7 P	731.5822	16.693	No results	Full match	No results	8513773.50447	10676353.908	44029107.7412	30702562.7763	9459098.74289	42289168.7209	12712585.7887	924459.004669	1542721.5579	6816388.32059	7973397.74451	4019477.49874	300944.44556	6.29161205970747	2.65342971704	0.00717243941011682	1	1.85573214116411
Com_118_neg	PG (18:1/19:1)	C43 H81 O10 P	788.55969	16.036	No results	Full match	No results	14386631.7882	628379313.656	955360.090279	1182933.71172	591480568.647	1433297.45959	415217.502278	64568774.2435	828519.406048	2058406.56385	857271.743131	903390.783139	1352778.75339	15.0397585361853	3.91070949957	0.34054941252657	0.642857142857143	1.5073767240611
Com_11_neg	Lauric acid ethyl ester	C14 H28 O2	228.20807	13.728	Full match	No results	No results	12229846255.4	8149217545.58	9984506637.62	5241639880.75	9698533192.96	3903073508.22	12429089280.8	6825147430.7	8607743480.71	8162774358.34	7738741656.2	9274506416.96	8891725133.77	1.06727465454007	0.0939314898958	0.984952921111529	0.619047619047619	0.0295672234078233
Com_1205_neg	Phosphoenolpyruvic acid	C3 H5 O6 P	167.98235	1.141	Full match	Full match	Full match	2642511.04514	3852713.84565	2817037.52329	1546059.11313	1959697.36234	5393822.85098	2391337.8964	18962117.1156	6200183.89531	8169592.72031	1225789.3626	6853764.58485	5416778.70589	0.377120160716752	-1.40690381636	0.0913933894029217	0.833333333333333	0.7072876808336
Com_1209_neg	PE (18:1e/22:1)	C45 H88 N O7 P	785.62743	16.801	No results	Full match	No results	3079419.02663	2853296.85277	25285692.0291	29958834.9385	9265985.61236	89579817.5909	1459411.86808	19554962.7369	2582240.32026	29130018.4161	13559990.6672	4347815.9153	420178.230387	1.98883720222737	0.991925188112	0.556520622128166	0.595238095238095	0.458628705998101
Com_1211_neg	8,15-Dihete	C20 H32 O4	336.22952	12.845	No results	No results	Full match	19980013.5707	4789341.14559	7134204.09608	3297349.31991	12133764.048	15262811.4329	2971627.03908	58234111.8445	28513073.129	32271849.787	28833141.4285	37254472.3622	64462591.7977	0.225196401472486	-2.15074432084	0.000604297856385395	1	1.44903989907321
Com_1230_neg	Deoxycholic acid	C24 H40 O4	392.29349	12.936	Full match	Full match	Full match	17789663.8381	8992062.55778	27203552.7857	15248518.071	22931725.8882	44518541.8216	8178195.60542	55716615.7353	27234540.1396	31981211.3051	35860013.1404	21462852.5807	49907911.8774	0.558903017145594	-0.839330131715	0.0308780229603016	0.857142857142857	0.596618640710226
Com_1261_neg	Ginkgoic acid	C22 H34 O3	346.25033	13.169	No results	No results	Full match	21522471.9486	15598694.0626	21234505.8205	10460698.8108	26004856.9111	25551182.1892	19378404.0164	44966436.6785	18520031.2491	22299400.0703	34116001.1932	27787177.7529	47990542.5192	0.61215588259463	-0.708029019731	0.0378605383307858	0.833333333333333	0.408487149845661
Com_126_neg	PS (18:0/17:1)	C41 H78 N O10 P	775.53786	15.91	No results	Full match	No results	596690314.912	583831056.864	674180222.269	720708712.002	380004796.903	655649309.59	378071557.921	64753900.6206	221354952.583	480202029.989	234119713.586	403608332.294	482954215.835	1.81201474551182	0.857594695555	0.0611568718711694	0.857142857142857	0.676952538970294
Com_1272_neg	Lysine	C6 H14 N2 O2	146.10548	1.845	No results	No results	Full match	282993.163925	248991.496405	371848.808091	491294.107263	339758.726358	758762.273642	330886.196158	1019307.84585	343418.50412	480914.127603	379828.541513	384984.544322	567872.709176	0.762210678837615	-0.391738273935	0.253872130179922	0.761904761904762	0.227221476879395
Com_1291_neg	PC (16:0e/18:2)	C42 H82 N O7 P	803.60396	16.782	No results	Invalid mass	No results	13832961.3996	11204975.8943	19567176.1359	23986410.8006	6782018.14873	80015750.8805	2196465.14619	29048005.9827	2328683.48227	38418465.3189	16596281.6842	6039685.51009	1597822.76797	1.43650987012218	0.522567905524	0.522892301521785	0.571428571428571	0.402140894830826
Com_1299_neg	2-Oxobutyric acid	C4 H6 O3	102.03187	1.308	Full match	No results	Full match	252206.386106	199877.582848	268792.386059	890074.290993	316585.613274	688193.320998	312113.093811	882531.727651	276964.347676	444987.048954	350442.361929	384498.479933	622904.014651	0.84716461215776	-0.239285768695	0.408277572696849	0.69047619047619	0.206875238094803
Com_1300_neg	PA (16:0/18:0)	C37 H73 O8 P	676.50313	16.53	No results	Full match	No results	814904.573779	439415.713123	494575.045601	367085.647808	600896.382432	668790.83989	230326.919947	22014570.5286	26435319.1216	29666023.3955	5183347.20261	16589210.1535	433607.210126	0.0308947388706601	-5.01649501027	0.00584504804026171	0.880952380952381	2.56707409578168
Com_1312_neg	PE (16:1e/22:1)	C43 H84 N O7 P	757.5977	16.754	No results	Full match	No results	1524379.27882	93531.6012454	127181.1703	134760.142523	73359.8848987	7601731.69327	50520.4495267	145122.64236	406636.338628	599360.694117	311330.563314	21576822.0461	55966311.3906	0.104211052728512	-3.26241979548	0.177145454096714	0.80952380952381	1.67944748832112
Com_1316_neg	MGDG (16:0/18:1)	C43 H80 O10	802.58385	16.873	No results	Invalid mass	No results	12362972.53	8813965.50574	15204921.0229	575381.776682	782452.120497	34343327.5112	118606.311862	38320759.5254	3304195.81351	42804051.3569	5832239.97714	243897.528745	990977.789382	0.676390510557898	-0.564071675333	0.770132264387594	0.428571428571429	0.307547578681516
Com_1319_neg	Alpha-D-Glucosamine 1-phosphate	C6 H14 N O8 P	259.0452	1.214	No results	Full match	Full match	5354813.66089	21365884.1067	35807308.1859	6107498.46233	25645211.403	13021665.049	8231231.60426	3332090.56827	697079.908108	2296690.7288	1461801.26994	2864931.29016	3307062.72933	7.09392890352315	2.82658487143	0.000430218165227476	1	1.62570479457294
Com_1350_neg	LPS 16:1	C22 H42 N O9 P	495.25935	13.621	No results	Full match	No results	1107781.70733	9334354.32286	5791790.12632	361058.790599	11929983.1224	450726.23375	1298088.98231	34540083.3913	24537032.2765	32411010.0618	25505417.0239	28158017.158	14064603.5364	0.162979414526638	-2.61723834169	0.00306264308415588	1	2.19073964660301
Com_1368_neg	PE (18:0/20:1)	C43 H84 N O8 P	773.59202	15.004	No results	Full match	No results	946464.663756	1136010.04778	5414860.26997	8544411.26199	998189.704685	71854470.0603	406178.617051	205199.842001	115503.476456	1409632.13726	328376.625741	17257414.4291	2500854.22137	3.50843039149037	1.81082573911	0.277039632568237	0.666666666666667	1.08914424962652
Com_136_neg	PI (18:0/20:4)	C47 H83 O13 P	886.5563	15.785	No results	Full match	No results	377482795.549	392856581.778	382522927.456	472651959.775	466572148.575	27035280.2844	334545146.509	5338053.51832	174008292.149	36574305.6278	234866103.901	154918529.882	653097465.31	1.67074865780421	0.740494715199	0.226015335834267	0.738095238095238	0.955751749118017
Com_1372_neg	Prostaglandin E2	C20 H32 O5	352.22459	10.842	Full match	No results	Full match	7513754.50092	3648701.35405	6005474.6061	5019565.26863	5945505.32924	13100515.4776	4598542.92305	31687831.5551	23979554.8864	14632044.3694	17225947.3763	11875906.0764	19046445.8186	0.331662095733465	-1.59221395289	0.000229775443137249	0.976190476190476	0.981133153562734
Com_1383_neg	PA (16:0/16:1)	C35 H67 O8 P	646.45719	15.64	No results	Full match	No results	25508093.4747	5614893.49929	14575712.8042	17512096.6441	27948702.0181	2215750.46242	27831719.5201	21567590.8901	7691952.74818	7224380.85153	6160901.81833	9096940.69868	7882959.75496	1.74242621915431	0.801097568281	0.388919821014339	0.666666666666667	0.355563047396098
Com_1394_neg	PG (18:2/22:6)	C46 H75 O10 P	818.50981	15.305	No results	Full match	No results	20130152.1974	17794564.1306	20764328.9156	18483601.474	20967752.0488	7674250.27755	30959695.9062	6029179.32266	12883715.2147	14802059.4793	11153029.7701	21465168.4713	16085074.5155	1.42244206656511	0.508369895427	0.163463250062595	0.761904761904762	0.309677336113811
Com_1395_neg	PE (18:1e/20:2)	C43 H82 N O7 P	755.58285	15.038	No results	Full match	No results	388581.324484	383053.938908	931934.883013	14856490.0301	1907963.58688	69235362.4311	512038.719522	234218.330303	176655.947387	465545.165038	331463.752731	16962716.8903	5216936.44468	3.23305625868086	1.69289861214	0.474679664461697	0.69047619047619	0.795789682942988
Com_1409_neg	Ornithine	C5 H12 N2 O2	132.08856	1.31	Invalid mass	No results	No results	12581814.1135	8581197.50358	11183781.124	22369917.7766	14569002.8757	30655950.6948	13836984.6677	80732445.5702	15715214.8346	27404547.6954	16203529.9288	28731106.6856	43752632.4707	0.458853843850585	-1.12389340166	0.048143168955336	0.857142857142857	0.599758595472551
Com_1418_neg	A-Ketoglutaric Acid	C5 H6 O5	146.02152	1.198	No results	No results	Full match	1368642.82365	1679242.72946	571644.1055	3393489.06264	3141099.32111	62339379.6779	1601286.19442	16655585.0823	9774008.31375	7004587.25609	6399752.88871	652061.581844	8964203.95365	1.2843186876955	0.361003233699	0.329939557007859	0.738095238095238	0.645072663509905
Com_1420_neg	Cer-NS (d18:1/22:0)	C40 H79 N O3	621.60551	16.329	No results	Full match	No results	618493.861138	520496.52652	778762.528515	2063891.67402	4166414.01279	15921723.8001	1493222.98822	582218.275098	500942.258793	982482.95098	838377.618972	7269598.82394	21857044.7016	0.684067837236189	-0.54778869435	0.955738535816887	0.523809523809524	0.22753769281254
Com_1434_neg	Flavin adenine dinucleotide (FAD)	C27 H33 N9 O15 P2	785.15684	6.75	Full match	Full match	Full match	17366131.1917	4303171.6901	9507503.85702	8734669.71488	11382391.9355	30859584.4903	12664168.7053	37969973.2671	19608713.5967	36889160.4602	23250009.9209	24086753.9124	13329498.3516	0.523883801763294	-0.932681239632	0.0242199726992293	0.880952380952381	0.643877009737294
Com_1442_neg	FAHFA (16:1/22:3)	C38 H66 O4	586.49908	13.886	No results	Invalid mass	No results	20905864.2472	12105092.6564	13614462.3628	10860555.131	15635763.398	9510423.23906	17007885.6593	24982594.1008	17390802.0017	11258376.7849	13366379.1039	14015553.3475	16936836.073	0.871927332692093	-0.197720190543	0.392814385800046	0.642857142857143	0.139951425752634
Com_1444_neg	PG (18:1/19:2)	C43 H79 O10 P	786.54293	15.737	No results	Full match	No results	23857936.8751	364553.034804	26211363.6464	17425642.2512	15016368.7807	11090705.7207	3717809.22979	4163399.69139	4564162.49505	12010609.0426	8949568.99485	12011919.358	307655.372697	1.99321161722765	0.995094887757	0.462220146919983	0.714285714285714	0.556408889131579
Com_144_neg	Lauric acid	C12 H24 O2	200.17673	13.082	Full match	No results	Full match	580586118.296	317970648.734	416682626.831	340077910.888	504482302.157	753902068.294	605927249.33	928228335.453	425697110.727	631574584.256	457299300.295	606716616.365	860938914.541	0.771476694962125	-0.37430551887	0.169810897903485	0.761904761904762	0.227322977395396
Com_1450_neg	D-Galactosamine	C6 H14 Cl N O5	215.05532	1.454	No results	No results	Full match	18652289.9947	14700513.5709	19300424.1199	23828889.1363	27376732.9684	47594690.4947	24950872.5411	68147068.3692	9988675.03946	23497214.1539	27050866.1249	23038940.7497	46359172.7392	0.763339578447595	-0.389603099222	0.606852564493374	0.571428571428571	0.141734362195402
Com_1461_neg	Cer-NS (d18:1/22:1)	C40 H77 N O3	679.60908	16.318	No results	Invalid mass	No results	3111777.27256	5197598.35349	10181249.748	8124596.14066	726955.07973	4640368.48754	9450452.43363	1961628.62431	3620525.028	4007012.92887	26644420.8616	6489307.72012	15126690.3271	0.613902374056974	-0.703918845908	0.524580263446125	0.547619047619048	0.512149709161504
Com_1465_neg	N1-(4H-1,2,4-triazol-4-yl)-4-nitrobenzamide	C9 H7 N5 O3	233.0533	17.199	Invalid mass	No results	No results	11861487.1077	13141692.8443	29171468.6483	133398.11067	97825.6354445	621493.271193	83769.1428628	61929883.0368	14360969.2419	24438259.7252	211993.098146	110306.357264	163060.885273	0.466713054118913	-1.09939227436	0.714391615673209	0.642857142857143	0.745251103171306
Com_1488_neg	Caprylic acid	C8 H16 O2	144.1149	10.711	Full match	No results	No results	41685.240368	35097.0286206	53106.1678742	68757.7208192	42762.3796034	111614.040994	49264.7989889	140887.163607	40128.6184912	66375.1385829	48700.424808	58179.5744164	74576.5357048	0.804056891170174	-0.31463051176	0.398364435524864	0.642857142857143	0.176225931433923
Com_1507_neg	PEtOH (16:0-16:1)	C37 H71 O8 P	674.48696	15.788	No results	Full match	No results	16922368.2044	7025900.2066	8463259.62063	6292752.67187	25815258.9216	349402.426787	15101487.6923	180240.64992	5817770.80444	4561762.62683	9390091.60043	6068323.2117	12015317.3954	1.80225515148478	0.849803272929	0.481704297733463	0.738095238095238	0.588123435087493
Com_1513_neg	PE (16:1e/24:2)	C45 H86 N O7 P	783.61382	16.767	No results	Full match	No results	10872529.4594	3848845.62781	16235942.1207	24751618.0824	10959119.5646	60540745.573	2417712.04728	710745.97823	131357.512195	5393006.98984	1413623.70688	1103842.53759	560074.398568	11.9309139570817	3.57663265853	0.00242884107640396	0.952380952380952	2.24343853798719
Com_1524_neg	4-Nitrophenol	C6 H5 N O3	139.02556	6.559	Invalid mass	Invalid mass	No results	16541770.7171	9089007.82378	16097673.0614	9196675.20236	16064581.9865	34142168.4311	8058274.49851	60138777.4198	17109288.382	17129793.494	13186055.2753	14797611.9671	22813874.8421	0.644679179309546	-0.633346704222	0.204880279377618	0.738095238095238	0.357404127291166
Com_1525_neg	PS (18:0/22:3)	C46 H84 N O10 P	841.58261	16.503	No results	Full match	No results	19664035.7659	18932598.0212	15734000.2185	8865348.97408	5005245.93621	5782481.3982	10971401.9234	1029145.14017	3088382.00662	9795182.62506	17921520.8568	6717570.45479	7016292.52335	1.5980187422474	0.67628432891	0.178994103010447	0.714285714285714	0.649705846662349
Com_1529_neg	Picolinic acid	C6 H5 N O2	123.03209	1.757	Full match	No results	Full match	81270.4362765	70663.096892	105289.121192	130710.143046	103357.268142	230938.792563	92644.1029044	279966.391421	100613.040618	148574.794986	111443.841401	118659.197255	171047.468031	0.750788975593728	-0.413520628753	0.192093997697407	0.761904761904762	0.25572242682069
Com_1553_neg	FAHFA (18:1/20:3)	C38 H66 O4	586.49378	14.354	No results	Full match	No results	11791663.1507	5345258.26815	8129765.10851	3229354.2123	10319911.906	5671121.53411	12573430.0428	17659954.6315	10166320.7565	14251054.8249	8263241.65626	11043825.6931	13505613.1449	0.65307780246678	-0.614673221727	0.048766859670517	0.80952380952381	0.435406488873578
Com_1562_neg	LPS 16:0	C22 H44 N O9 P	497.27481	13.948	No results	Full match	No results	3423734.35444	8848616.01969	2830872.17493	2298549.95928	7080838.41423	906160.450955	3621859.56807	16568619.1839	19232045.9586	19139778.7766	19283370.0489	29861278.7204	13661738.0419	0.211184071270267	-2.24342707253	0.000518305091025635	1	1.5116495963082
Com_158_neg	PG (18:1/20:2)	C44 H81 O10 P	800.55869	15.998	No results	Full match	No results	329003745.814	471546686.288	593307393.701	5709458.16349	66208633.4408	58580469.196	69796812.5925	128716205.505	195304337.253	558304503.549	454861694.483	275242071.249	420947441.095	0.671994189848571	-0.573479335563	0.148763540831747	0.666666666666667	0.91533677686595
Com_1597_neg	3-Hydroxypicolinic acid	C6 H5 N O3	139.02687	7.65	No results	No results	Full match	46710.5685912	36635.1603962	52294.6558221	77355.5608738	46048.4460392	113460.394487	52161.5869374	139479.155238	41859.7325279	73980.2188868	52615.4148345	67786.9602294	81364.4350614	0.796348640486375	-0.328527915648	0.339648633522964	0.69047619047619	0.191743201660655
Com_1603_neg	D-Sedoheptulose 7-phosphate	C7 H15 O10 P	290.03989	1.179	Full match	Full match	No results	9788698.32702	13195906.3463	13785754.0008	25780947.628	18034401.776	40631731.6968	16726794.4892	31709947.817	11677208.7191	15495181.9006	17027003.068	9969175.66992	27766984.968	1.04040998415536	0.0571521490901	0.921445613849526	0.5	0.0231599662838996
Com_1604_neg	N-Acetylsphingosine	C20 H39 N O3	341.2927	14.375	Full match	No results	No results	19826968.7139	7614550.02549	6497772.35924	8873984.62253	17597598.4295	4329178.07489	15055691.6275	8144336.74836	13352955.9948	11216040.7921	16698434.5051	12236199.0469	7047087.68601	0.995651755425292	-0.00628686923423	0.715936675622741	0.523809523809524	0.0815958347190225
Com_1610_neg	Pyruvic Acid	C3 H4 O3	88.01622	1.323	No results	No results	Full match	132022.559535	110654.559192	272864.992753	267946.406576	190180.02852	386660.057245	180199.432672	521042.931025	160968.550303	262718.437185	206899.661161	227006.246554	367759.847461	0.756101622674675	-0.403347944203	0.262851793296152	0.642857142857143	0.246305489240416
Com_161_neg	PS (18:0/16:1)	C40 H76 N O10 P	761.52431	16.105	No results	Full match	No results	9089312.54185	6793871.82345	18419396.8743	8533945.53355	2411212.10752	11126031.8548	9136128.59733	410019793.301	49310385.0987	35551932.5337	6361715.96367	45894569.3787	12841568.1967	0.100273841651022	-3.31798279444	0.0475596529888532	0.833333333333333	1.34177848974299
Com_1626_neg	(-)-Caryophyllene oxide	C15 H24 O	220.18182	14.148	Full match	No results	No results	12300395.7099	11309817.836	10993136.6023	8908446.57105	10121436.1174	6262634.73685	9585987.45508	16964441.2011	17871225.1802	25533417.8707	18905720.6107	24351597.9336	12854318.4075	0.511293844365723	-0.967775437837	0.000516725046901925	1	0.577364094026971
Com_1627_neg	LPS 22:6	C28 H44 N O9 P	569.27475	13.76	No results	Full match	Full match	1698545.23491	10230199.7066	4972169.84955	512661.009635	12015313.9667	375338.060174	885997.266707	12033493.6459	9401312.27445	12421139.8201	10453620.5104	9850088.522	4801298.42059	0.44615810632098	-1.16437304218	0.0307770039566878	0.80952380952381	1.30960614871808
Com_1637_neg	PS (18:1/20:1)	C44 H82 N O10 P	815.55935	16.082	No results	Invalid mass	No results	19122812.0204	10967948.851	13440825.3281	8290360.71172	4896787.56357	7667600.04084	5133479.60585	424229.214039	2058443.15279	5741987.1324	9731311.50781	4666144.80983	12098361.2036	1.71623252955298	0.779245034484	0.154541216199587	0.738095238095238	0.843697648948585
Com_1677_neg	LPA 18:0	C21 H43 O7 P	438.27373	14.403	No results	Full match	Full match	18456730.0153	7474341.19553	4508510.32955	4067973.4633	10704665.5442	1210148.97036	14401457.625	11486444.9194	6405561.31204	5335444.22263	4082520.31437	8524956.43254	2749250.29778	1.35119399607768	0.434234822766	0.792002616697168	0.571428571428571	0.252227505331785
Com_1678_neg	LPG 18:2	C24 H45 O9 P	508.27921	13.849	No results	Full match	No results	1565589.88059	1367092.4035	1507660.32244	935276.155129	1767697.84998	812057.25925	1697581.52018	12627311.0676	16983260.7045	15496839.8759	15242988.2781	18671002.6717	11213297.8808	0.0916937909683168	-3.44703214453	6.5207924505032e-09	1	2.09408230191501
Com_168_neg	PG (17:1/18:1)	C41 H77 O10 P	760.52756	15.793	No results	Full match	No results	399430824.281	367739698.113	285267420.67	535229391.042	383574118.513	166647146.433	315259845.517	1141904.98828	467656123.065	24836947.9911	588767005.564	344614130.438	416871531.458	1.14036160184748	0.18949136691	0.299367007276686	0.523809523809524	1.1427788669012
Com_1694_neg	PG (18:1/18:3)	C42 H75 O10 P	770.51309	15.561	No results	Full match	No results	2260067.40409	1315563.55604	1743483.45552	2008647.75867	3181498.70918	8582224.50136	1079368.22532	8462186.86488	16683798.2652	881956.277905	2010825.20856	564674.910863	649778.002921	0.5910222318099	-0.758715695248	0.921779596917099	0.595238095238095	0.28301459532894
Com_169_neg	Pyrophosphate	H4 O7 P2	177.94309	1.189	No results	No results	Full match	530390.216975	435661.84076	640325.058079	544999.441213	620840.897496	1311274.24289	905873.16765	2910491.63469	28827583.8134	669659.97431	550091.537564	1165064.2077	812200.252732	0.122415550722489	-3.03014125642	0.177334627170978	0.785714285714286	0.875755327790104
Com_1734_neg	PA (18:0/16:1)	C37 H71 O8 P	674.48298	16.019	No results	Invalid mass	No results	6683728.0059	1066904.22481	4170110.86921	188759.360456	3443077.8989	472013.351845	11395309.3068	5084423.0932	1963742.18788	24270729.5751	12223087.771	18484343.4775	352652.039682	0.376773950367847	-1.40822887244	0.28210230034964	0.714285714285714	0.855546581336269
Com_1738_neg	PE (16:1/20:4)	C41 H72 N O8 P	737.49832	16.869	No results	Full match	No results	17299107.6971	9943163.07537	4714605.08775	969090.179868	4031981.53887	3673977.57433	4477725.31916	3906335.20637	3722749.00366	10237979.5761	4535606.41185	248304.245094	327885.097929	1.68265159642392	0.750736488525	0.25104531265744	0.666666666666667	0.808505753848554
Com_1739_neg	PE (18:2e/19:2)	C42 H78 N O7 P	739.55111	16.845	No results	Full match	No results	10435966.2214	15013885.9826	8127733.04065	2832589.1427	395181.651052	38373064.2067	438933.02089	8055924.97259	853501.53479	15904558.0279	2321690.44318	270445.353079	318773.899075	2.33778616750949	1.22514297556	0.35404437242446	0.69047619047619	0.804332272237337
Com_1768_neg	PG (14:0/16:0)	C36 H71 O10 P	694.48086	15.74	No results	Full match	No results	418609.730946	858823.099285	527018.420116	687472.489676	365545.730781	12799015.7336	341910.525682	4706349.05181	4170565.7517	5531974.26246	600523.874709	6015238.5032	4212276.46785	0.543366873882254	-0.880001479903	0.0331446010926198	0.80952380952381	1.2650460445187
Com_1784_neg	FAHFA (20:1/22:3)	C42 H74 O4	642.56165	14.744	No results	Full match	No results	10535223.1895	7360678.67015	8926414.4887	2864542.54157	9474293.5277	5174262.13037	12099572.7109	20823732.1934	15186878.5962	14500962.5408	9073549.08046	9926325.8908	6920868.5759	0.632884729889794	-0.659985335771	0.0809042356055415	0.761904761904762	0.446193510036371
Com_1788_neg	trans-Cinnamic acid	C9 H8 O2	148.05241	4.257	Full match	Full match	No results	28552.3982514	26881.121415	40506.837526	61130.6664404	36058.5632488	79461.721458	35637.2720156	86486.6642306	25447.7230884	42159.1627225	34424.4363174	42532.1020306	58521.5172084	0.912368205001446	-0.132311923649	0.713679470690788	0.571428571428571	0.0752643881872818
Com_1794_neg	Tridecylic acid	C13 H26 O2	214.19248	13.334	Full match	No results	No results	14708844.3412	9323788.36705	13359064.286	10537441.5359	13916807.184	23994456.7163	15290702.7478	32069434.103	13048233.3881	17322381.7115	16856308.7851	14792691.9438	23274582.2508	0.738591698524248	-0.437151047569	0.122495341044984	0.761904761904762	0.257589116035586
Com_1802_neg	PS (18:1/22:1)	C46 H86 N O10 P	843.598	16.767	No results	Full match	No results	16217987.5969	6065353.73418	4462410.28087	4976787.55896	12564007.8418	4477051.30395	7080069.84671	2361151.55089	1120249.23116	3088054.79734	2484869.55461	1646617.58036	2840960.12922	3.53465844761847	1.82157081483	0.0005881552210925	1	1.03889271363427
Com_181_neg	Nervonic acid	C24 H46 O2	366.3497	15.566	Full match	No results	No results	45276579.2536	34571561.7154	17878437.7006	13466562.673	35214235.6235	6859265.95652	49074642.4714	5987589.48542	25075062.167	8003024.98672	8050361.15392	18002993.3595	3138318.80548	2.54090420426818	1.34534198474	0.0388904052980213	0.80952380952381	0.873173363847639
Com_1826_neg	D-(-)-Glutamine	C5 H10 N2 O3	146.06788	1.297	Invalid mass	Invalid mass	No results	5092414.04752	3406579.90927	2831111.53059	17287336.7099	4374844.02264	14063838.4688	13764223.2066	22984413.1898	4709314.4603	24105760.8324	15205120.1196	19564197.1098	28018795.9329	0.45495084999698	-1.13621740078	0.0439088681907018	0.880952380952381	0.787882702993538
Com_182_neg	LPG 18:1	C24 H47 O9 P	510.29498	14.029	No results	Full match	Full match	32303344.9711	82316686.3085	34200719.9001	18304252.2076	38972520.4278	7087653.08701	45952531.793	237191801.852	417367989.125	353749778.909	373657520.229	243669630.928	317908851.961	0.114284964093262	-3.12929248709	0.000102529213107653	1	2.04987400944617
Com_1857_neg	FAHFA (14:0/22:3)	C36 H64 O4	560.48328	13.733	No results	Invalid mass	No results	8858926.76084	5604498.99997	5993648.85677	7553856.57381	4802667.96219	4660050.08865	7967765.12519	15486296.6505	14051918.843	10269754.2063	8360986.11277	8441174.07988	8605222.45616	0.597248689776235	-0.743596311137	0.00574198574875407	0.928571428571429	0.443212591213075
Com_1862_neg	PG (14:0/16:1)	C36 H69 O10 P	692.46543	15.557	No results	Full match	No results	15207228.9695	8236558.73883	15580237.6163	12070886.1334	238021.721935	6036573.52271	199704.456331	133030.519462	95845.8809182	232112.132029	126064.008186	124688.705621	98274.6575577	60.9186040747967	5.92881097832	0.00367344004218837	0.976190476190476	2.87230870830032
Com_1864_neg	LPI 18:2	C27 H49 O12 P	596.29584	13.797	No results	Full match	No results	928761.281321	3403587.74427	1032962.44688	347890.746216	4702002.73762	319792.142768	897202.438305	15647012.3978	13975861.9666	17312090.4742	9462386.60551	14105235.45	10442331.517	0.12317582057081	-3.02120901228	0.000469496690874393	1	2.18520797319038
Com_1875_neg	PS (22:0/18:1)	C46 H88 N O10 P	845.61408	16.128	No results	Full match	No results	1823740.06579	1876438.18706	2319710.49606	8444844.57542	2240371.39115	5750965.38094	632087.696098	1337275.38217	1438241.88922	17837856.1483	7953704.08815	8216026.57721	29749594.7257	0.297445465014662	-1.7493029124	0.157061402244959	0.666666666666667	0.981654598585949
Com_1878_neg	P-Toluenesulfonic acid	C7 H8 O3 S	172.01936	6.28	No results	Full match	No results	52877.6019865	30834.7944878	147320.537803	64231.626308	37438.9861466	213711.583032	45435.0358454	134755.325326	38191.3739468	71632.3163028	49045.748127	83879.5604242	62252.2502282	1.15359308202475	0.206134418028	0.956555061079237	0.571428571428571	0.0350964907526477
Com_187_neg	acetyl phospahte	C2 H5 O5 P	139.98729	1.182	No results	No results	Full match	682366.383621	560512.624699	823801.571448	720960.926389	1095902.46838	1687002.20031	1132523.44064	3586254.80653	487097.473218	861542.012468	707712.852036	871766.758752	1044925.28613	0.760055674222389	-0.395822994775	0.754417450240648	0.5	0.157719666538201
Com_1884_neg	FAHFA (16:0/18:2)	C34 H62 O4	534.46173	14.213	No results	Invalid mass	No results	6870447.57338	5158985.95251	4819390.95509	4889296.16894	4543185.21089	3099842.19222	8473576.20385	10870870.3414	5595065.09457	16268626.4152	5656059.79226	6928614.63116	3670260.93217	0.662323729695675	-0.594391546937	0.216308277408284	0.738095238095238	0.29591491734756
Com_1889_neg	Sorbitan monopalmitate	C22 H42 O6	402.29672	14.953	Full match	No results	No results	8073061.61047	1502931.84301	4041065.5499	5754240.73955	1649756.76155	5651718.48507	4455216.99773	4716556.85294	12000739.0312	18009533.9105	16889935.1793	16847133.2406	13863725.4886	0.324084854985065	-1.62555649215	0.00322744847989423	0.928571428571429	1.08898533368802
Com_1928_neg	PE (16:0e/16:1)	C37 H74 N O7 P	675.51918	16.086	No results	Full match	No results	1928063.7068	3736856.37067	6155356.71756	5639806.66251	1044763.34903	39420534.4103	449855.01807	1337437.13032	334023.499875	5742476.99518	1801987.31215	937534.478567	5433919.82213	3.21002754908997	1.68258567889	0.353996442175149	0.666666666666667	0.664400845844828
Com_1935_neg	Crotonic acid	C4 H6 O2	86.03697	1.301	Full match	No results	Full match	197944.30539	152904.276213	218545.439072	790508.373362	244209.623658	517221.294047	274311.673449	679521.74019	212169.907787	342626.065889	265520.105462	292930.57614	479616.547196	0.903636504869322	-0.146185541365	0.528863407699172	0.642857142857143	0.164486076968038
Com_1937_neg	PE (16:1e/20:1)	C41 H80 N O7 P	729.56184	16.866	No results	Invalid mass	No results	13012622.2241	12391489.5316	6365612.07257	1457788.66306	1140645.76825	28399131.3568	342349.773259	5800004.00333	505178.451311	14465075.5753	2236332.842	615188.348796	223519.614872	2.26853842313396	1.18176309539	0.303725075454358	0.666666666666667	0.836114657403765
Com_1949_neg	2-Hydroxymyristic acid	C14 H28 O3	244.20326	12.655	Full match	No results	No results	14104545.3243	9622627.01955	10946855.5143	10179521.3101	13820441.3017	20361517.9221	11154511.4195	11106014.5973	5880295.79606	6956352.06231	6278921.17812	4962149.81749	7726204.24924	1.80158106512716	0.849263569681	0.00249617952794694	0.928571428571429	0.519611811107829
Com_1961_neg	PE (18:1/20:1)	C43 H82 N O8 P	771.57442	16.347	No results	Full match	No results	765272.822124	1328266.27208	3466951.15439	5906323.20611	3662260.69653	1753672.19798	269033.607268	217031.028131	174373.040738	366235.98759	1878010.77186	632771.306885	6573103.34408	1.49382590208506	0.579012019055	0.235863422552236	0.69047619047619	0.871020454784697
Com_1970_neg	LPG 20:2	C26 H49 O9 P	536.31078	14.179	No results	Full match	No results	1738670.42156	5493804.00847	1369146.43139	1491642.43157	2352946.21518	801366.711513	1363948.92874	9866908.75276	12652685.5063	12398599.73	10378926.7669	13861276.7932	2949876.16483	0.201650499426341	-2.31007111603	0.000354818108258406	0.976190476190476	1.45080220020745
Com_1_neg	Ethyl myristate	C16 H32 O2	256.23956	14.197	Full match	No results	No results	29618365141.7	27736674388.7	17801948801.8	19739696326.4	18482089415.5	11870028207.5	56009819265.3	21664192056.6	26295727257.8	23866974855.6	27713318076.7	26457721189.4	17220282776.6	1.08480985773309	0.117442193504	0.927476582463544	0.5	0.0483828945085971
Com_2021_neg	Cannabidiolic acid	C22 H30 O4	358.21334	13.139	Full match	No results	No results	13082772.1934	2905440.99476	8340106.72218	5717863.95622	6598957.79125	5210348.02461	12805803.9122	751935.859967	214164.364788	336619.774262	477606.75739	472218.177328	467935.588971	17.2221550478935	4.10619377667	4.22019608084305e-07	1	2.4366760159863
Com_2031_neg	Dl-Mevalonolactone	C6 H10 O3	130.0631	5.45	No results	No results	Full match	72596.0201579	32897.6208955	58460.7104691	97177.8078888	43757.1625791	115253.570687	54115.2424278	233815.230608	75113.5396358	89689.7686086	54826.9219993	79564.1161226	60883.3738933	0.684478528249006	-0.54692280932	0.254490189114043	0.69047619047619	0.285028162559696
Com_2035_neg	SM (d14:2/20:0)	C39 H77 N2 O6 P	760.57289	14.59	No results	Invalid mass	No results	4984545.75268	3733656.49028	466961.248519	10104052.6784	1294738.85363	35587943.9418	1582283.0365	4718553.13159	999791.107256	12042750.3769	2520705.68675	9675381.20759	1099610.45476	1.59396967429906	0.672624181929	0.965666222004216	0.523809523809524	0.0881903883543414
Com_2038_neg	LPS 19:1	C25 H48 N O9 P	537.30676	14.011	No results	Full match	No results	929392.988601	11205127.6103	4516093.32206	360994.458364	4255052.08823	752112.750588	1067842.67428	4332111.56313	5162603.75768	8050302.92129	1766761.83488	6409774.90836	5578524.13647	0.632219740748273	-0.661502011504	0.0901350216263746	0.785714285714286	0.866079474577229
Com_2050_neg	L-Serine	C3 H7 N O3	105.04125	1.288	Invalid mass	Invalid mass	No results	8513016.50024	7973889.68853	13713451.3817	9137063.78127	14246291.596	17215201.8158	6312566.80067	41500518.9126	8586838.71086	19419530.4548	9446861.92825	12634601.5305	19261760.3538	0.596260612633133	-0.745985055519	0.163399429694221	0.761904761904762	0.36985819077058
Com_2071_neg	PG (18:1/20:1)	C44 H83 O10 P	802.56502	16.114	No results	Invalid mass	No results	8753068.30105	10896752.77	14316820.881	1778575.58146	11481726.9057	5952914.50228	2990803.13439	62969.4830562	35066.6923566	45599.0817255	37401.1490667	29548.8983857	12184609.8972	3.88426975094109	1.9576433951	0.00632259731907931	0.857142857142857	3.58001660138708
Com_2072_neg	Uridine monophosphate (UMP)	C9 H13 N2 O9 P	324.03541	1.21	Full match	Full match	Full match	2093116.61514	216403.124256	317947.64016	553451.289446	308272.955717	1299061.35139	5296637.23892	33799443.6284	8694448.5446	14456017.7139	10891523.9141	18199487.4356	23627764.1571	0.078820964998807	-3.66527677739	0.000209416686418453	1	2.65259698187902
Com_2085_neg	Citrulline	C6 H13 N3 O3	175.09577	1.282	No results	Full match	Full match	306702.023642	92269.9467023	120248.395017	546325.991141	202476.062179	277323.170801	159401.013366	1491459.56943	336503.236974	388575.805013	467568.786651	508767.995502	557317.942329	0.389636278183959	-1.35980008502	0.0107614784360076	0.904761904761905	0.837820554520844
Com_2087_neg	LPC 16:1	C24 H48 N O7 P	553.33751	14.232	No results	Invalid mass	No results	1466715.10245	4845400.94566	1243992.62832	1051087.74025	4222970.44386	834576.078829	1743266.18414	33605809.9395	8421136.29472	18974437.169	8557042.20797	11422329.6313	2834495.13644	0.157571144908585	-2.6659247283	0.00201514638977013	0.952380952380952	1.56357499505144
Com_208_neg	PE (18:1/20:2)	C43 H80 N O8 P	769.56198	16.822	No results	Full match	No results	141566983.474	232772384.203	167682741.598	65226006.1917	14944760.5294	1066828730.74	7749377.80485	35524588.6373	4809075.08792	342083965.32	100856968.459	28962073.5533	20084319.3281	2.73213935928576	1.45003107361	0.359724366269953	0.642857142857143	0.776499959073602
Com_2091_neg	PG (16:1/20:4)	C42 H73 O10 P	768.49376	15.25	No results	Full match	No results	9106416.81321	3241115.35036	10957478.4243	12428179.805	14509783.8891	3100236.8867	13924020.3341	3044215.16097	3770338.40066	4463047.60222	6412738.8601	5587256.88692	8972097.66319	1.78785032738732	0.838225964164	0.133915031025355	0.761904761904762	0.432454607593932
Com_2099_neg	OxPG (18:1-18:1+3O)	C42 H79 O13 P	822.52571	15.952	No results	Full match	No results	571940.843375	680242.7914	821775.750948	3580739.47902	744890.242987	6865623.80577	712156.646037	23888401.2837	1960970.79267	3777305.0411	1432141.50813	1190790.68356	2506840.50162	0.344701560280972	-1.53658026585	0.150534958462355	0.785714285714286	0.784271978226265
Com_2135_neg	LPI 20:2	C29 H53 O12 P	624.32689	14.107	No results	Full match	No results	1654742.72745	7722927.18651	4291447.19167	366020.868836	1575842.61293	230778.125218	1326090.97754	3706090.92511	10280409.5505	4337181.13766	5302385.90399	6087187.77272	1472328.32983	0.471862252565641	-1.08356232967	0.0569687430362212	0.785714285714286	1.02090881189556
Com_2140_neg	9,10-Dihome	C18 H34 O4	314.245	13.983	No results	No results	Full match	11268265.2404	5717174.13488	5679685.81734	6799622.93205	5711224.95488	5827005.84538	9910653.59807	7111200.98714	10950187.609	9433703.46875	11210316.9206	6515620.09923	9300019.32745	0.800429517025657	-0.321153725143	0.119475464061362	0.738095238095238	0.215672481773266
Com_2170_neg	Succinic acid	C4 H6 O4	118.0267	1.191	Full match	Full match	Full match	592130.122107	486552.902539	714861.89355	927514.30033	693109.685431	1463912.7056	681390.865605	1663569.72039	422683.609885	747611.531409	614124.768675	756484.155278	906744.165772	0.932314404681921	-0.101111537449	0.871750638241713	0.571428571428571	0.0383889891813474
Com_2189_neg	OxPI (18:1-18:0+1O(1Cyc))	C45 H83 O14 P	878.55098	15.092	No results	Full match	No results	11379654.7869	5251164.0087	4131083.25443	2407755.69756	2883039.59276	1706839.52767	2273964.0839	618065.877326	1351443.32236	4455645.81377	4017267.0799	4838628.14738	1585602.08068	1.52626616861278	0.61000657859	0.289635969560218	0.666666666666667	0.440391063494546
Com_2193_neg	D-Galactonic acid	C6 H12 O7	196.05748	1.231	No results	No results	Full match	1307995.99841	1589034.36558	1475788.1928	564730.602425	2934299.81501	6151770.91373	2405993.3366	27484025.8454	1883496.94622	3887413.56348	3274893.52185	16485543.7341	7679728.02105	0.232020793150782	-2.10767399285	0.0325424932126903	0.880952380952381	1.1126357349411
Com_2196_neg	LPI 16:1	C25 H47 O12 P	570.28013	13.625	No results	Full match	No results	429685.676399	3459383.32969	1817080.89006	91165.5910154	4045003.9151	290152.986254	386187.429233	10551926.9496	10416446.0593	12502108.0886	10644575.9361	11359513.5745	7242557.58302	0.143756488690401	-2.7983010189	0.0024471325683698	1	2.29597329862532
Com_2198_neg	D-glyceraldehdye-3-phosphate	C3 H7 O6 P	169.99801	1.175	No results	No results	Full match	387844.399791	318450.778875	512186.433601	357593.035623	812603.906295	1544605.34432	434858.204335	1089635.83448	276857.171858	489684.504895	402250.862458	495496.061091	593916.157293	1.11836919932728	0.161396533539	0.871369826712027	0.523809523809524	0.087040591180656
Com_220_neg	16-Hydroxyhexadecanoic acid	C16 H32 O3	272.23464	13.949	Full match	No results	No results	37325696.8924	62120749.5183	34988395.8412	39349606.78	36260154.4667	22092988.6428	59692406.7781	154799196.671	341314374.029	173922486.438	180291182.434	456152894.707	504963882.97	0.13808872738653	-2.85633254218	4.60948004514493e-05	1	1.66698557368941
Com_2213_neg	PG (18:1/22:4)	C46 H81 O10 P	824.55697	15.639	No results	Full match	No results	11214345.4614	6721169.78975	13022397.1922	20213895.838	4169857.57613	8366374.4485	8131655.82515	217831.702417	4756946.34188	6798797.64088	6152648.54161	5261553.79406	3289021.75945	2.32569203638933	1.21766007059	0.0949254384270441	0.880952380952381	1.03216728221956
Com_221_neg	PG (16:1/18:1)	C40 H75 O10 P	746.51059	15.628	No results	Full match	No results	216236386.532	35653443.9405	135304586.99	186957100.297	96642310.6854	47797231.7727	120142486.003	306087108.899	34403079.6629	363806954.228	25802352.4013	535501101.233	16075306.1469	0.560917519590491	-0.834139450303	0.957038929270768	0.5	0.135170387800794
Com_2231_neg	LPI 17:0	C26 H51 O12 P	586.3115	14.097	No results	Full match	No results	2420026.42081	2596280.45365	1517991.84915	871445.005022	1269218.84422	184068.231411	2722398.20342	5904919.99698	10188125.3484	11493754.8643	7491474.08468	5399383.07515	6010018.46328	0.213539157886672	-2.22742744561	0.00199893923372127	1	1.53301380025091
Com_2240_neg	LPS 19:0	C25 H50 N O9 P	539.32216	14.376	No results	Full match	No results	2608785.12544	3310417.33442	6200888.93961	3984343.64142	7247875.56232	1621580.11819	8383103.31658	2485796.2683	10052146.5097	5946243.88026	6925728.73479	7847828.98722	13712261.3849	0.608722709517171	-0.716142905683	0.144898288671458	0.714285714285714	0.455541611739542
Com_2254_neg	PC (14:0/16:1)	C38 H74 N O8 P	763.53715	14.554	No results	Invalid mass	No results	3660149.99413	2745009.11289	7945640.08418	2309993.5365	1005333.64667	29508031.761	905368.379375	7755582.40446	472435.025823	14214792.5395	3719372.58565	7880235.82794	443029.94978	1.19502644503263	0.257042544311	0.869749973424539	0.5	0.138303143602122
Com_2259_neg	1,2,3-cyclopropanetricarboxylic acid	C6 H6 O6	174.01537	1.118	Invalid mass	Invalid mass	No results	311917.529531	240162.221671	805383.516765	996010.982496	416184.864156	1575809.84326	911618.587985	4167283.31825	1664131.78938	1505264.96758	1800575.28887	1087100.17436	3115632.9669	0.337787025641605	-1.56581417942	0.00479962705630657	0.952380952380952	1.0163484109018
Com_2260_neg	PS (18:0/22:4)	C46 H82 N O10 P	839.56392	16.097	No results	Full match	No results	9903736.5408	9209542.52948	9806509.11917	6254201.34793	8044928.60216	5497889.2725	11328762.8031	141331.921618	78705.4740644	142926.886737	517151.537167	111133.344549	5723069.4823	7.66535434541836	2.93835248472	0.00330276413806785	0.976190476190476	2.9309334573417
Com_226_neg	PE (16:1e/22:5)	C43 H76 N O7 P	749.53537	15.986	No results	Full match	No results	3582102.82662	3107983.06988	6510004.11192	3225882.82963	552302.599373	38106071.6235	62464.0106824	373457720.009	22280882.9083	529497555.737	4244753.72314	593901.53792	11083769.8707	0.0502239431468418	-4.31548088886	0.114542511476354	0.785714285714286	1.98246399158235
Com_2282_neg	5-hex-1-ynyl-2-furoic acid	C11 H12 O3	192.07762	10.583	Invalid mass	No results	No results	751179.809515	990261.945719	1363488.30698	2877092.39999	1115759.57889	3140098.50379	1367833.27503	1388201.27259	432611.802552	944908.321104	839104.015279	1337727.89834	1961367.97008	1.44088472324856	0.526954918545	0.273674359564895	0.642857142857143	0.301416615471612
Com_2314_neg	PE (16:1/22:6)	C43 H72 N O8 P	761.49689	16.804	No results	Full match	No results	4817487.32925	8762937.30793	5756513.10868	1446193.95653	3258200.83184	975357.863194	989600.808507	724071.205556	1361961.42786	5214002.32704	1377614.22329	62412.0704551	103589.695667	2.52057740341655	1.33375425818	0.0872466146977232	0.785714285714286	1.32709829760747
Com_2321_neg	Pentacosanoic acid	C25 H50 O2	382.3806	15.932	Full match	No results	No results	4630212.49551	5634309.15267	6750515.72596	5848348.94868	11240793.4361	5098179.42708	5736292.85713	13456008.9062	7844810.56258	5502948.76645	6904439.22659	4238560.05293	6076494.54683	0.874965706869172	-0.19270162137	0.599874208206249	0.619047619047619	0.13995963885763
Com_2329_neg	D-Mannitol	C6 H14 O6	182.07909	1.312	No results	No results	Full match	557667.300455	588297.423412	1059656.06133	1565338.74313	989150.386929	1517965.63667	742599.763104	1440647.96094	517308.580359	532599.035353	619404.565651	456610.433863	1434219.62861	1.20335416047846	0.267061306163	0.403865378243944	0.714285714285714	0.202063319769583
Com_2337_neg	LPG 17:1	C23 H45 O9 P	496.27974	13.906	No results	Full match	No results	1152744.48925	1660805.9721	1110090.93116	679634.168231	1152455.28893	716421.440356	987203.931042	3647077.98693	4798311.81993	5396370.53172	5199725.98124	5932966.56945	19710302.4547	0.143085351023103	-2.80505211736	0.000224391562187251	1	1.57270663420738
Com_233_neg	LPI 18:1	C27 H51 O12 P	598.31147	14.024	No results	Full match	No results	24835289.6912	46487612.7403	29271242.939	12465309.4711	33930311.8945	4124578.77604	35425880.9418	213028653.057	304039152.056	297881372.13	227677229.621	135824174.286	236593684.476	0.112994078389535	-3.14568092669	0.000139234325415424	1	2.05057232134675
Com_2357_neg	PA (16:1/18:1)	C37 H69 O8 P	672.47347	15.709	No results	Full match	No results	7877206.07683	2272126.7064	5441262.91337	4944320.41493	10248348.8411	1061943.41912	12054662.981	1825066.42854	3902224.0465	3337827.02253	1270237.35919	3212908.3087	2812119.37861	2.29997440818637	1.20161780839	0.116921661638663	0.761904761904762	0.570469471369666
Com_2364_neg	PG (14:0/22:6)	C42 H71 O10 P	766.48246	15.256	No results	Invalid mass	No results	7081201.38194	7798504.80207	7327753.92685	7243195.68869	11402141.8537	4424710.71008	10341867.1502	1232187.16969	3302713.67764	3087466.04844	4436047.0323	4526504.70875	6864562.01003	2.03304078065254	1.02363915441	0.0188687963831742	0.928571428571429	0.688740786386237
Com_2376_neg	PC (16:0e/16:0)	C40 H82 N O7 P	779.60121	15.419	No results	Invalid mass	No results	135548.448042	5726059.9741	497214.282096	75850.9210305	112763.60044	51640.7600722	95520.5799122	73753.575255	61305.8787943	42427.8271101	11012332.8389	285135.134739	87067.0173752	0.496299627084504	-1.01071672428	0.949995249454277	0.619047619047619	0.286239538220859
Com_239_neg	PG (18:1/22:6)	C46 H77 O10 P	820.52223	15.546	No results	Full match	No results	8370686.64783	4075858.20471	4235270.01936	3777401.47445	3818461.10641	9268456.23243	4492430.6059	224169564.864	3232787.49807	3887664.78091	2668651.45983	467819915.14	1418125.73353	0.0463660925011398	-4.43078604095	0.402806470444761	0.619047619047619	0.891271110542053
Com_23_neg	Arachidonic acid	C20 H32 O2	304.23965	14.022	Full match	No results	Full match	2267795062.61	1915725024.16	2585200645.94	1176080066.05	1159375935.3	930616303.001	2476650840.52	1446735119.09	1709276553.41	2048763024.13	1199102718.53	1361191512.47	1949618442.06	1.10390528733551	0.14261639734	0.805650256735357	0.523809523809524	0.0454757694183587
Com_2431_neg	SM (d14:1/28:0)	C47 H95 N2 O6 P	874.71221	16.767	No results	Invalid mass	No results	2882409.47568	2030878.6064	1562161.92424	3969824.22055	5197669.59391	25159821.8372	4150386.33285	430367.680031	57033.0458239	183242.965836	970272.316106	354229.898004	1415149.97566	11.2985132300283	3.49806103595	0.00219697694625141	1	2.11008773289013
Com_2446_neg	LPI 20:3	C29 H51 O12 P	622.31122	13.978	No results	Full match	No results	685170.270677	3730448.48685	806572.476703	457182.016116	2632264.00152	302059.169359	708845.887813	11123235.9482	7963970.31884	10043496.958	9238297.39429	13118963.3426	7344127.42214	0.135822989844751	-2.88020039934	0.000340884421707461	1	2.04113687466977
Com_2472_neg	FAHFA (16:1/18:3)	C34 H58 O4	530.43052	13.886	No results	Invalid mass	No results	4913962.01704	7712880.68145	9536516.39202	2587692.26599	9843474.2572	2578395.43217	7649409.31109	5809857.36416	4310942.06046	3769625.4757	3380320.02477	2898983.67975	3371991.02146	1.63195981074574	0.706605529398	0.143206189994818	0.69047619047619	0.384926426705027
Com_2474_neg	Undecanoic acid	C11 H22 O2	186.16199	12.731	Full match	No results	Full match	49905.0081104	41337.2075624	61427.203342	133728.630218	165942.216313	224521.981801	81152.2587407	661676.513432	45501.1480212	1599894.07338	175113.806659	69020.3192671	324738.003834	0.225917733479632	-2.14613057494	0.152542682462462	0.738095238095238	0.842589904599625
Com_2485_neg	PE (18:2e/18:1)	C41 H78 N O7 P	727.54848	14.606	No results	Full match	No results	4569937.30078	7653353.86298	10194862.5158	5465235.25449	1325167.36496	1456692.95677	5422856.59805	381446.975455	3487165.52448	806243.427382	3089644.83188	1622558.04843	1770541.53312	2.77234003869642	1.4711042207	0.0436783145555378	0.80952380952381	0.913812762504495
Com_2507_neg	LPI 20:1	C29 H55 O12 P	626.34298	14.417	No results	Full match	No results	8619687.71992	2964475.27872	4165168.7619	1915205.32583	4049360.17139	804856.196529	5515945.28584	4636847.19592	5543618.31944	5039100.19951	4096501.44854	6179951.23816	2772119.81827	0.850064535215416	-0.23435572293	0.302080631503064	0.666666666666667	0.306688316274731
Com_250_neg	5-Aminovaleric acid	C5 H11 N O2	117.07896	1.447	Full match	No results	Full match	228740.801162	195903.758946	260842.158506	327487.55716	258053.945216	621859.335277	267325.141586	825243.467098	273561.022014	386769.498142	352925.709585	334060.89208	524256.704458	0.686591148915165	-0.542476835755	0.109592597916943	0.857142857142857	0.324785655156408
Com_2544_neg	Methioninesulfoxide	C5 H11 N O3 S	165.04482	1.315	No results	Invalid mass	No results	474056.918383	432142.53309	798058.708217	894292.805953	914647.475661	1365252.56448	455953.810272	27178271.7428	2133057.57849	4426531.37104	2316442.77748	9551722.55152	2567152.15996	0.094914787809593	-3.39722331183	0.0035722302031613	1	1.6938416518456
Com_2546_neg	8-Iso-15-keto-prostaglandin-F2��	C20 H32 O5	352.22458	11.709	Full match	No results	Full match	4520597.43372	3618914.56104	4199547.01053	3089828.62741	4548462.47015	11630796.4413	3820976.76866	14521191.1853	7663703.32908	8905361.50349	7731204.70438	5601355.12746	9353253.96389	0.564708802403565	-0.824420975371	0.0119050483371688	0.880952380952381	0.543469992313374
Com_255_neg	PG (16:0/16:1)	C38 H73 O10 P	720.49436	15.559	No results	Full match	No results	297765291.832	123730143.986	276654478.449	337723779.312	348044913.339	192428817.523	216951722.285	16125782.3573	12563249.3697	18369333.5509	21119965.6599	14012448.9712	8016976.82223	17.039704899395	4.09082844548	1.99566718210612e-08	1	2.45582893671066
Com_2614_neg	PC (16:0/20:4)	C44 H80 N O8 P	841.58264	15.953	No results	Invalid mass	No results	971081.500707	1723971.64144	1021940.08211	4142679.10502	235303.539335	12488356.578	182539.846487	7205612.2754	442364.805748	1275178.09637	1989608.89045	718563.234806	3546653.00389	1.17270669408865	0.229842225731	0.665095402890088	0.571428571428571	0.336583698136906
Com_2615_neg	20-Carboxy-Leukotriene B4	C20 H30 O6	366.20604	13.654	No results	No results	Full match	2390604.3137	2966019.87302	6336569.11084	13006977.0003	4337088.85527	11416628.1598	5404800.00828	7668348.68634	6657993.53761	12144572.0948	3135927.31129	6609552.30286	13391362.0646	0.792364933364528	-0.335763060673	0.369072406763498	0.714285714285714	0.269637729407276
Com_2632_neg	LPS 18:2	C24 H44 N O9 P	521.27481	13.758	No results	Full match	No results	892738.883858	4369726.70784	1630508.00995	571634.277344	3734367.58697	412238.55767	1074127.65886	9461818.12022	7239678.44799	8832470.19	6076794.97185	5837831.95989	3542062.55756	0.265259232443371	-1.91452512935	0.002252826972558	0.952380952380952	1.40660892286828
Com_2634_neg	L-(+)-Tartaric acid	C4 H6 O6	150.01681	10.001	Full match	No results	No results	36255.0570374	35454.4480603	47377.1916659	66250.0797996	42469.4130376	104351.455487	42793.9749913	119844.853712	50238.3005714	59146.047894	42795.695388	56668.0144254	69121.8228191	0.807881344763464	-0.307784678014	0.296282651724145	0.761904761904762	0.197569227314944
Com_263_neg	4-Oxoproline	C5 H7 N O3	129.04254	1.321	Full match	Full match	Full match	92710.4311209	72010.3191907	103577.753712	186989.289403	125290.036293	234640.561274	105615.41736	332068.73833	109462.416885	184489.224118	135960.279185	152652.802048	258252.635966	0.672943539683615	-0.571442627846	0.111437313487646	0.785714285714286	0.346724664034192
Com_2649_neg	OxPE (16:0-18:0+1O(1Cyc))	C39 H76 N O9 P	751.536	15.9	No results	Invalid mass	No results	2442164.1826	1944492.21508	3546564.98333	11868759.2819	1667958.47764	21381613.849	2673170.86863	706769.415036	2713078.33169	9506252.28162	4245485.95157	5687865.72084	11927427.2575	1.1217215526942	0.165714597157	0.972290788184639	0.595238095238095	0.413270212716384
Com_2652_neg	Ethyl N-(1,4-thiazinan-4-ylcarbothioyl)carbamate	C8 H14 N2 O2 S2	234.04914	14.205	Full match	No results	No results	6769191.84082	6745692.16945	6105073.38532	5176559.61181	5866398.8458	4752295.87327	8675997.83605	4369866.07809	5500626.81088	7769339.25028	4860658.23017	6127418.18618	4856728.45694	1.12865088921673	0.174599305169	0.301486816525287	0.666666666666667	0.108622726019939
Com_2662_neg	5-Hydroxy-L-Tryptophan	C11 H12 N2 O3	220.08401	2.598	No results	No results	Full match	2231086.64176	2222426.40974	2751786.08935	10105051.0297	3222118.01199	3991754.96727	1044195.191	4223366.95119	2373851.51776	3579379.39883	2557393.55658	2609947.67394	8877578.66813	0.904806517931757	-0.144318772817	0.553264216137029	0.619047619047619	0.228648044692844
Com_2676_neg	Neopterin	C9 H11 N5 O4	253.08019	10.964	Full match	No results	Full match	5200193.8842	4358179.5694	6880008.12727	1871580.45155	5088318.93185	12491359.2282	5012156.30932	10381231.296	4518494.14811	7713914.26511	6013502.73515	6204331.47013	9499362.11831	0.790841902685356	-0.338538780731	0.220927523746142	0.714285714285714	0.284740931509461
Com_2683_neg	Uridine 5'-diphosphate (UDP)	C9 H14 N2 O12 P2	404.00177	1.141	Full match	No results	Full match	3654331.43638	1387054.19202	1625087.81724	3230224.06527	2464237.67575	5822089.07761	4322858.74155	21386669.164	3275175.55332	8372049.71175	6850810.76695	3827683.9	15012356.1184	0.328494517799875	-1.60605880108	0.0218361537703388	0.880952380952381	0.868031303268485
Com_2695_neg	PE (14:1e/20:4)	C39 H70 N O7 P	695.48847	15.0	No results	Full match	No results	1539015.79325	1441031.89525	4275528.34017	14504178.0204	1329597.00125	13830730.1564	279526.921965	315159.549287	191768.111531	6714054.02879	2451191.73918	8020477.80492	1710147.72207	1.64333911146982	0.716630218544	0.557690981291518	0.452380952380952	0.709710876447305
Com_2744_neg	PE (16:0/20:5)	C41 H72 N O8 P	737.49617	14.423	No results	Full match	No results	7223184.73343	3809574.1326	9105747.08856	2532044.14012	2667197.21843	7064640.63496	2975530.01167	4788763.04691	2530261.78194	7230263.26589	2739477.01163	3899724.729	1835494.77611	1.31705828471945	0.39731919162	0.390537590241247	0.619047619047619	0.223152563397697
Com_2751_neg	Xanthurenic acid	C10 H7 N O4	205.03665	17.144	Full match	No results	Full match	6107692.38525	5301647.96666	8461566.58655	234559.666954	172011.045392	19214041.7072	147294.906594	13403382.5701	4801980.31774	9715720.1597	5783916.68123	193956.438311	286717.006344	0.993870336855803	-0.00887044891174	0.727019213685169	0.428571428571429	0.347485591994102
Com_2802_neg	LPG 14:0	C20 H41 O9 P	456.24845	13.518	No results	Full match	No results	62107.2349295	483324.56956	80509.7834986	68475.9890183	396997.945386	120753.290498	56676.3078918	4128044.7241	6355357.02693	6182348.31322	5546561.64553	5616344.54218	4115858.84063	0.034045955274222	-4.87637277634	1.91296767477474e-05	1	3.2493195154228
Com_2812_neg	LPI 19:1	C28 H53 O12 P	612.32639	14.204	No results	Full match	No results	1515658.66985	2292054.62152	1018132.4231	755376.06108	851322.406737	599777.513292	1252817.90775	4622419.01111	4950783.03379	7910642.22429	3614804.36465	5656445.43699	3489342.26744	0.234805110996196	-2.090464283	2.61418603504555e-05	1	1.30180500294211
Com_2820_neg	Prostaglandin B2	C20 H30 O4	334.21424	12.125	No results	No results	Full match	3880147.49686	1427968.279	2126556.49478	2197407.86859	2755860.02856	6416460.53811	2424283.94096	11698245.9692	6292372.40121	6430828.00946	6428790.99284	4674265.9846	7737576.74064	0.420599642236262	-1.24948047198	0.00166528489934675	0.952380952380952	0.809806427970402
Com_2821_neg	Sucrose	C12 H22 O11	342.11587	1.399	Full match	Full match	Full match	336901.906388	715377.391533	1004061.06442	1022709.84466	7998897.58909	4819008.0926	2922672.43057	1825417.17744	275067.166172	517954.866005	827526.542625	1240075.17858	4162261.53893	1.82307397866227	0.8663731058	0.445520115776594	0.380952380952381	0.414883070729398
Com_2829_neg	13,14-Dihydro-15-keto Prostaglandin J2	C20 H30 O4	316.20356	11.458	Invalid mass	No results	No match	2163350.28857	1114919.21226	1413775.21215	1287508.79463	1796445.61404	4727567.55223	1192145.26173	11092884.0316	6231163.11741	5817882.41746	5381592.10947	4952568.97125	7026600.02132	0.289837081570022	-1.78668591071	0.000157927989422868	1	1.15358500372648
Com_2835_neg	3-Hydroxybenzoic acid	C7 H6 O3	138.03171	5.546	Full match	Full match	Full match	82022.8191395	34886.0512666	55909.871944	70786.6861555	44589.5881039	130680.093645	64305.7301536	376963.464356	76878.8622944	115346.537751	59828.2143667	109357.904327	72065.2978212	0.511024705726415	-0.968535054278	0.131392928435228	0.761904761904762	0.464326972448379
Com_2857_neg	Hexanoic acid	C6 H12 O2	116.08369	7.125	Full match	No results	No results	48542.1988117	36027.1167358	49701.613235	76896.2311041	45972.3489806	112194.616991	53939.9931366	152121.794424	41355.6172207	70693.8414716	51170.2196144	70997.5027421	77692.8114454	0.781856756235073	-0.355023778913	0.355907922980976	0.666666666666667	0.193934544641394
Com_2874_neg	PE (16:2e/20:5)	C41 H70 N O7 P	719.48844	16.823	No results	Full match	No results	630858.512321	5718191.89485	3755193.92598	805222.502507	1601687.66003	1307218.29762	2223325.13762	867766.295747	2480097.24807	6858991.11732	3211526.6015	154615.951238	143478.675544	1.00244602978125	0.0035245661935	0.472066566845048	0.452380952380952	0.501315951593719
Com_2892_neg	��-Aminobutyric acid (GABA)	C4 H9 N O2	103.06343	1.221	Full match	No results	Full match	305023.442739	250637.547165	368246.146774	477789.584612	357040.9519	754103.999549	351004.247072	575958.976752	151239.821582	328440.864188	311327.721016	378157.843403	387494.799189	1.15103724247504	0.202934513457	0.506941060180679	0.523809523809524	0.134314392295197
Com_2899_neg	N-lactoyl-phenylalanine	C12 H15 N O4	237.09953	5.874	No results	No results	Full match	262459.779609	363561.430366	421107.447173	751803.75626	1329073.10329	1079167.92017	658276.734908	4417321.19292	5303966.41982	2918002.01314	4914890.36193	1796264.98789	12841499.3403	0.129547498609754	-2.94844693563	0.000175432062468583	1	1.74064100956614
Com_2902_neg	SM (d14:2/26:0)	C45 H89 N2 O6 P	844.66505	16.33	No results	Invalid mass	No results	917688.285665	1420808.864	4943852.30367	553929.3214	56730.7169845	221954.103289	7734261.57984	135525.222413	965437.015961	420092.764375	7381728.27402	260439.206222	1098944.30091	1.32379939207205	0.404684513391	0.813980872059957	0.547619047619048	0.40110080512363
Com_2908_neg	HBMP (16:1-16:1-16:0)	C54 H101 O11 P	956.70717	16.514	No results	Full match	No results	1514978.557	317956.815491	8263707.59364	8300087.38668	442862.179842	743738.038822	156481.38839	466376.127501	181934.977319	480309.907489	284191.768139	331725.685643	482198.853279	7.59848890821504	2.92571254206	0.108716813395229	0.69047619047619	1.01521310363898
Com_2914_neg	LPS 22:0	C28 H56 N O9 P	581.36878	15.025	No results	Full match	No results	2697894.20098	5580907.19704	3470317.24101	603047.305914	1388595.97127	1048685.49929	1588088.79219	528432.987734	1217705.97442	3962025.062	2419851.8789	3635793.99134	571500.280942	1.13802474185786	0.186531923697	0.69507147313594	0.428571428571429	0.167332497394171
Com_2943_neg	FAHFA (14:0/16:2)	C30 H54 O4	478.39925	13.73	No results	Invalid mass	No results	5548906.13332	3454378.49988	3701818.02342	1452946.92583	3516598.23381	712325.113041	7705152.79564	1386597.25583	5009701.10247	3380030.90734	2541791.65099	3372065.41296	3087550.10397	1.19102104089798	0.252198900466	0.971070912148097	0.666666666666667	0.0496800615842742
Com_2946_neg	D-Xylonic Acid Lithium Salt	C5 H10 O6	166.04808	15.009	No results	No results	Full match	229448.321697	251078.254674	761521.030058	1854721.60321	98100.3506085	646632.520706	168781.437934	220811.542654	76420.1756514	377873.809649	1581063.18258	208445.279814	131381.349997	1.32411095656081	0.405024020765	0.544058942663155	0.642857142857143	0.500709508708373
Com_2955_neg	Sorbitan monooleate	C24 H44 O6	428.31293	14.973	Full match	No results	No results	2533834.38819	2651295.56294	1425412.81505	1120668.26635	738789.820527	1147641.7966	1235136.41721	3032196.76635	2099734.86227	3181643.88379	5315148.4302	8994338.8385	1589550.25953	0.384195709967398	-1.38008668531	0.0195607620179464	0.904761904761905	0.76836172419079
Com_2961_neg	LPG 22:5	C28 H47 O9 P	558.29523	13.899	No results	Full match	No results	1647035.22582	3673355.74994	1003910.99435	1129139.34302	2542337.05957	647895.89787	2440818.12658	3434475.902	5685948.04684	2745425.35015	3395291.2446	1767290.22262	4072177.10886	0.531514507257765	-0.911819025402	0.0272071917943263	0.857142857142857	0.632879813088347
Com_2973_neg	Sulfoacetic acid	C2 H4 O5 S	139.97813	1.142	No results	No results	Full match	429568.91769	272603.697087	516245.703046	285001.076964	440631.286885	1117461.58142	426095.422396	1568423.29602	394471.687474	600847.523234	446386.437426	485210.192638	706242.302322	0.711488771419114	-0.491087106296	0.254950442917024	0.738095238095238	0.289793754498541
Com_2977_neg	Gallic acid	C7 H6 O5	170.02041	1.088	Invalid mass	Invalid mass	No results	217294.787922	99557.6048803	200693.736762	76409.4572192	198091.575121	469954.933824	176110.307817	752843.239117	176099.761268	278776.949689	198802.925695	200057.99748	342697.887018	0.632371213185911	-0.661156400087	0.164552194705254	0.69047619047619	0.412851989777973
Com_2990_neg	1-Naphthol	C10 H8 O	144.05626	11.099	Invalid mass	No results	No results	3576775.47598	3582529.01689	3931143.48179	4493771.08964	5738576.17408	3846294.46155	4794229.89915	5528703.66403	3734492.87411	4438245.84494	4510504.56444	4788818.73401	6577677.13657	0.868296060363389	-0.203741056835	0.210400576855659	0.69047619047619	0.120065678776714
Com_299_neg	PE (18:1e/20:4)	C43 H78 N O7 P	751.55115	15.045	No results	Full match	No results	4991327.8125	8975388.75799	43114351.6108	458559282.403	129406558.736	390542001.519	25780248.4275	217718.813042	164211.413907	6561433.60792	153280384.936	112953507.969	388298150.902	1.37532700860407	0.459774685983	0.337325888565431	0.357142857142857	1.70763233574109
Com_3004_neg	LPS 24:1	C30 H58 N O9 P	607.38485	15.052	No results	Full match	No results	3053223.97535	5185900.86687	2783051.12286	1721260.13568	2934895.07873	1656144.95116	2027811.63879	364670.531181	342863.18925	1903992.51096	1013794.67225	2222079.69	406111.510301	2.65390813732627	1.40811843396	0.0164061671497274	0.880952380952381	1.0398523234039
Com_302_neg	PS (18:1/18:1)	C42 H78 N O10 P	787.53963	16.376	No results	Full match	No results	3188530.89287	2534071.83855	4679612.28002	1838442.34543	1322301.22597	2245198.72937	1866882.65905	130440429.231	3462067.69569	1376948.71595	5745561.30751	431871.380073	2837856.82831	0.104993673154014	-3.25162570018	0.522835899446335	0.619047619047619	0.548191000696919
Com_3100_neg	Calcitriol	C27 H44 O3	416.32844	13.829	Full match	No results	No results	5012933.33421	3099341.30501	3041757.54809	2028191.94459	4177932.74565	2443540.4858	5338805.1035	5628969.13465	5145734.4685	5398569.15291	5641215.05867	4250126.84666	7615629.37013	0.639862240308849	-0.644166762613	0.0125076854613199	0.928571428571429	0.422216995203427
Com_3113_neg	OxPI (18:1-18:1+1O(1Cyc))	C45 H81 O14 P	876.5352	15.098	No results	Full match	No results	5529278.09831	4429929.46977	3918329.58427	1548968.51748	3554361.41606	926752.450807	1392189.689	353101.864822	1705247.21791	4423894.6601	3810940.41542	1242740.75389	2344757.63347	1.31527965403136	0.395369577153	0.441274974066479	0.619047619047619	0.372385874221058
Com_3117_neg	6-phospho-D-glucono-1,5-lactone	C6 H11 O9 P	258.01356	1.143	No results	No results	Full match	5506468.97186	1940815.08957	2428832.56766	3724671.761	4914943.97138	10190765.6147	4776071.9059	2456070.89979	624044.127116	1049927.95895	727971.271464	808206.814987	1128618.98826	4.22369700498999	2.07850634391	0.000439645212289888	0.952380952380952	1.24754358713641
Com_3119_neg	LPC 18:2	C26 H50 N O7 P	579.35318	14.465	No results	Invalid mass	No results	1287583.63548	1369388.40831	1147214.53281	260406.607609	1749123.43874	248722.127062	1036847.01845	12795709.165	3328478.54518	7885674.20731	5549807.84777	7983855.52406	2771482.46107	0.150938879261245	-2.72796362771	0.000370784644618686	1	1.71548648044865
Com_312_neg	Lignoceric acid	C24 H48 O2	368.36486	15.714	Full match	No results	No results	190034980.479	95716859.5918	178408276.754	287553510.902	259129650.358	37747770.9365	240278748.267	191967140.296	163385908.189	141283313.68	106842733.131	152836708.053	137568546.923	1.23589314456245	0.305554013085	0.843809858511316	0.666666666666667	0.0718747567552605
Com_3134_neg	FAHFA (18:2/22:3)	C40 H68 O4	612.5148	14.065	No results	Full match	No results	3382305.45542	3744664.16461	6962140.24626	2951449.21615	1645988.99117	2409430.78281	3031500.73987	5287461.57343	3379238.70534	3754877.61261	2554370.37092	1250773.36572	4593854.66536	0.993281670277087	-0.00972520624851	0.996940791958255	0.571428571428571	0.0181070280682899
Com_3138_neg	PE (18:0/20:5)	C43 H76 N O8 P	765.52538	15.952	No results	Invalid mass	No results	634308.413132	1698950.4555	3940590.06299	10539503.9033	501232.959988	13350907.3891	247368.462896	386114.89972	512234.428612	2168585.69419	1293780.72234	1318464.74959	7097763.22647	2.0737931647224	1.0522720103	0.648294036048218	0.571428571428571	0.571732427028723
Com_3146_neg	D-(-)-Quinic acid	C7 H12 O6	192.06343	1.237	Full match	Full match	Full match	229143.103959	313906.88611	2527361.3081	732443.607626	6299130.25492	8137656.38018	425048.657856	1607470.0803	123126.302554	385108.972488	260967.094203	1233679.90115	977929.393531	3.48677495770096	1.80189325316	0.285778245884294	0.642857142857143	0.683538194003835
Com_3148_neg	PE (14:0/14:0)	C33 H66 N O8 P	635.4523	16.638	No results	Full match	No results	5371572.12719	3475332.29183	4009765.05856	875075.350964	2680175.59712	1090879.18874	2636306.58334	606910.76503	461419.007334	922484.85452	609682.371865	716253.239705	167525.672501	4.95428360663504	2.30867645764	0.00105487911142373	0.976190476190476	1.36004624566656
Com_3155_neg	Prostaglandin F2�� 1-11-lactone	C20 H32 O4	336.22977	12.41	Full match	No results	Full match	5366026.45713	3855571.84388	3986942.48943	2626483.0878	4961147.65855	9443745.7517	3242756.51892	9910573.3765	3731439.75184	5640679.56917	5082033.39317	3267200.84622	5180730.7944	0.874645233771763	-0.193230133101	0.522936584695368	0.642857142857143	0.13868889313453
Com_3172_neg	FAHFA (22:1/22:3)	C44 H78 O4	670.59303	15.092	No results	Full match	No results	4544473.54919	3926520.45411	5449156.34149	4799159.91806	2122076.39062	7375007.55105	1793383.91054	3629690.11652	4871970.51573	3792203.28817	2555666.13182	3060114.57989	1290488.39376	1.33971295516966	0.42192392418	0.341025970561417	0.69047619047619	0.232922297790587
Com_3181_neg	HBMP (16:1-16:1-18:1)	C56 H103 O11 P	982.7221	16.552	No results	Full match	No results	4310088.81405	1184754.7131	6752486.61809	4488756.99175	751902.644052	3568790.88189	169004.434701	306415.800875	98436.0596342	343791.407908	205432.222258	154991.051892	316811.558516	12.7595269678834	3.67350294015	0.00415048724842117	0.904761904761905	1.85644271479849
Com_3186_neg	PE (18:0e/20:4)	C43 H80 N O7 P	707.5632	15.056	No results	Invalid mass	No results	4035704.39067	4568972.18791	6187923.32349	6800955.40261	281004.937675	6924190.23739	1059280.76896	72571.7571816	72104.081069	586982.8475	2273555.54367	2971955.27131	178856.162852	4.15732480853267	2.055655469	0.0375803072199589	0.880952380952381	1.78158493416849
Com_3192_neg	PC (17:1/18:1)	C43 H82 N O8 P	831.59132	16.632	No results	Invalid mass	No results	4897683.11803	2866580.97339	2891738.18362	4714854.73038	4650197.24268	8281884.34285	471230.56097	8615823.69043	986339.846634	3730537.50124	3448784.18215	1553992.5345	3661990.73942	1.12120054019382	0.165044344573	0.846148141512655	0.571428571428571	0.0995868828992755
Com_3201_neg	Delta-Tridecalactone	C13 H24 O2	212.17684	13.02	No results	No results	Full match	3188241.75375	2633967.94387	3639234.37972	3405777.21861	4090424.20818	5413616.70041	3700236.98617	8265343.02159	4207506.74172	5108653.00372	5915903.54146	4735230.98584	7182248.3504	0.631005829879003	-0.664274760522	0.00703965398944614	0.928571428571429	0.394540042306917
Com_3208_neg	PE (16:1/18:2)	C39 H72 N O8 P	713.49879	14.645	No results	Full match	No results	2497868.09626	4010120.58309	6619606.63358	1656973.47342	1571487.97232	6012237.59713	1683626.72586	5980747.5295	1090297.59407	2652980.88342	1287521.91302	2175121.08298	1170039.43477	1.43597903691392	0.522034688185	0.293012831025079	0.714285714285714	0.366649689256004
Com_3215_neg	(2R)-2,3-Dihydroxypropanoic acid	C3 H6 O4	106.02514	1.267	Invalid mass	Invalid mass	No results	3673224.14424	2560954.65343	2432267.11445	4992558.46156	2974694.35252	6630377.42828	2935725.40204	3167119.3972	831196.799779	1760646.08156	1216334.34601	1470234.53046	2472659.8614	2.05684006892541	1.04042962044	0.0119530079224298	0.880952380952381	0.654789539156746
Com_3244_neg	PE (18:0/22:5)	C45 H80 N O8 P	793.55672	16.714	No results	Invalid mass	No results	37378.4575378	980649.207344	68010.1423416	305013.735053	32607.8520558	191175.558849	325564.556821	71686.0369382	22455.5000059	72264.3447358	32168.8169682	30477.7073492	379581.250805	2.73267763196036	1.4503152783	0.17819786923825	0.714285714285714	0.794257721667817
Com_3252_neg	(2S)-4-Oxo-2-phenyl-3,4-dihydro-2H-chromen-7-yl beta-D-glucopyranoside	C21 H22 O8	448.14117	12.275	Invalid mass	No results	No results	4944416.55963	2481185.48799	5084837.57574	3602110.51884	5840840.5097	9802121.27059	3300128.32407	10073473.8939	4130229.90173	4846333.02245	4033728.16798	3854876.1307	7565948.79848	0.870831727422939	-0.199534124015	0.516374858730095	0.404761904761905	0.138821378008268
Com_325_neg	Glycerophospho-N-palmitoyl ethanolamine	C21 H44 N O7 P	453.28504	14.584	Full match	Full match	Full match	74086314.4301	110947639.552	67663491.3084	51588163.0982	79604483.672	14641462.0564	103477858.813	165495059.117	196737143.617	202929605.729	227878781.281	240595217.9	163922659.858	0.359309206346366	-1.47670219384	0.00367496874753412	1	1.00716792066916
Com_3268_neg	6��-Prostaglandin I1	C20 H34 O5	354.24032	11.498	Full match	No results	Full match	3327170.17118	1783941.65284	2659358.21958	1777961.13457	3033375.18116	5771775.98696	2142326.5166	10578659.624	4547690.69067	4417411.59091	3889284.34501	3504028.83079	3729129.27139	0.572875654266951	-0.803706066621	0.0348175590785946	0.880952380952381	0.484374176707535
Com_3287_neg	6-Keto-prostaglandin f1alpha	C20 H34 O6	370.23506	10.791	No results	No results	Full match	2570843.92483	1299330.7722	2593116.84751	1282388.84575	1708682.93194	4315609.56338	1271635.78455	5757107.95521	4465147.56201	4638843.87486	3348923.68578	3107892.8726	4248165.87235	0.50429344320031	-0.987664627323	0.00421085813227439	0.928571428571429	0.663846082294887
Com_3300_neg	FAHFA (20:2/22:3)	C42 H72 O4	640.54617	14.492	No results	Full match	No results	3124209.45831	2379667.92723	1894270.86082	1072173.40048	2899205.4599	1134704.27001	4209985.50048	4153108.93338	4417957.2595	3113335.61871	1258441.90251	2845901.63393	1693207.0215	0.819500665956765	-0.287182973174	0.470191749432857	0.619047619047619	0.286584442748326
Com_3310_neg	N-Oleoyl Glycine	C20 H37 N O3	339.27674	14.052	No results	No results	Full match	2123236.1236	4136968.69727	4297414.09803	1450705.84545	1905668.151	833519.113723	4312938.58075	1634502.66022	3013281.27283	5308141.04124	2959846.51208	2922808.34617	3923455.07227	0.826712895348521	-0.274541704272	0.345791824876185	0.595238095238095	0.24916142070167
Com_3317_neg	PE (16:1e/16:1)	C37 H72 N O7 P	673.50457	15.077	No results	Full match	No results	618852.1573	499127.990367	273178.094368	791646.143429	133893.763124	521091.702662	202365.764556	194252.290515	146512.112731	7228749.48482	1184253.80783	2577238.87053	8547741.72232	0.131087110357251	-2.93140226088	0.141288226789341	0.714285714285714	1.25091287530626
Com_3318_neg	Cystine	C6 H12 N2 O4 S2	240.02341	1.198	No results	No results	Full match	1587119.01158	3426524.99048	3658807.20377	1328373.0407	3294410.62489	6008807.76639	2882250.03699	14440471.1859	3083122.36808	6216839.00074	5410379.09804	6588318.5119	7785670.3509	0.436919229207892	-1.1945614934	0.0139644392273481	0.880952380952381	0.721337297675981
Com_3336_neg	Glycine	C2 H5 N O2	75.0321	1.28	No results	No results	Full match	153122.996794	95145.1496366	123995.42805	563349.931751	131930.707889	285964.775385	127841.88367	357084.770351	113038.710563	180048.029103	141793.916762	155573.501898	252035.739966	1.05848293820772	0.0819980145874	0.838942298949295	0.619047619047619	0.085295077068796
Com_3367_neg	2'-O-Methyladenosine	C11 H15 N5 O4	281.11072	1.24	Invalid mass	No results	No results	119662.296942	178888.162557	213305.037002	429040.804722	210918.525952	398702.263821	254950.443162	14952539.1058	407274.763241	1204990.79304	586289.935767	5179075.29587	551631.579932	0.0676320700749442	-3.88614867749	0.0241168072110064	0.976190476190476	1.61498973694746
Com_3375_neg	HBMP (18:1-18:1-18:1)	C60 H111 O11 P	1038.78465	16.692	No results	Full match	No results	893709.795384	3975189.21795	2675861.25551	2729886.61219	952806.84017	3008739.03253	1096516.99573	157054.215749	50939.2942703	158321.208339	271060.260376	119004.96678	135014.28212	14.7435581642441	3.88201283685	5.63015706693657e-06	1	2.29534351660835
Com_337_neg	PG (18:0/18:1)	C42 H81 O10 P	776.55586	15.81	No results	Full match	No results	75567131.668	77568494.8898	160639328.736	110582722.23	60379223.9644	49123695.5249	194218146.717	82168.673261	41382023.0959	103608674.139	74925380.698	78105732.8551	410790004.909	0.880339667686959	-0.18386781848	0.411594326827512	0.595238095238095	1.19882934619656
Com_3383_neg	FAHFA (19:1/22:3)	C41 H72 O4	628.54622	14.545	No results	Invalid mass	No results	4553981.23645	2084142.44276	3159427.66395	1277799.7119	2456669.73036	1015320.37286	2893286.92729	4124437.7947	3271771.01975	3467748.71329	2745684.6055	1718019.81619	1270934.1709	0.900624949198066	-0.151001650979	0.625292447648838	0.595238095238095	0.15651463002978
Com_340_neg	PS (18:0/22:5)	C46 H80 N O10 P	837.55153	16.209	No results	Full match	No results	17794627.0905	15403630.3478	30537764.7788	7437047.42138	1071727.59051	24047021.7826	12205259.2006	76823037.1166	188421809.135	90492521.9503	50020909.2881	86432281.6004	25424209.0108	0.179665460380115	-2.47661500895	0.00395229927830924	0.976190476190476	1.63743047117938
Com_3412_neg	Epigallocatechin	C15 H14 O7	306.07573	1.245	No results	Invalid mass	No results	599545.766944	1373628.68252	2020140.12571	8702061.60252	1417939.60199	4433323.60502	2865579.27931	2461112.09474	649569.301281	1139570.58845	643386.869415	4142477.69785	3376509.25	1.47860175410055	0.564233529955	0.50029711572545	0.595238095238095	0.286593670651163
Com_3417_neg	PE (16:0e/22:1)	C43 H86 N O7 P	759.61358	16.788	No results	Full match	No results	1271234.83404	674135.190952	1421851.40667	1272727.47318	1512978.70803	12261358.1099	513103.133301	138012.044446	46891.6987423	397560.485087	234602.975371	129678.515964	86687.2127296	15.6986250918239	3.97256630623	0.00057169505779131	1	2.05316623746958
Com_3432_neg	PA (16:0/17:0)	C36 H71 O8 P	662.48801	16.074	No results	Full match	No results	4418761.90549	2210964.34134	2217786.23761	1592564.47175	4332743.90664	422022.104175	4218599.33877	298030.937615	2884641.72543	1082935.99868	1389837.37802	1824210.29184	1326068.37997	1.88969039460371	0.91814988378	0.199090556327233	0.785714285714286	0.526782190641661
Com_344_neg	Arachidic acid	C20 H40 O2	312.30236	14.946	Full match	No results	Full match	25333043.2677	25535798.3539	43522389.4264	191141689.475	52078521.7942	127705048.821	51179419.0425	133529348.219	9728439.59572	13927517.2079	10280120.7712	22058098.8391	158095752.59	1.27355071816396	0.348856414961	0.304691244373872	0.714285714285714	0.569346045647719
Com_3462_neg	Prostaglandin E1	C20 H34 O5	354.24037	10.929	Full match	Full match	Full match	2014211.85287	975028.140628	1272702.17847	1419516.31147	2114366.44354	4694843.69552	1425339.56904	5011248.91059	3994982.89115	3580242.17667	3688903.50132	2611813.23527	3992374.45857	0.521338886068398	-0.939706621975	0.00659243199400179	0.880952380952381	0.660462221432811
Com_3467_neg	Tretinoin	C20 H28 O2	300.20837	13.67	Full match	Full match	Full match	3383866.06229	1460036.31587	2118518.14388	1365338.50064	1901299.49162	3428121.36507	1199479.04832	6389321.90394	2742795.48119	3441610.98638	3016995.44892	6297920.04691	4821843.19322	0.476752035708111	-1.0686889961	0.00536350292552192	0.904761904761905	0.662164679205132
Com_3468_neg	PG (20:1/22:6)	C48 H81 O10 P	848.55629	15.72	No results	Full match	No results	961482.658382	29488.8901096	23927.8012447	32370.1823374	31562.6737014	14906.7593197	222407.943759	28434.1754578	9079.52792165	6614552.24342	208790.907232	15426.1855602	23437.2116033	0.163503139374282	-2.61260975815	0.868362633055402	0.619047619047619	0.317771927662568
Com_3478_neg	PC (18:1/20:3)	C46 H84 N O8 P	869.61378	16.689	No results	Invalid mass	No results	4302695.05249	2223350.01685	3022357.20223	1552614.86812	1658883.95558	11352499.7878	1061726.36568	3508305.11498	303370.742546	4104887.87122	1337237.70929	2030646.85343	3041590.3302	1.50619608992525	0.590909605034	0.467987762840531	0.452380952380952	0.329041792034184
Com_3529_neg	2-Hydroxy-2-methylbutanedioic acid	C5 H8 O5	148.03729	1.127	No results	No results	Full match	705448.909173	438463.250574	819306.344055	419990.763145	682916.169669	1609148.42293	617321.819292	2470180.09785	611923.180422	961632.052462	737414.280489	837501.019314	1084396.4669	0.676783336879095	-0.563234046669	0.185886650489391	0.761904761904762	0.327151510992757
Com_3565_neg	2-Furoic acid	C5 H4 O3	112.01606	1.085	Full match	Full match	Full match	173173.320451	85855.0711293	192626.670303	73338.1099045	150237.114607	451064.669758	169031.394543	689286.060802	145976.537718	232472.417826	165224.512189	128125.569214	258011.276113	0.685740359308878	-0.544265660242	0.315364277369475	0.619047619047619	0.321743518627362
Com_3577_neg	Glycerol	C3 H8 O3	92.02934	12.98	No results	Invalid mass	No results	45640.3157281	37266.8840313	61074.4184444	80168.9661621	51900.3249357	117482.94542	56163.0682664	168058.861286	45776.0304915	72914.3531088	64636.2572901	71824.4595108	98720.5371061	0.738516921907139	-0.437297116522	0.248857720221831	0.714285714285714	0.244472616643292
Com_3579_neg	PE (16:0e/20:1)	C41 H82 N O7 P	731.57704	16.581	No results	Invalid mass	No results	262261.22065	417748.299388	2616536.66534	2682240.02331	569079.190795	11118432.055	1276668.28801	82721.4690668	64236.4862934	87564.5390276	1389610.25513	762635.242898	3795567.10146	2.62632606171151	1.39304603977	0.16305672994859	0.69047619047619	1.22789970262595
Com_359_neg	D-(-)-Arabinose	C5 H10 O5	150.05157	1.312	Invalid mass	Invalid mass	No results	77560430.5008	120938076.327	245494398.188	84009117.9016	195337549.496	179952314.291	100810144.769	44791547.1438	11630175.5508	25839015.2076	18678937.2406	19233159.4224	27637003.5641	5.82274424363537	2.54169925169	2.61923009154671e-05	1	1.53874955282834
Com_3604_neg	LPE 22:3	C27 H50 N O7 P	485.32647	15.031	No results	Invalid mass	No results	2596504.70404	2760734.41324	4042975.20179	1178754.92041	1533377.23093	2478797.84924	936079.229904	179856.913029	387934.469074	4218841.16953	3653491.03186	5786202.11799	343842.308454	0.913445112484885	-0.130610052761	0.426464207861491	0.523809523809524	0.563681830284257
Com_3628_neg	S-Sulfo-L-Cysteine	C3 H7 N O5 S2	200.97579	1.216	No results	No results	Full match	155449.627529	197211.914596	637164.243226	303848.546747	594726.230727	812347.434068	277448.559856	12797154.0951	2277277.00701	3256834.17484	2794034.64285	5103931.5179	5939954.73731	0.0793535743147865	-3.65556098209	2.09075141617348e-05	1	2.18469695979552
Com_3652_neg	Cytidine-5-Monophosphate	C9 H14 N3 O8 P	323.05131	1.181	No results	No results	Full match	515382.505123	286331.973878	421007.710041	358332.012505	408197.057505	862150.495707	1555755.4873	10870401.9268	3296599.87043	3933099.13959	3922169.64983	5638373.69301	6384277.93642	0.110958201824062	-3.17191178207	6.95266368874796e-06	1	1.9769724593961
Com_3675_neg	Glutathione (oxidized)	C20 H32 N6 O12 S2	612.15182	1.215	No results	Full match	Full match	1723620.60166	1459328.81046	1804702.56078	7423559.39725	1536997.40841	4309927.22995	2822412.97116	4969545.70124	1249931.90203	3573905.48117	2811305.32947	4748207.33653	5643892.06792	0.785720254728291	-0.347912343413	0.351750351942186	0.642857142857143	0.305602539576557
Com_3676_neg	LPI 17:1	C26 H49 O12 P	584.29539	13.838	No results	Full match	No results	1076982.44261	926153.236765	1200113.98077	846277.49571	1599487.9175	632133.438771	1536043.69124	1996502.32948	3510397.23629	3824025.33371	2635697.91628	2990168.23331	2101327.9236	0.392801250288104	-1.34812857312	0.000130618820886804	1	0.825319133403932
Com_3678_neg	Cer-NDS (d18:0/20:0)	C38 H77 N O3	595.5896	16.682	No results	Full match	No results	614079.310022	834370.571756	1178081.20444	1776031.4287	1287591.56239	1582117.02705	2566801.57551	656030.345976	476565.834636	700593.642455	4345615.50594	1180678.46917	932530.585952	1.01706177507363	0.0244073093682	0.532992316853315	0.666666666666667	0.265455451753632
Com_367_neg	N1-{3-[2-(2-pyridyl)ethyl]phenyl}-4-chlorobenzene-1-sulfonamide	C19 H17 Cl N2 O2 S	372.06628	8.75	Invalid mass	No results	No results	47728241.0527	20620321.9532	36198005.4852	38855616.6936	53090259.9321	96471368.2889	38139712.2175	331152452.029	171101399.388	145665476.83	146968121.51	106697787.866	152801906.584	0.269163962707635	-1.89344282871	0.000131775218224285	1	1.16397841099341
Com_3690_neg	Lysopc 14:0	C22 H46 N O7 P	467.30083	14.594	No results	No results	Full match	262364.193932	285709.24167	438880.089199	304958.584836	354700.536071	174076.549829	504425.350302	2707090.27058	314944.16235	549109.656032	234863.911594	493109.916871	5360706.1237	0.206313833100871	-2.27708753941	0.126124502662152	0.761904761904762	0.823451323324706
Com_3692_neg	3-Hydroxyanthranilic acid	C7 H7 N O3	153.04132	9.418	Invalid mass	No results	No results	2882077.03132	1455259.55063	2138565.30837	2496248.30955	2439205.69283	5407602.57779	1891800.89854	9752527.91046	2989766.32685	3146318.02225	2647176.09026	2692203.77595	3814576.34152	0.640421279703439	-0.64290684885	0.148092884225016	0.833333333333333	0.35029647769276
Com_3705_neg	PE (16:1e/22:6)	C43 H74 N O7 P	747.51416	15.023	No results	Invalid mass	No results	1408307.12169	2973062.61165	704377.787382	341755.269259	95574.2510721	6149182.27938	164435.289224	461816.351543	181498.971044	2211494.92682	829294.257651	4024999.38432	1290673.51073	1.1273321309561	0.172912620294	0.694667882147504	0.571428571428571	0.371029190161522
Com_3711_neg	(+/-)12(13)-DiHOME	C18 H34 O4	314.24537	12.247	Full match	Full match	Full match	3587560.93289	3059329.1002	4101909.59496	4239567.82144	3476282.59865	8248259.37082	2787457.92879	9062879.41621	3433824.72503	4875335.87399	3788768.8833	3020470.63729	6960383.72607	0.811967843289808	-0.300505502015	0.409754561921355	0.619047619047619	0.165193875788733
Com_3714_neg	PC (18:0e/4:0)	C30 H62 N O7 P	625.44127	9.495	No results	Invalid mass	No results	2870943.33806	1061999.43948	3161184.01825	1370578.6889	4357351.91757	5555414.72931	2480073.07357	1863679.08309	3067016.91724	1991254.83614	1491972.29273	639230.214459	5596228.17921	1.22038571131559	0.287337193572	0.485515277127479	0.595238095238095	0.23523997527253
Com_371_neg	LPI 16:0	C25 H49 O12 P	572.29564	13.925	No results	Full match	No results	8874512.23606	26460325.0253	10427619.098	11547239.4364	19447906.9577	2214323.14639	16043113.1588	84804057.942	168608321.149	125363329.88	128339535.582	144479183.07	99395399.5839	0.108445493001111	-3.20495799909	0.000107321665863803	1	2.08796942499795
Com_374_neg	Adrenic acid	C22 H36 O2	332.27106	14.44	Full match	Full match	No results	180381103.575	101792729.414	113629239.478	94104191.4043	172392984.349	72358990.5635	202007613.283	4589115.51624	95889488.4532	125638456.922	135943397.81	192652984.108	92757785.9869	1.23998915482942	0.310327502594	0.370231974854406	0.595238095238095	0.550665595549819
Com_3756_neg	LPC 17:1	C25 H50 N O7 P	567.35291	14.581	No results	Invalid mass	No results	326150.510704	941990.981948	932643.810161	379100.50414	1073728.22343	207300.909351	534755.782209	2622792.69307	3348539.82852	2704361.77281	2654100.36564	2513973.54123	795189.192288	0.257376099975771	-1.95805000422	0.000921256160683651	0.928571428571429	1.23826585637098
Com_3780_neg	4-Oxoretinol	C20 H28 O2	300.20867	13.73	No results	No results	Full match	1195392.02034	639951.495383	2118518.14388	1365338.50064	784733.755925	3428121.36507	960079.452076	6389321.90394	676508.038405	787754.622568	3016995.44892	1557514.74165	1005419.35402	0.669464316598935	-0.578920934988	0.621393426272857	0.571428571428571	0.187432060622185
Com_3781_neg	PG (22:5/22:6)	C50 H77 O10 P	868.5293	15.433	No results	Full match	No results	861051.028865	478747.040594	475248.91647	568305.429454	459457.117432	353299.093731	837137.199157	676745.816323	972149.984401	1133243.2744	817031.261274	1080939.60837	686250.254642	0.644210921768288	-0.634394974919	0.0121371180667085	0.857142857142857	0.406442918828439
Com_37_neg	11(Z),14(Z)-Eicosadienoic acid	C20 H36 O2	308.27097	14.499	Full match	No results	No results	1898904605.86	1256459222.99	1487617187.51	701235720.419	1592107339.88	502809626.631	2021702634.89	911797587.367	1400990179.54	1152402782.66	1290800980.29	1417027486.47	861929193.193	1.15271471066336	0.205035499599	0.793507809586344	0.642857142857143	0.0737497587747939
Com_3801_neg	3-Phenoxybenzoic acid	C13 H10 O3	214.06232	11.729	Full match	No results	No results	1599025.24688	1153881.93269	1690098.31194	1023588.94553	2025072.69332	2237476.46919	1643213.89726	4748845.12884	3253205.56903	3396832.40242	3936054.41994	2650194.27787	4973505.02443	0.424578125984378	-1.23589804853	9.16429240030666e-05	1	0.751200779772303
Com_3817_neg	FAHFA (20:4/22:3)	C42 H68 O4	636.51469	14.026	No results	Full match	No results	2405145.36458	672780.860996	923092.386997	1822219.1799	1528468.71827	2081807.7972	1853597.99426	3203553.17289	2215708.14141	2702588.35512	1241513.09761	1118518.58885	2929708.8393	0.721366187514405	-0.471196293398	0.223027139832853	0.738095238095238	0.286307778546662
Com_3858_neg	15-Deoxy-��12,14 -Prostaglandin J2	C20 H28 O3	316.20351	12.079	Full match	No results	Full match	2015328.91435	705517.089599	987822.927851	928781.802841	1439583.38715	3376581.1016	1227310.81538	6665412.37164	3136688.86095	3649979.84243	3485704.19251	2377233.96966	4345846.5405	0.386929182888823	-1.36985855137	0.00168350638451436	0.952380952380952	0.890616228221356
Com_3864_neg	PA (16:0/17:1)	C36 H69 O8 P	660.47322	15.74	No results	Full match	No results	3391063.17468	1312668.6005	1875345.58817	3346763.30581	3763421.25453	354313.424404	4049617.03303	207512.204609	1602613.19304	1564432.62075	1061121.44788	478592.141375	1126774.07219	2.56717982850818	1.36018435887	0.0744087272770519	0.833333333333333	0.799327031278737
Com_3865_neg	Trans-Citridic Acid	C6 H6 O6	174.01637	1.113	No results	No results	Full match	311917.529531	240162.221671	4348381.71982	143511.767635	416184.864156	3350228.07352	1996704.90727	1039731.86392	534657.297379	963323.399592	148318.176751	286943.327914	430375.594211	2.72179524728492	1.44455854119	0.446143305593211	0.452380952380952	0.475437509482111
Com_3884_neg	OxPG (18:1-22:5+1O(1Cyc))	C46 H77 O11 P	836.51897	15.073	No results	Full match	No results	3356284.99062	1507957.64697	829731.13517	380826.786797	727842.320276	336639.051262	1063070.9786	125492.128258	250502.381946	169666.284694	1340097.1724	199081.131462	204099.87071	3.07154900243492	1.61896639975	0.0213707523749726	0.880952380952381	1.06945855937809
Com_3890_neg	17-��-Methyltestosterone	C20 H30 O2	302.22349	14.398	No results	No results	Full match	3351954.17016	2112588.94817	2919271.5217	1733901.69001	3789348.48569	1466787.60472	2461404.25524	1222007.79137	2041954.42429	2047630.07136	2266834.99633	2901066.87364	2028117.84162	1.22224473117459	0.289533186222	0.32089909230189	0.69047619047619	0.158549590154779
Com_3913_neg	5��-Androstan-17��-ol-3-one	C19 H30 O2	290.22426	13.852	No results	No results	Full match	1238949.69024	1046165.09459	1349558.6816	929795.521019	1878751.7719	460398.475538	1104066.92824	817715.31491	2183398.74581	1021111.58327	1056016.0783	507744.985064	878066.516037	1.06183082963004	0.0865539349795	0.734513344395937	0.642857142857143	0.0976295083385254
Com_3915_neg	OxPG (18:1-18:0+1O(1Cyc))	C42 H79 O11 P	790.52933	14.95	No results	Invalid mass	No results	3305567.14413	2070487.20931	1896815.82235	108546.847892	2968492.44058	329965.785294	962084.396813	172744.025215	334288.918337	244274.940874	1409372.33648	919947.682934	187035.875871	3.05380945738338	1.6106100479	0.128780780253368	0.761904761904762	0.860648357716365
Com_3920_neg	FAHFA (19:0/21:1)	C40 H76 O4	620.57417	14.743	No results	Full match	No results	2828646.37179	2558365.21282	2840430.49105	289350.309254	2785247.37682	253321.348407	4051394.84704	558489.3147	1954902.01816	1284296.94464	1986566.09601	1839852.49324	417813.98872	1.66343584229263	0.734166223425	0.60932097813867	0.714285714285714	0.280982821170442
Com_3933_neg	D-Ribulose 1,5-bisphosphate	C5 H12 O11 P2	309.98509	1.117	No results	No results	Full match	2257469.94234	1306418.19141	1798215.07692	3962150.15164	3820241.91351	6818382.8197	2093438.73026	3779520.56664	1917172.07117	1580645.05949	1247480.6339	1339364.80364	1921514.26913	1.60409806684235	0.681762343926	0.160034468913893	0.761904761904762	0.363632492147831
Com_3964_neg	N1-(4-cyclohexylphenyl)-2-[(4-methylphenyl)thio]acetamide	C21 H25 N O S	375.14998	3.636	Invalid mass	No results	No results	135302.619222	137925.507447	206828.090369	372407.741848	384125.255896	586203.534934	198340.482818	3273241.30822	2953203.82106	1930744.88451	3559127.23188	1253306.41384	5122130.19511	0.095756327856416	-3.38448836211	5.59245323801147e-06	1	2.08118650102409
Com_3967_neg	Guanosine 5'-diphosphate (GDP)	C10 H15 N5 O11 P2	443.02369	1.147	Full match	No results	No results	2944499.39204	1979749.94153	2335095.19315	2106594.51157	2330702.91959	5669219.37287	3410075.35896	5434408.67408	537047.583445	1400855.50608	1058544.21988	1587971.59267	1561451.605	1.53778207377044	0.62085106678	0.105245468289561	0.857142857142857	0.565087164469679
Com_3968_neg	5-Aminosalicylic Acid	C7 H7 N O3	153.04258	10.064	No results	No results	Full match	34763.5643483	31211.6018464	42334.4677526	69897.3600094	44954.9417595	95755.8839932	42563.7494497	107311.1895	30496.2204309	55563.8801873	43212.2267026	53089.5265675	64391.3261069	0.875098913328286	-0.192481999425	0.577257044671869	0.619047619047619	0.113450925363594
Com_397_neg	D-Ribulose 5-phosphate	C5 H11 O8 P	230.01851	1.184	Full match	Full match	Full match	133932636.08	109970846.49	142190837.252	196167110.149	193436166.91	278782855.13	154267138.011	113153030.514	34106535.6427	55135657.6931	58762129.3403	47498421.1744	81769875.5337	2.6536918441351	1.4080008497	0.000859145768925821	0.976190476190476	0.8779812892199
Com_3999_neg	Oleoyl-L-��-lysophosphatidic acid	C21 H41 O7 P	436.2586	14.052	Full match	Full match	Full match	463587.417852	2471122.70563	3411673.80065	356373.751245	2232163.67292	510709.830553	1474793.00504	3539062.99753	644185.0018	3209069.12086	1082056.40913	1966117.55075	1960323.63942	0.754818437169295	-0.405798432299	0.329845074526968	0.642857142857143	0.420219793005334
Com_4000_neg	PE (18:1/20:5)	C43 H74 N O8 P	763.5099	14.799	No results	Invalid mass	No results	1604606.84223	2727137.74317	1215193.63211	244450.950158	450053.112984	2161488.88901	510884.225276	8334927.57408	1013537.1484	1208870.78341	543396.78991	688538.172708	315596.809095	0.63118521008469	-0.663864694332	0.873761354181141	0.523809523809524	0.357819027139892
Com_4001_neg	Cytidine-5-Triphosphate	C9 H16 N3 O14 P3	482.98455	1.142	No results	No results	Full match	3136537.68902	519821.302937	1484498.0442	1709678.75395	1808544.50712	5047222.49849	1575395.84738	1346501.51609	342122.193354	605120.451611	418688.684307	486168.478695	662558.52653	3.39240004138885	1.7623063066	0.00601810675248737	0.928571428571429	0.984302083454568
Com_4013_neg	3-Methylglutaric acid	C6 H10 O4	146.05792	1.405	No results	No results	Full match	85670.3794979	61133.1577513	85000.7129435	122654.039682	89999.018378	211327.828303	99089.0650635	309078.750469	102456.913908	144856.927648	132181.400612	125115.953317	196350.063465	0.640603366129531	-0.642496715936	0.0662057227792911	0.857142857142857	0.386992443912138
Com_4017_neg	PE (18:2e/24:2)	C47 H88 N O7 P	809.62823	15.05	No results	Full match	No results	187352.566262	199511.577884	280265.63595	2429481.25678	639653.990897	8581706.48238	190934.757758	199292.12063	150313.33513	281410.113989	282036.483259	256190.52184	173485.704556	7.98517453059721	2.99732394072	0.127918856008927	0.69047619047619	0.883401381675255
Com_401_neg	8Z,11Z,14Z-Eicosatrienoic acid	C20 H34 O2	306.25523	14.171	Full match	No results	Full match	56938361.1316	71679019.3146	124109594.675	180579714.715	183501663.066	52746075.5212	199059236.076	198929465.572	61463300.2458	51021722.2235	49995200.4345	41741821.393	178196295.424	1.2806894450515	0.356920678332	0.385713774478563	0.714285714285714	0.309628247551692
Com_4047_neg	Phenol	C6 H6 O	94.04199	5.572	Full match	No results	No results	93067.4884171	37677.8621741	59154.7119819	76451.5016145	54728.5310136	141137.972872	69451.896955	407130.55617	81550.4908001	128813.10389	72872.884109	134189.325494	77832.4361819	0.50501193562645	-0.985610609467	0.111163964529563	0.785714285714286	0.481409279151402
Com_4049_neg	PE (18:1e/22:6)	C45 H78 N O7 P	775.55037	14.18	No results	Full match	No results	1032155.06917	891339.33576	1147159.45157	1669958.0902	3583332.11637	491281.222015	1301678.23431	1221867.40008	795243.154241	1399096.22248	1028597.26135	1055099.8187	1075196.6133	1.31885917598058	0.399290525954	0.628401565116963	0.571428571428571	0.11376489760928
Com_4059_neg	Isoliquiritigenin	C15 H12 O4	256.07313	11.452	No results	No results	Full match	3040764.3648	40073.9823316	1018252.32408	3774327.67317	56371.9696594	1795300.67767	53370.6729387	161744.760128	50015.4263577	82058.2210851	53451.0790383	74169.8652662	459806.018503	9.51101571870015	3.24959942038	0.133649495569718	0.642857142857143	1.28721557993817
Com_407_neg	11,12-Epoxy-(5Z,8Z,11Z)-icosatrienoic acid	C20 H32 O3	320.23452	13.029	Full match	No results	Full match	75515226.6805	58388760.2638	59781955.2373	36731400.3557	54027821.0218	91442173.6836	79201546.4881	59848870.7608	130555082.289	167290105.948	157502955.928	163435874.716	312439008.752	0.393590199345936	-1.34523379782	0.00872182164356339	0.928571428571429	0.763663744531678
Com_4095_neg	Guanosine triphosphate (GTP)	C10 H16 N5 O14 P3	522.99031	1.128	Full match	No results	Full match	2970808.9225	603715.868793	2313855.1046	2180837.41949	1254358.67137	5184382.87715	2048186.89371	1973059.32403	501319.438177	910929.257899	613514.060372	800578.33148	970862.091768	2.45933041500114	1.29826557636	0.0263553437554466	0.857142857142857	0.716720315731323
Com_4121_neg	Guanosine monophosphate (GMP)	C10 H14 N5 O8 P	363.05778	1.241	Full match	Full match	Full match	155598.355048	228015.936178	296801.204734	521453.560106	273789.070744	572959.72578	651003.022474	4714068.33701	1334500.47541	2085317.8594	1071355.01105	4241895.56038	2297473.38458	0.146968432865829	-2.7664217809	0.000125487904110967	1	1.63859096339732
Com_413_neg	3-Hydroxy-3-methylglutaric acid	C6 H10 O5	180.06233	1.323	Invalid mass	No results	No results	50043429.9172	53142245.5065	82619788.1977	133729207.896	104657879.325	201469918.918	77133872.6493	361309509.055	117012226.955	158573209.254	176532266.692	148822697.509	220681776.58	0.509240619749266	-0.973580594003	0.014404137803284	0.880952380952381	0.621803329952955
Com_4150_neg	PE (18:1e/22:5)	C45 H80 N O7 P	777.5608	15.329	No results	Invalid mass	No results	83278.6934961	71448.1771629	55439.920214	3224360.21211	662526.098722	3702362.14865	1040703.40512	67352.4865006	29910.5447937	60360.5491609	754569.258704	4158603.40759	1319308.39342	1.18577785318318	0.245833756823	0.700949615732271	0.571428571428571	0.568046562031938
Com_419_neg	Glycerol 3-phosphate	C3 H9 O6 P	172.01364	1.182	Full match	No results	Full match	2763941.20494	5771484.93911	15379112.629	3012152.30507	9755782.05915	4082565.80825	3901962.15461	1890601.6862	480368.412445	849640.147075	697936.076233	859723.642489	1030490.05265	6.59107982259791	2.72051484264	0.000115359520648539	1	1.56598427353962
Com_4200_neg	FAHFA (17:1/22:3)	C39 H68 O4	600.51482	14.11	No results	Invalid mass	No results	1193550.01209	953058.809838	1863086.1434	1398366.18199	1904964.12576	1974454.44295	967589.880775	1693619.66904	1464420.68869	1237132.05223	974310.568685	1129445.35018	930667.898746	1.1831140461958	0.242589148869	0.351730570179698	0.642857142857143	0.141007170313845
Com_4219_neg	Cer-NS (d16:1/16:0)	C32 H63 N O3	509.48034	16.964	No results	Full match	No results	1815893.81679	340941.962775	182750.842477	276389.088723	178847.172917	316387.260116	194104.48017	3340652.7875	956326.164054	351821.587318	312829.313796	224847.849944	273124.59353	0.518925494361744	-0.946400678907	0.361718139313393	0.69047619047619	0.479467960487329
Com_4222_neg	PA (14:0/16:1)	C33 H63 O8 P	618.42475	15.41	No results	Full match	No results	2739151.24455	150256.171018	1082326.17228	856663.504477	606070.623547	132705.124627	2857073.00166	172720.695242	705581.333648	441948.5176	276181.140122	578867.693889	621452.026505	2.58184625645797	1.36840309373	0.340524243714771	0.666666666666667	0.459231297357598
Com_4224_neg	(3��,9��)-3,14-Dihydroxycarda-5,20(22)-dienolide	C23 H32 O4	372.22872	13.141	Full match	No results	No results	2732974.53152	664993.097933	1669070.56424	1052145.40922	1848036.50259	1267465.69292	2459465.14784	179665.060458	67915.4569855	87581.6460708	84014.8336975	85360.8215005	206057.621399	14.1058574093435	3.81822245614	8.15124067918564e-07	1	2.3006412454407
Com_4230_neg	Taurine	C2 H7 N O3 S	125.01482	1.273	Full match	Full match	Full match	85291.8911602	90616.0885634	97472.6764438	442848.792783	103710.591636	224796.611165	100496.371189	280703.964903	88859.6122753	141535.56757	111464.049826	122296.167305	188578.564005	1.05162676398383	0.0726227642381	0.802659431107108	0.642857142857143	0.0820072209109479
Com_4249_neg	PC (16:0e/15:0)	C39 H80 N O7 P	765.59004	16.869	No results	Invalid mass	No results	867906.822522	1194495.01059	1326845.60563	143320.928872	111102.748212	6061666.65074	93530.282678	2160609.82577	72354.3965891	4126761.39856	668274.385503	132030.585341	174346.038214	1.14515932031174	0.19554832726	0.876642051194918	0.523809523809524	0.123499549480258
Com_4296_neg	PG (17:0/18:0)	C41 H81 O10 P	764.55598	16.03	No results	Full match	No results	319645.391591	359689.979939	417291.70824	1144421.90693	281649.057251	597879.840901	633935.272802	395033.847978	2114025.84513	4035336.18393	2227648.99757	956227.397958	1693933.32597	0.281745421877582	-1.82753592686	0.0158988716839159	0.880952380952381	1.04504254847301
Com_430_neg	PE (16:1e/18:1)	C39 H76 N O7 P	701.53554	14.117	No results	Full match	No results	34033160.605	73001265.6832	160630128.352	119252997.231	28292567.7885	45436174.5585	180482479.937	11208673.1973	14936251.8706	23248194.4477	91220639.4123	85860506.1803	5819390.33098	2.36570795804523	1.24227198683	0.0671023699350496	0.80952380952381	0.982253649848717
Com_4337_neg	LPS 20:1	C26 H50 N O9 P	551.32144	14.372	No results	Full match	No results	1827401.52864	1580379.68729	1811378.82546	788530.83794	3022603.98724	734242.055956	1034310.64568	785051.624937	1294911.84236	833984.267362	815499.877272	899083.73668	985958.433055	1.64861909423864	0.721258109308	0.0903011062248815	0.714285714285714	0.361389173583974
Com_4354_neg	N'-Formylkynurenine	C11 H12 N2 O4	236.07937	2.737	No results	No results	Full match	435167.909638	394944.285328	790595.376705	565742.218441	701830.947371	2493547.38099	427911.071388	2857618.77462	645503.92846	832269.443191	651859.925587	832073.169043	878212.656753	0.74352344466712	-0.427549861054	0.306268833311853	0.785714285714286	0.31602946995544
Com_4360_neg	LPS 20:3	C26 H46 N O9 P	547.29051	13.954	No results	Full match	No results	763406.706374	1993289.56664	519605.775245	552172.495551	1661238.5947	448595.368779	949362.02907	2897328.73507	2350354.95382	1920594.17126	2079993.49812	2634970.88684	1016547.96649	0.457659970104364	-1.12765198485	0.00777332411460106	0.928571428571429	0.775903738561368
Com_4367_neg	ethyl 2-thioxo-4-(trifluoromethyl)-1,2-dihydropyrimidine-5-carboxylate	C8 H7 F3 N2 O2 S	252.01998	7.602	Invalid mass	No results	No results	680596.771097	240590.531119	488616.194215	510967.623759	712074.340677	1164027.69291	491399.463421	5124287.14844	2343763.23182	2285457.21818	2068798.26543	1464183.29607	2091500.51662	0.239020985227687	-2.06479080741	0.000117456383373078	1	1.25307406022608
Com_4436_neg	Capryloylglycine	C10 H19 N O3	201.13557	10.444	Full match	No results	No results	117766.654909	65950.7057852	91431.0273763	140690.575474	130937.793554	290348.054178	86373.1316031	313735.432097	79033.4061623	3736470.69719	91599.8996584	92311.3605469	165920.380317	0.176726297535038	-2.5004113606	0.34574489503235	0.642857142857143	0.558049374370259
Com_4443_neg	Kynurenic Acid	C10 H7 N O3	189.04256	1.658	No results	No results	Full match	765001.566468	613366.34318	767923.987608	338204.44623	663070.031053	2154157.4745	1052176.50017	4027141.32287	2078083.27739	3724666.3787	2268358.0622	1067575.83264	4499014.17196	0.308307383113645	-1.69755865645	0.00237491177870615	0.952380952380952	1.05261416610633
Com_4512_neg	4-(hydroxymethyl)benzoic acid	C8 H8 O3	152.04729	9.521	Full match	No results	Full match	72842.6209082	46234.8727233	67570.124184	88338.8909145	77112.2135015	167301.953748	75632.3064167	397329.318519	142671.213418	179757.688085	156318.553294	163287.790013	246631.713578	0.396601669681349	-1.3342373436	0.00130378373339966	0.928571428571429	0.803600131427065
Com_4514_neg	LPS 20:4	C26 H44 N O9 P	545.27478	13.77	No results	Full match	No results	847796.169212	1572626.9051	785168.076935	489396.248425	1338261.57589	405987.670411	866235.055455	2898957.23436	2138708.06956	3369512.19107	1656182.50629	1956700.77952	1262328.49503	0.406906462200318	-1.29723090243	0.002147130644654	0.952380952380952	0.824486382126477
Com_4532_neg	Cer-NDS (d18:0/22:1)	C40 H79 N O3	681.62698	16.866	No results	Invalid mass	No results	927275.044415	1970049.71425	1224888.89507	1291205.42641	2695049.71392	584798.689519	1432394.83402	229110.584007	1133599.38033	753721.936509	2503549.06952	207506.460725	220830.972227	1.71921389183188	0.781749045391	0.0951296430895841	0.785714285714286	0.780836787451112
Com_4550_neg	Phenylpyruvic Acid	C9 H8 O3	164.04722	0.601	No results	No results	Full match	14628.2959927	14394.1225114	19240.8227349	57825.0519383	26051.5143531	45400.7950429	17866.1841587	37795.4316839	62992.7878441	22914.0367992	25546.8529633	24568.9759504	31005.6188346	0.817735096826647	-0.290294533371	0.313615873688179	0.69047619047619	0.239166312663904
Com_4559_neg	Naringenin	C15 H12 O5	272.06806	9.784	Full match	No results	No results	2275951.94163	76048.3707076	152271.839983	275196.953142	84605.2594907	3039686.53156	95720.2077817	272627.250796	80084.3526888	111523.383205	71428.9240027	220101.09219	188512.440854	5.4458701827733	2.44516259221	0.278031956260748	0.619047619047619	0.645094033543253
Com_4560_neg	OxPG (18:1-20:3+1O)	C44 H79 O11 P	814.53503	15.073	No results	Full match	No results	2274838.00115	1171463.91898	522959.914263	668533.288045	505303.888478	590962.662363	471161.33172	220298.750079	124269.236027	1116481.95504	553233.395914	1167258.9514	335800.501875	1.51215360366024	0.596604695104	0.234929499671561	0.69047619047619	0.49216441706536
Com_4598_neg	PE (18:2e/22:2)	C45 H84 N O7 P	781.59924	16.844	No results	Full match	No results	795445.486503	1925967.40826	563893.263264	131254.920414	73154.6877203	862182.52765	189282.902676	184653.234467	98173.7085474	204212.616748	161778.440223	135268.176909	178621.269304	4.04322314211992	2.01550582695	0.0883347282856893	0.714285714285714	0.79336549732248
Com_4609_neg	PG (20:2/20:2)	C46 H83 O10 P	826.56825	15.719	No results	Invalid mass	No results	2203281.0587	1145426.07009	1711255.37915	1039839.61582	1881509.90493	297736.703036	791066.845128	231872.141761	769084.197818	727425.426926	47699.7507575	530845.837663	701447.078451	2.58424772325793	1.36974437188	0.0622629187578478	0.904761904761905	0.981578003728979
Com_463_neg	PS (16:0/22:5)	C44 H76 N O10 P	809.52363	15.968	No results	Full match	No results	122944643.505	97086393.031	111976909.997	156327035.546	113700797.662	87350520.7893	95934961.4285	46429190.5453	99134163.8877	153361087.668	150949286.394	92815886.987	104759017.82	1.03966936622819	0.0561247980367	0.645959642987967	0.547619047619048	0.163167503771285
Com_464_neg	1,2-Dipalmitoyl-sn-glycero-3-phosphate	C35 H69 O8 P	648.47262	15.89	No results	Full match	No results	55498756.1627	41810415.2607	70691128.6907	94872226.7674	48035442.1232	28924392.6911	60579456.8672	5837957.70322	121499387.997	106996751.484	91444957.287	71779299.8977	68973528.2751	0.73566275524783	-0.442883541697	0.90976802018021	0.738095238095238	0.305183454110147
Com_465_neg	Inositol	C6 H12 O6	180.06338	1.305	No results	No results	Full match	1555345.48769	1596168.90233	2135035.83709	4330297.75182	3142790.45912	6759200.2321	2480023.68116	12846971.2301	3632594.76269	5606296.61078	5065290.79732	5561997.61676	6231935.98496	0.484173208508447	-1.04640484418	0.0138862339192432	0.857142857142857	0.672593317194454
Com_4668_neg	Cer-NDS (d18:0/24:1)	C42 H83 N O3	709.65718	14.902	No results	Invalid mass	No results	282000.310602	166769.869198	139155.501802	2106318.1713	503025.522389	1998509.56278	270702.527494	204248.397431	125128.682436	144685.807543	111858.545827	218923.275305	277225.781788	4.33017588390558	2.1144256258	0.0645321239693287	0.80952380952381	0.839823902569425
Com_4689_neg	Cer-NS (d18:2/24:1)	C42 H79 N O3	645.60561	16.735	No results	Full match	No results	648291.516718	1838206.29056	1843649.35116	2282273.81246	1216976.13521	2207096.25817	2149284.9435	457240.367367	818093.104466	370468.331737	2065305.61333	130313.931469	199035.38637	2.58509211234333	1.37021568776	0.022163983290781	0.880952380952381	1.12589329809482
Com_470_neg	PE (17:0/18:1)	C40 H78 N O8 P	731.54614	16.833	No results	Full match	No results	61400916.9208	112258781.32	64804340.9311	12754970.5997	7355109.15997	160352195.939	1943456.79647	12180578.4271	1859944.91542	126402574.824	15835579.6234	19060487.5373	36158558.9586	1.70567092289009	0.770339332641	0.599579995569157	0.595238095238095	0.4763593242418
Com_4783_neg	D-Phenylalanine	C9 H11 N O2	165.07899	0.955	No results	No results	Full match	728699.535248	669329.902114	1007166.78902	1489265.30598	899902.187632	1874265.12249	763085.12197	3390656.75673	1079861.33168	1473214.0505	1438286.64089	1419696.733	1687822.15823	0.607275624601964	-0.719576632783	0.0427019164696368	0.785714285714286	0.430544882151279
Com_47_neg	LPE 18:0	C23 H48 N O7 P	481.3166	14.795	No results	Full match	Full match	1753956.20153	1253237147.2	923352824.624	219558025.494	293424356.857	381403718.376	332390431.866	248198873.652	153038361.453	526776935.585	254260210.523	494693068.175	133572894.917	1.61204619919726	0.688893090266	0.789374860056723	0.619047619047619	0.242231443666772
Com_481_neg	2-(4-hydroxy-1,3-thiazol-2-yl)-1-phenylethan-1-one	C11 H9 N O2 S	219.03745	14.212	Invalid mass	No results	No results	45881459.2725	32385915.0558	42481283.6239	42812102.3162	43191523.8434	59455246.0427	97681594.3575	33776431.7268	79478540.0633	80584861.3612	50144547.2507	63820019.9173	59468893.2128	0.849244879386167	-0.235747480642	0.354728303393591	0.714285714285714	0.160318509843331
Com_482_neg	PG (18:1/18:2)	C42 H77 O10 P	772.52755	15.708	No results	Full match	No results	83226825.5117	28423037.9756	67557739.7443	160087718.785	38189148.444	103870807.582	54204023.6215	145562255.551	30211681.6472	135230071.936	24883746.4029	47179635.7368	38982107.9479	1.08767059514163	0.121241697479	0.637006191306003	0.595238095238095	0.162514631908995
Com_4847_neg	PC (15:0/16:0)	C39 H78 N O8 P	779.58066	16.294	No results	Invalid mass	No results	115296.802334	222530.405584	2492320.99064	811649.888906	1015251.70882	180586.45883	1758594.2653	101938.780078	93383.369217	173338.344303	431647.423979	71786.4271755	152371.791807	5.51888605476829	2.46437709935	0.026504043223474	0.880952380952381	1.19371815316167
Com_4879_neg	13,14-Dihydro-15-keto Prostaglandin A2	C20 H30 O4	334.21315	13.144	Full match	No results	Full match	1916800.52542	366046.287991	1898209.09231	779654.460794	1261025.04903	689332.521134	1633301.04928	294468.162516	118332.884581	134211.160851	175391.333946	198941.797919	194147.825599	6.56547711110604	2.71489985511	8.50228803822e-05	1	1.5504880623805
Com_487_neg	FAHFA (18:1/18:0)	C36 H68 O4	564.51132	14.361	No results	Full match	No results	122304095.129	48572583.6944	27598778.1938	28435483.0691	116805206.706	22347433.7243	96991608.3392	32442507.7147	73035838.8698	47615966.4494	74511015.1277	27180133.6932	38067213.1666	1.35530415613135	0.438616656229	0.642561744971526	0.571428571428571	0.155177562227011
Com_48_neg	Docosahexaenoic acid	C22 H32 O2	328.23964	13.975	Full match	Full match	No results	1404066846.9	1201753184.42	1131675965.52	830258737.989	1649857240.57	590658066.97	1463623279.73	750602201.444	1275435331.81	989062124.411	307968923.829	1030709067.72	1050915197.98	1.31185887460116	0.391612527986	0.247804851669262	0.738095238095238	0.305589367026705
Com_4915_neg	9-Hydroxy-(10E,12Z,15Z)-Octadecatrienoic Acid	C18 H30 O3	294.21919	13.118	No results	No results	Full match	1644348.90767	1638799.1331	1965120.92934	1197890.35051	1984105.23935	2375453.5418	1663223.62033	3458373.61087	1562146.66516	1497235.37204	1966881.43245	1971494.44833	3171384.21618	0.784270921655431	-0.350575984155	0.243520105664674	0.619047619047619	0.184063999709268
Com_4930_neg	L-Ascorbate	C6 H8 O6	176.03212	1.209	No results	No results	Full match	429503.357353	352922.604963	518527.215322	591625.077114	502749.186019	2353997.54912	494248.904964	847365.569379	275133.969078	581061.392505	442337.981546	548718.047515	608308.761092	1.36076081915595	0.444413506708	0.637711798078684	0.571428571428571	0.118940418482169
Com_4945_neg	PG (19:2/22:6)	C47 H77 O10 P	832.52364	15.369	No results	Full match	No results	1850153.48211	884023.803453	816631.22384	629425.478404	879883.293753	182177.830668	1003576.17285	82250.6434625	378533.460565	98481.6370035	522182.574049	520299.654887	464692.194713	2.59073746733302	1.37336282726	0.0434620094901477	0.904761904761905	0.890488575886471
Com_4947_neg	5-Methyl-dl-tryptophan	C12 H14 N2 O2	218.10477	10.381	No results	No results	Full match	1049281.53278	130314.348981	516892.576264	720368.45194	331501.665663	1643594.32603	588722.423632	852785.520681	117082.319355	217263.155772	166295.841938	316323.836687	215550.205541	2.26443976352405	1.1791541627	0.0823728497773378	0.785714285714286	0.694066604433916
Com_4969_neg	Kojic acid	C6 H6 O4	142.02554	14.464	No results	Invalid mass	No results	1826502.50928	1369346.55965	1062135.16872	686279.851926	1244399.63589	510680.322365	1444643.78078	969341.352785	1020820.00675	897289.77884	1114804.81515	831331.094892	883805.581185	1.22093433986153	0.287985616293	0.493063005222989	0.69047619047619	0.124650941624982
Com_4982_neg	(5��,9��)-17-Hydroxykaur-15-en-19-oic acid	C20 H30 O3	318.21899	10.922	Full match	No results	No results	909897.877734	252858.173293	402670.009899	558221.119915	746559.270218	1583535.87939	542421.640008	2728605.94866	1669079.56157	1476709.61634	1472149.4574	1110604.34852	1903063.43345	0.413353134967631	-1.27455326631	0.00343750200675004	0.928571428571429	0.862316506740734
Com_4_neg	Elaidic acid	C18 H34 O2	282.25524	14.409	Full match	No results	No results	36010150673.2	21598056604.0	23593097081.4	10726855983.6	35595668352.9	20510302995.3	13309674815.7	10981623315.3	21784500378.0	14140987706.7	33549685626.4	22855374272.0	25326013962.5	1.07506718172724	0.10442681769	0.828628849655241	0.5	0.079433768365206
Com_5107_neg	LPS 17:1	C23 H44 N O9 P	509.27486	13.636	No results	Full match	No results	104553.177161	842518.509365	857696.848559	64730.2074757	1025234.93716	107271.403398	203155.221417	1190244.95803	1535286.27923	1401804.87222	792446.697128	1907410.59656	978060.152835	0.351978349110475	-1.50644140634	0.0131729000578641	0.904761904761905	1.32815544311337
Com_512_neg	PE (16:1/18:1)	C39 H74 N O8 P	715.51399	15.372	No results	Full match	No results	18165285.7232	100818649.16	20977540.5636	844441.591368	4420947.94103	2443268.56824	7576617.97506	131428829.167	7849643.34922	68008049.1127	10372783.7023	22674780.6593	10437668.9694	0.530636491272349	-0.9142042034	0.194672566553237	0.738095238095238	0.963345060510633
Com_5158_neg	aminoimidazole carboxamide ribonucleotide	C9 H15 N4 O8 P	338.06123	1.36	No results	No results	Full match	648559.755939	796166.1819	794091.496858	2059182.56257	1232442.81655	2644270.88797	1039253.59423	1957830.23724	359932.66146	791984.061171	745264.745389	938113.301578	1756741.30992	1.20577823604162	0.269964594483	0.523354729160191	0.642857142857143	0.184715354209258
Com_515_neg	PE (16:1e/19:2)	C40 H76 N O7 P	713.53573	16.768	No results	Full match	No results	44308941.4488	100166506.562	50441889.372	34663097.7785	12349221.2708	223446066.533	2782403.33063	19499101.6572	2762663.14162	96044731.3335	18206205.4007	18771950.452	28736198.2956	2.18061373673605	1.12473424066	0.427803160249792	0.69047619047619	0.552960320615635
Com_5174_neg	FAHFA (22:6/22:3)	C44 H68 O4	660.51511	13.981	No results	Invalid mass	No results	1531446.06571	1292596.54309	853669.284467	1216387.73648	1634932.26493	1394479.68113	1122749.1376	1999974.91853	1468330.62784	1295089.06359	1149477.43981	794748.689995	1456530.10089	0.949754347474399	-0.0743736840851	0.830311530621916	0.547619047619048	0.0770771023657284
Com_5178_neg	Lysopc 17:0	C25 H52 N O7 P	509.34751	15.491	No results	No results	Full match	1520730.39141	1399179.52056	1080788.8471	373713.693195	540262.023091	232130.266932	812632.587775	279434.797921	584440.529644	384860.48702	672594.900941	449404.70053	387022.810636	1.85226140950771	0.889287720405	0.14737637920906	0.69047619047619	0.408634962429307
Com_5182_neg	Phenylpropiolic acid	C9 H6 O2	146.03738	1.329	No results	No results	Full match	853973.802069	690089.219282	979739.93249	1261813.66326	1148203.15122	1924661.83501	990442.255207	3614335.02835	1048504.30797	1472691.51656	1208957.03271	1367378.1401	3180634.74006	0.565705157739355	-0.821877770271	0.0784612068985477	0.833333333333333	0.430513076900999
Com_5196_neg	PC (16:0/22:6)	C46 H80 N O8 P	865.58319	15.67	No results	Invalid mass	No results	346468.963839	234071.309324	725127.347962	1567150.20687	180684.056121	3759086.83887	247063.491452	801538.881608	114432.925992	952623.219293	362122.905148	688546.231365	348097.860887	1.85199265478629	0.889078376717	0.691209250392445	0.523809523809524	0.257072992763813
Com_5229_neg	PA (9:0/18:1)	C30 H57 O8 P	1152.75784	15.668	No results	Invalid mass	No results	617999.470251	362640.223962	1168536.908	449475.958624	1819518.10198	336472.64905	1354131.44025	281849.910921	162724.020032	271793.049092	337637.176767	271369.756389	265974.142494	3.29035035794537	1.71824121094	0.00658124048574753	0.976190476190476	0.887614036125687
Com_5245_neg	LPS 20:5	C26 H42 N O9 P	543.2594	13.508	No results	Full match	No results	58304.0860196	226034.990618	98292.8570304	72153.6358024	193248.608097	127238.599536	70340.1321577	934297.033848	1419890.29412	1637424.51912	1127043.17135	1009314.88441	465951.739803	0.109921091629706	-3.1854598581	3.86413494886378e-06	1	1.95788494228645
Com_5246_neg	PE (16:1/22:5)	C43 H74 N O8 P	763.51167	16.86	No results	Full match	No results	1542542.85119	1001921.14915	891995.730545	223702.678554	447818.16451	827458.489576	455504.17677	267207.578519	168023.360061	1761862.86157	912997.179869	206256.388216	254571.907735	1.29401090715674	0.37184977779	0.295473740620578	0.666666666666667	0.446907877122485
Com_5248_neg	Pseudouridine	C9 H12 N2 O6	244.06892	1.428	Full match	Full match	Full match	836377.479822	732000.688846	1047105.80618	738530.081235	940072.770074	2650289.69169	837702.21536	352546.021594	116865.935714	165228.872787	150770.723784	142711.627741	223963.742603	5.7898002829868	2.53351358384	1.46327195810819e-05	1	1.49921958128329
Com_5257_neg	O1-morpholinocarbonyl-3-(trifluoromethyl)-1-benzenecarbohydroximamide	C13 H14 F3 N3 O3	353.07178	9.224	Invalid mass	No results	No results	401488.008285	173167.587832	342911.154107	483041.686831	457651.38024	1010697.13268	400890.907734	2393556.67862	1411319.37638	1220077.14108	1054004.2568	817353.020601	1188851.53158	0.346650658753003	-1.52844559275	0.000907543405334084	0.976190476190476	0.9702467457897
Com_5259_neg	N-Acetyl-L-phenylalanine	C11 H13 N O3	207.08887	7.057	Full match	Full match	Full match	881418.064312	464192.021368	1262372.24958	858842.773422	1299245.5125	2369444.188	944515.069449	4988714.51581	1234120.04498	1588321.90689	1558321.75033	1604449.15928	2388153.24999	0.518312985017457	-0.948104557646	0.0424491120574994	0.857142857142857	0.556483475262656
Com_530_neg	FAHFA (14:0/14:0)	C28 H54 O4	454.4018	15.376	No results	Full match	No results	109150059.701	18726033.5184	73291073.9325	31250587.3891	41641994.7414	14610300.3681	103076904.539	9807088.80251	1211160.21669	1750687.3192	1329210.29033	3289453.39259	2843175.54872	16.597638702901	4.05290610309	4.90381724687226e-05	1	2.49108886975872
Com_532_neg	LPG 16:0	C22 H45 O9 P	484.27957	13.961	No results	Full match	No results	49312741.3676	15541564.3448	5210121.73114	5152806.6192	8105364.8583	8521276.3562	36996150.8365	71574574.733	100310817.926	99779298.7801	101003579.743	89489118.2595	87784994.8237	0.200810687186853	-2.31609204302	0.00112130870466214	1	1.71076171987497
Com_5352_neg	PE (16:0e/16:0)	C37 H76 N O7 P	677.53547	15.076	No results	Full match	No results	289635.012664	305323.388945	377366.0284	2268570.33648	206409.868534	719831.898384	279546.443984	268338.556022	202390.657354	265165.311576	872439.322167	344949.888032	714036.927208	1.42894051166632	0.514945856734	0.728819785952453	0.404761904761905	0.328270926636801
Com_5373_neg	LPS 22:4	C28 H48 N O9 P	573.30368	14.021	No results	Invalid mass	No results	435803.386866	1181581.03483	482261.240993	146334.635912	444638.632235	131589.931288	370802.356307	1042195.00701	887410.277557	295165.834371	188969.22011	192344.716221	229341.544298	0.965239854585935	-0.0510406094762	0.988033182771304	0.523809523809524	0.337892475677842
Com_545_neg	PE (16:1/16:1)	C37 H70 N O8 P	687.48365	16.849	No results	Full match	No results	105239551.413	81628264.2462	36757652.9538	16538263.5396	46516851.7135	38972650.9465	41182663.6381	15237770.802	13000725.6567	34185693.7554	17854370.6136	127015.070412	167723.064037	3.90241896696213	1.96436867521	0.0594830863228772	0.952380952380952	2.21596938562918
Com_5478_neg	methyl 2-cyano-2-[2-nitro-4-(trifluoromethyl)phenyl]acetate	C11 H7 F3 N2 O4	288.03713	1.069	Full match	No results	No results	811769.628037	459458.897604	1202335.71282	1009117.85313	1184572.70386	2068937.95232	887674.524654	1645540.97481	1237837.01563	953942.391961	990028.736296	578182.305019	2490144.18033	0.82763574696707	-0.272932135941	0.534624832812184	0.619047619047619	0.15105362466203
Com_549_neg	1,2-Dipalmitoylphosphatidylglycerol	C38 H75 O10 P	722.51035	15.768	Full match	Full match	No results	88988629.5525	90927311.1956	120704242.375	157926307.619	77590764.4833	7947958.91063	57085160.2444	4251679.69794	51175056.6593	111117098.397	59369580.8827	47238576.3353	89349563.6005	1.42148049961315	0.507394307736	0.491398929562694	0.69047619047619	0.485573614426353
Com_551_neg	LPS 18:1	C24 H46 N O9 P	523.29034	14.007	No results	Full match	No results	8412591.80621	48435304.8402	23149519.0413	3095625.38944	47189919.2505	1916720.20232	4851273.15318	52551151.0705	44803493.2061	52982081.2683	29574350.4855	33538883.5693	30516063.9288	0.481510680524764	-1.05436029564	0.0351884357363808	0.80952380952381	1.16932842196357
Com_5559_neg	PMeOH (16:0-18:1)	C38 H73 O8 P	1377.00979	16.227	No results	Invalid mass	No results	216092.077893	189909.504018	263010.747216	308014.423494	147495.821275	291535.03285	226752.866341	159111.981981	1177432.74713	333045.420401	243696.931801	1010019.28358	257401.942855	0.442707449537546	-1.17557444469	0.163328991961785	0.714285714285714	0.487023156774906
Com_5589_neg	L-Gulonic-��-Lactone	C6 H10 O6	178.04779	1.303	No results	No results	Full match	380988.489452	205960.343993	507228.42473	402010.731206	601900.915628	1736902.47872	164683.395106	380018.057836	118175.954664	598890.488504	724893.944727	165565.000109	268222.39524	1.51979101959071	0.603872958058	0.435866204205648	0.619047619047619	0.317102555792305
Com_559_neg	3-Phosphoglyceric acid	C3 H7 O7 P	185.99293	1.157	Full match	No results	No results	14687473.5691	5044763.8927	4185522.12047	10111660.5785	4571960.76492	25351978.1582	6680209.57211	12426300.0123	5219619.24061	7884427.14605	29965372.5935	6778935.56436	6353844.00883	0.882185391103734	-0.180846225136	0.723016677272376	0.619047619047619	0.190030527533144
Com_5627_neg	Pizotifen	C19 H21 N S	295.14503	10.251	No results	Invalid mass	No results	1235627.98105	564464.844768	1227241.7696	599318.248706	1369698.85094	2880621.73763	693460.245527	1270083.55407	627641.967416	1104886.96088	359183.178105	604666.893467	499965.054765	1.64473414851493	0.717854408511	0.162355690453327	0.714285714285714	0.404706403016048
Com_5670_neg	OxPE (18:1-20:3+1O )	C43 H78 N O9 P	783.5388	16.996	No results	Full match	No results	1208135.52994	724113.584534	253177.682575	256869.784468	166216.528199	2000662.30881	211700.572854	3345609.74271	527789.097185	292297.580727	247733.268064	208968.519777	259953.367888	0.846350238519937	-0.240673288739	0.945129125837827	0.523809523809524	0.255980348455398
Com_5681_neg	Indole-3-acetic acid	C10 H9 N O2	175.06221	8.683	Invalid mass	No results	No results	856284.974525	512323.344983	945975.585415	823928.024048	1034448.99865	2040048.65662	948804.876136	2157961.88146	1106219.27277	1327128.88562	1169583.76926	869313.718187	1904721.81645	0.719244162623561	-0.47544648777	0.116032176532946	0.80952380952381	0.309095098483334
Com_56_neg	PG (18:1/18:1)	C42 H79 O10 P	774.54385	15.875	No results	Full match	No results	433805350.9	341025913.845	327035385.086	299287040.987	413437555.359	374183402.159	184962220.07	1425570722.65	61250835.0095	80065758.3405	97181310.947	45390567.849	48890678.3361	1.15712557129863	0.210545434246	0.088986664712947	0.833333333333333	1.03268937310515
Com_5700_neg	Pro-Leu	C11 H20 N2 O3	228.14666	6.795	No results	No results	Full match	1034458.01182	981751.819837	879920.425914	578312.095046	1064323.29125	2492640.13117	581966.11799	1253266.22517	320154.416413	769411.688928	447075.58746	471561.508907	358155.602355	1.80287938230527	0.850302879648	0.0588467530736951	0.80952380952381	0.533750172433891
Com_571_neg	PG (18:1/20:3)	C44 H79 O10 P	798.54395	15.747	No results	Full match	No results	100438672.944	15828790.3368	16234705.161	68200155.1954	67098653.7684	42067950.7027	44187772.1728	43379846.9062	58966143.0796	74095518.2938	59237456.3376	22728169.1854	76743396.7928	0.905495125221441	-0.143221220512	0.518839998326737	0.595238095238095	0.210274309604399
Com_583_neg	Docosatrienoic acid	C22 H38 O2	334.28673	14.643	Full match	No results	No results	96389208.1711	52951789.5422	50725375.9628	43555709.2073	59699602.3606	28332114.9358	56151777.869	43388398.6278	21289970.9928	43565633.0331	55235563.755	62117859.1413	47492102.8667	1.21720075871045	0.283567138232	0.378328379923843	0.642857142857143	0.167264878886191
Com_5913_neg	PG (17:1/22:6)	C45 H75 O10 P	806.5091	15.128	No results	Full match	No results	792890.578844	797095.879226	677539.824257	685420.225801	1235454.36897	211510.954875	456276.617841	127288.810796	309508.828367	400758.066609	833899.02082	735164.256947	1124495.02972	1.17879151652088	0.237308582883	0.498321330543628	0.571428571428571	0.303675646802482
Com_596_neg	PS (16:1/18:1)	C40 H74 N O10 P	759.50884	15.936	No results	Invalid mass	No results	681172.573762	718494.934864	781747.771827	1588123.10111	648062.589947	1740269.51097	484041.912599	3828903.6254	605952.50042	1022443.69505	1047195.45487	551746.518226	1773542.00871	0.644757322991895	-0.633171841012	0.401314978206993	0.619047619047619	0.265487354590167
Com_6045_neg	FAHFA (22:0/22:3)	C44 H80 O4	672.60802	15.365	No results	Full match	No results	694148.134721	282834.118256	514262.790356	197486.96464	169072.727033	108977.988196	301992.460874	76845.4781186	255067.761633	71032.9670434	76436.4180099	232948.061908	72729.7472965	2.47708884469196	1.30864561404	0.0254637947872152	0.857142857142857	0.788050681190928
Com_6084_neg	PS (16:0/18:1)	C40 H76 N O10 P	761.52045	0.733	No results	Full match	No results	39197.6749993	19431.8745998	20782.3923197	29997.7032755	18065.7684494	46351.1230905	27405.6450748	88782.7054488	398937.70875	843646.92485	1080168.5648	1294385.62106	244609.971749	0.0436611446866786	-4.51750623507	0.000642080750951124	1	2.50731392283209
Com_608_neg	Lysope 18:1	C23 H46 N O7 P	479.3003	14.167	No results	No results	Full match	4435399.49776	69665224.0438	67106540.1911	43984056.7279	89909973.5923	16720763.6587	76498135.7113	91366348.367	83028066.0562	100331936.94	5667154.28736	8153189.55957	81147332.4506	0.853957363653482	-0.227764054059	0.996039223956791	0.666666666666667	0.359459565113404
Com_6113_neg	PE (18:2e/20:3)	C43 H78 N O7 P	751.55031	13.793	No results	Full match	No results	802537.964706	692716.795713	1193581.82541	1138981.63505	747067.142189	826043.294951	462878.489233	224671.04291	305318.830306	167348.223033	550851.596549	561397.03223	996678.1502	1.79103564182334	0.840794047413	0.0457797590861728	0.833333333333333	0.641540893531519
Com_6207_neg	D-Myo-inositol 4,5-bisphosohate	C6 H14 O12 P2	339.99734	1.102	No results	No results	Full match	546587.16582	282782.397472	550482.363304	834040.77699	901346.20175	2023938.40551	827781.979162	2870901.54901	700829.566104	1296724.90095	486134.01282	971980.171199	912123.971963	0.706555134494232	-0.501125952364	0.336127243030728	0.69047619047619	0.308949636019031
Com_6234_neg	PC (16:0e/17:1)	C41 H82 N O7 P	791.60289	14.783	No results	Invalid mass	No results	116986.266832	151999.038214	141080.169107	1559985.91246	177542.516228	146391.206359	881219.36707	118511.570915	175653.905709	189986.146007	987511.259599	541070.277224	93218.9837712	1.29233888127904	0.369984427798	0.870321402286524	0.5	0.233299796859175
Com_6264_neg	lipoamide	C8 H15 N O S2	205.05904	6.962	No results	No results	Full match	783132.082633	288127.273585	619146.10945	326560.584927	579695.663569	1410518.14891	537644.479513	2761822.75129	317340.95958	548916.131772	295852.504548	607744.163292	177464.251487	0.827234503941352	-0.273631733186	0.761535471118683	0.619047619047619	0.259849360593239
Com_6296_neg	5,6-dimethyl-3-[5-(trifluoromethyl)pyridin-2-yl]-1,2,4-triazine	C11 H9 F3 N4	254.08202	6.599	Invalid mass	No results	No results	792880.430725	415223.548061	538608.872475	418078.749255	614578.823064	1340722.80642	288578.390294	1330076.64173	514178.007133	1273070.13949	288765.030651	613262.425154	605540.301828	0.817070094331845	-0.291468246128	0.562138570949378	0.571428571428571	0.176016748097145
Com_6360_neg	PC (18:0/22:6)	C48 H84 N O8 P	893.61252	16.756	No results	Invalid mass	No results	650200.157573	314177.339141	1030886.76686	672029.060832	383092.384636	2063275.13244	182329.457376	306335.278724	113154.529023	1203115.74257	635539.815773	68801.2095863	132162.986445	1.8459609633042	0.88437204451	0.159437141278887	0.761904761904762	0.736597085564469
Com_6380_neg	13,14-dihydro-15-keto-PGD2	C20 H32 O5	352.22468	12.076	No results	No results	Full match	520497.304415	429727.108832	434562.142578	253467.339949	692774.032671	357244.631282	499829.079481	2206980.06278	681177.74715	945214.475282	907988.987791	649464.96987	1003634.99471	0.427347738356996	-1.22651760763	0.004950356275082	0.952380952380952	0.696835538601462
Com_638_neg	PG (16:0/19:1)	C41 H79 O10 P	762.54483	15.991	No results	Full match	No results	75024752.9551	64640106.8465	58052443.694	15253640.4159	100241829.886	1291001.63733	40268830.6255	401868.001239	1008454.94013	3820163.85679	20427531.2516	1367162.68896	3208020.99771	10.0581740513496	3.3302965187	0.00778560306658306	0.880952380952381	2.2410544574456
Com_6417_neg	PC (17:0/18:1)	C43 H84 N O8 P	795.6576	15.139	No results	Invalid mass	No results	634767.384834	432997.721347	687652.38326	847788.92737	227679.010253	332896.473784	318584.707954	264848.576273	714163.011438	508330.002276	522978.299624	590367.194517	356274.356805	1.0094435535641	0.0135602397729	0.882353248114447	0.523809523809524	0.145698278315304
Com_6447_neg	Histidine	C6 H9 N3 O2	155.06963	11.979	No results	No results	Full match	602824.249926	447967.878966	656559.344296	876418.149194	622110.591292	1963490.24917	686900.656712	2482714.91271	630230.592341	956151.507053	770677.26873	818185.597623	1007555.56048	0.75307918878963	-0.409126517816	0.308691994262837	0.761904761904762	0.246724439623069
Com_644_neg	LPS 18:0	C24 H48 N O9 P	525.30585	14.347	No results	Full match	No results	58392504.3663	65571069.1903	57876816.9803	37436615.9357	81202128.4852	13856647.1416	71908611.2713	84853086.9892	77954110.911	96892734.5564	80354783.3314	21034908.2689	74518742.7131	0.760009788939554	-0.395910094274	0.383905961000826	0.785714285714286	0.264363115265689
Com_6544_neg	5-Methoxyindole-3-Carbaldehyde	C10 H9 N O2	175.06333	8.636	No results	No results	Full match	37821.880023	32843.5101271	142381.500841	71200.6022747	225589.116379	100548.482543	44999.8199538	116934.416486	37146.8569447	59699.1111426	44557.3207063	58335.9051834	77340.1156759	1.42573331550215	0.511704149816	0.546984909503658	0.571428571428571	0.184199313896306
Com_6558_neg	Retinoic acid	C20 H28 O2	300.20838	12.711	No results	Full match	Full match	410076.812705	300648.810628	394372.183735	295199.366538	481015.982257	863388.5109	429251.140707	1534153.2671	613962.187549	993058.992779	809564.002416	592726.106153	993056.444817	0.491379149005566	-1.02509145466	0.00424567749749035	0.928571428571429	0.622482167617976
Com_655_neg	��-D-Glucose-1,6-bisphosphate	C6 H14 O12 P2	339.99549	1.092	Full match	Full match	Full match	82669951.5646	23761956.4573	83443511.431	33852259.3501	63652486.2693	82745561.6313	100834322.038	149732687.108	34621988.0719	84965419.8114	50638903.5738	38395510.8333	61588029.7589	0.961274470046736	-0.0569796763349	0.966302538563522	0.5	0.0794063019711671
Com_656_neg	Lysope 16:0	C21 H44 N O7 P	453.28535	14.386	No results	No results	Full match	1644172.6759	921771.447493	1151187.4877	1247384.87157	1798577.3932	1150567.23803	1639677.53665	165370710.589	2553889.25378	1593808.45768	1705366.06471	1845283.15524	163789320.811	0.0243086605912577	-5.36238578681	0.108867330435516	0.904761904761905	1.60403941404907
Com_6570_neg	LPI 18:3	C27 H47 O12 P	594.28056	13.585	No results	Full match	No results	48438.2990216	65823.1181027	59003.6013401	68712.2063741	90347.0202121	115286.060699	58532.5139471	1046425.25075	649073.592239	683273.160015	490875.400886	593923.737511	659720.216998	0.105216116177059	-3.24857239265	1.11096244949352e-08	1	1.96334030630211
Com_65_neg	Pentadecanoic acid	C15 H30 O2	242.22391	13.912	Full match	No results	No results	195851073.049	213714855.891	178382490.125	132601175.026	897070455.539	78771587.2081	1329595760.42	163862013.192	170930866.116	170070329.795	157845318.62	1146607124.68	208281420.301	1.28554086366114	0.362375470043	0.82832945330213	0.571428571428571	0.195900360374494
Com_660_neg	Nonanoic acid	C9 H18 O2	158.13057	11.571	Full match	No results	No results	40123.3259936	32656.6817485	57344.3444007	72781.3980906	45597.5312442	103627.49096	46026.7740152	137806.791625	40295.8674309	74790.2449443	44664.66863	57588.1854061	73451.2567437	0.796267554814216	-0.32867482097	0.391440765361727	0.666666666666667	0.181303393848808
Com_6749_neg	PE (20:4/22:6)	C47 H74 N O8 P	811.51674	16.82	No results	Full match	No results	637744.410646	480560.318121	129691.06402	71755.6253162	39992.8653771	287757.318276	86980.8864249	94436.0801479	56329.8436215	104341.683938	42740.8010567	54043.7777561	83253.9597209	3.41655163081728	1.77254092894	0.0777912289786549	0.738095238095238	0.743608476480639
Com_686_neg	Decanoic acid	C10 H20 O2	172.1463	12.22	Full match	No results	No results	58606.8790281	45120.0589276	67732.5014074	89748.0904682	68331.9395275	133061.29615	70604.9728462	163660.949641	58142.6406419	117243.126764	58426.4004878	76239.2236839	113307.012055	0.778566307004798	-0.361108182477	0.312227994757696	0.619047619047619	0.1986035662554
Com_6878_neg	Phenylacetylglutamine	C13 H16 N2 O4	264.11069	6.819	No results	No results	Full match	591637.814819	59641.6220309	303159.750295	460456.618594	253464.409131	1220690.21368	630095.75374	478668.664361	36746.2134138	72598.6842502	65348.1395153	78545.4169751	69046.080335	3.76602655151483	1.91304317138	0.0162503424788335	0.80952380952381	1.26108051110902
Com_6891_neg	3-[(Z)-(5-nitro-1H-indol-3-yl)methylidene]-1H-indol-2-one	C17 H11 N3 O3	305.08311	10.568	Invalid mass	No results	No results	320376.160781	194084.928703	343587.100041	252653.654825	340783.333186	634115.591797	255836.065027	1390833.48385	540276.980354	592885.417094	600438.696217	409870.520327	706327.133189	0.473265718101407	-1.07927767337	0.00715055435082549	0.904761904761905	0.635731331441004
Com_6964_neg	Glycyrrhizic acid	C42 H62 O16	822.402	10.333	No results	No results	Full match	97404.7425408	83342.6551137	126863.79971	359178.625848	341708.224038	415955.557214	128177.453558	154740.01831	118634.883523	136016.615906	71690.0445639	170199.400175	576297.302126	1.08410735147022	0.116507623634	0.75264661415616	0.5	0.115298500267944
Com_701_neg	6-Phosphogluconic acid	C6 H13 O10 P	276.02434	1.152	No results	Full match	Full match	74243479.238	26280283.4843	47014394.5272	76113418.2702	87203029.2813	107518528.223	70510427.9973	29601024.2104	4778702.83488	9080813.39707	15608014.9323	9866624.25995	9646867.195	5.33255456189171	2.41482682208	0.000242202737776662	0.976190476190476	1.52777812044879
Com_702_neg	PE (18:2e/22:5)	C45 H78 N O7 P	775.54048	16.303	No results	Invalid mass	No results	6692259.13817	4288930.33248	4234175.23738	563654.769257	273228.550084	561368.277022	1625469.02221	37542729.9686	4597603.70894	540902.630028	5146203.20656	304660.912559	465114.650558	0.321695423979903	-1.63623268065	0.747904164442678	0.523809523809524	0.399283308916645
Com_7200_neg	Vanillic acid	C8 H8 O4	168.04446	8.024	Invalid mass	No results	No results	227202.532466	71708.5868305	184851.187981	99992.2626199	150816.699548	354530.791619	143230.033748	409410.789469	217629.780931	190809.481206	118297.396131	142676.975997	172234.087416	0.844312750588606	-0.244150593413	0.462337047161064	0.595238095238095	0.194061563987184
Com_7209_neg	2'-Deoxyuridine-5-monophosphate	C9 H13 N2 O8 P	308.04167	10.352	Full match	No results	Full match	222951.072529	166985.059248	227781.270828	185759.23766	308148.808933	577294.121204	313926.374043	561155.791091	305766.7259	359234.558866	492307.86202	355791.852727	939850.015582	0.569563457975428	-0.812071505972	0.0318257226953049	0.833333333333333	0.495947943639195
Com_721_neg	PA (16:0/16:0)	C35 H69 O8 P	648.47403	16.187	No results	Full match	No results	441095.743838	414037.611029	457611.251722	535912.951754	756446.845725	664760.810482	394526.322959	92394201.2236	772212.33651	493053.911476	424007.228535	352108.647205	829569.470369	0.0329701568648212	-4.92269543872	0.338666047964084	0.642857142857143	0.925088079895701
Com_7356_neg	2-deoxyglucose-6-phosphate	C6 H13 O8 P	244.0344	1.428	No results	No results	Full match	173657.501956	167623.538281	389818.730966	726402.075682	307638.774857	836328.73591	523392.965391	226232.409242	75722.9021366	101529.19476	106865.056055	92469.534045	288945.557067	3.00354293010228	1.58666528467	0.0077769549891359	0.904761904761905	0.922509153138033
Com_7394_neg	OxPS (18:1-18:0+1O)	C42 H80 N O11 P	805.54622	14.905	No results	Full match	No results	200435.829555	316888.659803	140213.687194	120312.834859	129576.618211	661284.202687	174252.402327	355030.270798	80356.8088471	145786.047248	112709.155955	220588.041764	176751.987474	1.36907880953944	0.453205496164	0.458328188058508	0.571428571428571	0.23661122994005
Com_740_neg	LPG 18:0	C24 H49 O9 P	512.31074	14.36	No results	Full match	No results	26009720.9409	3030373.45851	13720766.4815	14237029.7716	41413016.8874	2544878.29751	29602715.9228	22964694.2414	63156566.4083	32674311.6406	50698654.7016	38051468.6959	40897227.8101	0.450434593376501	-1.15061046424	0.0336117158809713	0.857142857142857	1.00039694333611
Com_7464_neg	Asp-glu	C9 H14 N2 O7	262.07993	1.156	No results	No results	Full match	182984.228421	114346.495372	163997.062555	159372.471315	150441.413539	360282.453825	155112.468267	874190.581407	223705.054546	301121.983648	296150.600464	304763.7951	555621.810231	0.431509460077202	-1.21253590661	0.0114489655406328	0.904761904761905	0.680697174461654
Com_7496_neg	Glycoursodeoxycholic acid	C26 H43 N O5	449.3137	12.74	Full match	No results	Full match	94240.9238807	62817.9987676	77741.3759756	157781.405635	72121.5840169	212722.949669	60952.336598	351165.376809	85607.9692203	91057.0265481	69530.9701134	84226.8499212	112236.081775	0.797274587660367	-0.32685140953	0.622376001244577	0.619047619047619	0.143068292668541
Com_74_neg	cis-5,8,11,14,17-Eicosapentaenoic acid	C20 H30 O2	302.224	13.769	Full match	No results	Full match	872513507.996	776815197.126	925078867.596	459664851.709	1153569111.89	297846750.445	1003819920.58	498135956.338	238927615.988	513978789.1	533198187.092	512364770.829	609307876.401	1.61915411907813	0.695240315009	0.0851913260485266	0.761904761904762	0.379591586624368
Com_7514_neg	Cer-EODS (d22:0/12:0-O-18:1)	C52 H101 N O5	819.76881	14.593	No results	Full match	No results	217449.661561	236798.23445	265133.697251	469257.484182	293978.802398	279468.294418	356530.068306	350154.189634	261028.383818	165762.217759	178616.227887	459264.489753	302336.226545	1.05753391885564	0.0807039364233	0.64978775106152	0.428571428571429	0.086536628191795
Com_7516_neg	Lysopa 16:0	C19 H39 O7 P	410.24519	12.853	No results	No results	Full match	42650.3579881	18629.2029971	21170.7053997	31475.9858523	63405.0378039	98883.2433038	15531.7119855	180892.017319	332537.725031	84228.4073785	124942.537064	56116.6655976	171390.081473	0.263199930208347	-1.92576898837	0.0029127162148819	0.928571428571429	1.19932673271544
Com_760_neg	PG (16:1/17:1)	C39 H73 O10 P	732.49442	15.538	No results	Full match	No results	66753233.7924	22407391.7363	39419473.0181	36441710.027	46004700.8912	20775137.8725	35937032.9302	122467.521764	28355627.5982	38726253.4524	5919479.79419	14074820.3548	22902903.8416	2.08435114701127	1.05959834642	0.14962224211083	0.80952380952381	1.33851430783311
Com_761_neg	PE (14:0/16:1)	C35 H68 N O8 P	661.46807	16.741	No results	Full match	No results	63663094.6756	57988985.7262	52219812.8153	24257856.3251	27468979.911	23196417.1052	23242897.8478	4187253.22094	4929084.50486	15086446.0398	8506874.12114	808682.99471	3235552.37272	6.34423855512042	2.66544702007	0.00224573048657245	1	1.81629175111307
Com_777_neg	Inosine	C10 H12 N4 O5	268.08041	2.597	No results	Full match	Full match	43775221.2184	30567079.1745	58445119.6422	48286343.7769	39222976.0643	96943266.3393	41387597.1284	22187494.0653	11787080.7918	4476698.92332	11601527.7079	5950595.92597	15232319.3986	4.31518207906836	2.10942143519	0.000560998428941565	1	1.33785853852766
Com_784_neg	PE (16:0e/18:1)	C39 H78 N O7 P	703.54289	16.774	No results	Invalid mass	No results	63821742.7884	39084642.1426	11529656.5788	3394427.14512	3485987.09853	126681369.251	1833143.96891	4128668.83504	2100975.41089	17846603.7665	4338036.53414	629670.470316	813357.15286	7.17214025600001	2.84240370135	0.0677873940150759	0.738095238095238	1.41093145317847
Com_7945_neg	Orotic Acid	C5 H4 N2 O4	156.01723	0.532	No results	No results	Full match	771.59893775	207.672629934	183893.212926	462.090411484	271.759265617	2489.67136741	110248.859319	456995.72216	952.716320746	2103.70426454	268.358539045	1218.40792921	204279.822711	0.384074760315661	-1.3805409354	0.619403224031834	0.642857142857143	0.820527268293083
Com_797_neg	LPG 20:1	C26 H51 O9 P	538.32656	14.403	No results	Full match	No results	61635346.4321	38718811.4811	13600221.4489	9070912.5411	32186887.3807	3350509.45019	31129620.3616	10106872.0686	28829777.8814	22649251.8117	41058660.5944	27861913.9013	24317104.0072	1.0501850397622	0.0706435492509	0.629947351676356	0.523809523809524	0.184886529364002
Com_79_neg	all-cis-4,7,10,13,16-Docosapentaenoic acid	C22 H34 O2	330.25522	14.117	Full match	No results	Full match	661299148.634	749374339.192	996636738.784	296745941.282	739764679.61	295316783.407	785284542.415	520930389.615	679542143.088	670914158.051	578955300.494	734929226.598	364871714.221	1.09237183481666	0.127464021949	0.91271222502881	0.642857142857143	0.0812555699750275
Com_834_neg	Ribose	C5 H10 O5	150.0527	1.297	No results	Full match	Full match	1733773.28683	2018038.83072	2711545.3692	3786789.24617	2618310.96167	12234287.5249	2527172.82242	4122180.23892	1636743.35323	4185563.33912	1712034.10104	2130051.00557	2764930.66948	1.43085418356211	0.516876656432	0.523497663494512	0.547619047619048	0.172469216140089
Com_83_neg	PG (16:0/18:1)	C40 H77 O10 P	748.52554	15.763	No results	Full match	No results	912491987.107	570668876.523	820182405.642	645533484.577	674191156.937	147768206.862	400898493.875	73586150.8837	146878237.839	169079549.585	354347430.887	47640886.8342	140591454.047	3.83615660186501	1.93966161611	0.00316035069965969	0.952380952380952	1.22719892255898
Com_847_neg	Uridine	C9 H12 N2 O6	244.06896	2.004	Full match	Full match	Full match	56161803.5161	4016205.50717	70620660.857	53652018.9151	18257263.6961	40734751.0121	54203709.5761	15467208.3223	7499815.9965	7219319.5263	7195518.04307	6278893.90558	12377089.1484	4.55273569475784	2.18673370734	0.0144449171033052	0.857142857142857	1.11856646447181
Com_852_neg	PE (16:1e/22:2)	C43 H82 N O7 P	755.58233	16.775	No results	Full match	No results	30821746.9743	43451560.1615	66670774.8773	62124793.7386	27068567.2047	106151194.764	28335490.3342	2509896.10256	5689188.32695	10609605.3853	63666037.5125	4467247.2701	7210193.24249	3.31946649848137	1.73095139162	0.0105250852479929	0.880952380952381	1.5173092253104
Com_859_neg	FAHFA (18:1/22:3)	C40 H70 O4	614.53047	14.347	No results	Full match	No results	38533671.0536	17558063.3638	29865305.709	40298964.5464	28675421.1247	50662860.125	48011803.9757	180801519.821	37028369.094	51601887.6768	35484630.4279	36038256.8192	45992372.0521	0.561773649418534	-0.831939139958	0.189342038562387	0.666666666666667	0.372268960101845
Com_85_neg	Erucic acid	C22 H42 O2	338.31811	15.107	Full match	No results	No results	903146699.146	561773586.507	665284098.142	689886153.665	457823656.685	201004338.267	985085858.027	283688728.356	515460364.273	405377797.884	475093205.419	607805036.8	279599537.972	1.49055422847564	0.575848863574	0.188143281983967	0.761904761904762	0.294163746650086
Com_860_neg	PA (16:0/18:1)	C37 H71 O8 P	674.48709	15.898	No results	Full match	No results	28594549.6579	10208126.8149	21830685.6681	11465366.3151	46973280.5745	443531.038297	65916021.6948	1270412.32737	10866226.0283	371276.708531	12086679.11	2941758.4435	12015317.3954	4.01857465441698	2.00668388358	0.1457173732814	0.761904761904762	1.17128049282062
Com_862_neg	2-Methylsuccinic Acid	C5 H8 O4	132.04223	1.304	No results	No results	Full match	700486.685643	602957.226308	521893.893998	2181751.77417	1072241.25262	1293562.98733	628275.834706	1559577.20307	488412.8544	786364.541311	1109165.92129	679471.394771	1100772.77735	1.04843627995782	0.0682391824814	0.976761758431035	0.547619047619048	0.0567276830548851
Com_889_neg	Phosphatidylinositol-1,2-dipalmitoyl	C41 H79 O13 P	810.52739	16.034	Full match	No results	No results	11674547.3364	9773540.21092	24581440.6994	34128743.6133	6289372.67433	43129363.4722	6584481.58898	22924436.1298	48311270.9733	61964846.2004	57340912.3462	31272125.3391	33735326.0597	0.456702574100871	-1.13067317372	0.0170988296730191	0.833333333333333	0.903437316896048
Com_903_neg	PG (18:1/20:4)	C44 H77 O10 P	796.5249	15.446	No results	Full match	No results	51018486.5574	25891483.9371	50611799.1598	35873146.1622	29308072.1482	18022238.4239	59382767.9253	10711084.6398	18125432.6373	24722355.1665	17058442.5428	28043040.0852	15347420.1612	2.03074867052343	1.02201169989	0.00907783858250974	0.904761904761905	0.59097457870539
Com_911_neg	LPG 16:1	C22 H43 O9 P	482.26395	13.655	No results	Full match	No results	542229.259989	4899362.75574	2343897.82642	146620.323801	4785126.37102	205232.260583	589334.503176	43828998.9837	46387952.5212	46605917.8434	47112127.5241	42585984.0989	42228866.0263	0.0430941480180362	-4.53636421834	0.000378049780254923	1	3.37473765738731
Com_913_neg	LPA 16:0	C19 H39 O7 P	410.24282	13.992	No results	Full match	Full match	37610042.8105	24645762.377	24565629.155	12795227.0632	34572111.0017	5089170.12263	61819977.2357	34801791.9546	21857091.0013	23913787.7005	14270550.5274	22530953.4882	19179373.9823	1.26228609371299	0.336038930292	0.91626715711515	0.642857142857143	0.189698006991125
Com_932_neg	LPE 16:1	C21 H42 N O7 P	451.26936	14.222	No results	Full match	No results	6303207.97175	13596505.9796	8449704.34397	4944781.54623	20939207.7733	2501737.85963	15938160.1883	55701952.1375	45207549.3882	35741728.819	36857165.0539	27101024.2313	17308602.3065	0.285847881236694	-1.80668049813	0.00178708238540808	0.976190476190476	1.21838534898478
Com_933_neg	Acrylic acid	C3 H4 O2	72.02119	1.307	Full match	No results	No results	328494.735244	253362.987574	336618.390418	1388499.44802	394603.212459	865785.741931	387053.545157	1081108.33725	336197.207515	545112.6498	429294.661412	471013.674967	763062.338096	0.934831375295009	-0.0972219394755	0.563821426209864	0.666666666666667	0.159643296889739
Com_935_neg	PS (18:1/18:2)	C42 H76 N O10 P	785.52028	15.788	No results	Full match	No results	11996706.0056	15497174.3189	17774658.6233	53896964.2112	10379191.1866	27333814.2776	9829916.41128	5097173.23785	25886002.9835	74716484.1756	42237432.1725	22164039.9381	48863805.173	0.574293217594686	-0.800140571297	0.331702416403983	0.69047619047619	0.559151972639489
Com_964_neg	LPS 22:5	C28 H46 N O9 P	571.28981	13.887	No results	Full match	Full match	5289828.89219	14901017.9831	4888797.81405	1916133.40466	10676769.6899	822927.347757	8001167.32089	14768960.023	43151932.1069	28114250.9703	15336785.156	31594254.6435	20893551.629	0.259029856520985	-1.94880969824	0.00452612558711789	0.976190476190476	1.40553694137755
Com_974_neg	D-Methionine	C5 H11 N O2 S	149.05104	1.686	No results	No results	Full match	2011627.05786	1842698.52317	2600379.31572	2467135.44616	2675414.06962	6230389.98851	2866821.79127	5780895.93502	2744220.42006	4129934.18798	3589471.44752	2634686.10508	5851346.0839	0.71725500974756	-0.479441955194	0.108635914003479	0.785714285714286	0.313456067540357
Com_984_neg	PS (18:0/20:4)	C44 H78 N O10 P	811.53921	16.291	No results	Full match	No results	2165455.14795	1435326.30049	1556430.95554	2376581.38892	1614160.83833	1323046.75372	913075.218036	55677000.1025	3550597.89227	4743527.87684	5286135.81668	2161521.57624	2693728.88787	0.131661708151942	-2.92509227467	0.0458214698772349	0.952380952380952	1.10460194896174
Com_995_neg	Mestranol	C21 H26 O2	310.18102	13.396	No results	Invalid mass	No results	40752049.7326	32587930.4418	44720720.8847	34689853.5531	44249183.4708	39095757.0791	36283564.7448	37346554.2161	29609184.1518	40810542.2975	29048904.3296	41619031.9787	26973708.9223	1.13660543825701	0.184731523306	0.165513113068586	0.69047619047619	0.122190670393264
