# Supplementary material for: The DNA adenine methylase of Salmonella Enteritidis promotes their intracellular replication by inhibiting arachidonic acid metabolism pathway in macrophages
Source: Front Microbiol. 2023 Mar 2;14:1080851. doi: 10.3389/fmicb.2023.1080851 (PMC10018194; doi:10.3389/fmicb.2023.1080851)
Supplement: Supplementary file 2 [file Data_Sheet_2.zip › S1 Appendix. Non-targeted metabolomics raw data/3.MetExprQuantity/C50336_Ddam.vs.control/C50336_Ddam.vs.control_neg_Diff.xls]

ID	Name_des	Formula	Molecular Weight	RT [min]	mzCloud_Results	mzVault_Results	MassList_Results	neg_C50336_Ddam1	neg_C50336_Ddam2	neg_C50336_Ddam3	neg_C50336_Ddam4	neg_C50336_Ddam5	neg_C50336_Ddam6	neg_C50336_Ddam7	neg_control1	neg_control2	neg_control3	neg_control4	neg_control5	neg_control6	FC	log2FC	Pvalue	ROC	VIP	Up.Down
Com_1678_neg	LPG 18:2	C24 H45 O9 P	508.27921	13.849	No results	Full match	No results	1565589.88059	1367092.4035	1507660.32244	935276.155129	1767697.84998	812057.25925	1697581.52018	12627311.0676	16983260.7045	15496839.8759	15242988.2781	18671002.6717	11213297.8808	0.0916937909683168	-3.44703214453	6.5207924505032e-09	1	2.09408230191501	down
Com_6570_neg	LPI 18:3	C27 H47 O12 P	594.28056	13.585	No results	Full match	No results	48438.2990216	65823.1181027	59003.6013401	68712.2063741	90347.0202121	115286.060699	58532.5139471	1046425.25075	649073.592239	683273.160015	490875.400886	593923.737511	659720.216998	0.105216116177059	-3.24857239265	1.11096244949352e-08	1	1.96334030630211	down
Com_255_neg	PG (16:0/16:1)	C38 H73 O10 P	720.49436	15.559	No results	Full match	No results	297765291.832	123730143.986	276654478.449	337723779.312	348044913.339	192428817.523	216951722.285	16125782.3573	12563249.3697	18369333.5509	21119965.6599	14012448.9712	8016976.82223	17.039704899395	4.09082844548	1.99566718210612e-08	1	2.45582893671066	up
Com_2021_neg	Cannabidiolic acid	C22 H30 O4	358.21334	13.139	Full match	No results	No results	13082772.1934	2905440.99476	8340106.72218	5717863.95622	6598957.79125	5210348.02461	12805803.9122	751935.859967	214164.364788	336619.774262	477606.75739	472218.177328	467935.588971	17.2221550478935	4.10619377667	4.22019608084305e-07	1	2.4366760159863	up
Com_4224_neg	(3��,9��)-3,14-Dihydroxycarda-5,20(22)-dienolide	C23 H32 O4	372.22872	13.141	Full match	No results	No results	2732974.53152	664993.097933	1669070.56424	1052145.40922	1848036.50259	1267465.69292	2459465.14784	179665.060458	67915.4569855	87581.6460708	84014.8336975	85360.8215005	206057.621399	14.1058574093435	3.81822245614	8.15124067918564e-07	1	2.3006412454407	up
Com_5245_neg	LPS 20:5	C26 H42 N O9 P	543.2594	13.508	No results	Full match	No results	58304.0860196	226034.990618	98292.8570304	72153.6358024	193248.608097	127238.599536	70340.1321577	934297.033848	1419890.29412	1637424.51912	1127043.17135	1009314.88441	465951.739803	0.109921091629706	-3.1854598581	3.86413494886378e-06	1	1.95788494228645	down
Com_3964_neg	N1-(4-cyclohexylphenyl)-2-[(4-methylphenyl)thio]acetamide	C21 H25 N O S	375.14998	3.636	Invalid mass	No results	No results	135302.619222	137925.507447	206828.090369	372407.741848	384125.255896	586203.534934	198340.482818	3273241.30822	2953203.82106	1930744.88451	3559127.23188	1253306.41384	5122130.19511	0.095756327856416	-3.38448836211	5.59245323801147e-06	1	2.08118650102409	down
Com_3375_neg	HBMP (18:1-18:1-18:1)	C60 H111 O11 P	1038.78465	16.692	No results	Full match	No results	893709.795384	3975189.21795	2675861.25551	2729886.61219	952806.84017	3008739.03253	1096516.99573	157054.215749	50939.2942703	158321.208339	271060.260376	119004.96678	135014.28212	14.7435581642441	3.88201283685	5.63015706693657e-06	1	2.29534351660835	up
Com_3652_neg	Cytidine-5-Monophosphate	C9 H14 N3 O8 P	323.05131	1.181	No results	No results	Full match	515382.505123	286331.973878	421007.710041	358332.012505	408197.057505	862150.495707	1555755.4873	10870401.9268	3296599.87043	3933099.13959	3922169.64983	5638373.69301	6384277.93642	0.110958201824062	-3.17191178207	6.95266368874796e-06	1	1.9769724593961	down
Com_5248_neg	Pseudouridine	C9 H12 N2 O6	244.06892	1.428	Full match	Full match	Full match	836377.479822	732000.688846	1047105.80618	738530.081235	940072.770074	2650289.69169	837702.21536	352546.021594	116865.935714	165228.872787	150770.723784	142711.627741	223963.742603	5.7898002829868	2.53351358384	1.46327195810819e-05	1	1.49921958128329	up
Com_2802_neg	LPG 14:0	C20 H41 O9 P	456.24845	13.518	No results	Full match	No results	62107.2349295	483324.56956	80509.7834986	68475.9890183	396997.945386	120753.290498	56676.3078918	4128044.7241	6355357.02693	6182348.31322	5546561.64553	5616344.54218	4115858.84063	0.034045955274222	-4.87637277634	1.91296767477474e-05	1	3.2493195154228	down
Com_3628_neg	S-Sulfo-L-Cysteine	C3 H7 N O5 S2	200.97579	1.216	No results	No results	Full match	155449.627529	197211.914596	637164.243226	303848.546747	594726.230727	812347.434068	277448.559856	12797154.0951	2277277.00701	3256834.17484	2794034.64285	5103931.5179	5939954.73731	0.0793535743147865	-3.65556098209	2.09075141617348e-05	1	2.18469695979552	down
Com_2812_neg	LPI 19:1	C28 H53 O12 P	612.32639	14.204	No results	Full match	No results	1515658.66985	2292054.62152	1018132.4231	755376.06108	851322.406737	599777.513292	1252817.90775	4622419.01111	4950783.03379	7910642.22429	3614804.36465	5656445.43699	3489342.26744	0.234805110996196	-2.090464283	2.61418603504555e-05	1	1.30180500294211	down
Com_359_neg	D-(-)-Arabinose	C5 H10 O5	150.05157	1.312	Invalid mass	Invalid mass	No results	77560430.5008	120938076.327	245494398.188	84009117.9016	195337549.496	179952314.291	100810144.769	44791547.1438	11630175.5508	25839015.2076	18678937.2406	19233159.4224	27637003.5641	5.82274424363537	2.54169925169	2.61923009154671e-05	1	1.53874955282834	up
Com_220_neg	16-Hydroxyhexadecanoic acid	C16 H32 O3	272.23464	13.949	Full match	No results	No results	37325696.8924	62120749.5183	34988395.8412	39349606.78	36260154.4667	22092988.6428	59692406.7781	154799196.671	341314374.029	173922486.438	180291182.434	456152894.707	504963882.97	0.13808872738653	-2.85633254218	4.60948004514493e-05	1	1.66698557368941	down
Com_530_neg	FAHFA (14:0/14:0)	C28 H54 O4	454.4018	15.376	No results	Full match	No results	109150059.701	18726033.5184	73291073.9325	31250587.3891	41641994.7414	14610300.3681	103076904.539	9807088.80251	1211160.21669	1750687.3192	1329210.29033	3289453.39259	2843175.54872	16.597638702901	4.05290610309	4.90381724687226e-05	1	2.49108886975872	up
Com_4879_neg	13,14-Dihydro-15-keto Prostaglandin A2	C20 H30 O4	334.21315	13.144	Full match	No results	Full match	1916800.52542	366046.287991	1898209.09231	779654.460794	1261025.04903	689332.521134	1633301.04928	294468.162516	118332.884581	134211.160851	175391.333946	198941.797919	194147.825599	6.56547711110604	2.71489985511	8.50228803822e-05	1	1.5504880623805	up
Com_182_neg	LPG 18:1	C24 H47 O9 P	510.29498	14.029	No results	Full match	Full match	32303344.9711	82316686.3085	34200719.9001	18304252.2076	38972520.4278	7087653.08701	45952531.793	237191801.852	417367989.125	353749778.909	373657520.229	243669630.928	317908851.961	0.114284964093262	-3.12929248709	0.000102529213107653	1	2.04987400944617	down
Com_371_neg	LPI 16:0	C25 H49 O12 P	572.29564	13.925	No results	Full match	No results	8874512.23606	26460325.0253	10427619.098	11547239.4364	19447906.9577	2214323.14639	16043113.1588	84804057.942	168608321.149	125363329.88	128339535.582	144479183.07	99395399.5839	0.108445493001111	-3.20495799909	0.000107321665863803	1	2.08796942499795	down
Com_419_neg	Glycerol 3-phosphate	C3 H9 O6 P	172.01364	1.182	Full match	No results	Full match	2763941.20494	5771484.93911	15379112.629	3012152.30507	9755782.05915	4082565.80825	3901962.15461	1890601.6862	480368.412445	849640.147075	697936.076233	859723.642489	1030490.05265	6.59107982259791	2.72051484264	0.000115359520648539	1	1.56598427353962	up
Com_4367_neg	ethyl 2-thioxo-4-(trifluoromethyl)-1,2-dihydropyrimidine-5-carboxylate	C8 H7 F3 N2 O2 S	252.01998	7.602	Invalid mass	No results	No results	680596.771097	240590.531119	488616.194215	510967.623759	712074.340677	1164027.69291	491399.463421	5124287.14844	2343763.23182	2285457.21818	2068798.26543	1464183.29607	2091500.51662	0.239020985227687	-2.06479080741	0.000117456383373078	1	1.25307406022608	down
Com_4121_neg	Guanosine monophosphate (GMP)	C10 H14 N5 O8 P	363.05778	1.241	Full match	Full match	Full match	155598.355048	228015.936178	296801.204734	521453.560106	273789.070744	572959.72578	651003.022474	4714068.33701	1334500.47541	2085317.8594	1071355.01105	4241895.56038	2297473.38458	0.146968432865829	-2.7664217809	0.000125487904110967	1	1.63859096339732	down
Com_367_neg	N1-{3-[2-(2-pyridyl)ethyl]phenyl}-4-chlorobenzene-1-sulfonamide	C19 H17 Cl N2 O2 S	372.06628	8.75	Invalid mass	No results	No results	47728241.0527	20620321.9532	36198005.4852	38855616.6936	53090259.9321	96471368.2889	38139712.2175	331152452.029	171101399.388	145665476.83	146968121.51	106697787.866	152801906.584	0.269163962707635	-1.89344282871	0.000131775218224285	1	1.16397841099341	down
Com_1141_neg	LPE 20:4	C25 H44 N O7 P	501.2852	14.334	No results	Full match	No results	5276330.81571	6554521.44429	3689352.43435	3169145.55777	14679933.3552	5472183.81168	8342986.86755	73909076.2529	26948720.9277	19912251.1721	41175040.5469	17759440.8364	40254063.3938	0.183870142941102	-2.44324086271	0.000138626324331817	1	1.46856107287007	down
Com_233_neg	LPI 18:1	C27 H51 O12 P	598.31147	14.024	No results	Full match	No results	24835289.6912	46487612.7403	29271242.939	12465309.4711	33930311.8945	4124578.77604	35425880.9418	213028653.057	304039152.056	297881372.13	227677229.621	135824174.286	236593684.476	0.112994078389535	-3.14568092669	0.000139234325415424	1	2.05057232134675	down
Com_2829_neg	13,14-Dihydro-15-keto Prostaglandin J2	C20 H30 O4	316.20356	11.458	Invalid mass	No results	No match	2163350.28857	1114919.21226	1413775.21215	1287508.79463	1796445.61404	4727567.55223	1192145.26173	11092884.0316	6231163.11741	5817882.41746	5381592.10947	4952568.97125	7026600.02132	0.289837081570022	-1.78668591071	0.000157927989422868	1	1.15358500372648	down
Com_2899_neg	N-lactoyl-phenylalanine	C12 H15 N O4	237.09953	5.874	No results	No results	Full match	262459.779609	363561.430366	421107.447173	751803.75626	1329073.10329	1079167.92017	658276.734908	4417321.19292	5303966.41982	2918002.01314	4914890.36193	1796264.98789	12841499.3403	0.129547498609754	-2.94844693563	0.000175432062468583	1	1.74064100956614	down
Com_2072_neg	Uridine monophosphate (UMP)	C9 H13 N2 O9 P	324.03541	1.21	Full match	Full match	Full match	2093116.61514	216403.124256	317947.64016	553451.289446	308272.955717	1299061.35139	5296637.23892	33799443.6284	8694448.5446	14456017.7139	10891523.9141	18199487.4356	23627764.1571	0.078820964998807	-3.66527677739	0.000209416686418453	1	2.65259698187902	down
Com_2337_neg	LPG 17:1	C23 H45 O9 P	496.27974	13.906	No results	Full match	No results	1152744.48925	1660805.9721	1110090.93116	679634.168231	1152455.28893	716421.440356	987203.931042	3647077.98693	4798311.81993	5396370.53172	5199725.98124	5932966.56945	19710302.4547	0.143085351023103	-2.80505211736	0.000224391562187251	1	1.57270663420738	down
Com_701_neg	6-Phosphogluconic acid	C6 H13 O10 P	276.02434	1.152	No results	Full match	Full match	74243479.238	26280283.4843	47014394.5272	76113418.2702	87203029.2813	107518528.223	70510427.9973	29601024.2104	4778702.83488	9080813.39707	15608014.9323	9866624.25995	9646867.195	5.33255456189171	2.41482682208	0.000242202737776662	0.976190476190476	1.52777812044879	up
Com_2446_neg	LPI 20:3	C29 H51 O12 P	622.31122	13.978	No results	Full match	No results	685170.270677	3730448.48685	806572.476703	457182.016116	2632264.00152	302059.169359	708845.887813	11123235.9482	7963970.31884	10043496.958	9238297.39429	13118963.3426	7344127.42214	0.135822989844751	-2.88020039934	0.000340884421707461	1	2.04113687466977	down
Com_1970_neg	LPG 20:2	C26 H49 O9 P	536.31078	14.179	No results	Full match	No results	1738670.42156	5493804.00847	1369146.43139	1491642.43157	2352946.21518	801366.711513	1363948.92874	9866908.75276	12652685.5063	12398599.73	10378926.7669	13861276.7932	2949876.16483	0.201650499426341	-2.31007111603	0.000354818108258406	0.976190476190476	1.45080220020745	down
Com_3119_neg	LPC 18:2	C26 H50 N O7 P	579.35318	14.465	No results	Invalid mass	No results	1287583.63548	1369388.40831	1147214.53281	260406.607609	1749123.43874	248722.127062	1036847.01845	12795709.165	3328478.54518	7885674.20731	5549807.84777	7983855.52406	2771482.46107	0.150938879261245	-2.72796362771	0.000370784644618686	1	1.71548648044865	down
Com_911_neg	LPG 16:1	C22 H43 O9 P	482.26395	13.655	No results	Full match	No results	542229.259989	4899362.75574	2343897.82642	146620.323801	4785126.37102	205232.260583	589334.503176	43828998.9837	46387952.5212	46605917.8434	47112127.5241	42585984.0989	42228866.0263	0.0430941480180362	-4.53636421834	0.000378049780254923	1	3.37473765738731	down
Com_1319_neg	Alpha-D-Glucosamine 1-phosphate	C6 H14 N O8 P	259.0452	1.214	No results	Full match	Full match	5354813.66089	21365884.1067	35807308.1859	6107498.46233	25645211.403	13021665.049	8231231.60426	3332090.56827	697079.908108	2296690.7288	1461801.26994	2864931.29016	3307062.72933	7.09392890352315	2.82658487143	0.000430218165227476	1	1.62570479457294	up
Com_3117_neg	6-phospho-D-glucono-1,5-lactone	C6 H11 O9 P	258.01356	1.143	No results	No results	Full match	5506468.97186	1940815.08957	2428832.56766	3724671.761	4914943.97138	10190765.6147	4776071.9059	2456070.89979	624044.127116	1049927.95895	727971.271464	808206.814987	1128618.98826	4.22369700498999	2.07850634391	0.000439645212289888	0.952380952380952	1.24754358713641	up
Com_1864_neg	LPI 18:2	C27 H49 O12 P	596.29584	13.797	No results	Full match	No results	928761.281321	3403587.74427	1032962.44688	347890.746216	4702002.73762	319792.142768	897202.438305	15647012.3978	13975861.9666	17312090.4742	9462386.60551	14105235.45	10442331.517	0.12317582057081	-3.02120901228	0.000469496690874393	1	2.18520797319038	down
Com_1562_neg	LPS 16:0	C22 H44 N O9 P	497.27481	13.948	No results	Full match	No results	3423734.35444	8848616.01969	2830872.17493	2298549.95928	7080838.41423	906160.450955	3621859.56807	16568619.1839	19232045.9586	19139778.7766	19283370.0489	29861278.7204	13661738.0419	0.211184071270267	-2.24342707253	0.000518305091025635	1	1.5116495963082	down
Com_777_neg	Inosine	C10 H12 N4 O5	268.08041	2.597	No results	Full match	Full match	43775221.2184	30567079.1745	58445119.6422	48286343.7769	39222976.0643	96943266.3393	41387597.1284	22187494.0653	11787080.7918	4476698.92332	11601527.7079	5950595.92597	15232319.3986	4.31518207906836	2.10942143519	0.000560998428941565	1	1.33785853852766	up
Com_3417_neg	PE (16:0e/22:1)	C43 H86 N O7 P	759.61358	16.788	No results	Full match	No results	1271234.83404	674135.190952	1421851.40667	1272727.47318	1512978.70803	12261358.1099	513103.133301	138012.044446	46891.6987423	397560.485087	234602.975371	129678.515964	86687.2127296	15.6986250918239	3.97256630623	0.00057169505779131	1	2.05316623746958	up
Com_1802_neg	PS (18:1/22:1)	C46 H86 N O10 P	843.598	16.767	No results	Full match	No results	16217987.5969	6065353.73418	4462410.28087	4976787.55896	12564007.8418	4477051.30395	7080069.84671	2361151.55089	1120249.23116	3088054.79734	2484869.55461	1646617.58036	2840960.12922	3.53465844761847	1.82157081483	0.0005881552210925	1	1.03889271363427	up
Com_1211_neg	8,15-Dihete	C20 H32 O4	336.22952	12.845	No results	No results	Full match	19980013.5707	4789341.14559	7134204.09608	3297349.31991	12133764.048	15262811.4329	2971627.03908	58234111.8445	28513073.129	32271849.787	28833141.4285	37254472.3622	64462591.7977	0.225196401472486	-2.15074432084	0.000604297856385395	1	1.44903989907321	down
Com_6084_neg	PS (16:0/18:1)	C40 H76 N O10 P	761.52045	0.733	No results	Full match	No results	39197.6749993	19431.8745998	20782.3923197	29997.7032755	18065.7684494	46351.1230905	27405.6450748	88782.7054488	398937.70875	843646.92485	1080168.5648	1294385.62106	244609.971749	0.0436611446866786	-4.51750623507	0.000642080750951124	1	2.50731392283209	down
Com_3756_neg	LPC 17:1	C25 H50 N O7 P	567.35291	14.581	No results	Invalid mass	No results	326150.510704	941990.981948	932643.810161	379100.50414	1073728.22343	207300.909351	534755.782209	2622792.69307	3348539.82852	2704361.77281	2654100.36564	2513973.54123	795189.192288	0.257376099975771	-1.95805000422	0.000921256160683651	0.928571428571429	1.23826585637098	down
Com_3148_neg	PE (14:0/14:0)	C33 H66 N O8 P	635.4523	16.638	No results	Full match	No results	5371572.12719	3475332.29183	4009765.05856	875075.350964	2680175.59712	1090879.18874	2636306.58334	606910.76503	461419.007334	922484.85452	609682.371865	716253.239705	167525.672501	4.95428360663504	2.30867645764	0.00105487911142373	0.976190476190476	1.36004624566656	up
Com_532_neg	LPG 16:0	C22 H45 O9 P	484.27957	13.961	No results	Full match	No results	49312741.3676	15541564.3448	5210121.73114	5152806.6192	8105364.8583	8521276.3562	36996150.8365	71574574.733	100310817.926	99779298.7801	101003579.743	89489118.2595	87784994.8237	0.200810687186853	-2.31609204302	0.00112130870466214	1	1.71076171987497	down
Com_932_neg	LPE 16:1	C21 H42 N O7 P	451.26936	14.222	No results	Full match	No results	6303207.97175	13596505.9796	8449704.34397	4944781.54623	20939207.7733	2501737.85963	15938160.1883	55701952.1375	45207549.3882	35741728.819	36857165.0539	27101024.2313	17308602.3065	0.285847881236694	-1.80668049813	0.00178708238540808	0.976190476190476	1.21838534898478	down
Com_2231_neg	LPI 17:0	C26 H51 O12 P	586.3115	14.097	No results	Full match	No results	2420026.42081	2596280.45365	1517991.84915	871445.005022	1269218.84422	184068.231411	2722398.20342	5904919.99698	10188125.3484	11493754.8643	7491474.08468	5399383.07515	6010018.46328	0.213539157886672	-2.22742744561	0.00199893923372127	1	1.53301380025091	down
Com_2087_neg	LPC 16:1	C24 H48 N O7 P	553.33751	14.232	No results	Invalid mass	No results	1466715.10245	4845400.94566	1243992.62832	1051087.74025	4222970.44386	834576.078829	1743266.18414	33605809.9395	8421136.29472	18974437.169	8557042.20797	11422329.6313	2834495.13644	0.157571144908585	-2.6659247283	0.00201514638977013	0.952380952380952	1.56357499505144	down
Com_2431_neg	SM (d14:1/28:0)	C47 H95 N2 O6 P	874.71221	16.767	No results	Invalid mass	No results	2882409.47568	2030878.6064	1562161.92424	3969824.22055	5197669.59391	25159821.8372	4150386.33285	430367.680031	57033.0458239	183242.965836	970272.316106	354229.898004	1415149.97566	11.2985132300283	3.49806103595	0.00219697694625141	1	2.11008773289013	up
Com_761_neg	PE (14:0/16:1)	C35 H68 N O8 P	661.46807	16.741	No results	Full match	No results	63663094.6756	57988985.7262	52219812.8153	24257856.3251	27468979.911	23196417.1052	23242897.8478	4187253.22094	4929084.50486	15086446.0398	8506874.12114	808682.99471	3235552.37272	6.34423855512042	2.66544702007	0.00224573048657245	1	1.81629175111307	up
Com_2632_neg	LPS 18:2	C24 H44 N O9 P	521.27481	13.758	No results	Full match	No results	892738.883858	4369726.70784	1630508.00995	571634.277344	3734367.58697	412238.55767	1074127.65886	9461818.12022	7239678.44799	8832470.19	6076794.97185	5837831.95989	3542062.55756	0.265259232443371	-1.91452512935	0.002252826972558	0.952380952380952	1.40660892286828	down
Com_4443_neg	Kynurenic Acid	C10 H7 N O3	189.04256	1.658	No results	No results	Full match	765001.566468	613366.34318	767923.987608	338204.44623	663070.031053	2154157.4745	1052176.50017	4027141.32287	2078083.27739	3724666.3787	2268358.0622	1067575.83264	4499014.17196	0.308307383113645	-1.69755865645	0.00237491177870615	0.952380952380952	1.05261416610633	down
Com_1513_neg	PE (16:1e/24:2)	C45 H86 N O7 P	783.61382	16.767	No results	Full match	No results	10872529.4594	3848845.62781	16235942.1207	24751618.0824	10959119.5646	60540745.573	2417712.04728	710745.97823	131357.512195	5393006.98984	1413623.70688	1103842.53759	560074.398568	11.9309139570817	3.57663265853	0.00242884107640396	0.952380952380952	2.24343853798719	up
Com_2196_neg	LPI 16:1	C25 H47 O12 P	570.28013	13.625	No results	Full match	No results	429685.676399	3459383.32969	1817080.89006	91165.5910154	4045003.9151	290152.986254	386187.429233	10551926.9496	10416446.0593	12502108.0886	10644575.9361	11359513.5745	7242557.58302	0.143756488690401	-2.7983010189	0.0024471325683698	1	2.29597329862532	down
Com_7516_neg	Lysopa 16:0	C19 H39 O7 P	410.24519	12.853	No results	No results	Full match	42650.3579881	18629.2029971	21170.7053997	31475.9858523	63405.0378039	98883.2433038	15531.7119855	180892.017319	332537.725031	84228.4073785	124942.537064	56116.6655976	171390.081473	0.263199930208347	-1.92576898837	0.0029127162148819	0.928571428571429	1.19932673271544	down
Com_1350_neg	LPS 16:1	C22 H42 N O9 P	495.25935	13.621	No results	Full match	No results	1107781.70733	9334354.32286	5791790.12632	361058.790599	11929983.1224	450726.23375	1298088.98231	34540083.3913	24537032.2765	32411010.0618	25505417.0239	28158017.158	14064603.5364	0.162979414526638	-2.61723834169	0.00306264308415588	1	2.19073964660301	down
Com_83_neg	PG (16:0/18:1)	C40 H77 O10 P	748.52554	15.763	No results	Full match	No results	912491987.107	570668876.523	820182405.642	645533484.577	674191156.937	147768206.862	400898493.875	73586150.8837	146878237.839	169079549.585	354347430.887	47640886.8342	140591454.047	3.83615660186501	1.93966161611	0.00316035069965969	0.952380952380952	1.22719892255898	up
Com_1889_neg	Sorbitan monopalmitate	C22 H42 O6	402.29672	14.953	Full match	No results	No results	8073061.61047	1502931.84301	4041065.5499	5754240.73955	1649756.76155	5651718.48507	4455216.99773	4716556.85294	12000739.0312	18009533.9105	16889935.1793	16847133.2406	13863725.4886	0.324084854985065	-1.62555649215	0.00322744847989423	0.928571428571429	1.08898533368802	down
Com_2260_neg	PS (18:0/22:4)	C46 H82 N O10 P	839.56392	16.097	No results	Full match	No results	9903736.5408	9209542.52948	9806509.11917	6254201.34793	8044928.60216	5497889.2725	11328762.8031	141331.921618	78705.4740644	142926.886737	517151.537167	111133.344549	5723069.4823	7.66535434541836	2.93835248472	0.00330276413806785	0.976190476190476	2.9309334573417	up
Com_2544_neg	Methioninesulfoxide	C5 H11 N O3 S	165.04482	1.315	No results	Invalid mass	No results	474056.918383	432142.53309	798058.708217	894292.805953	914647.475661	1365252.56448	455953.810272	27178271.7428	2133057.57849	4426531.37104	2316442.77748	9551722.55152	2567152.15996	0.094914787809593	-3.39722331183	0.0035722302031613	1	1.6938416518456	down
Com_1862_neg	PG (14:0/16:1)	C36 H69 O10 P	692.46543	15.557	No results	Full match	No results	15207228.9695	8236558.73883	15580237.6163	12070886.1334	238021.721935	6036573.52271	199704.456331	133030.519462	95845.8809182	232112.132029	126064.008186	124688.705621	98274.6575577	60.9186040747967	5.92881097832	0.00367344004218837	0.976190476190476	2.87230870830032	up
Com_325_neg	Glycerophospho-N-palmitoyl ethanolamine	C21 H44 N O7 P	453.28504	14.584	Full match	Full match	Full match	74086314.4301	110947639.552	67663491.3084	51588163.0982	79604483.672	14641462.0564	103477858.813	165495059.117	196737143.617	202929605.729	227878781.281	240595217.9	163922659.858	0.359309206346366	-1.47670219384	0.00367496874753412	1	1.00716792066916	down
Com_340_neg	PS (18:0/22:5)	C46 H80 N O10 P	837.55153	16.209	No results	Full match	No results	17794627.0905	15403630.3478	30537764.7788	7437047.42138	1071727.59051	24047021.7826	12205259.2006	76823037.1166	188421809.135	90492521.9503	50020909.2881	86432281.6004	25424209.0108	0.179665460380115	-2.47661500895	0.00395229927830924	0.976190476190476	1.63743047117938	down
Com_3181_neg	HBMP (16:1-16:1-18:1)	C56 H103 O11 P	982.7221	16.552	No results	Full match	No results	4310088.81405	1184754.7131	6752486.61809	4488756.99175	751902.644052	3568790.88189	169004.434701	306415.800875	98436.0596342	343791.407908	205432.222258	154991.051892	316811.558516	12.7595269678834	3.67350294015	0.00415048724842117	0.904761904761905	1.85644271479849	up
Com_964_neg	LPS 22:5	C28 H46 N O9 P	571.28981	13.887	No results	Full match	Full match	5289828.89219	14901017.9831	4888797.81405	1916133.40466	10676769.6899	822927.347757	8001167.32089	14768960.023	43151932.1069	28114250.9703	15336785.156	31594254.6435	20893551.629	0.259029856520985	-1.94880969824	0.00452612558711789	0.976190476190476	1.40553694137755	down
Com_2259_neg	1,2,3-cyclopropanetricarboxylic acid	C6 H6 O6	174.01537	1.118	Invalid mass	Invalid mass	No results	311917.529531	240162.221671	805383.516765	996010.982496	416184.864156	1575809.84326	911618.587985	4167283.31825	1664131.78938	1505264.96758	1800575.28887	1087100.17436	3115632.9669	0.337787025641605	-1.56581417942	0.00479962705630657	0.952380952380952	1.0163484109018	down
Com_1300_neg	PA (16:0/18:0)	C37 H73 O8 P	676.50313	16.53	No results	Full match	No results	814904.573779	439415.713123	494575.045601	367085.647808	600896.382432	668790.83989	230326.919947	22014570.5286	26435319.1216	29666023.3955	5183347.20261	16589210.1535	433607.210126	0.0308947388706601	-5.01649501027	0.00584504804026171	0.880952380952381	2.56707409578168	down
Com_2071_neg	PG (18:1/20:1)	C44 H83 O10 P	802.56502	16.114	No results	Invalid mass	No results	8753068.30105	10896752.77	14316820.881	1778575.58146	11481726.9057	5952914.50228	2990803.13439	62969.4830562	35066.6923566	45599.0817255	37401.1490667	29548.8983857	12184609.8972	3.88426975094109	1.9576433951	0.00632259731907931	0.857142857142857	3.58001660138708	up
Com_1188_neg	PE (18:0e/18:1)	C41 H82 N O7 P	731.5822	16.693	No results	Full match	No results	8513773.50447	10676353.908	44029107.7412	30702562.7763	9459098.74289	42289168.7209	12712585.7887	924459.004669	1542721.5579	6816388.32059	7973397.74451	4019477.49874	300944.44556	6.29161205970747	2.65342971704	0.00717243941011682	1	1.85573214116411	up
Com_638_neg	PG (16:0/19:1)	C41 H79 O10 P	762.54483	15.991	No results	Full match	No results	75024752.9551	64640106.8465	58052443.694	15253640.4159	100241829.886	1291001.63733	40268830.6255	401868.001239	1008454.94013	3820163.85679	20427531.2516	1367162.68896	3208020.99771	10.0581740513496	3.3302965187	0.00778560306658306	0.880952380952381	2.2410544574456	up
Com_852_neg	PE (16:1e/22:2)	C43 H82 N O7 P	755.58233	16.775	No results	Full match	No results	30821746.9743	43451560.1615	66670774.8773	62124793.7386	27068567.2047	106151194.764	28335490.3342	2509896.10256	5689188.32695	10609605.3853	63666037.5125	4467247.2701	7210193.24249	3.31946649848137	1.73095139162	0.0105250852479929	0.880952380952381	1.5173092253104	up
Com_5107_neg	LPS 17:1	C23 H44 N O9 P	509.27486	13.636	No results	Full match	No results	104553.177161	842518.509365	857696.848559	64730.2074757	1025234.93716	107271.403398	203155.221417	1190244.95803	1535286.27923	1401804.87222	792446.697128	1907410.59656	978060.152835	0.351978349110475	-1.50644140634	0.0131729000578641	0.904761904761905	1.32815544311337	down
Com_847_neg	Uridine	C9 H12 N2 O6	244.06896	2.004	Full match	Full match	Full match	56161803.5161	4016205.50717	70620660.857	53652018.9151	18257263.6961	40734751.0121	54203709.5761	15467208.3223	7499815.9965	7219319.5263	7195518.04307	6278893.90558	12377089.1484	4.55273569475784	2.18673370734	0.0144449171033052	0.857142857142857	1.11856646447181	up
Com_4296_neg	PG (17:0/18:0)	C41 H81 O10 P	764.55598	16.03	No results	Full match	No results	319645.391591	359689.979939	417291.70824	1144421.90693	281649.057251	597879.840901	633935.272802	395033.847978	2114025.84513	4035336.18393	2227648.99757	956227.397958	1693933.32597	0.281745421877582	-1.82753592686	0.0158988716839159	0.880952380952381	1.04504254847301	down
Com_6878_neg	Phenylacetylglutamine	C13 H16 N2 O4	264.11069	6.819	No results	No results	Full match	591637.814819	59641.6220309	303159.750295	460456.618594	253464.409131	1220690.21368	630095.75374	478668.664361	36746.2134138	72598.6842502	65348.1395153	78545.4169751	69046.080335	3.76602655151483	1.91304317138	0.0162503424788335	0.80952380952381	1.26108051110902	up
Com_3004_neg	LPS 24:1	C30 H58 N O9 P	607.38485	15.052	No results	Full match	No results	3053223.97535	5185900.86687	2783051.12286	1721260.13568	2934895.07873	1656144.95116	2027811.63879	364670.531181	342863.18925	1903992.51096	1013794.67225	2222079.69	406111.510301	2.65390813732627	1.40811843396	0.0164061671497274	0.880952380952381	1.0398523234039	up
Com_3884_neg	OxPG (18:1-22:5+1O(1Cyc))	C46 H77 O11 P	836.51897	15.073	No results	Full match	No results	3356284.99062	1507957.64697	829731.13517	380826.786797	727842.320276	336639.051262	1063070.9786	125492.128258	250502.381946	169666.284694	1340097.1724	199081.131462	204099.87071	3.07154900243492	1.61896639975	0.0213707523749726	0.880952380952381	1.06945855937809	up
Com_4689_neg	Cer-NS (d18:2/24:1)	C42 H79 N O3	645.60561	16.735	No results	Full match	No results	648291.516718	1838206.29056	1843649.35116	2282273.81246	1216976.13521	2207096.25817	2149284.9435	457240.367367	818093.104466	370468.331737	2065305.61333	130313.931469	199035.38637	2.58509211234333	1.37021568776	0.022163983290781	0.880952380952381	1.12589329809482	up
Com_3367_neg	2'-O-Methyladenosine	C11 H15 N5 O4	281.11072	1.24	Invalid mass	No results	No results	119662.296942	178888.162557	213305.037002	429040.804722	210918.525952	398702.263821	254950.443162	14952539.1058	407274.763241	1204990.79304	586289.935767	5179075.29587	551631.579932	0.0676320700749442	-3.88614867749	0.0241168072110064	0.976190476190476	1.61498973694746	down
Com_4847_neg	PC (15:0/16:0)	C39 H78 N O8 P	779.58066	16.294	No results	Invalid mass	No results	115296.802334	222530.405584	2492320.99064	811649.888906	1015251.70882	180586.45883	1758594.2653	101938.780078	93383.369217	173338.344303	431647.423979	71786.4271755	152371.791807	5.51888605476829	2.46437709935	0.026504043223474	0.880952380952381	1.19371815316167	up
Com_1627_neg	LPS 22:6	C28 H44 N O9 P	569.27475	13.76	No results	Full match	Full match	1698545.23491	10230199.7066	4972169.84955	512661.009635	12015313.9667	375338.060174	885997.266707	12033493.6459	9401312.27445	12421139.8201	10453620.5104	9850088.522	4801298.42059	0.44615810632098	-1.16437304218	0.0307770039566878	0.80952380952381	1.30960614871808	down
Com_2193_neg	D-Galactonic acid	C6 H12 O7	196.05748	1.231	No results	No results	Full match	1307995.99841	1589034.36558	1475788.1928	564730.602425	2934299.81501	6151770.91373	2405993.3366	27484025.8454	1883496.94622	3887413.56348	3274893.52185	16485543.7341	7679728.02105	0.232020793150782	-2.10767399285	0.0325424932126903	0.880952380952381	1.1126357349411	down
Com_740_neg	LPG 18:0	C24 H49 O9 P	512.31074	14.36	No results	Full match	No results	26009720.9409	3030373.45851	13720766.4815	14237029.7716	41413016.8874	2544878.29751	29602715.9228	22964694.2414	63156566.4083	32674311.6406	50698654.7016	38051468.6959	40897227.8101	0.450434593376501	-1.15061046424	0.0336117158809713	0.857142857142857	1.00039694333611	down
Com_551_neg	LPS 18:1	C24 H46 N O9 P	523.29034	14.007	No results	Full match	No results	8412591.80621	48435304.8402	23149519.0413	3095625.38944	47189919.2505	1916720.20232	4851273.15318	52551151.0705	44803493.2061	52982081.2683	29574350.4855	33538883.5693	30516063.9288	0.481510680524764	-1.05436029564	0.0351884357363808	0.80952380952381	1.16932842196357	down
Com_3186_neg	PE (18:0e/20:4)	C43 H80 N O7 P	707.5632	15.056	No results	Invalid mass	No results	4035704.39067	4568972.18791	6187923.32349	6800955.40261	281004.937675	6924190.23739	1059280.76896	72571.7571816	72104.081069	586982.8475	2273555.54367	2971955.27131	178856.162852	4.15732480853267	2.055655469	0.0375803072199589	0.880952380952381	1.78158493416849	up
Com_984_neg	PS (18:0/20:4)	C44 H78 N O10 P	811.53921	16.291	No results	Full match	No results	2165455.14795	1435326.30049	1556430.95554	2376581.38892	1614160.83833	1323046.75372	913075.218036	55677000.1025	3550597.89227	4743527.87684	5286135.81668	2161521.57624	2693728.88787	0.131661708151942	-2.92509227467	0.0458214698772349	0.952380952380952	1.10460194896174	down
Com_161_neg	PS (18:0/16:1)	C40 H76 N O10 P	761.52431	16.105	No results	Full match	No results	9089312.54185	6793871.82345	18419396.8743	8533945.53355	2411212.10752	11126031.8548	9136128.59733	410019793.301	49310385.0987	35551932.5337	6361715.96367	45894569.3787	12841568.1967	0.100273841651022	-3.31798279444	0.0475596529888532	0.833333333333333	1.34177848974299	down
