# Supplementary material for: The DNA adenine methylase of Salmonella Enteritidis promotes their intracellular replication by inhibiting arachidonic acid metabolism pathway in macrophages
Source: Front Microbiol. 2023 Mar 2;14:1080851. doi: 10.3389/fmicb.2023.1080851 (PMC10018194; doi:10.3389/fmicb.2023.1080851)
Supplement: Supplementary file 2 [file Data_Sheet_2.zip › S1 Appendix. Non-targeted metabolomics raw data/3.MetExprQuantity/C50336_Ddam.vs.control/C50336_Ddam.vs.control_pos_Diff.xls]

ID	Name_des	Formula	Molecular Weight	RT [min]	mzCloud_Results	mzVault_Results	MassList_Results	pos_C50336_Ddam1	pos_C50336_Ddam2	pos_C50336_Ddam3	pos_C50336_Ddam4	pos_C50336_Ddam5	pos_C50336_Ddam6	pos_C50336_Ddam7	pos_control1	pos_control2	pos_control3	pos_control4	pos_control5	pos_control6	FC	log2FC	Pvalue	ROC	VIP	Up.Down
Com_226_pos	Nicotinamide	C6 H6 N2 O	122.04807	1.934	Full match	Full match	Full match	8724584.95461	7669510.4663	8769250.30574	8776214.49872	9162023.84434	10586849.5842	8626239.23483	727059128.261	836847237.871	745142715.715	960682594.258	811099999.843	912465257.729	0.010696855698995	-6.54666940568	2.13527559021217e-15	1	3.19532904113933	down
Com_996_pos	Caprolactam	C6 H11 N O	113.08418	7.389	Full match	No results	No results	6946912.79603	7288581.31847	7140795.05252	6714776.98408	7902713.06424	9100326.42149	6868988.84983	149001677.051	114161658.603	106324739.031	122306798.584	128577532.336	127905196.96	0.0595230902563477	-4.07040676108	2.9274656451526e-13	1	1.98557250654941	down
Com_1731_pos	Albendazole sulfone	C12 H15 N3 O4 S	297.08215	5.067	Invalid mass	No results	No results	29451699.5467	42659803.2995	48075363.4741	31989857.2592	64830908.0461	71694931.602	77282750.1416	207272.934298	162686.200122	92183.1898954	111704.688947	117783.923862	125133.239594	384.078668134041	8.58525802807	4.94746466547133e-12	1	4.16726235830637	up
Com_1917_pos	1-Phenyl-3-methyl-5-pyrazolone	C10 H10 N2 O	174.07936	4.857	Full match	Full match	No results	31121837.2013	41044410.0349	34379146.4395	24697807.5325	49890469.1703	44740897.2572	20784925.8908	3243346.99649	1906310.90306	1994698.20377	2419251.88381	2580789.22353	3019529.10344	13.9424591391034	3.80141313779	4.10192064871361e-09	1	1.83329859838445	up
Com_8841_pos	NVP-231	C25 H25 N3 O2 S	431.17097	11.963	Invalid mass	No results	No results	445860.171774	463720.846627	410998.208725	385357.087739	284067.577469	533466.980937	533452.803017	3033849.63864	2422989.28082	2338389.44138	2627149.31903	2296632.52818	2666176.02612	0.170307999791495	-2.5537818913	1.5740331885183e-08	1	1.25377723143454	down
Com_3726_pos	N,N-dimethyl-9H-purin-6-amine	C7 H9 N5	163.08585	4.901	Full match	No results	Full match	9049808.17642	15328755.5246	5835563.44661	8883130.28523	21101661.4762	20202739.598	10823872.1583	146384.961414	67359.8228182	180713.743155	215717.893196	250168.073105	269581.897512	69.2021291013688	6.11274451999	1.70045841983106e-08	1	2.96101540053339	up
Com_3742_pos	N-cyclooctylurea	C9 H18 N2 O	170.14167	10.377	Full match	No results	No results	904668.039481	1062223.04888	1154027.01961	1177791.88983	1007147.51912	1325232.97325	1002844.8849	19385611.8394	12886741.7809	14178193.8626	14578004.5342	18093967.1327	10181365.3706	0.0732708684932687	-3.77061647346	2.31136230587695e-08	1	1.82426302892643	down
Com_10978_pos	ethyl 3-cyano-6-methyl-2-(phenylthio)isonicotinate	C16 H14 N2 O2 S	298.07749	8.522	Full match	No results	No results	1982671.9109	990204.028515	1582073.3924	3111470.5187	1349413.58752	2162709.15733	1727037.28147	73258.969485	57353.2695823	53842.1852224	60680.1894694	53783.0562563	55382.5179868	31.2219016057847	4.96448650388	3.28612773461921e-08	1	2.38644908673336	up
Com_1596_pos	Pyridoxamine	C8 H12 N2 O2	168.08712	1.188	Invalid mass	No results	No results	2804570.31691	4133200.06245	7438278.47416	5000341.00808	8908765.9797	8021095.77786	4699042.85086	85186284.6334	53992032.3846	44189667.6674	60401090.4351	53001504.6931	73231968.979	0.0949923057954894	-3.39604552728	1.75536923793122e-07	1	1.69676849784829	down
Com_9844_pos	Riboflavin-5-phosphate	C17 H21 N4 O9 P	456.10423	8.637	No results	No results	Full match	2437515.12718	1440735.30454	1765797.25867	2974837.33103	809795.027314	2294081.72249	3728573.92412	224789.327419	105885.085116	112826.863007	102839.859434	110440.831786	86016.061084	17.8298831285082	4.15622534129	1.92383794913529e-07	1	2.00514490815181	up
Com_8083_pos	Vitexin	C21 H20 O10	454.08857	7.524	Invalid mass	No results	No results	4498195.63297	5193747.0843	1822677.82206	1241600.7156	2197163.35417	2504640.23796	2903905.08301	71359.2380282	50797.7465864	58726.348787	68966.1159425	66329.8335923	71527.7917654	45.016157651048	5.49237101587	2.84412598526375e-07	1	2.61070559467491	up
Com_3623_pos	Propionylcarnitine	C10 H19 N O4	217.13116	2.764	Full match	Full match	Full match	1668640.67774	1086878.92499	1399982.17272	634986.357468	1606054.93776	1977748.36506	2556288.85909	19897558.7834	13948434.8724	9485169.886	16551192.2864	15342464.4087	20581817.0548	0.0977914379315133	-3.35414803333	3.49495066620399e-07	1	1.68146960432703	down
Com_11895_pos	6-(3-hydroxybutan-2-yl)-5-(hydroxymethyl)-4-methoxy-2H-pyran-2-one	C11 H16 O5	250.08127	9.607	Invalid mass	No results	No results	88360.8834	163338.200316	243253.169699	187073.084098	102908.337543	265384.538424	171071.833365	1989447.81141	1435858.471	1140652.48851	1918581.04399	1574955.80488	1680829.25438	0.10748160538411	-3.21783831965	3.62734145429186e-07	1	1.6089746598489	down
Com_2700_pos	(R)-Lipoic Acid	C8 H14 O2 S2	206.04318	1.199	No results	No results	Full match	1444766.56405	2241995.94479	3809732.02861	1938260.07976	4113055.17631	4119628.54711	2003357.71373	35555979.537	16659769.4266	18928533.8273	23143963.3935	27778625.2393	23495224.4127	0.115831544162834	-3.10989990192	4.22596683584376e-07	1	1.55712439204276	down
Com_4399_pos	2-[3-methyl-2-(methylimino)-4-oxo-1,3-thiazolan-5-yl]acetic acid	C7 H10 N2 O3 S	224.02695	1.327	Invalid mass	No results	No results	1426464.46728	1447167.83815	1351407.56972	2045598.27968	2270211.1105	2374889.83908	1877839.02038	10001538.0894	10095957.2613	6024365.91678	10440825.7719	8274062.89717	13872465.671	0.186783693045162	-2.42055958732	4.33003096702592e-07	1	1.1853781221559	down
Com_5784_pos	7-Methylguanine	C6 H7 N5 O	165.06507	1.92	No results	No results	Full match	4959497.98455	7009829.10978	6254541.71964	5502651.50547	7737293.79126	10340954.0167	5310510.83988	1374204.77539	490412.726615	660912.737239	787069.809713	920528.699593	726484.508744	8.14267619954126	3.02550303347	5.06708719056973e-07	1	1.4878333892685	up
Com_158_pos	Choline	C5 H13 N O	103.09988	1.569	Full match	Full match	No results	1374880472.65	611153856.751	2037670224.94	1041399027.8	1259354747.06	1060488106.19	954513237.436	126222791.854	109384918.62	106861078.55	132276096.736	116531004.308	149235400.409	9.65293626568492	3.27096785343	6.77710791163069e-07	1	1.55257239946145	up
Com_16481_pos	6-Dimethylaminopurine	C7 H9 N5	163.0858	6.891	No results	No results	Full match	183173.716791	191183.207288	261242.539365	300644.193109	301326.253758	278496.939376	998663.779915	10660.8905168	6656.45493655	7856.65016654	8644.41535869	8854.30594335	10061.1541409	40.8747424256709	5.35313773431	7.1016508473792e-07	1	2.48622997500635	up
Com_11661_pos	N-Acetyl-aspartic acid	C6 H9 N O5	175.04877	7.365	No results	No results	Full match	83233.0182955	48526.0415567	59779.2357961	58720.1836655	57296.2641571	61319.6203146	54392.9970741	849314.013313	1548016.09074	901346.214794	811253.793114	527015.52306	682867.376823	0.0681979976015655	-3.87412680966	9.10436815370394e-07	1	1.84662289135849	down
Com_2229_pos	Acetyl-L-carnitine	C9 H17 N O4	203.11561	1.734	Full match	Full match	Full match	1744494.93162	2134226.82082	1382650.74673	3010176.12568	3024842.42152	6057830.25493	3561042.79029	42931015.2628	29374853.7978	26037071.5408	40816813.5518	29369375.9475	38555756.7508	0.0865701476043422	-3.52998657046	1.14451503663556e-06	1	1.78967816526628	down
Com_2653_pos	4-(isopropylsulfonyl)-3-(1H-pyrrol-1-yl)-2-thiophenecarbohydrazide	C12 H15 N3 O3 S2	313.05596	5.121	Full match	No results	No results	26119467.4713	20573384.2239	27452357.034	23138686.6874	36849860.7795	21525142.2293	34993023.6687	1920437.32113	1371743.69177	1365626.63949	1649558.42548	1049615.09679	530687.970213	20.7178990677791	4.37280580649	1.20101957133617e-06	1	2.18622172658144	up
Com_744_pos	Cytosine	C4 H5 N3 O	111.04341	5.738	Full match	Full match	Full match	116348994.164	268711026.389	187216274.912	80376290.4502	270361678.75	209824124.756	97876372.6536	29516228.6358	12018393.9616	15429659.0543	14026205.2506	21873508.9448	13348882.2282	9.93192526752558	3.31207340604	1.38385225713002e-06	1	1.58510087246045	up
Com_11993_pos	4-[2-(4-chlorophenyl)diaz-1-enyl]-2-methyl-6-(piperidinomethyl)phenol	C19 H22 Cl N3 O	343.14473	9.529	Full match	No results	No results	234733.858788	350181.853519	305650.762367	271756.826327	308289.48226	383204.056101	285427.688614	1451163.41357	1193585.95897	1040904.53885	1839036.01907	1382847.88634	2167558.27867	0.202051652957357	-2.30720394082	1.750428630686e-06	1	1.1235091516662	down
Com_2966_pos	4-(trifluoromethyl)nicotinic acid	C7 H4 F3 N O2	191.01693	1.336	Invalid mass	No results	No results	2599081.52136	1564063.3928	1960879.72029	2793252.45804	4113417.17129	3205372.13579	1659495.87621	17012569.8863	19601811.576	10454599.7034	17300826.6533	9698064.52467	24455095.4163	0.155690127165173	-2.68325063372	1.96969035720274e-06	1	1.31321799139705	down
Com_674_pos	Guanosine	C10 H13 N5 O5	283.09113	2.814	No results	Full match	Full match	269644185.973	217150593.891	254402839.392	237675154.963	293828344.342	270533680.481	199109758.645	11466187.5034	3324167.54349	2925862.31042	3482873.25453	4531065.5084	3550385.69562	51.0044589234415	5.6725514711	2.3976006137378e-06	1	2.85681314398936	up
Com_7470_pos	Bialaphos	C11 H22 N3 O6 P	345.10307	16.938	Invalid mass	No results	No results	2592416.92325	2905348.76546	2981937.20053	3420293.17596	4085224.70663	5197235.8692	6558310.92581	369991.192352	312545.836011	337446.967588	484656.812804	823789.530587	749638.764136	7.72490804209363	2.94951775917	2.63425103473757e-06	1	1.44258270212254	up
Com_5727_pos	N1-prop-2-ynyl-2,5-di(2,2,2-trifluoroethoxy)benzene-1-sulfonamide	C13 H11 F6 N O4 S	391.02669	1.5	Invalid mass	No results	No results	1433939.29244	504726.689473	862269.052808	568447.568611	1586018.08044	730897.945026	566430.08984	8591871.63344	6431762.06441	3625236.85024	5766473.88662	4734676.04669	4897306.30798	0.15741270355781	-2.66737612062	3.3035212887074e-06	1	1.33769976778353	down
Com_1138_pos	Pipecolic acid	C6 H11 N O2	129.07888	1.127	Full match	Full match	Full match	16160145.1912	13436676.5924	25162620.9567	26483437.5717	39266608.3758	16451705.4671	20479971.4376	144128828.467	94977318.1437	93123406.1805	108285043.602	93138654.022	102598718.171	0.212100829813895	-2.23717782967	3.60971989936711e-06	1	1.12638410374562	down
Com_1126_pos	DL-Lysine	C6 H14 N2 O2	146.10539	1.15	Full match	Full match	Full match	16601822.8476	13867224.737	27071089.2572	27074342.8359	39899193.6245	17172811.667	21087181.8338	145764713.104	96279978.6523	94807016.164	110056281.195	94865544.811	104413207.552	0.21591325986039	-2.21147624871	3.83189059076094e-06	1	1.11339608715851	down
Com_14323_pos	Gly-Tyr-Ala	C14 H19 N3 O5	309.13195	7.178	No results	No results	Full match	76939.1997347	143092.483111	98377.272873	101197.461793	117686.985611	196974.838406	97819.2545365	428290.898594	911211.5652	683992.623771	1080477.99963	744468.73088	426237.98174	0.166847082628514	-2.5834016341	5.14604276896962e-06	1	1.24518056567567	down
Com_11129_pos	MJN110	C22 H21 Cl2 N3 O4	461.09413	5.47	Invalid mass	No results	No results	2272227.56721	814226.101524	1706203.22043	1422414.49394	2391727.03837	1412092.27395	1641499.94734	74136.7938613	48247.4697018	79964.194413	114858.274666	123742.21529	254692.30989	14.3674924949557	3.84473639045	5.71750170601621e-06	1	1.92312972610996	up
Com_1614_pos	GMP	C10 H14 N5 O8 P	363.05716	1.429	No results	No results	Full match	3973540.47349	1387447.0176	2186293.82182	3889962.11113	2989828.4073	2704486.49116	10292605.5287	58203103.5593	43885045.2207	46096629.8983	60928908.9055	72543951.2924	52633693.0334	0.0703171871789009	-3.82997882868	6.91429368229556e-06	1	2.00068501162931	down
Com_12978_pos	2-({2-[(3-methyl-5-cinnolinyl)amino]-2-oxoethyl}sulfanyl)acetic acid	C13 H13 N3 O3 S	291.07162	10.505	Invalid mass	No results	No results	1446752.53075	511842.890469	1920935.99449	1736352.07745	1307816.88402	1814592.87097	1932687.97484	301511.011886	80453.58563	56802.5586259	63702.2230613	61438.6821886	70482.1219331	14.4178702231056	3.84978616338	7.6877086996991e-06	1	1.98562436656425	up
Com_2480_pos	2-Arachidonoyl glycerol	C23 H38 O4	378.2764	14.752	Full match	No results	No results	2595862.2903	4158975.69254	2244259.21159	1267799.81116	1498016.22012	1297440.89471	2153182.31529	35196451.3076	26262702.3054	14026531.9203	14920682.1475	14607669.477	8955536.01639	0.114433072005391	-3.12742403296	7.84200679138209e-06	1	1.49849715220978	down
Com_289_pos	2-Amino-1,3-octadecanediol	C18 H39 N O2	301.29766	13.943	Full match	Full match	Full match	878323695.577	529905280.039	139137858.252	69431215.1533	157579671.31	42076776.8049	583044493.323	1249392.51524	4963240.45688	2821260.6795	1446034.89804	2272821.65975	1722604.62608	142.083799932216	7.15059826096	8.55317937048173e-06	1	3.23883752658352	up
Com_12107_pos	L-Dopa	C9 H11 N O4	197.06878	8.081	No results	No results	Full match	1523044.39096	847829.395662	2315141.2818	1889643.91873	1671579.04196	2523801.67653	1836100.83238	735330.444397	287313.193663	382543.648459	359398.362227	363032.318682	415098.817162	4.24983251247313	2.08740598521	9.23475536999806e-06	1	1.01385409628734	up
Com_17329_pos	Ribitol(Adonitol)	C5 H12 O5	152.06865	2.037	No results	No results	Full match	49603.062912	21225.6421715	26033.4395677	33127.6205746	62389.8993173	70175.242239	20773.9137569	440830.383482	525355.42764	144346.842746	362816.440611	207354.229877	335558.098275	0.120447315026648	-3.05352586105	9.68093207304501e-06	1	1.49939793006449	down
Com_3247_pos	Paracetamol	C8 H9 N O2	151.06092	1.267	Invalid mass	Invalid mass	No results	970112.489019	1612031.74806	3247574.78986	2246475.71458	4765177.2465	2582105.22508	1750583.72546	22907086.7696	16860896.7917	8866585.90721	18464035.8776	9846421.66408	16661099.9861	0.15726132609039	-2.66876416995	1.06750624080227e-05	1	1.34387585602804	down
Com_3412_pos	Thiamine	C12 H16 N4 O S	264.10365	1.299	Full match	Full match	No results	446081.933766	224123.467641	484561.418795	205249.009891	724937.701064	358325.118787	214554.022968	24342824.8669	6036849.81013	8887992.99468	7322429.60183	5241132.48994	2837949.13429	0.0416714195639832	-4.58479794255	1.24242979667529e-05	1	2.12895969469472	down
Com_7549_pos	LPC 22:6	C30 H50 N O7 P	567.33329	12.83	No results	Full match	No results	1151522.49852	2834739.99414	3734778.81056	6135455.51791	6184438.01681	4103060.02732	3347889.9944	248361.851478	243719.380315	292879.78619	504437.692685	854359.363086	495508.326834	8.92841765863481	3.15840451596	1.45199322261792e-05	1	1.52194126695543	up
Com_3237_pos	N1-tetrahydrofuran-2-ylmethyl-2-cyanoacetamide	C8 H12 N2 O2	168.08989	1.392	Full match	No results	Full match	22299819.9067	7551817.7489	11354606.5978	26181184.7787	12668345.0291	8236246.25554	19945304.2577	4166764.76709	1126675.55498	1027197.25624	1168186.78818	2003860.52763	1666392.92811	8.31384556261607	3.05551594881	1.51733750529811e-05	1	1.51064934650805	up
Com_10621_pos	3-(1H-benzo[d]imidazol-2-yl)-6-ethyl-7-hydroxy-4H-chromen-4-one	C18 H14 N2 O3	306.09517	5.554	Invalid mass	No results	No results	247003.380496	196510.818224	200562.901946	198543.354702	247000.136151	220570.898513	180520.064129	1325990.26066	1913132.6035	802839.601165	1440666.16389	1070221.6002	1986663.48605	0.149628281338248	-2.74054520917	1.51770487770556e-05	1	1.30991227958918	down
Com_6796_pos	LPC 8:0	C16 H34 N O7 P	383.2066	11.37	No results	Full match	No results	1815840.16387	7309758.27762	4790739.66059	1246206.05483	4325994.17171	2081900.05198	998239.843393	487416.072465	170705.86294	125501.895457	153865.083753	207734.15603	155509.775172	14.8720633887742	3.89453291943	1.68730440215435e-05	1	1.83081826503735	up
Com_205_pos	Guanine	C5 H5 N5 O	151.04926	1.582	Full match	Full match	Full match	1252582278.28	1063579566.39	1152592507.73	1006079986.9	1475586658.33	1698100251.73	896711272.188	94611670.8839	23387170.4148	42477731.654	31630109.2865	64226936.8107	16079704.0475	26.8873964576647	4.74885815878	1.74085881466853e-05	1	2.43424373183962	up
Com_9246_pos	1-Methyladenosine	C11 H15 N5 O4	281.11195	5.508	No results	No results	Full match	3410924.00114	3256181.69616	3138177.57325	2513553.82401	4069072.76881	3505204.12242	1729171.57863	177185.194658	223639.871284	65346.9291724	238220.050219	198971.805027	397914.504188	14.2424467154667	3.83212510363	1.86007256337807e-05	1	1.92367034735787	up
Com_1858_pos	6-(7-methyloctyl)-1H,3H,4H,6H-furo[3,4-c]furan-1-one	C15 H24 O3	252.17218	13.984	Full match	No results	No results	55393304.6361	44477319.4208	30948776.0799	11877784.3051	15066027.2808	2347326.61381	56096479.7398	373586.268301	1282678.64214	276841.045034	328237.655783	260760.423142	351710.083778	64.4858343606993	6.0109103726	1.88860298453323e-05	1	2.81657664731419	up
Com_2845_pos	S-Adenosylhomocysteine	C14 H20 N6 O5 S	384.1209	2.09	Full match	Full match	Full match	509044.036137	235625.840523	330155.516294	668129.220442	745108.910861	1641660.30333	3037954.08718	25694777.2594	21003352.3687	10326358.3158	19919370.8749	16288976.3924	13539751.4984	0.0575402742995525	-4.11928409123	2.57481700924721e-05	1	2.23549526073608	down
Com_1357_pos	Acetylcarnitine	C9 H17 N O4	203.11553	1.43	No results	No results	Full match	9470051.14809	5551497.6359	2727590.06868	11346123.9015	8758544.37821	17234391.0332	10922210.5881	82423374.0913	61747126.7795	64173654.2513	93560326.5838	71764768.1675	88045633.4863	0.12254391703509	-3.02862922293	2.83933613499575e-05	1	1.56590719663692	down
Com_7269_pos	Vitamin A	C20 H30 O	286.22902	14.744	No results	No results	Full match	383111.493265	548645.29538	410642.382112	239828.503562	283866.9336	196159.500374	467989.424142	2494566.98086	4183502.85166	1583471.78544	1686090.43037	1804465.58025	1070696.11871	0.169134762158748	-2.56375488848	2.94272374461659e-05	1	1.21370884907757	down
Com_2099_pos	(5-L-Glutamyl)-L-Amino Acid	C8 H14 N2 O5	218.08984	1.434	No results	No results	Full match	45610755.3669	28916968.2768	29703770.5765	33128442.3681	48321346.1903	46962320.3008	28010408.0797	15573748.8694	6703486.34499	5125938.86608	6592180.45753	7050144.34599	9866186.08977	4.38833882567052	2.13367492119	3.14808659227285e-05	1	1.07045877342864	up
Com_3305_pos	LPC 2:0	C10 H22 N O7 P	299.1131	1.48	No results	Full match	No results	21706178.402	9866219.52485	8333151.80665	11983556.0872	22863889.5904	16845477.8989	18992619.4549	4419342.49462	1056467.61134	2153244.10095	1704945.11191	3493089.03839	2312211.65761	6.2613439943897	2.64647236417	3.55474290412751e-05	1	1.31095463680384	up
Com_1546_pos	Thymine	C5 H6 N2 O2	126.04284	5.305	Full match	Full match	Full match	26728805.7044	80932372.2164	60228774.7723	29962618.3682	72339654.6498	46876632.3447	26589973.8464	10838722.1752	7376872.21958	7817678.78163	9838979.91871	12206572.4535	11133623.216	4.97470919046053	2.31461219164	4.65433611900894e-05	1	1.06755136818679	up
Com_5547_pos	N,N-Dimethyldecylamine N-oxide	C12 H27 N O	201.20919	11.579	Full match	No results	No results	90643.1306641	97913.151775	125198.500995	128115.801544	111096.083099	128250.604027	118096.878208	665775.008558	2605572.59456	3487250.82716	2506844.51697	3021970.03972	1838095.51231	0.0485027788265638	-4.36578878506	4.69736755371088e-05	1	2.06210843757209	down
Com_3552_pos	ADP-ribose	C15 H23 N5 O14 P2	559.07093	1.433	No results	No results	Full match	2333366.09183	863729.738073	2019265.39985	1004500.07025	2829319.02949	1321316.81477	906633.884525	22528460.5734	6831506.22577	6484453.52718	12241864.7726	5465197.52723	11480297.4535	0.148649928410424	-2.75000932644	5.00048529219404e-05	1	1.32175056130732	down
Com_2014_pos	Uridine 5'-monophosphate	C9 H13 N2 O9 P	324.03507	1.43	No results	Full match	Full match	6646588.39454	1702441.58193	1903914.70061	6136962.92856	3140177.28274	6318547.37317	10062234.2327	55612310.862	31007039.5762	32485309.8617	37430693.2952	50303327.3086	34319893.8986	0.127636940691787	-2.96988216046	5.46334883661933e-05	1	1.56321837270533	down
Com_4516_pos	1-Methylguanine	C6 H7 N5 O	165.06501	2.316	Full match	No results	Full match	7054486.32815	11691631.9958	4833086.10729	4450577.78981	15194681.4051	13728578.3144	2826796.25473	1710536.74028	190670.427283	591526.024858	709911.670971	712177.134125	434643.292983	11.7807265693456	3.55835661416	5.56139595738617e-05	1	1.76651068849943	up
Com_16406_pos	1-allyl-4,5-diphenyl-2-(2-thienyl)-1H-imidazole	C22 H18 N2 S	342.12207	8.417	Invalid mass	No results	No results	812369.047312	293970.605789	401914.604971	287698.43763	248930.979666	668082.084935	1000491.43067	68945.0511683	62058.6728133	56502.1807251	67712.970988	62642.8760059	83141.468335	7.9375006172412	2.98868479896	5.6283462837647e-05	1	1.36194941773985	up
Com_13875_pos	N'2-cinnamoyl-3-(1H-pyrrol-1-yl)thiophene-2-carbohydrazide	C18 H15 N3 O2 S	359.06457	7.018	Invalid mass	No results	No results	712417.278364	793128.046777	598351.537146	1743405.79419	758724.548453	1261249.96559	1032176.09946	86970.8393553	57180.3250601	62978.763888	73826.6079067	75720.839905	325695.296597	8.66655029582257	3.11545784564	6.16191657687901e-05	1	1.61825803030038	up
Com_8559_pos	5-(2,5-dihydroxyhexyl)oxolan-2-one	C10 H18 O4	202.1204	10.165	Full match	No results	No results	3851046.43842	4221916.95729	4152662.90329	4174739.60624	3864410.50346	4297584.10726	4595195.99431	450940.827358	251175.73697	255520.782055	336677.86891	422811.947915	937458.690254	9.41472330304306	3.23491869493	6.66235335496401e-05	1	1.64176135447983	up
Com_235_pos	N-[2-chloro-6-(trifluoromethoxy)phenyl]-2,2-dimethylpropanamide	C12 H13 Cl F3 N O2	295.05786	1.283	Full match	No results	No results	34123013.9225	101596678.126	88474344.1918	15671152.2816	54422480.5559	6507569.81753	30664336.5041	1114459808.77	560680946.328	579047327.214	605007579.381	1075341811.98	591626450.386	0.0627701983958286	-3.99377642096	7.27493288610256e-05	1	2.14377371196264	down
Com_12447_pos	PC (5:0/6:0)	C19 H38 N O8 P	439.2332	10.358	No results	Full match	No results	893063.256869	389391.517205	2158036.66315	487531.336519	1701274.19672	730030.612294	1015276.00343	90585.7726397	268082.496487	194631.039931	131342.749784	115747.282092	140181.151544	6.72048383264602	2.74856510173	7.29968267343047e-05	1	1.26867254121303	up
Com_3035_pos	L-Glutathione (reduced)	C10 H17 N3 O6 S	307.08279	1.866	Full match	Full match	Full match	15832739.9963	11245734.2632	7085934.67377	29639310.6856	7810298.96578	13777930.5413	30767424.7199	3531401.9154	3412738.03096	2265719.6146	2585117.04668	1528665.36042	4063124.63649	5.72649186859744	2.51765159383	9.47427072591484e-05	1	1.16394269026625	up
Com_238_pos	Adenosine 5'-monophosphate	C10 H14 N5 O7 P	347.06228	1.512	Full match	Full match	Full match	153558703.134	17902598.1817	19434097.4221	85851175.1214	22182948.5368	82824579.9924	108776697.953	1227100459.28	609954962.447	727386810.414	645730531.631	519441128.7	1039680871.84	0.0881587304830493	-3.50375274104	0.000100971110343503	1	1.89482208725517	down
Com_3168_pos	PC (20:0/20:1)	C48 H94 N O8 P	843.67141	15.331	No results	Full match	No results	4836006.88155	4704373.40011	4762435.23241	4360904.38361	9159073.07136	17611059.2022	23415399.0192	1182594.10078	1027309.61066	769202.183713	852359.724103	785775.096242	1055164.52148	10.4036368016894	3.37901603466	0.000125590767978874	1	1.48793623215654	up
Com_693_pos	Glycocholic Acid	C26 H43 N O6	465.30831	14.206	No results	No results	Full match	9626535.48058	27912165.6924	10937310.9309	4791508.56299	4350199.74128	1241660.88201	8366730.40177	65203349.2871	195714352.325	115610494.438	88494600.8994	89669718.5482	50681640.7979	0.0951847396374303	-3.3931258958	0.000140030539610926	1	1.82078991764965	down
Com_1601_pos	PC (14:1e/4:0)	C26 H52 N O7 P	521.34781	13.378	No results	Full match	Full match	11857314.1529	40106352.0084	65848044.1092	95180353.2288	75526295.5106	50670755.0332	62733552.9814	929272.940589	1381435.1501	1858614.2244	6143577.69435	5012166.43424	9595694.80402	13.8240216556654	3.78910547752	0.000171516905803792	1	1.96542541378926	up
Com_1661_pos	Methionine sulfoxide	C5 H11 N O3 S	165.04569	1.362	Full match	Full match	No results	1992864.07612	1922584.83752	2565312.12089	2914799.40244	5029505.39306	3288143.27199	1716189.27747	79637372.8576	19662027.1663	20903816.3741	16548307.713	49522640.7248	11898510.4568	0.0840366615375895	-3.57283733951	0.000172277866410171	1	1.61568732293381	down
Com_2727_pos	Glycerol-3-phosphate	C3 H9 O6 P	172.01348	1.459	No results	No results	Full match	10255965.9556	10579842.569	11382879.3657	12041594.0786	32405632.8618	21133443.4629	10762248.8003	7502521.35358	3418471.228	2279292.60595	2885373.56318	1645247.88886	2594805.21624	4.57808350037625	2.19474377667	0.000178395478079479	1	1.10336358264786	up
Com_1356_pos	Cytidine	C9 H13 N3 O5	243.08507	1.46	Full match	Full match	Full match	62846414.865	58274736.5342	117850769.5	100292932.961	92382968.1694	109346503.321	59853277.5018	26589377.3205	15273967.8902	4179804.35862	11953385.5065	13852672.8414	9979092.54976	6.29381556353067	2.65393490195	0.000186051880044372	1	1.36516513723686	up
Com_2401_pos	Acetylcholine	C7 H15 N O2	145.11007	1.386	No results	No results	Full match	2808884.22569	2652011.68705	2070688.99858	11768320.6193	2900469.00479	8603484.90915	2474066.80832	25410098.3114	27936215.2855	29647179.6744	30388460.4343	28626491.9728	33308578.3114	0.162699184249457	-2.61972107733	0.000187773177217169	1	1.43738225726337	down
Com_6197_pos	PC (5:0/7:0)	C20 H40 N O8 P	453.24868	12.277	No results	Full match	No results	3276467.34844	7662253.9939	9269218.96384	1048310.98702	4967013.21986	1281644.74316	2064748.27371	236261.55839	221033.398229	282845.071299	293945.492623	272045.13731	273925.816793	16.0408321769958	4.00367708372	0.000214113622494365	1	1.7534138977475	up
Com_382_pos	Nicotinic acid	C6 H5 N O2	123.03207	1.815	Full match	Full match	Full match	440812274.169	429585399.933	419340220.897	573124998.31	587249361.732	620530649.935	497377371.088	201674713.762	39561628.532	42816501.7764	53075176.3324	55877871.0804	52102882.9133	6.87091171796318	2.78050154645	0.000220432735706365	1	1.48906698065998	up
Com_6531_pos	N-��-Acetyl-L-lysine	C8 H16 N2 O3	188.11607	6.543	No results	No results	Full match	6750966.98478	1885644.77418	2197094.39689	7801239.91343	1958200.52925	3779366.47763	6018447.14752	235278.446665	262968.825227	400739.903224	608685.152604	949998.504319	1247494.71213	7.03056156787251	2.81363992953	0.000249257330314085	1	1.38627522343258	up
Com_5230_pos	Methylhippuric acid	C10 H11 N O3	193.07384	11.447	Full match	No results	Full match	7182339.21499	4648967.41528	12320101.8017	6805502.16593	6656560.03189	7565286.13761	10231104.5896	3137986.8518	898008.083668	1230444.86031	1464551.28093	3239925.91206	1376698.34526	4.18538745625332	2.06536118439	0.000278889835096964	1	1.05195467104247	up
Com_725_pos	SM (d15:0/27:1)	C47 H95 N2 O6 P	814.69195	14.917	No results	Full match	No results	67910350.2864	18458187.539	11506982.1788	5985334.61993	18020894.354	128837905.175	294211557.86	508954.447399	384308.076174	447313.09305	276459.517594	3817690.99924	3830889.15082	50.4104564759836	5.65565111316	0.000314337351411012	1	2.59775667390937	up
Com_15285_pos	Milbemycin A3 oxime	C31 H43 N O7	1082.61911	8.777	Invalid mass	No results	No results	997405.6562	446422.080847	482790.55962	147580.60909	267199.565112	185980.635396	827865.203499	83881.9686182	46004.238432	51276.7559478	84362.384479	62276.711278	71268.3736042	7.20655668996001	2.84931010095	0.00034425105694384	1	1.25582117669241	up
Com_4066_pos	Ecgonine	C9 H15 N O3	185.10513	9.364	Full match	No results	No results	589588.869877	727061.139956	679104.828168	847450.289312	858573.813957	995679.981382	857040.708825	14437336.2489	11586259.7629	8071728.25762	14398661.4891	4730343.18427	2405427.12304	0.0855836879545035	-3.54652034116	0.00037746906711121	1	1.60191665181375	down
Com_5023_pos	Adenosine 3'5'-cyclic monophosphate	C10 H12 N5 O6 P	329.05204	2.004	Full match	Full match	Full match	10587493.1571	805419.760887	3317060.66426	7655231.81516	2826772.23789	2148495.20795	5592606.24369	1307443.63722	259677.552766	396166.572572	418545.09541	478890.564851	348662.692008	8.7955616722703	3.13677570913	0.000392582131872833	0.976190476190476	1.44552135926838	up
Com_4527_pos	LPE 22:2	C27 H52 N O7 P	533.34826	13.609	No results	Full match	No results	2531392.05026	3733472.22538	11804173.8947	16348819.9699	13191219.3173	18542094.8614	12272128.0909	560685.786314	1893587.8473	1703021.79587	1170912.46361	1605169.96998	2746576.87304	6.94424443216438	2.79581773045	0.000417705258492449	0.976190476190476	1.28810050269248	up
Com_10392_pos	AL 8810 Methyl ester	C25 H33 F O4	866.53141	10.119	Invalid mass	No results	No results	79463.2962693	82308.3380419	100069.844819	110016.154181	108561.418333	123318.334559	106279.853213	320307.830405	2023690.3752	583163.446724	1407227.27283	530505.283751	782616.662377	0.107761847490733	-3.21408160491	0.000523408473520689	1	1.44041934485889	down
Com_5091_pos	L-Alanyl-L-Lysine	C9 H19 N3 O3	217.14255	1.392	No results	No results	Full match	2533605.57748	1369251.15257	12936747.1423	2429699.463	3431242.37503	847382.337755	6992892.13726	1366892.46005	188342.197352	186573.573381	226900.940833	371964.502095	266989.842851	10.0388127942631	3.32751675889	0.000559163249214509	0.976190476190476	1.57209408215207	up
Com_16794_pos	nor-6��-��xycodol	C17 H21 N O4	303.14997	9.436	Invalid mass	No results	No results	79749.2787903	88461.9760104	123411.477683	114205.977252	127310.153985	125235.612565	109769.131767	895282.357981	480175.870423	529150.617698	456815.922746	184912.556564	651630.074888	0.205883526780338	-2.28009969368	0.000583181618952554	1	1.04388543456736	down
Com_4481_pos	Guanidineacetic Acid	C3 H7 N3 O2	117.05405	1.358	No results	No results	Full match	907024.684932	1490756.90828	812452.125466	4408506.17621	3669907.21097	3337713.83275	1460864.13019	9091816.14524	9803368.64993	6403838.93683	11196138.1319	6072914.95413	12045074.8658	0.252485887260237	-1.98572534444	0.000593761274749993	1	1.0881830312021	down
Com_1457_pos	Amitriptyline-d3	C20 H20 [2]H3 N	280.20078	14.384	Full match	No results	No results	84042580.1216	4906435.34199	30016426.5227	2908442.69107	4132496.59529	1158976.02676	39282960.2568	535797.871531	257477.616278	212364.385537	175057.176617	189765.649792	189433.887588	91.4611825132356	6.51508766694	0.000604444133587465	1	2.60685817299257	up
Com_814_pos	L-Cysteine-glutathione gisulfide	C13 H22 N4 O8 S2	426.08689	1.389	No results	No results	Full match	4484831.92109	9680378.67176	10660579.8217	31257199.8844	49497661.1275	40242506.1056	7761053.71335	239587287.892	96876989.1744	105146358.735	102621686.328	89815360.3083	135408191.683	0.171086626363534	-2.54720110439	0.00064441501353561	1	1.44166690785496	down
Com_2858_pos	PC (2:0/13:1)	C23 H44 N O8 P	493.28013	13.374	No results	Full match	No results	15163566.9475	18496768.2514	29005729.5367	32096822.4408	14000349.8359	23680948.375	6633873.56614	1595060.56598	1969988.52312	3751931.04184	1957857.68547	5468483.78146	8910641.4298	5.03973751365827	2.33334859531	0.000658747846441875	0.976190476190476	1.19450537187994	up
Com_10581_pos	4-chloro-N~1~-(4-pyridinyl)-1,2-benzenediamine	C11 H10 Cl N3	219.05653	5.842	Full match	No results	No results	72222.4821066	149709.169679	101941.786045	129939.602553	105918.95905	115136.577665	100569.125618	292689.910775	1929793.19166	700938.080674	2309610.0032	634148.611071	1417636.90999	0.0912392054243955	-3.45420230708	0.000709912037986643	1	1.54880443033448	down
Com_8122_pos	PC (7:0/7:0)	C22 H44 N O8 P	481.28009	12.597	No results	Full match	No results	721630.630002	5211346.86145	2523440.85045	616654.157153	3463584.06615	978935.562839	616662.404861	144757.304975	263149.497504	137815.223306	229561.805819	337436.388564	176906.167507	9.3929227441157	3.23157414322	0.000712662251395843	1	1.36704031050177	up
Com_6935_pos	PE (18:5e/6:0)	C29 H50 N O7 P	555.33211	13.552	No results	Full match	No results	787166.9791	2756325.5842	7037252.23045	7988853.05861	4837651.5992	4785087.777	6047978.44611	311667.295741	877549.009419	789234.62258	421390.565089	833015.448921	1452986.94525	6.26329914410569	2.64692278576	0.000753344289126485	0.904761904761905	1.22915524969635	up
Com_11133_pos	(6E)-7-(2H-1,3-benzodioxol-5-yl)-1-(piperidin-1-yl)hept-6-en-1-one	C19 H25 N O3	315.18486	6.478	Full match	No results	No results	396801.578572	1062672.23608	1069119.55896	266668.814478	2712758.96984	301140.183968	334608.928553	106707.786566	71148.9815132	68841.1794676	87450.6883549	80105.0415924	86961.4408977	10.50664397383	3.39323001295	0.000759980812823511	1	1.40794828750632	up
Com_5053_pos	(+)-ar-Turmerone	C15 H20 O	216.15128	13.856	Full match	No results	No results	956990.038886	1064834.83963	983345.089034	746626.245441	982005.943132	887944.178349	1324657.31984	10523634.6726	7966060.84965	6191800.64318	2186744.02566	3164354.41148	3829466.78238	0.175832776612083	-2.50772406964	0.000833462204663102	1	1.12314795117783	down
Com_2603_pos	4-oxododecanedioic acid	C12 H20 O5	244.1308	9.769	Full match	No results	No results	3343297.75103	37234432.0001	10159643.1582	3212339.89875	11179577.3002	10079197.1345	4379409.23548	1069659.87402	2413027.84124	1398284.88423	1231553.00357	342967.646933	243294.183057	10.1836634858416	3.34818474688	0.00086012270992235	1	1.65950801301533	up
Com_1090_pos	LPE 20:1	C25 H50 N O7 P	507.33223	12.668	No results	Full match	No results	25711228.8505	19504479.3045	66093365.8846	127673315.079	159464567.574	176856601.612	79818017.9609	698724.475528	1270188.02029	1641504.48984	1887111.73887	13759481.9216	17472721.0206	15.2882352844634	3.93434998142	0.000892103629367816	1	2.25131720120391	up
Com_9784_pos	PC (18:0/18:0)	C44 H88 N O8 P	789.62346	16.181	No results	Full match	No results	447617.596737	239138.360535	701893.671538	1341130.31502	3619852.97837	4348442.13145	2572528.24915	138994.492487	68726.2107464	49507.7834721	21538.3561762	231986.477747	255949.847639	14.8359929914882	3.89102958631	0.000892941764455217	0.976190476190476	1.80979124361625	up
Com_6355_pos	Sakuranin	C22 H24 O10	470.12343	12.742	Invalid mass	No results	No results	2493796.4545	2879202.68149	5787241.69983	1993946.54785	8485214.7376	970613.981328	3633929.43902	480455.576093	744259.614685	419514.82485	471206.408304	558826.751598	1796553.1567	5.03147720519841	2.33098202702	0.000950255289174831	0.976190476190476	1.08715648500193	up
Com_6859_pos	PC (18:5e/2:0)	C28 H48 N O7 P	541.31665	13.157	No results	Full match	No results	1904770.0183	4043189.8768	7643993.99726	7385800.85489	3285245.25339	6317920.0809	381358.957995	237904.926365	216983.906357	384073.842527	303878.202598	321654.156067	1081409.05783	10.4242325567817	3.38186926971	0.000960380988151715	0.952380952380952	1.53052246198739	up
Com_2873_pos	LPE 16:0	C21 H44 N O7 P	453.28732	13.407	No results	Full match	Full match	14122688.7413	16204872.9178	26861675.0849	35824558.2579	13218300.866	23743409.2826	4604408.88274	1680015.96511	1348766.79132	3243292.15565	1735238.68889	5008866.57383	8510912.7504	5.35855967312036	2.42184527089	0.0010491132519169	0.952380952380952	1.22060928384148	up
Com_1595_pos	LPE 22:4	C27 H48 N O7 P	529.31633	13.143	No results	Full match	No results	2847497.27328	5135420.66608	10187058.9784	79868984.4068	86263171.6383	51480870.0895	44050817.0063	608721.630139	679541.987376	966673.221449	1322603.49203	1443329.82529	5788167.80591	22.190463285374	4.47186788286	0.00109222845933976	0.952380952380952	1.98857783005648	up
Com_3203_pos	2'-Deoxyadenosine	C10 H13 N5 O3	251.10139	2.97	Full match	Full match	Full match	8853145.11526	844868.107814	21002407.0247	3588952.41499	27170023.0959	2310696.76388	3061146.69333	1252067.001	268907.215101	304555.060911	390347.726731	390712.885887	412982.628232	18.9708705417851	4.24571397804	0.00117560711594329	0.976190476190476	1.74916535305488	up
Com_1232_pos	3'-Adenosine monophosphate (3'-AMP)	C10 H14 N5 O7 P	347.06243	2.48	Full match	Full match	Full match	24946059.3568	20620243.1772	46260605.2179	63496351.637	132465934.992	60354276.6776	4648220.12973	5942603.92724	3247574.53781	2662376.08555	3362508.4699	4506037.88008	3247377.23818	13.1655600486235	3.71869698826	0.00118231988135772	0.976190476190476	1.56790845193847	up
Com_8796_pos	LPE 16:2	C21 H40 N O7 P	449.25354	13.179	No results	Full match	No results	983637.204527	2782088.80906	4705689.36852	3400436.36505	1971280.27312	3251237.87856	346521.20154	341691.529465	197162.076226	323354.099725	276118.438229	292270.529652	488467.858853	7.78990751923609	2.9616062009	0.00123970823180577	0.976190476190476	1.28370781121744	up
Com_222_pos	2,4-dihydroxyheptadec-16-en-1-yl acetate	C19 H36 O4	328.26066	14.642	Full match	No results	No results	35827053.2785	215337248.49	31933682.0816	39075971.1037	18082745.928	4643708.8691	34093733.8012	194453367.772	880198927.126	684290657.078	553908709.966	191477657.508	111814441.865	0.124172122284813	-3.00958678249	0.00124079951889539	0.928571428571429	1.6653934785646	down
Com_2561_pos	2-[(2,4-difluorophenyl)imino]-3-(3-pyridylmethyl)-1,3-thiazolan-4-one	C15 H11 F2 N3 O S	319.06569	1.399	Invalid mass	No results	No results	579850.968263	362018.729505	774769.213498	1134002.12389	1303636.25623	223705.421763	490871.288413	18188026.0139	2773335.8491	3613667.91848	4088621.80451	33807356.5873	3208144.56363	0.063540762266325	-3.97617379234	0.00126395920200544	1	1.70377454810585	down
Com_1479_pos	PS (17:0/17:1)	C40 H76 N O10 P	761.52049	16.833	No results	Full match	No results	3648397.72848	6025855.14333	5447293.0723	7162654.66563	13513862.4891	13962290.8958	18224342.2545	1865516.53333	904211.381132	883279.789286	1296911.66394	4492884.53429	3356031.59024	4.55296083932076	2.18680505058	0.00132707971718607	0.976190476190476	1.10539682884365	up
Com_1832_pos	Glutamine	C5 H10 N2 O3	146.06904	1.376	No results	No results	Full match	3149254.38153	7198400.71137	3958631.90928	22246802.2563	9593238.47961	17138595.2913	12428409.3296	36329468.7997	20737944.6825	48977910.6721	39896315.0919	36212249.0464	43939148.4798	0.287037331836633	-1.80068971007	0.00137501593505748	0.976190476190476	1.01519538363756	down
Com_598_pos	N-Acetylneuraminic acid	C11 H19 N O9	309.10531	1.402	Full match	Full match	No results	6131324.66508	20103288.3081	10441720.9932	45751616.6723	38163110.0687	97976371.8089	62709176.2151	159208544.31	142886354.14	227595404.498	123105017.194	235306453.564	364164651.642	0.192526311634099	-2.3768724695	0.0014369377137349	1	1.40141322043468	down
Com_8915_pos	PC (18:0/19:0)	C45 H90 N O8 P	803.62999	15.461	No results	Invalid mass	No results	1245339.42825	573399.456104	962549.950347	1269985.627	4389091.54499	967618.710478	1997599.27053	140204.773946	100849.604943	218067.836205	169837.003446	867333.311257	375103.15785	5.22402339127503	2.38516135676	0.00156415777037261	0.976190476190476	1.22252152890415	up
Com_10703_pos	2-[5-(2-hydroxypropyl)oxolan-2-yl]propanoic acid	C10 H18 O4	240.07132	1.426	Invalid mass	No results	No results	2472706.53663	1560072.85894	1629563.30836	1248438.25228	2193744.04783	3108165.259	1982742.74664	1492129.53588	256300.425523	208958.754074	282917.205225	389735.750854	434973.862419	3.96980500536556	1.98906814472	0.0015876115118959	0.976190476190476	1.12231545073619	up
Com_3573_pos	PC (18:0e/20:1)	C46 H92 N O7 P	801.65951	16.321	No results	Full match	No results	1329050.13967	1017961.33216	350910.694939	4240202.74448	9142477.86879	17507937.4171	23508843.5475	131663.539375	85999.8224009	55455.1226128	43666.7737079	56022.7925206	2028520.15603	20.380643721582	4.34912771456	0.00192593044316641	0.928571428571429	2.36979129484259	up
Com_17103_pos	4-oxo-5-phenylpentanoic acid	C11 H12 O3	192.07584	10.738	Invalid mass	No results	No results	716937.185582	640578.556417	589767.107689	538935.168192	826534.790677	587182.171488	638283.878062	67258.4294332	47621.0679221	55469.0464844	64462.3611055	62647.458943	482669.718936	4.98623490683133	2.31795085133	0.00201413752045559	1	1.42303999747793	up
Com_9527_pos	Oxohongdenafil	C25 H32 N6 O4	480.25429	8.856	Invalid mass	No results	No results	1939631.25445	85747.6188942	100567.16042	100863.094808	98253.1232922	166683.127196	95886.483448	808480.358348	2441302.44847	1185710.16776	965377.754441	1215589.56846	702518.454949	0.303043668097623	-1.72240239621	0.00287413390361793	0.880952380952381	1.35654931510509	down
Com_750_pos	SM (d26:1/16:0)	C47 H95 N2 O6 P	814.69199	15.467	No results	Full match	No results	92375651.1923	12988531.2655	15328621.5482	34995781.5773	29046685.6779	13282826.035	21990585.5539	6058663.06977	1718024.72955	2124658.88397	2019074.89327	5990033.55287	17075700.167	5.39009986712127	2.43031200331	0.0029027722506267	0.928571428571429	1.25658250292646	up
Com_1800_pos	SM (d28:1/13:0)	C46 H93 N2 O6 P	800.67424	15.458	No results	Full match	No results	15282724.4291	10437690.3425	33337165.9749	77730899.781	41063159.6955	35354694.4651	38552279.5142	232774.841912	313399.693069	295381.967906	278242.663323	330477.019249	31345770.919	6.57985083386303	2.71805487823	0.003251020990838	0.952380952380952	2.71479489163589	up
Com_1290_pos	SM (d27:1/14:0)	C46 H93 N2 O6 P	800.67521	15.57	No results	Full match	No results	15282724.4291	5519322.07198	14829639.8837	38606215.145	42817250.7453	67517096.3556	127893063.241	121080.638417	128727.292858	147260.749023	109211.955492	514361.033986	31345770.919	8.27485620907529	3.04873424264	0.00345951016951381	0.928571428571429	3.03141318264319	up
Com_11409_pos	3,4-dihydroxy-4-(4-methoxyphenyl)-1,2,3,4-tetrahydroquinolin-2-one	C16 H15 N O4	267.08818	6.21	Invalid mass	Invalid mass	No results	692102.109016	106526.287112	118933.479319	1117086.15591	122270.786069	923559.441127	281861.136127	2542609.96244	1485546.21307	1532895.3419	1784420.42159	1532133.48543	2376641.55354	0.256081566459442	-1.96532468785	0.00360506303070325	1	1.23642094339596	down
Com_435_pos	Palmitoylcarnitine	C23 H45 N O4	399.334	13.609	Full match	Not the top hit	No results	372147.266104	378226.657656	401288.821143	493451.986344	319545.352799	340400.631387	466588.892703	67403823.5136	382131267.629	221923290.468	140938363.178	226499415.471	356029.27356	0.00228597032370339	-8.77297760995	0.00490412700791461	0.880952380952381	3.55582085381391	down
Com_8229_pos	PC (18:5e/4:0)	C30 H52 N O7 P	569.34777	13.915	No results	Full match	No results	2889599.67508	2967347.77954	4510535.99717	4436287.10743	1184129.41806	6341649.07451	509198.905948	249286.437117	267253.633734	841407.16752	391976.424097	843139.957674	1367952.0954	4.94218429915582	2.30514881126	0.00499358957862079	0.904761904761905	1.0742250330839	up
Com_9814_pos	tert-Butyl N-[1-(aminocarbonyl)-3-methylbutyl]carbamate	C11 H22 N2 O3	230.16276	6.616	Full match	No results	No results	1989706.39778	86836.8107991	162123.941872	91925.2926228	108350.474261	111531.639244	975468.237155	2153435.45145	389860.869035	1782685.55329	2831313.86058	1966856.6509	3432318.9517	0.240691560490294	-2.05474253825	0.00523399955845088	0.904761904761905	1.47375098726807	down
Com_5629_pos	Avobenzone	C20 H22 O3	348.1146	12.334	Invalid mass	No results	No results	8723654.49518	5913482.75389	8229370.85771	2321484.31838	5284454.90799	893343.630469	9184579.32881	342667.790363	2023233.56101	1581440.52147	1084805.12983	1722210.86008	512399.915979	4.78307675981439	2.25793894418	0.00543765101530309	0.904761904761905	1.07159246470661	up
Com_1495_pos	PC (14:1e/3:0)	C25 H50 N O7 P	507.33194	14.611	No results	Full match	No results	4387202.24921	32403195.8514	12047384.7087	5903850.11597	6603269.09753	2534055.48328	6492590.77656	62086703.5628	61247486.867	35176272.4097	41997629.2417	31420598.4827	7593417.21934	0.251828403293543	-1.98948708355	0.00559570235127043	0.928571428571429	1.07415887538163	down
Com_6497_pos	1,5-Diaminopentane	C5 H14 N2	102.11599	1.086	No results	No results	Full match	191194.67642	263465.522452	360234.342551	700134.333112	513823.568549	413464.223672	3155388.52904	445220.725828	48418.3417149	43632.8810648	48991.9635553	152159.908161	59490.6121588	6.01321749506195	2.58813714103	0.00559835896276664	0.904761904761905	1.23705188140709	up
Com_11072_pos	Juglalin	C20 H18 O10	440.07117	11.329	Invalid mass	No results	No results	2293221.11185	2290387.72334	2582276.44563	291703.516262	611186.378028	271796.877186	2638749.84393	519633.354706	324650.308498	166964.296976	191795.530052	133571.069785	137339.12784	6.38476460770273	2.6746334319	0.00593982350406093	0.904761904761905	1.1811529724653	up
Com_692_pos	PC (16:0e/20:2)	C44 H86 N O7 P	771.61388	16.233	No results	Full match	No results	48848243.6248	25898996.0709	54983233.6275	180227921.496	309210880.445	191017253.131	172896616.85	1747245.0739	19011975.7806	10660729.6169	14215568.8483	49494112.6414	25619490.4478	6.97845813794791	2.80290831402	0.00600189118351307	0.952380952380952	1.43846832168833	up
Com_6042_pos	SM (d21:1/21:0)	C47 H95 N2 O6 P	814.69219	13.389	No results	Full match	No results	129862.062998	502739.662048	1404145.3118	1830111.35042	4507834.19418	11317573.4198	4160637.30339	166552.714109	125784.346477	263897.102026	262378.267078	145271.297067	116371.232195	18.9264076228105	4.24232869734	0.00629633351940532	0.904761904761905	1.59130488798861	up
Com_5038_pos	ACar 17:1	C24 H46 N O4	411.33428	13.941	No results	Invalid mass	No results	10329447.5175	3872581.81216	842209.482886	347960.394361	3084178.68649	555451.33047	13143743.0458	310724.511681	241144.724766	205011.799622	239751.197342	218856.800555	285460.002448	18.3744159703913	4.1996264896	0.00646506491794832	1	1.54461677556709	up
Com_3194_pos	SM (d26:0/12:1)	C43 H87 N2 O6 P	758.62893	16.243	No results	Full match	No results	5465582.54039	320877.38266	5695962.32367	3746852.32195	1400778.39513	33337364.3019	4570538.34985	12635.4105919	8003.0446177	5906.91187092	3871217.74567	13489.4813948	281277.826398	11.1500250230706	3.47897504276	0.00678660673422971	0.928571428571429	3.06064234057347	up
Com_10820_pos	SM (d28:1/12:1)	C45 H89 N2 O6 P	784.64179	16.396	No results	Invalid mass	No results	393390.524703	1022831.63239	2063916.37433	3217692.73523	2887265.5081	803493.874768	1885087.84873	24635.3386401	14534.8042051	11242.5560361	360342.254406	383499.774262	358776.631139	9.12403273022141	3.18967162197	0.00728516792605164	1	2.08569967404225	up
Com_11663_pos	Corymboside	C26 H28 O14	564.13933	10.689	Invalid mass	No results	No results	68918.8389395	78759.5307938	97485.9994753	106532.650255	102129.94992	123362.215059	174440.137894	1199432.53028	1547913.18383	1175891.61038	1544966.617	1487403.91177	70168.9477673	0.0916985727138017	-3.4469569113	0.0075992522608978	0.857142857142857	1.46620700828129	down
Com_6462_pos	2-(Formylamino)Benzoic Acid	C8 H7 N O3	165.04267	7.244	No results	No results	Full match	6877481.77777	3957712.95767	7761840.32411	6343624.7127	6810942.94478	8216161.44762	7025206.15647	4966033.00118	559735.670767	649736.246163	738606.644242	3560580.59444	1299613.26822	3.42098216350908	1.77441058213	0.00784933260609052	0.976190476190476	1.10211996593937	up
Com_1610_pos	PC (14:1e/2:0)	C24 H48 N O7 P	493.31642	13.372	No results	Full match	Full match	21150822.5403	46273023.1646	59989247.1757	94136622.6669	24561892.3217	68044612.9837	4698469.29634	1773443.94827	1783026.59896	8915563.56347	4740947.26434	9841074.3906	21749613.472	5.60007115032927	2.48544515709	0.00889511385195612	0.880952380952381	1.25419699357085	up
Com_5569_pos	Reynoutrin	C20 H18 O11	456.06619	11.548	Invalid mass	No results	No results	8892933.0122	9747785.65215	2161292.47695	1077293.40557	2519202.44411	1002924.53619	8034015.196	178170.948286	119642.622334	133892.736387	160906.222309	1046933.21028	3460077.73703	5.61981771115129	2.49052333481	0.00896037032824589	0.880952380952381	1.59241963307079	up
Com_7251_pos	Osajin	C25 H24 O5	404.15764	12.651	Invalid mass	No results	No results	1108520.64867	693441.386177	2091414.81022	1466677.05653	6608009.00567	2916507.67564	1455229.08063	1566231.13401	181155.98785	179212.202816	123296.255284	997352.256571	163332.198033	4.36230912108315	2.12509200557	0.00899784257792325	0.880952380952381	1.22242803367047	up
Com_1693_pos	PC (19:2/19:2)	C46 H84 N O8 P	809.59188	14.916	No results	Full match	No results	30571629.1554	9836655.30635	15187635.2651	33209290.0604	28170442.3562	41575023.2215	70681876.3127	8723892.66384	3183912.88198	4021588.40771	1795020.4201	15100175.6043	18619054.6978	3.81942308974516	1.93335474077	0.00913128829463274	0.928571428571429	1.05803749415553	up
Com_2275_pos	3-Acetyl-2,5-dimethylfuran	C8 H10 O2	138.06798	9.387	Full match	No results	No results	23798260.3411	1057746.59252	1180212.06392	1447639.49224	1168100.30146	1385031.95057	30280483.8434	43160429.6062	19953155.0529	20044246.7424	15898543.0536	25587488.102	30398123.118	0.33346252807901	-1.5844034432	0.00948318177578334	0.833333333333333	1.48207846134596	down
Com_22727_pos	PC (18:1e/16:0)	C42 H84 N O7 P	745.59795	9.812	No results	Full match	No results	47858.5842159	97684.9256289	106216.659612	381319.498464	152975.043338	349606.018144	165522.716687	23083.0025087	13042.5348967	21992.1337244	20743.4490814	111613.362253	99527.8797503	3.84583107576024	1.94329539515	0.00953745827649382	0.880952380952381	1.06630250557208	up
Com_3296_pos	SM (d27:2/17:0)	C49 H97 N2 O6 P	840.70809	15.433	No results	Full match	No results	2335718.29779	337410.954458	1083736.42037	508461.49383	4274576.59391	7402207.58617	27157819.8428	247949.915574	299591.623537	263708.436367	248406.963349	295040.278251	269252.820155	22.7487282953772	4.50771399258	0.0102225907053661	1	1.50429701944161	up
Com_5347_pos	SM (d15:2/28:0)	C48 H95 N2 O6 P	826.69196	15.551	No results	Full match	No results	376117.454723	171242.262965	536379.292482	1300564.3565	1155295.64871	2330833.44014	11836019.3363	148695.875208	143308.40284	163941.16799	121582.53751	146608.338441	247948.425148	15.6127937645378	3.96465681219	0.0102759192597683	0.976190476190476	1.32598043191512	up
Com_3000_pos	SM (d14:3/28:0)	C47 H91 N2 O6 P	810.6608	16.881	No results	Full match	No results	5844513.17653	17570719.0946	24488765.5897	33616719.4158	18350247.3906	4978479.65349	4518258.72005	539084.206829	335352.496547	362070.678903	17397041.8978	2712859.88846	464002.087852	4.2981191120845	2.10370546416	0.0107872435661114	0.928571428571429	1.6896504908302	up
Com_11186_pos	Limonin	C26 H30 O8	452.18077	11.043	Invalid mass	No results	No results	106337.771674	217567.684945	614124.940661	2993037.00986	509616.301147	612504.087037	164097.762404	107678.359643	70536.6839175	81062.1495358	107408.777841	101991.567317	104961.260836	7.79577507060708	2.96269246551	0.0118340159553763	0.952380952380952	1.03742959721549	up
Com_187_pos	Adenine	C5 H5 N5	135.05432	1.617	Full match	Full match	Full match	1148628484.81	83459610.753	1362547858.05	1322316580.38	1662379579.76	311381825.434	1315043576.33	233141052.835	113323959.283	163138221.389	153198749.616	356372132.52	101164086.609	5.5129456197367	2.46282337061	0.01228800779215	0.833333333333333	1.02469802275481	up
Com_4249_pos	Methyl palmitate	C17 H34 O2	270.25541	15.851	Full match	No results	No results	2896322.3401	7300899.5018	15779052.6788	1804747.46069	16740717.8737	611552.831696	7485477.36457	227970.938417	4341559.41177	815864.429576	724766.937885	596209.538281	65314.2476577	6.66035108648705	2.73559822795	0.0143833620394961	0.880952380952381	1.58794570743307	up
Com_8484_pos	PC (14:1e/26:0)	C48 H96 N O7 P	829.69182	15.554	No results	Full match	No results	182809.519927	76924.2741009	454742.969953	653761.356748	577467.038794	1686217.10446	5038654.30974	102901.059651	109399.611815	125150.373483	92814.3929002	111918.736072	82494.4603463	11.8971938046056	3.57254941955	0.0160632858089915	0.857142857142857	1.19744730558937	up
Com_1365_pos	Palmitoleic acid	C16 H30 O2	254.22417	14.541	Full match	No results	Full match	22504093.1805	17753517.7623	9336672.06522	4600522.81914	6466314.2635	2016472.00214	9207004.94799	41803220.7336	70995565.0367	76978986.6997	44646053.237	37738840.598	5024888.30887	0.222287645554425	-2.16950032733	0.0160637410985103	0.880952380952381	1.0689851034286	down
Com_8544_pos	11(Z),14(Z),17(Z)-Eicosatrienoic acid	C20 H34 O2	306.25545	15.618	Full match	No results	Full match	2709880.36497	1989929.13281	4976739.18868	698029.094139	1800334.65551	147977.012189	1689873.36261	82850.0215531	283886.106011	516203.957534	627709.496355	557779.629722	140568.757399	5.43727958245243	2.44288501277	0.0172200215807553	0.904761904761905	1.0823228417951	up
Com_3791_pos	Dihomo-��-linolenic acid ethyl ester	C22 H38 O2	340.29744	13.669	Invalid mass	No results	No results	8323188.88332	7214519.81492	7118374.86451	8707598.88708	5686614.55416	15623427.3482	11140766.4472	403029.121608	1491062.59025	1341005.69659	1060223.26611	2580840.09897	12621253.1359	2.80540461545294	1.4882088616	0.0172434169800258	0.857142857142857	1.14665661900446	up
Com_816_pos	Isoleucine	C6 H13 N O2	131.09456	1.386	No results	No results	Full match	575649.142598	2091796.08587	1416934.71443	2822818.58292	2472607.13257	3550569.68811	1695160.01808	7943113.01074	3576258.56486	4045373.5962	112325355.636	7033855.91168	19437145.8029	0.0812132912034671	-3.62214033448	0.0173387833753834	1	1.31250424968998	down
Com_2234_pos	N,N-Diethylethanolamine	C6 H15 N O	117.11556	2.392	Full match	No results	No results	15499940.0218	14257966.8528	51230071.5439	13306616.9192	25829967.8674	23681484.2284	6274567.15452	1666624.54022	850357.99334	11371201.5511	8007089.40666	6547497.25468	6972529.60001	3.63234323958584	1.86090053706	0.0178127239216908	0.904761904761905	1.00961101478868	up
Com_209_pos	LPE 18:1	C23 H46 N O7 P	479.30086	13.036	No results	Full match	Full match	241039901.443	670644606.744	1423895811.95	1611993581.6	532145611.329	424116144.751	498406395.219	399546.093287	1544580.65195	16842780.5447	156041940.634	82949728.3811	207060299.599	9.96150156182829	3.31636322548	0.0180449870506536	1	2.5766949176114	up
Com_486_pos	Spermine	C10 H26 N4	202.21544	1.134	Full match	Full match	No results	2605377.1031	17858333.8092	24222912.7824	76737421.3717	76660048.3602	67482054.8445	43763852.99	8511549.21962	19804210.3614	2530538.22424	3706263.08154	6930661.56738	6186880.70223	5.56197665885039	2.47559769035	0.0183749008742749	0.857142857142857	1.07099139472202	up
Com_8422_pos	PS (18:0/18:1)	C42 H80 N O10 P	789.55095	15.808	No results	Full match	No results	107088.847378	352291.956073	140362.132867	1012707.01038	1657092.96666	1099942.10941	3594499.76292	221003.491783	437286.720097	88055.7732671	113037.586842	64236.2902604	38798.2052293	7.09283512447903	2.82636241201	0.0194234584628146	0.857142857142857	1.21216654468666	up
Com_14177_pos	SM (d28:2/12:0)	C45 H89 N2 O6 P	784.64319	16.361	No results	Full match	No results	113944.58834	388482.582852	459700.775453	1642469.56733	496608.586428	128132.050515	278821.677126	15446.125933	14281.7011151	7922.1287793	186631.693087	299758.099722	76650.5987863	5.00589721680251	2.32362866931	0.0194902917547059	0.880952380952381	1.46779956893199	up
Com_2043_pos	PC (19:1/19:2)	C46 H86 N O8 P	811.60848	15.656	No results	Full match	No results	4358374.22381	11970030.9401	20543151.9549	58886545.8701	38206010.2013	69544835.0502	26431816.2138	437401.657475	6833737.10698	1081221.91603	16061315.1465	10591596.6363	281981.168737	5.58536195174565	2.48165077562	0.020202723611552	0.904761904761905	1.63145000085327	up
Com_1965_pos	ACar 13:0	C20 H40 N O4	357.28711	13.102	No results	Invalid mass	No results	13843869.2699	13275957.2616	1718804.7572	2730940.28628	15584438.162	15006361.4059	36785515.3759	217374.215379	239148.983816	565341.24963	373384.135815	3138500.3067	17539694.1943	3.8422080118717	1.94193562665	0.0208471089221995	0.80952380952381	1.70080770128664	up
Com_16754_pos	PC (17:0/18:5)	C43 H76 N O8 P	765.52654	15.61	No results	Invalid mass	No results	441679.370384	14713.8294863	67089.5141241	20505.80252	9887.43948834	78715.9307923	28421.6967989	695668.669914	187021.270601	31837.1293122	320298.69456	363606.42512	352827.024979	0.29036791598247	-1.78404604242	0.0218102724769045	0.833333333333333	1.23867939164804	down
Com_1943_pos	PE (15:0/15:1)	C35 H68 N O8 P	661.46822	14.09	No results	Full match	No results	42085817.1081	17546147.3146	64433144.909	34841821.8772	8943419.27661	38255771.8989	1810112.47845	2197681.30339	901913.870806	22129474.0023	2129981.11539	8183275.5331	1645946.26322	4.79220747804673	2.26069037079	0.0228695927638135	0.857142857142857	1.25798214153234	up
Com_2755_pos	SM (d24:1/15:0)	C44 H89 N2 O6 P	772.64598	15.273	No results	Full match	No results	14537934.0146	5744649.05363	3386073.40927	10466714.2362	16762499.9871	42553451.6095	24326696.0869	517525.817933	449570.352306	336617.6011	1117973.45793	18167694.077	7258386.58894	3.6251590280946	1.85804428451	0.0238278209315776	0.833333333333333	1.56467394675439	up
Com_9578_pos	PC (16:2e/26:4)	C50 H90 N O7 P	847.64424	15.538	No results	Full match	No results	1608498.05479	296921.450926	3696302.19464	4216160.67396	2412675.25034	740943.876156	2943305.72395	119784.660666	115444.684532	132065.782923	97943.0194561	3051701.28135	690040.698577	3.2425309656985	1.69712035207	0.0241510587310423	0.857142857142857	1.33716729308062	up
Com_4274_pos	Psychosine	C24 H47 N O7	461.3348	13.215	Full match	No results	No results	256346.209615	444519.72494	597747.772685	633902.962806	477864.512268	614958.563207	436898.578165	843574.012607	10345708.6115	10752417.4755	13794901.0312	3091520.07568	325555.159376	0.0757944878826528	-3.72176325686	0.027176049677957	0.857142857142857	1.35538384757882	down
Com_895_pos	PC (16:1e/17:0)	C41 H82 N O7 P	731.58257	14.759	No results	Full match	No results	113287102.795	152463527.081	79432244.2159	230125845.77	77492615.1301	37028210.5891	52764166.5937	1134024.15668	1104452.30669	859350.105738	94273981.383	46743962.5533	18093736.2642	3.92399255028797	1.9723223026	0.0283105622473988	0.880952380952381	1.85608729425152	up
Com_945_pos	SM (d28:1/13:1)	C46 H91 N2 O6 P	798.66095	15.468	No results	Full match	No results	85555593.9247	26380413.857	139266501.831	155269148.613	103976194.81	64593352.076	87624384.6227	213473.286246	352279.146738	332026.195036	2290626.65539	165005525.107	40273061.2406	2.72464754478046	1.44606961768	0.0291632702288357	0.80952380952381	2.53709574823963	up
Com_920_pos	PC (14:0e/19:1)	C41 H82 N O7 P	731.58193	14.985	No results	Full match	No results	97542737.0485	147379476.243	80402178.1516	90822072.2327	199452031.445	109655594.103	124875143.79	585883.548204	802675.982344	543834.081733	74370941.8738	44127786.949	45791965.7382	4.38376044948998	2.13216896441	0.0293401696323708	1	2.17759390204284	up
Com_43_pos	D-Sphingosine	C18 H37 N O2	299.28194	13.721	Full match	No results	No results	4178336482.62	984141017.555	123312154.246	117993195.772	826273040.3	141895000.662	3722225443.05	9349241.27022	14611456.0772	17783598.862	24974348.4882	882017302.899	342995927.985	6.69810144594329	2.74375222652	0.0308072443666993	0.833333333333333	1.76741957435775	up
Com_5344_pos	PC (18:0e/22:6)	C48 H86 N O7 P	819.61272	14.572	No results	Full match	No results	4695626.46891	8131298.99559	8395258.48637	12664499.486	6139763.77103	4740824.6836	6948150.87915	442833.250723	480085.181843	491177.649395	6533138.02367	5306152.25047	3141061.63809	2.70381200072684	1.4349948428	0.0319780160142084	0.880952380952381	1.11395178374564	up
Com_1200_pos	SM (d17:0/24:2)	C46 H91 N2 O6 P	798.66129	15.569	No results	Full match	No results	55171427.3671	6878525.15382	42665420.9927	62139367.7637	74007969.7909	79595610.253	144399343.273	102770.589661	113829.850134	130218.453442	4047921.08398	53488395.1628	40273061.2406	4.05934053567023	2.02124537194	0.0338179674910126	0.928571428571429	2.63646464228121	up
Com_1867_pos	PC (18:0/19:1)	C45 H88 N O8 P	801.62383	15.411	No results	Full match	No results	22896541.1451	2707534.95969	24746707.535	45957860.5594	65380021.5044	4731920.66188	22620305.6121	801095.72059	697499.77907	2586891.79433	888311.857627	27966321.9966	9457041.02965	3.82183716888196	1.93426631294	0.0341085196395626	0.833333333333333	1.3874782347751	up
Com_1432_pos	PC (22:3e/13:0)	C43 H82 N O7 P	755.58321	15.427	No results	Full match	No results	18826491.2378	5491744.40102	8328459.10455	41743341.1558	102978512.658	20236397.8535	14988678.5507	223474.690906	322167.648565	283580.448104	13698843.6314	33936748.6736	1820739.70229	3.62376646440726	1.85748998312	0.0359525532418675	0.833333333333333	1.81623906127983	up
Com_7919_pos	DL-Stachydrine	C7 H13 N O2	143.09441	15.763	Full match	No results	No results	5356.47642217	3144.93264829	46110.0786704	76767.9629375	7124.59209197	103985.189064	15797.5926758	336360.318418	21998.1454088	85104.5091721	105868.053594	101182.294649	55226.8527944	0.31369718611425	-1.67255550672	0.0362526973307734	0.833333333333333	1.08947785312503	down
Com_578_pos	SM (d14:0/22:0)	C41 H85 N2 O6 P	732.61492	15.396	No results	Full match	No results	207291560.975	187349962.99	420727011.26	376295961.552	393594980.752	167796823.814	230866858.973	2565274.41432	1219716.77494	17400626.5479	102202962.135	172723130.868	134221621.128	3.95160086392314	1.98243723318	0.0363138710213231	0.976190476190476	1.82042031288061	up
Com_4942_pos	SM (d26:2/12:0)	C43 H85 N2 O6 P	756.61428	14.252	No results	Full match	No results	5547327.80228	9957976.17283	13558666.0716	14586576.1276	9635051.33722	4254965.12205	10398847.0376	705557.104132	848903.909067	711067.194607	8476008.6812	6760029.45433	5235247.41605	2.56121109731634	1.35682616606	0.0367606365182029	0.880952380952381	1.0121598290206	up
Com_6177_pos	Pinocembrin	C15 H12 O4	256.07316	11.983	Full match	No results	Full match	7071811.31078	448991.564785	4641601.9007	9952058.83429	348532.589879	2708083.61112	550539.021747	520147.249042	384649.609862	359147.992796	468488.59363	356258.570663	675191.49663	7.97685638936058	2.99582030472	0.0368182992846783	0.761904761904762	1.00294808660393	up
Com_949_pos	PC (14:0e/21:2)	C43 H84 N O7 P	757.59761	15.4	No results	Full match	No results	71719852.0288	39099444.9556	198801918.349	177572208.497	188308199.895	72591073.7842	172671707.44	555003.321328	1327426.26968	4037382.41408	99363018.8983	54440912.3136	46653992.8858	3.82418495191198	1.93515229914	0.0381604505528279	0.880952380952381	1.83065400440404	up
Com_1915_pos	Octadecanamine	C18 H39 N	269.30779	13.833	Full match	No results	No results	1191356.26166	299796.729317	216812.789924	216359.100602	221214.891698	246624.167402	653751.034805	6266060.70528	11477622.2577	45371174.2948	12564329.7894	402686.632609	198483.381696	0.034226167328124	-4.86875644245	0.038791393746971	0.785714285714286	1.77001670044401	down
Com_2185_pos	Isobutyryl carnitine	C11 H21 N O4	231.14659	5.747	No results	No results	Full match	52112.8307151	71137.8011433	82305.7951349	91570.7013568	85896.0132375	123231.937205	59895.8572048	2216800.80133	2695995.72876	316124.25112	188694.628298	78980.4045961	154715.646445	0.0858689587793067	-3.54171949157	0.0398309870226257	0.904761904761905	1.19837478670898	down
Com_1330_pos	DAG (16:0/16:1)	C35 H66 O5	583.51714	13.129	No results	Invalid mass	No results	56501541.6728	80782194.6229	65379378.2025	129180994.107	61588512.8321	44053591.978	71765235.0289	2915730.65071	5437138.45741	7439410.44897	38450852.424	63237828.2602	54870734.3811	2.53261937737219	1.3406302734	0.0412664169794053	0.904761904761905	1.0888097096503	up
Com_1887_pos	Chrysin	C15 H10 O4	254.05754	12.251	Full match	No results	No results	53828706.8001	546237.071948	589782.068769	406063.065421	307466.799185	1751331.29794	185701.466871	129524.563611	154853.596722	121164.514329	131966.230613	293718.335777	145146.731512	50.5795263371418	5.66048162152	0.0455647619127094	0.976190476190476	1.29266582141723	up
Com_582_pos	Oleamide	C18 H35 N O	281.27137	14.07	Full match	No results	No results	5859210.43055	19238370.5152	417693764.746	121103604.31	8425754.20433	72937210.7455	7992879.96788	9374874.47874	6292456.46271	6230421.37585	5111067.23862	6382446.10391	6997358.00483	13.8635388379933	3.79322366494	0.0456252147107474	0.833333333333333	1.0875098539295	up
