# Supplementary material for: The DNA adenine methylase of Salmonella Enteritidis promotes their intracellular replication by inhibiting arachidonic acid metabolism pathway in macrophages
Source: Front Microbiol. 2023 Mar 2;14:1080851. doi: 10.3389/fmicb.2023.1080851 (PMC10018194; doi:10.3389/fmicb.2023.1080851)
Supplement: Supplementary file 2 [file Data_Sheet_2.zip › S1 Appendix. Non-targeted metabolomics raw data/3.MetExprQuantity/C50336_WT.vs.control/C50336_WT.vs.control_neg.xls]

ID	Name_des	Formula	Molecular Weight	RT [min]	mzCloud_Results	mzVault_Results	MassList_Results	neg_C50336_WT1	neg_C50336_WT2	neg_C50336_WT3	neg_C50336_WT4	neg_C50336_WT5	neg_C50336_WT6	neg_C50336_WT7	neg_control1	neg_control2	neg_control3	neg_control4	neg_control5	neg_control6	FC	log2FC	Pvalue	ROC	VIP
Com_1042_neg	Cer-NS (d18:1/24:1)	C42 H81 N O3	707.64285	16.255	No results	Invalid mass	No results	4976987.30641	7462106.06458	771635.095687	799623.527441	548911.696154	847344.550087	12187390.4588	10300289.911	1237304.51772	18894418.4646	15471660.7743	52971141.0131	17340625.5943	0.203518558541118	-2.29676773728	0.0264167096509349	0.904761904761905	1.98733718147504
Com_1046_neg	Citric acid	C6 H8 O7	192.02699	1.081	Full match	Full match	Full match	55004401.1006	320359.984126	22273043.0061	24885209.559	11339325.9089	18001430.6964	12659919.8658	104464519.14	34185921.101	50825174.8852	47026939.4036	456131.321046	39829074.7935	0.447430054972423	-1.16026592588	0.502276799963521	0.761904761904762	0.783073747992277
Com_1055_neg	FAHFA (16:0/22:3)	C38 H68 O4	588.51463	14.21	No results	Full match	No results	26537069.6323	44078567.8404	23612091.4893	43549728.5767	17578499.57	14770192.272	35584236.3322	67226008.0415	23319666.7059	41955243.6226	10417601.5211	13654555.3901	13340312.8208	1.03772392348546	0.0534226795388	0.579351325136754	0.666666666666667	0.2982308688838
Com_1073_neg	FAHFA (18:0/22:3)	C40 H72 O4	616.54561	14.641	No results	Full match	No results	21717037.299	32505862.969	21847787.3955	36303952.2996	16380436.3066	32940915.2712	20678390.4103	52903401.2174	36449189.7081	26185152.0946	14540685.0591	29038840.7019	21402472.0328	0.865949054161713	-0.207645944612	0.647942242349699	0.571428571428571	0.129302052897646
Com_1093_neg	PG (16:0/22:6)	C44 H75 O10 P	794.51286	15.522	No results	Full match	No results	8867794.38008	2468588.28719	589365.691278	4055374.15647	4229066.25044	4386134.31358	5754752.14389	37786383.4208	6684135.40458	19051972.8277	7788535.16045	21737529.2257	2557594.64486	0.272108092918624	-1.87774822966	0.0432137554703379	0.833333333333333	1.32038558083827
Com_109_neg	OxPE (18:1-18:1+1O(1Cyc))	C41 H76 N O9 P	757.5261	15.805	No results	Full match	No results	34457995.5849	49604008.7239	12115728.6492	8350599.94284	24745759.523	35025008.0529	870927740.457	243357.592911	4468680.31412	52655524.6362	4381529.07783	19570629.4696	19377891.8847	8.81189996475921	3.13945311724	0.100246623931629	0.761904761904762	1.90773663299108
Com_1111_neg	PE (16:1e/16:0)	C37 H74 N O7 P	675.51989	16.79	No results	Full match	No results	743365.177204	284625.093939	190229.307837	3575836.94059	6543584.80826	8870946.78681	2943128.02339	6180341.63614	855238.517321	56858366.5989	10165835.6258	1117705.76599	1000331.56499	0.26050007986682	-1.94064428007	0.338570568587281	0.666666666666667	1.09247158478582
Com_1141_neg	LPE 20:4	C25 H44 N O7 P	501.2852	14.334	No results	Full match	No results	5840984.03314	4713931.20928	5370974.34879	4516176.2547	3324939.57289	3760442.87529	16562872.4504	73909076.2529	26948720.9277	19912251.1721	41175040.5469	17759440.8364	40254063.3938	0.171812807845047	-2.5410905082	9.33549775752089e-05	1	1.94909285004263
Com_1144_neg	D-Malic Acid	C4 H6 O5	134.02162	1.221	No results	No results	Full match	657630.172664	849976.500424	745165.953608	588984.591905	372373.374681	546833.34527	394533.883485	359906.568272	127842.240616	259846.312006	248929.766678	423908.120544	369295.880417	1.99016471089724	0.992887836679	0.00831829240484978	0.952380952380952	0.782365495164874
Com_1167_neg	PA (14:0/16:0)	C33 H65 O8 P	620.44127	15.582	No results	Full match	No results	6759002.42269	15415242.5835	6137061.56439	11092788.2803	9111107.21772	12150510.5459	13259111.1327	19369295.2467	7792848.92259	7220823.28184	7397591.54508	12060196.9101	8315297.9256	1.01943625333446	0.0277715645908	0.845273813966706	0.547619047619048	0.105715497259381
Com_1188_neg	PE (18:0e/18:1)	C41 H82 N O7 P	731.5822	16.693	No results	Full match	No results	236244.125989	299968.370621	192042.265592	1138919.06581	5365286.48193	14591068.4986	8109581.58557	924459.004669	1542721.5579	6816388.32059	7973397.74451	4019477.49874	300944.44556	1.18906658610729	0.249829506301	0.6283786119292	0.571428571428571	0.747662808838982
Com_118_neg	PG (18:1/19:1)	C43 H81 O10 P	788.55969	16.036	No results	Full match	No results	292477725.048	1346135.94685	7526987.26801	509004.515967	418396674.038	679704.436583	695773884.649	64568774.2435	828519.406048	2058406.56385	857271.743131	903390.783139	1352778.75339	17.2075631188915	4.10497089679	0.18541544700851	0.619047619047619	2.29897906389694
Com_11_neg	Lauric acid ethyl ester	C14 H28 O2	228.20807	13.728	Full match	No results	No results	6300017929.3	7824871771.2	5987140488.68	8290254326.79	6476413806.54	6432815718.73	9482863487.79	6825147430.7	8607743480.71	8162774358.34	7738741656.2	9274506416.96	8891725133.77	0.879544976021606	-0.18517074229	0.114987563977833	0.738095238095238	0.149811901240867
Com_1205_neg	Phosphoenolpyruvic acid	C3 H5 O6 P	167.98235	1.141	Full match	Full match	Full match	6116087.7741	2363967.15614	13750980.0738	9432766.85098	2696036.54005	10746234.6091	1268604.05538	18962117.1156	6200183.89531	8169592.72031	1225789.3626	6853764.58485	5416778.70589	0.848841099969699	-0.236433583207	0.711417627917414	0.523809523809524	0.209201771094928
Com_1209_neg	PE (18:1e/22:1)	C45 H88 N O7 P	785.62743	16.801	No results	Full match	No results	1159414.94655	374595.021276	170574.662486	4923491.94231	11667351.8112	15565048.6921	11218228.5221	19554962.7369	2582240.32026	29130018.4161	13559990.6672	4347815.9153	420178.230387	0.55519471202834	-0.848934267906	0.410138512172641	0.666666666666667	1.16104729660403
Com_1211_neg	8,15-Dihete	C20 H32 O4	336.22952	12.845	No results	No results	Full match	14367658.4007	23362822.0661	10392230.2792	14905642.2727	6184821.10263	6804735.70771	9825510.62534	58234111.8445	28513073.129	32271849.787	28833141.4285	37254472.3622	64462591.7977	0.294828299241995	-1.762053086	0.000191810884180022	1	1.39365726173318
Com_1230_neg	Deoxycholic acid	C24 H40 O4	392.29349	12.936	Full match	Full match	Full match	40899459.1423	31591176.3019	21877802.7167	22507170.8461	16961540.0281	20947993.6733	12736681.6126	55716615.7353	27234540.1396	31981211.3051	35860013.1404	21462852.5807	49907911.8774	0.646327433271829	-0.629662866995	0.0542191209826638	0.80952380952381	0.501966371813308
Com_1261_neg	Ginkgoic acid	C22 H34 O3	346.25033	13.169	No results	No results	Full match	34822265.9146	34260570.0412	17059698.7448	22797293.1974	19266385.0873	19278797.8924	15911078.2964	44966436.6785	18520031.2491	22299400.0703	34116001.1932	27787177.7529	47990542.5192	0.715730194982835	-0.48251225002	0.133974780816866	0.714285714285714	0.377059350776089
Com_126_neg	PS (18:0/17:1)	C41 H78 N O10 P	775.53786	15.91	No results	Full match	No results	381419376.877	301933554.761	271633335.118	283899131.481	437222256.499	292281256.316	423863181.662	64753900.6206	221354952.583	480202029.989	234119713.586	403608332.294	482954215.835	1.08665036716668	0.119887823811	0.4631498557478	0.452380952380952	0.303889801737635
Com_1272_neg	Lysine	C6 H14 N2 O2	146.10548	1.845	No results	No results	Full match	656017.308758	739035.234578	561844.919409	446544.816373	356287.200551	498968.578491	284754.77052	1019307.84585	343418.50412	480914.127603	379828.541513	384984.544322	567872.709176	0.956213254268385	-0.0645956915708	0.942107918860043	0.523809523809524	0.0358657432699245
Com_1291_neg	PC (16:0e/18:2)	C42 H82 N O7 P	803.60396	16.782	No results	Invalid mass	No results	2821043.7428	1158359.40382	919913.991515	4942398.99892	18039549.0653	15968372.6279	12388206.0673	29048005.9827	2328683.48227	38418465.3189	16596281.6842	6039685.51009	1597822.76797	0.5126492308092	-0.963956064495	0.418474390271757	0.666666666666667	0.842256715110548
Com_1299_neg	2-Oxobutyric acid	C4 H6 O3	102.03187	1.308	Full match	No results	Full match	589522.080444	671838.469118	584585.796778	408249.638247	303326.926668	468483.256318	265401.938195	882531.727651	276964.347676	444987.048954	350442.361929	384498.479933	622904.014651	0.952361442113161	-0.070418882929	0.919480630472478	0.5	0.0742206203914249
Com_1300_neg	PA (16:0/18:0)	C37 H73 O8 P	676.50313	16.53	No results	Full match	No results	261991.961351	669003.310869	140574.710414	376436.888047	315018.43022	252844.930613	151828.220548	22014570.5286	26435319.1216	29666023.3955	5183347.20261	16589210.1535	433607.210126	0.0185206216702545	-5.75472366431	0.00235176450116262	0.976190476190476	3.84433852831206
Com_1312_neg	PE (16:1e/22:1)	C43 H84 N O7 P	757.5977	16.754	No results	Full match	No results	41172065.7622	8213698.48408	2442708.14957	10163597.0924	10911209.787	15229764.0696	997204.323873	145122.64236	406636.338628	599360.694117	311330.563314	21576822.0461	55966311.3906	0.966986782336491	-0.0484319251314	0.195586530824774	0.69047619047619	1.92918213381673
Com_1316_neg	MGDG (16:0/18:1)	C43 H80 O10	802.58385	16.873	No results	Invalid mass	No results	301754.077736	538296.402304	294387.926825	306234.036042	5805651.76927	6367759.57323	6093621.53139	38320759.5254	3304195.81351	42804051.3569	5832239.97714	243897.528745	990977.789382	0.184623331299399	-2.4373432135	0.224315864387013	0.642857142857143	1.63636721975936
Com_1319_neg	Alpha-D-Glucosamine 1-phosphate	C6 H14 N O8 P	259.0452	1.214	No results	Full match	Full match	3238308.29513	6011712.59286	2421622.82186	1841101.4522	3154650.94103	1659980.8417	5702233.35824	3332090.56827	697079.908108	2296690.7288	1461801.26994	2864931.29016	3307062.72933	1.47545241096123	0.561157389033	0.226343634368738	0.642857142857143	0.441737851462155
Com_1350_neg	LPS 16:1	C22 H42 N O9 P	495.25935	13.621	No results	Full match	No results	4633256.5516	2261853.22274	5679598.48655	983528.246408	8537951.26141	6082250.94802	9072498.57992	34540083.3913	24537032.2765	32411010.0618	25505417.0239	28158017.158	14064603.5364	0.200541038888595	-2.31803059366	0.000602939973835441	1	1.93751235344657
Com_1368_neg	PE (18:0/20:1)	C43 H84 N O8 P	773.59202	15.004	No results	Full match	No results	11668393.5772	70162714.6412	1799477.30755	2253150.65978	12541646.8009	7984116.21176	554580.513803	205199.842001	115503.476456	1409632.13726	328376.625741	17257414.4291	2500854.22137	4.20239161516935	2.07121061107	0.0847368967709822	0.761904761904762	2.05403943705736
Com_136_neg	PI (18:0/20:4)	C47 H83 O13 P	886.5563	15.785	No results	Full match	No results	66270180.5778	109071485.576	9640809.74985	128725182.109	93157224.1487	73618146.6464	690781945.612	5338053.51832	174008292.149	36574305.6278	234866103.901	154918529.882	653097465.31	0.797536712035273	-0.326377164659	0.919983312718502	0.595238095238095	0.324093045203705
Com_1372_neg	Prostaglandin E2	C20 H32 O5	352.22459	10.842	Full match	No results	Full match	14677793.8291	11192806.964	7917303.7652	10875484.3312	6987132.47086	7633521.90102	3639167.59886	31687831.5551	23979554.8864	14632044.3694	17225947.3763	11875906.0764	19046445.8186	0.455341615241757	-1.13497877663	0.00375451373805435	0.952380952380952	0.894428165094741
Com_1383_neg	PA (16:0/16:1)	C35 H67 O8 P	646.45719	15.64	No results	Full match	No results	4148979.30672	3049988.03802	2300949.00721	13927552.222	6527118.67338	7458406.16878	10593117.8004	21567590.8901	7691952.74818	7224380.85153	6160901.81833	9096940.69868	7882959.75496	0.690117968889603	-0.535085097366	0.176232170201285	0.69047619047619	0.496897986822546
Com_1394_neg	PG (18:2/22:6)	C46 H75 O10 P	818.50981	15.305	No results	Full match	No results	17759172.9254	11261735.4405	11919488.8588	17199946.8132	12418444.882	13460342.6259	18174788.9936	6029179.32266	12883715.2147	14802059.4793	11153029.7701	21465168.4713	16085074.5155	1.06280846437565	0.0878816228396	0.57714082444008	0.428571428571429	0.142274437162254
Com_1395_neg	PE (18:1e/20:2)	C43 H82 N O7 P	755.58285	15.038	No results	Full match	No results	37805465.6889	70050056.7254	10352079.7267	14850811.2351	12373167.8145	7846553.69995	423887.868185	234218.330303	176655.947387	465545.165038	331463.752731	16962716.8903	5216936.44468	5.63311107027422	2.49393191805	0.0303687864871683	0.833333333333333	2.760828300293
Com_1409_neg	Ornithine	C5 H12 N2 O2	132.08856	1.31	Invalid mass	No results	No results	32745501.7629	32093646.4153	25776814.3776	18070517.2116	10585258.798	22718313.3352	9825427.47542	80732445.5702	15715214.8346	27404547.6954	16203529.9288	28731106.6856	43752632.4707	0.612251217863984	-0.707804356348	0.218302214532802	0.666666666666667	0.469547121725682
Com_1418_neg	A-Ketoglutaric Acid	C5 H6 O5	146.02152	1.198	No results	No results	Full match	55658872.2224	1073632.88055	2811716.39351	770492.809179	578400.912	2320069.71126	497230.424023	16655585.0823	9774008.31375	7004587.25609	6399752.88871	652061.581844	8964203.95365	1.10432169061753	0.143160492637	0.167866110133346	0.761904761904762	1.25375452041355
Com_1420_neg	Cer-NS (d18:1/22:0)	C40 H79 N O3	621.60551	16.329	No results	Full match	No results	40529390.3946	70384829.9034	2791952.16438	5135259.21972	4203121.60539	1442348.27517	988002.758584	582218.275098	500942.258793	982482.95098	838377.618972	7269598.82394	21857044.7016	3.35771733849625	1.74748078551	0.212975575973038	0.761904761904762	1.44726673499021
Com_1434_neg	Flavin adenine dinucleotide (FAD)	C27 H33 N9 O15 P2	785.15684	6.75	Full match	Full match	Full match	31024195.2238	23768260.9007	12595614.3459	20989035.2055	9748380.64368	20818093.3708	9268167.71132	37969973.2671	19608713.5967	36889160.4602	23250009.9209	24086753.9124	13329498.3516	0.708392137841657	-0.497379894598	0.148848301946727	0.738095238095238	0.407176095941222
Com_1442_neg	FAHFA (16:1/22:3)	C38 H66 O4	586.49908	13.886	No results	Invalid mass	No results	15160349.3968	17285801.5913	35156022.3663	22929739.8087	32459800.2358	16541099.1217	15450749.2541	24982594.1008	17390802.0017	11258376.7849	13366379.1039	14015553.3475	16936836.073	1.35622581595796	0.439597411836	0.137548302379033	0.714285714285714	0.305901402569374
Com_1444_neg	PG (18:1/19:2)	C43 H79 O10 P	786.54293	15.737	No results	Full match	No results	6058817.12064	12510723.8885	4991785.90597	7208824.42362	1688401.53505	12406522.1681	9008313.51539	4163399.69139	4564162.49505	12010609.0426	8949568.99485	12011919.358	307655.372697	1.09926545512053	0.136539816261	0.550338683964465	0.619047619047619	0.638876869110292
Com_144_neg	Lauric acid	C12 H24 O2	200.17673	13.082	Full match	No results	Full match	695041274.175	795418708.427	431694848.566	494640396.757	649215776.668	459984076.092	465345653.173	928228335.453	425697110.727	631574584.256	457299300.295	606716616.365	860938914.541	0.874872443615817	-0.192855407517	0.477906162729772	0.547619047619048	0.141078555992488
Com_1450_neg	D-Galactosamine	C6 H14 Cl N O5	215.05532	1.454	No results	No results	Full match	33259806.9136	47921276.6031	30569390.1553	28805936.6042	28378324.4986	37300970.1988	17481314.9125	68147068.3692	9988675.03946	23497214.1539	27050866.1249	23038940.7497	46359172.7392	0.968071336287105	-0.0468147325986	0.742248709721095	0.619047619047619	0.132530297872983
Com_1461_neg	Cer-NS (d18:1/22:1)	C40 H77 N O3	679.60908	16.318	No results	Invalid mass	No results	5016895.22537	7124270.69784	551466.721125	1863480.87935	1241916.73014	5487640.54982	1892649.54788	1961628.62431	3620525.028	4007012.92887	26644420.8616	6489307.72012	15126690.3271	0.343427382609558	-1.54192302008	0.0892359372642513	0.761904761904762	1.12273812862813
Com_1465_neg	N1-(4H-1,2,4-triazol-4-yl)-4-nitrobenzamide	C9 H7 N5 O3	233.0533	17.199	Invalid mass	No results	No results	139441.113294	209562.872613	160208.514466	116992.666302	124466.744799	39009523.704	13041622.8478	61929883.0368	14360969.2419	24438259.7252	211993.098146	110306.357264	163060.885273	0.44715642428947	-1.16114849151	0.438187924753288	0.666666666666667	1.87991397824529
Com_1488_neg	Caprylic acid	C8 H16 O2	144.1149	10.711	Full match	No results	No results	92978.7951634	108067.89893	78666.8410612	64564.8821313	50836.8923092	67539.4839143	46751.1663255	140887.163607	40128.6184912	66375.1385829	48700.424808	58179.5744164	74576.5357048	1.01815616286473	0.0259588562191	0.765784375665602	0.595238095238095	0.0727775291359423
Com_1507_neg	PEtOH (16:0-16:1)	C37 H71 O8 P	674.48696	15.788	No results	Full match	No results	3507568.04036	3113914.58239	2602586.58829	4942281.11001	2618121.68902	1874691.94266	9591873.46337	180240.64992	5817770.80444	4561762.62683	9390091.60043	6068323.2117	12015317.3954	0.636680056376171	-0.651359521521	0.893422359085746	0.714285714285714	0.345893349793591
Com_1513_neg	PE (16:1e/24:2)	C45 H86 N O7 P	783.61382	16.767	No results	Full match	No results	214856.251788	278177.023468	149726.971146	171599.292329	818906.728607	6698868.94322	4017992.62896	710745.97823	131357.512195	5393006.98984	1413623.70688	1103842.53759	560074.398568	1.13671431714597	0.18486971683	0.66221666556357	0.571428571428571	0.555028279518056
Com_1524_neg	4-Nitrophenol	C6 H5 N O3	139.02556	6.559	Invalid mass	Invalid mass	No results	23463351.7743	26603014.7812	12654333.2768	36097155.6967	18765807.723	16079672.5638	14398274.0889	60138777.4198	17109288.382	17129793.494	13186055.2753	14797611.9671	22813874.8421	0.874183574767145	-0.193991823632	0.88795138405434	0.523809523809524	0.0438401247705407
Com_1525_neg	PS (18:0/22:3)	C46 H84 N O10 P	841.58261	16.503	No results	Full match	No results	5312884.63509	2306177.0092	3048338.80373	10561459.8786	8032960.86039	10235036.3273	12692842.2646	1029145.14017	3088382.00662	9795182.62506	17921520.8568	6717570.45479	7016292.52335	0.98169628880979	-0.0266513334829	0.760011303568521	0.547619047619048	0.167156022126702
Com_1529_neg	Picolinic acid	C6 H5 N O2	123.03209	1.757	Full match	No results	Full match	194751.228615	204561.085439	156271.608671	137729.585438	108050.629134	133836.502029	82444.658303	279966.391421	100613.040618	148574.794986	111443.841401	118659.197255	171047.468031	0.937614704471392	-0.0929328993789	0.831884627470703	0.5	0.0648413994031786
Com_1553_neg	FAHFA (18:1/20:3)	C38 H66 O4	586.49378	14.354	No results	Full match	No results	13771088.5613	16892949.5222	22305305.7601	17581612.204	8456824.17556	12080359.7869	10338881.378	17659954.6315	10166320.7565	14251054.8249	8263241.65626	11043825.6931	13505613.1449	1.16086839997927	0.215204432618	0.44749311605177	0.619047619047619	0.145810886751079
Com_1562_neg	LPS 16:0	C22 H44 N O9 P	497.27481	13.948	No results	Full match	No results	6553499.29592	3964534.59948	13882430.1028	4346999.98447	8026920.26398	9558256.13188	19081077.4929	16568619.1839	19232045.9586	19139778.7766	19283370.0489	29861278.7204	13661738.0419	0.476181827441968	-1.07041553089	0.00688677112638137	0.928571428571429	0.931329045525544
Com_158_neg	PG (18:1/20:2)	C44 H81 O10 P	800.55869	15.998	No results	Full match	No results	91921151.5364	238207823.9	23345102.2789	210983400.152	349825550.054	241941709.414	423176034.828	128716205.505	195304337.253	558304503.549	454861694.483	275242071.249	420947441.095	0.665775499413424	-0.586892314714	0.219508505218807	0.69047619047619	0.630581216815792
Com_1597_neg	3-Hydroxypicolinic acid	C6 H5 N O3	139.02687	7.65	No results	No results	Full match	92975.7625628	108584.403066	82976.6797273	67763.7738505	50314.8074742	71346.2978453	44544.5899295	139479.155238	41859.7325279	73980.2188868	52615.4148345	67786.9602294	81364.4350614	0.972320448969205	-0.0404962317268	0.987472470351476	0.523809523809524	0.0385807992271814
Com_1603_neg	D-Sedoheptulose 7-phosphate	C7 H15 O10 P	290.03989	1.179	Full match	Full match	No results	32088004.02	34156350.9938	26952795.3463	9239272.01428	18378644.8287	24962744.7831	16187040.4639	31709947.817	11677208.7191	15495181.9006	17027003.068	9969175.66992	27766984.968	1.22157950616964	0.288747764075	0.431592060764996	0.642857142857143	0.228556817910428
Com_1604_neg	N-Acetylsphingosine	C20 H39 N O3	341.2927	14.375	Full match	No results	No results	8179598.3149	6116493.96119	6536489.29835	7767059.11005	7253633.46914	5735130.85819	13335644.845	8144336.74836	13352955.9948	11216040.7921	16698434.5051	12236199.0469	7047087.68601	0.685315080911034	-0.545160659871	0.0503633457214095	0.80952380952381	0.409215339039895
Com_1610_neg	Pyruvic Acid	C3 H4 O3	88.01622	1.323	No results	No results	Full match	348051.297278	346737.292051	260189.717027	241028.828128	179082.911105	270875.128792	128864.572246	521042.931025	160968.550303	262718.437185	206899.661161	227006.246554	367759.847461	0.871098493248393	-0.19909224439	0.62595030740081	0.452380952380952	0.145932545682102
Com_161_neg	PS (18:0/16:1)	C40 H76 N O10 P	761.52431	16.105	No results	Full match	No results	5415991.08083	1375467.79409	6322979.70491	8523955.72012	16894885.1923	6136946.62885	11206693.1767	410019793.301	49310385.0987	35551932.5337	6361715.96367	45894569.3787	12841568.1967	0.0855289569161215	-3.54744324432	0.0291945572265263	0.904761904761905	1.9205068684456
Com_1626_neg	(-)-Caryophyllene oxide	C15 H24 O	220.18182	14.148	Full match	No results	No results	20236987.3706	14330837.2821	14008740.7653	12291851.3033	14163060.7704	11435621.38	17415429.2076	16964441.2011	17871225.1802	25533417.8707	18905720.6107	24351597.9336	12854318.4075	0.764436947203667	-0.387530585725	0.0696381991560291	0.785714285714286	0.283563166674038
Com_1627_neg	LPS 22:6	C28 H44 N O9 P	569.27475	13.76	No results	Full match	Full match	15763896.1844	5303028.44413	9736573.71879	1334371.71609	10844060.0697	11103005.7519	21461055.1084	12033493.6459	9401312.27445	12421139.8201	10453620.5104	9850088.522	4801298.42059	1.09824728160915	0.135202928464	0.755177015105756	0.547619047619048	0.264508139042907
Com_1637_neg	PS (18:1/20:1)	C44 H82 N O10 P	815.55935	16.082	No results	Invalid mass	No results	8471147.36033	676981.001663	5576571.41234	9223471.21732	6493394.95732	6621925.28373	11856946.6386	424229.214039	2058443.15279	5741987.1324	9731311.50781	4666144.80983	12098361.2036	1.20769665304333	0.272258126759	0.551801435523738	0.595238095238095	0.472362526867901
Com_1677_neg	LPA 18:0	C21 H43 O7 P	438.27373	14.403	No results	Full match	Full match	2272330.36115	4562668.24862	4673279.42511	5380906.14133	2965429.77001	4129781.98963	5636558.65695	11486444.9194	6405561.31204	5335444.22263	4082520.31437	8524956.43254	2749250.29778	0.658025939565185	-0.603783638367	0.180816102151318	0.69047619047619	0.409294340381194
Com_1678_neg	LPG 18:2	C24 H45 O9 P	508.27921	13.849	No results	Full match	No results	1671635.94567	1445960.44988	1530263.71091	1625189.26121	1739839.72956	1395302.70992	1459236.36916	12627311.0676	16983260.7045	15496839.8759	15242988.2781	18671002.6717	11213297.8808	0.103230114218047	-3.27606420072	4.77869586042804e-08	1	2.46896794519862
Com_168_neg	PG (17:1/18:1)	C41 H77 O10 P	760.52756	15.793	No results	Full match	No results	277654081.548	225877648.092	16646201.3303	142882946.406	221719269.962	175666061.134	464936390.373	1141904.98828	467656123.065	24836947.9911	588767005.564	344614130.438	416871531.458	0.709083768534485	-0.495972022697	0.692797441151535	0.642857142857143	0.631578107057561
Com_1694_neg	PG (18:1/18:3)	C42 H75 O10 P	770.51309	15.561	No results	Full match	No results	939706.772649	1370566.47807	991330.104805	19623617.9066	492814.557095	995938.869133	1261322.58465	8462186.86488	16683798.2652	881956.277905	2010825.20856	564674.910863	649778.002921	0.752306857703523	-0.410606853479	0.632548579182424	0.5	0.454843751953374
Com_169_neg	Pyrophosphate	H4 O7 P2	177.94309	1.189	No results	No results	Full match	1249750.43851	1146987.25314	905180.716957	863064.70764	847875.926805	1678299.30523	528121.34043	2910491.63469	28827583.8134	669659.97431	550091.537564	1165064.2077	812200.252732	0.177127174062104	-2.49714253397	0.386288747811887	0.523809523809524	0.649037214118518
Com_1734_neg	PA (18:0/16:1)	C37 H71 O8 P	674.48298	16.019	No results	Invalid mass	No results	8085850.51299	17204254.4221	617393.004315	4545427.743	18513610.5864	14177330.1438	19225270.309	5084423.0932	1963742.18788	24270729.5751	12223087.771	18484343.4775	352652.039682	1.13182548496634	0.17865152762	0.609867734618434	0.571428571428571	0.767414315550414
Com_1738_neg	PE (16:1/20:4)	C41 H72 N O8 P	737.49832	16.869	No results	Full match	No results	371378.20269	456289.220638	347398.759013	2374851.84705	4582280.25247	6182756.84826	13325542.8419	3906335.20637	3722749.00366	10237979.5761	4535606.41185	248304.245094	327885.097929	1.03102833986666	0.0440839885966	0.906992179005038	0.428571428571429	0.806772504111729
Com_1739_neg	PE (18:2e/19:2)	C42 H78 N O7 P	739.55111	16.845	No results	Full match	No results	212207.415488	260726.007948	172947.336777	673285.362685	3938108.44612	8077655.53031	4509341.48894	8055924.97259	853501.53479	15904558.0279	2321690.44318	270445.353079	318773.899075	0.551673517870889	-0.858113366824	0.58103449300018	0.642857142857143	0.981984863395253
Com_1768_neg	PG (14:0/16:0)	C36 H71 O10 P	694.48086	15.74	No results	Full match	No results	205964.84794	21193138.0893	225343.797646	246308.693448	18035597.0555	17074617.8149	379532.504454	4706349.05181	4170565.7517	5531974.26246	600523.874709	6015238.5032	4212276.46785	1.94818265645658	0.962128947035	0.443535893245831	0.571428571428571	0.827129783534444
Com_1784_neg	FAHFA (20:1/22:3)	C42 H74 O4	642.56165	14.744	No results	Full match	No results	4579846.37905	7819558.0638	9339892.26991	8146169.52248	3576470.14228	12672508.2093	4048358.05283	20823732.1934	15186878.5962	14500962.5408	9073549.08046	9926325.8908	6920868.5759	0.562770207566667	-0.829382138974	0.0310957664265449	0.833333333333333	0.659020054652596
Com_1788_neg	trans-Cinnamic acid	C9 H8 O2	148.05241	4.257	Full match	Full match	No results	64539.2749605	79233.3071884	65620.3393995	45372.8394162	35979.8732689	47576.174719	30239.671383	86486.6642306	25447.7230884	42159.1627225	34424.4363174	42532.1020306	58521.5172084	1.09095586093564	0.125592732736	0.612069022686711	0.619047619047619	0.138046873003464
Com_1794_neg	Tridecylic acid	C13 H26 O2	214.19248	13.334	Full match	No results	No results	20341066.4333	23081618.2654	17289157.537	13880938.8424	12673573.1409	15658435.2403	12569873.7382	32069434.103	13048233.3881	17322381.7115	16856308.7851	14792691.9438	23274582.2508	0.843493199359137	-0.245551658017	0.385939358744677	0.666666666666667	0.165962968032821
Com_1802_neg	PS (18:1/22:1)	C46 H86 N O10 P	843.598	16.767	No results	Full match	No results	603418.354189	1162525.54069	1104837.04238	2328269.03909	2322526.27577	2402028.14193	5767032.23666	2361151.55089	1120249.23116	3088054.79734	2484869.55461	1646617.58036	2840960.12922	0.993148250093398	-0.009919005824	0.58632112764891	0.666666666666667	0.222733715251671
Com_181_neg	Nervonic acid	C24 H46 O2	366.3497	15.566	Full match	No results	No results	3374837.07974	5401536.10962	4084898.89698	4525526.08853	9286345.96606	5544565.86449	28478794.5059	5987589.48542	25075062.167	8003024.98672	8050361.15392	18002993.3595	3138318.80548	0.76219740917863	-0.391763390662	0.441687887948142	0.642857142857143	0.43405359251152
Com_1826_neg	D-(-)-Glutamine	C5 H10 N2 O3	146.06788	1.297	Invalid mass	Invalid mass	No results	7086459.55218	22370750.0148	4141510.49549	17094618.4235	8516850.23777	3326947.05158	4235917.31164	22984413.1898	4709314.4603	24105760.8324	15205120.1196	19564197.1098	28018795.9329	0.4994785184572	-1.00150546288	0.0621636296688576	0.833333333333333	0.906199115121424
Com_182_neg	LPG 18:1	C24 H47 O9 P	510.29498	14.029	No results	Full match	Full match	40481509.8719	18187870.9818	72396861.3913	36369376.2273	43205990.5136	63066380.3592	169896283.666	237191801.852	417367989.125	353749778.909	373657520.229	243669630.928	317908851.961	0.195638445164842	-2.35373819086	0.000230622500037711	1	1.98978870986553
Com_1857_neg	FAHFA (14:0/22:3)	C36 H64 O4	560.48328	13.733	No results	Invalid mass	No results	7446171.53423	9971828.28131	9652873.41955	14408994.3943	5811906.19673	7634789.0101	9309395.5401	15486296.6505	14051918.843	10269754.2063	8360986.11277	8441174.07988	8605222.45616	0.844270419634743	-0.244222927022	0.291151978866373	0.666666666666667	0.191952673409634
Com_1862_neg	PG (14:0/16:1)	C36 H69 O10 P	692.46543	15.557	No results	Full match	No results	9585121.51988	5391522.03632	4941717.40471	5167815.1601	7498534.72349	5854501.69408	8545794.24377	133030.519462	95845.8809182	232112.132029	126064.008186	124688.705621	98274.6575577	49.7186077071659	5.6357139914	5.28733535240547e-10	1	4.29801519739487
Com_1864_neg	LPI 18:2	C27 H49 O12 P	596.29584	13.797	No results	Full match	No results	1050927.78278	880427.2158	3178724.16288	486139.517416	2490694.16473	2324173.42354	2617682.46618	15647012.3978	13975861.9666	17312090.4742	9462386.60551	14105235.45	10442331.517	0.137964387096149	-2.85763218434	9.32486195761973e-05	1	2.33125832984238
Com_1875_neg	PS (22:0/18:1)	C46 H88 N O10 P	845.61408	16.128	No results	Full match	No results	8623852.86804	6521201.28938	5931466.66109	3698936.78409	4310849.30079	2234119.64382	2150770.82739	1337275.38217	1438241.88922	17837856.1483	7953704.08815	8216026.57721	29749594.7257	0.431210491419621	-1.21353581537	0.498501686628921	0.619047619047619	0.657125008007304
Com_1878_neg	P-Toluenesulfonic acid	C7 H8 O3 S	172.01936	6.28	No results	Full match	No results	77530.1496244	85259.2291614	60573.3263129	65046.0019921	98382.3502107	59900.9075893	40445.2169223	134755.325326	38191.3739468	71632.3163028	49045.748127	83879.5604242	62252.2502282	0.949493834065411	-0.0747694632247	0.986318128302479	0.476190476190476	0.00979076082955018
Com_187_neg	acetyl phospahte	C2 H5 O5 P	139.98729	1.182	No results	No results	Full match	1333839.1554	1508044.24271	1191167.19303	1082576.65353	833538.867356	1089800.65963	658741.255796	3586254.80653	487097.473218	861542.012468	707712.852036	871766.758752	1044925.28613	0.872836924034699	-0.196215960922	0.826510138833687	0.666666666666667	0.075149905869654
Com_1884_neg	FAHFA (16:0/18:2)	C34 H62 O4	534.46173	14.213	No results	Invalid mass	No results	8166145.02482	9102477.91711	12573783.4546	14378235.002	6246719.06185	3261979.63881	12814054.7883	10870870.3414	5595065.09457	16268626.4152	5656059.79226	6928614.63116	3670260.93217	1.16427395400943	0.219430564765	0.561378412066196	0.619047619047619	0.238302089400793
Com_1889_neg	Sorbitan monopalmitate	C22 H42 O6	402.29672	14.953	Full match	No results	No results	6694247.45874	8402805.7155	6126874.41263	8730895.78291	9172134.95114	11776793.3913	7630524.38372	4716556.85294	12000739.0312	18009533.9105	16889935.1793	16847133.2406	13863725.4886	0.6094216545661	-0.714487330701	0.0957160478824099	0.833333333333333	0.479582000001761
Com_1928_neg	PE (16:0e/16:1)	C37 H74 N O7 P	675.51918	16.086	No results	Full match	No results	2423020.73027	3409083.12087	1312351.40947	1921166.06013	3117555.74315	2945720.96342	1283078.73117	1337437.13032	334023.499875	5742476.99518	1801987.31215	937534.478567	5433919.82213	0.902487097743208	-0.14802178799	0.599282100244916	0.571428571428571	0.314790541859913
Com_1935_neg	Crotonic acid	C4 H6 O2	86.03697	1.301	Full match	No results	Full match	451750.046382	528393.50499	465364.225501	314339.412308	228970.208891	353757.541159	205405.729697	679521.74019	212169.907787	342626.065889	265520.105462	292930.57614	479616.547196	0.961097474950415	-0.0572453376697	0.947229036885414	0.5	0.0727782386261696
Com_1937_neg	PE (16:1e/20:1)	C41 H80 N O7 P	729.56184	16.866	No results	Invalid mass	No results	625839.00736	1879808.09322	1432184.9241	275550.365001	3838144.48203	6312102.69063	3415406.55132	5800004.00333	505178.451311	14465075.5753	2236332.842	615188.348796	223519.614872	0.639085042161529	-0.64592017351	0.906566109089197	0.547619047619048	0.693707597231704
Com_1949_neg	2-Hydroxymyristic acid	C14 H28 O3	244.20326	12.655	Full match	No results	No results	12331063.5492	10456947.0837	9107325.69957	9331657.00708	6628375.42957	9362597.15867	6338924.1247	11106014.5973	5880295.79606	6956352.06231	6278921.17812	4962149.81749	7726204.24924	1.269573838837	0.344344305049	0.115688787467756	0.761904761904762	0.270948073662749
Com_1961_neg	PE (18:1/20:1)	C43 H82 N O8 P	771.57442	16.347	No results	Full match	No results	31387935.7135	1367917.22769	2159392.0402	756209.561689	867002.196034	644077.148848	1120558.65482	217031.028131	174373.040738	366235.98759	1878010.77186	632771.306885	6573103.34408	3.33598914605616	1.73811459485	0.258686367438565	0.738095238095238	1.12400811789133
Com_1970_neg	LPG 20:2	C26 H49 O9 P	536.31078	14.179	No results	Full match	No results	4284848.39352	1629057.91283	2956494.2219	1749036.9596	3068442.60199	3792010.49267	7049722.50874	9866908.75276	12652685.5063	12398599.73	10378926.7669	13861276.7932	2949876.16483	0.338527886742839	-1.56265341202	0.00491778128761947	0.880952380952381	1.19687709563736
Com_1_neg	Ethyl myristate	C16 H32 O2	256.23956	14.197	Full match	No results	No results	21410653061.3	5327181504.3	28000247934.8	30692210345.4	29998505220.1	23825500274.8	25445265977.3	21664192056.6	26295727257.8	23866974855.6	27713318076.7	26457721189.4	17220282776.6	0.985706000695153	-0.0207706862021	0.64611320442015	0.571428571428571	0.134669506600121
Com_2021_neg	Cannabidiolic acid	C22 H30 O4	358.21334	13.139	Full match	No results	No results	753024.97254	2228930.90871	1219903.27778	1381914.55169	1601140.93563	1989399.55656	977156.007372	751935.859967	214164.364788	336619.774262	477606.75739	472218.177328	467935.588971	3.19842767026568	1.67736285831	0.00035710996293158	1	1.28034347626408
Com_2031_neg	Dl-Mevalonolactone	C6 H10 O3	130.0631	5.45	No results	No results	Full match	86053.5687218	107334.459575	63846.1493984	70191.8578334	45091.7596706	75230.0737159	34093.9953444	233815.230608	75113.5396358	89689.7686086	54826.9219993	79564.1161226	60883.3738933	0.69542383289628	-0.524035584319	0.291142020451288	0.619047619047619	0.315984880939912
Com_2035_neg	SM (d14:2/20:0)	C39 H77 N2 O6 P	760.57289	14.59	No results	Invalid mass	No results	3904360.29621	2476712.25531	1214597.25732	2667747.07778	5587893.45995	8162971.9748	3426733.69467	4718553.13159	999791.107256	12042750.3769	2520705.68675	9675381.20759	1099610.45476	0.757350305128595	-0.40096733553	0.987935611034941	0.5	0.249267574196031
Com_2038_neg	LPS 19:1	C25 H48 N O9 P	537.30676	14.011	No results	Full match	No results	2349633.63464	751432.219548	3641251.29693	806621.353709	3869284.94821	2936897.9516	6307246.91767	4332111.56313	5162603.75768	8050302.92129	1766761.83488	6409774.90836	5578524.13647	0.565832480812468	-0.82155309991	0.0848189000867527	0.80952380952381	0.774725302170971
Com_2050_neg	L-Serine	C3 H7 N O3	105.04125	1.288	Invalid mass	Invalid mass	No results	13977130.9409	15299375.8676	20964996.8278	10102651.4667	14213244.2625	19379422.4448	6254876.23433	41500518.9126	8586838.71086	19419530.4548	9446861.92825	12634601.5305	19261760.3538	0.774727213704223	-0.368239677034	0.570459065944178	0.523809523809524	0.18519088637971
Com_2071_neg	PG (18:1/20:1)	C44 H83 O10 P	802.56502	16.114	No results	Invalid mass	No results	13417342.3552	6246525.93539	1382697.49263	4027282.03648	6095202.46487	5919556.72305	7736675.07925	62969.4830562	35066.6923566	45599.0817255	37401.1490667	29548.8983857	12184609.8972	3.09972289541867	1.63213924928	0.00802268998619671	0.857142857142857	4.2916426775017
Com_2072_neg	Uridine monophosphate (UMP)	C9 H13 N2 O9 P	324.03541	1.21	Full match	Full match	Full match	3139968.38017	18972417.3921	533550.607787	11353270.0491	321705.766345	420610.447934	899417.453424	33799443.6284	8694448.5446	14456017.7139	10891523.9141	18199487.4356	23627764.1571	0.278560622079226	-1.84393676497	0.0100844759524902	0.857142857142857	2.49905425223832
Com_2085_neg	Citrulline	C6 H13 N3 O3	175.09577	1.282	No results	Full match	Full match	800192.556538	358338.308517	302905.021116	392048.319342	289005.213377	185946.058906	114582.582745	1491459.56943	336503.236974	388575.805013	467568.786651	508767.995502	557317.942329	0.558375340390747	-0.840692865878	0.0829225521279032	0.80952380952381	0.672815289658421
Com_2087_neg	LPC 16:1	C24 H48 N O7 P	553.33751	14.232	No results	Invalid mass	No results	7166278.3534	3006025.58556	9855538.30544	1668404.85646	6679822.5312	6778683.90479	3769575.15374	33605809.9395	8421136.29472	18974437.169	8557042.20797	11422329.6313	2834495.13644	0.398062526275137	-1.32893303281	0.0867018041270307	0.80952380952381	0.889369351494213
Com_208_neg	PE (18:1/20:2)	C43 H80 N O8 P	769.56198	16.822	No results	Full match	No results	26014284.642	14068002.2821	5912505.89888	34293711.919	97983107.1362	197097592.603	64217237.0086	35524588.6373	4809075.08792	342083965.32	100856968.459	28962073.5533	20084319.3281	0.707821756468519	-0.498541988017	0.944883446767378	0.476190476190476	0.344005924648488
Com_2091_neg	PG (16:1/20:4)	C42 H73 O10 P	768.49376	15.25	No results	Full match	No results	6819503.66282	5466206.54989	7764571.16314	7205603.18715	5071594.80494	6336732.61938	7282928.56309	3044215.16097	3770338.40066	4463047.60222	6412738.8601	5587256.88692	8972097.66319	1.22119802525512	0.288297161741	0.18290244184286	0.714285714285714	0.29744817140485
Com_2099_neg	OxPG (18:1-18:1+3O)	C42 H79 O13 P	822.52571	15.952	No results	Full match	No results	2984312.72007	2430551.09708	634428.495619	586261.632626	727048.144837	515219.12659	834829.526752	23888401.2837	1960970.79267	3777305.0411	1432141.50813	1190790.68356	2506840.50162	0.214866201591125	-2.21848952991	0.0606276511786179	0.833333333333333	1.22954760747434
Com_2135_neg	LPI 20:2	C29 H53 O12 P	624.32689	14.107	No results	Full match	No results	3352987.21577	1553633.24628	6997116.12128	1818338.29266	5046031.61642	3016869.72245	13180970.0814	3706090.92511	10280409.5505	4337181.13766	5302385.90399	6087187.77272	1472328.32983	0.961046984929333	-0.057321129791	0.728473350273718	0.571428571428571	0.287376079862934
Com_2140_neg	9,10-Dihome	C18 H34 O4	314.245	13.983	No results	No results	Full match	7723877.28988	7131148.12785	6814491.04762	7119097.88332	8658549.89893	8983835.66945	3082716.01405	7111200.98714	10950187.609	9433703.46875	11210316.9206	6515620.09923	9300019.32745	0.778420980097468	-0.361377500551	0.122293127073019	0.738095238095238	0.312949834488244
Com_2170_neg	Succinic acid	C4 H6 O4	118.0267	1.191	Full match	Full match	Full match	1157452.00952	1368346.4666	1199615.75307	963529.481433	723311.527583	945685.211268	635145.848326	1663569.72039	422683.609885	747611.531409	614124.768675	756484.155278	906744.165772	1.17272908855129	0.229869775733	0.33476452863728	0.69047619047619	0.238503488569205
Com_2189_neg	OxPI (18:1-18:0+1O(1Cyc))	C45 H83 O14 P	878.55098	15.092	No results	Full match	No results	1248709.21834	2295727.28283	1129414.87986	2050891.90653	2370939.73479	2407760.18642	3542457.47697	618065.877326	1351443.32236	4455645.81377	4017267.0799	4838628.14738	1585602.08068	0.764614462686699	-0.387195605872	0.814361615365158	0.595238095238095	0.10067204122513
Com_2193_neg	D-Galactonic acid	C6 H12 O7	196.05748	1.231	No results	No results	Full match	7903020.65507	2712962.17012	1485106.76152	2795565.51673	2731792.24855	1702948.88448	1076281.25553	27484025.8454	1883496.94622	3887413.56348	3274893.52185	16485543.7341	7679728.02105	0.28819945140172	-1.7948605056	0.0676564243045589	0.833333333333333	1.13047640925948
Com_2196_neg	LPI 16:1	C25 H47 O12 P	570.28013	13.625	No results	Full match	No results	1686888.07595	973910.473187	2600314.92807	239891.490791	2671614.20603	1683957.64081	4342383.59482	10551926.9496	10416446.0593	12502108.0886	10644575.9361	11359513.5745	7242557.58302	0.19405444485444	-2.36546661618	0.00150222845884317	1	2.07414866903413
Com_2198_neg	D-glyceraldehdye-3-phosphate	C3 H7 O6 P	169.99801	1.175	No results	No results	Full match	758129.443449	838726.975965	648553.3949	595411.501284	479101.221123	619422.487497	359583.967218	1089635.83448	276857.171858	489684.504895	402250.862458	495496.061091	593916.157293	1.10064866502197	0.138354023743	0.492301026405703	0.666666666666667	0.16957703287318
Com_220_neg	16-Hydroxyhexadecanoic acid	C16 H32 O3	272.23464	13.949	Full match	No results	No results	73279322.9113	51526661.7935	45839584.6962	88521083.4995	31595703.1448	83006736.0563	94367622.6446	154799196.671	341314374.029	173922486.438	180291182.434	456152894.707	504963882.97	0.221513906800395	-2.17453081984	0.000322516920987305	1	1.61055749309353
Com_2213_neg	PG (18:1/22:4)	C46 H81 O10 P	824.55697	15.639	No results	Full match	No results	5177117.92666	3596088.25904	3116798.52216	3339317.78601	3066799.15512	8466260.69696	2963423.64675	217831.702417	4756946.34188	6798797.64088	6152648.54161	5261553.79406	3289021.75945	0.96232409093556	-0.0554052490795	0.645249168841338	0.619047619047619	0.318279255637717
Com_221_neg	PG (16:1/18:1)	C40 H75 O10 P	746.51059	15.628	No results	Full match	No results	53374479.3226	62194959.3867	17840443.5101	66727489.2079	74864063.7084	92922578.8516	105822158.433	306087108.899	34403079.6629	363806954.228	25802352.4013	535501101.233	16075306.1469	0.316825920635816	-1.65823772272	0.501858020361683	0.547619047619048	0.635513318748928
Com_2231_neg	LPI 17:0	C26 H51 O12 P	586.3115	14.097	No results	Full match	No results	2610281.25466	2005158.87377	3746865.4727	3738284.08189	2603749.49079	2696699.42666	11929095.041	5904919.99698	10188125.3484	11493754.8643	7491474.08468	5399383.07515	6010018.46328	0.540790953719801	-0.886857076279	0.0150470616860444	0.857142857142857	0.830007098656459
Com_2240_neg	LPS 19:0	C25 H50 N O9 P	539.32216	14.376	No results	Full match	No results	3538409.91577	2129625.55543	2448481.20695	6375715.60364	3500344.87152	7266088.17424	7537267.73261	2485796.2683	10052146.5097	5946243.88026	6925728.73479	7847828.98722	13712261.3849	0.598484060368088	-0.740615271	0.133063624542848	0.761904761904762	0.56455606797742
Com_2254_neg	PC (14:0/16:1)	C38 H74 N O8 P	763.53715	14.554	No results	Invalid mass	No results	1340344.51697	922789.116938	391355.410635	593267.137051	5039480.86286	5841021.28591	3038973.17863	7755582.40446	472435.025823	14214792.5395	3719372.58565	7880235.82794	443029.94978	0.426695043158415	-1.22872274379	0.418982485450802	0.666666666666667	0.814820932802436
Com_2259_neg	1,2,3-cyclopropanetricarboxylic acid	C6 H6 O6	174.01537	1.118	Invalid mass	Invalid mass	No results	24028914.8375	1182125.12307	422393.569439	446013.59742	631525.483383	459157.754883	319114.884316	4167283.31825	1664131.78938	1505264.96758	1800575.28887	1087100.17436	3115632.9669	1.76628414671146	0.82071745175	0.228040982505388	0.833333333333333	0.900582200049269
Com_2260_neg	PS (18:0/22:4)	C46 H82 N O10 P	839.56392	16.097	No results	Full match	No results	3867379.44162	3021251.60558	3115522.69713	7235347.01928	2840352.0604	3177064.61835	9186816.47023	141331.921618	78705.4740644	142926.886737	517151.537167	111133.344549	5723069.4823	4.1417329511139	2.05023453508	0.00814630494540842	0.880952380952381	2.93070217534993
Com_226_neg	PE (16:1e/22:5)	C43 H76 N O7 P	749.53537	15.986	No results	Full match	No results	5958535.35171	6494654.15457	89770.1729178	1896711.97564	4058573.56011	154384233.931	1280160.10266	373457720.009	22280882.9083	529497555.737	4244753.72314	593901.53792	11083769.8707	0.158615418044178	-2.65639508138	0.197771867370381	0.738095238095238	2.13403981814283
Com_2282_neg	5-hex-1-ynyl-2-furoic acid	C11 H12 O3	192.07762	10.583	Invalid mass	No results	No results	23379223.0739	2867369.13709	2055058.63906	1593071.23668	1655919.86675	2095373.23049	1429122.0638	1388201.27259	432611.802552	944908.321104	839104.015279	1337727.89834	1961367.97008	4.35468513271793	2.12256840794	0.049375146799564	0.928571428571429	1.05349041869905
Com_2314_neg	PE (16:1/22:6)	C43 H72 N O8 P	761.49689	16.804	No results	Full match	No results	121848.583568	169084.470018	420895.271443	361259.802113	1446139.03461	1494194.60782	724596.23652	724071.205556	1361961.42786	5214002.32704	1377614.22329	62412.0704551	103589.695667	0.459217388153087	-1.12275082455	0.761849430347953	0.5	0.663986963495233
Com_2321_neg	Pentacosanoic acid	C25 H50 O2	382.3806	15.932	Full match	No results	No results	4864711.91627	9652012.48111	2788745.14226	7208817.64784	7833823.08154	4363214.76904	11093782.5597	13456008.9062	7844810.56258	5502948.76645	6904439.22659	4238560.05293	6076494.54683	0.930776244046807	-0.103493705194	0.697880148177868	0.476190476190476	0.162724057368452
Com_2329_neg	D-Mannitol	C6 H14 O6	182.07909	1.312	No results	No results	Full match	1200959.13218	1745926.0257	1639797.85224	1178203.19505	755577.670185	1277567.96341	771788.704747	1440647.96094	517308.580359	532599.035353	619404.565651	456610.433863	1434219.62861	1.46887994998312	0.554716490761	0.098701573173384	0.761904761904762	0.506258268654271
Com_2337_neg	LPG 17:1	C23 H45 O9 P	496.27974	13.906	No results	Full match	No results	876413.930921	1005294.30575	1109807.09164	864027.376551	1281044.72653	1267375.30515	1577751.1357	3647077.98693	4798311.81993	5396370.53172	5199725.98124	5932966.56945	19710302.4547	0.153105214086699	-2.7074046794	0.000455179579046735	1	1.89947391454755
Com_233_neg	LPI 18:1	C27 H51 O12 P	598.31147	14.024	No results	Full match	No results	33393779.9871	23937709.9736	51063874.8374	48967487.2629	63730811.0541	56966212.0881	161493135.524	213028653.057	304039152.056	297881372.13	227677229.621	135824174.286	236593684.476	0.26625295945338	-1.90913053362	0.00028606844848679	0.976190476190476	1.58952141898799
Com_2357_neg	PA (16:1/18:1)	C37 H69 O8 P	672.47347	15.709	No results	Full match	No results	1184228.16223	8479582.96613	678119.409785	7005303.91165	3217868.25855	3289308.32055	3524313.05297	1825066.42854	3902224.0465	3337827.02253	1270237.35919	3212908.3087	2812119.37861	1.43440886673898	0.520456311306	0.734516123058965	0.595238095238095	0.156878974384532
Com_2364_neg	PG (14:0/22:6)	C42 H71 O10 P	766.48246	15.256	No results	Invalid mass	No results	4415017.56752	3739579.86245	7537261.55652	4486757.57917	3678953.17554	3585582.78751	5952940.17221	1232187.16969	3302713.67764	3087466.04844	4436047.0323	4526504.70875	6864562.01003	1.22071881873083	0.287730927157	0.309899408665866	0.642857142857143	0.349360015567213
Com_2376_neg	PC (16:0e/16:0)	C40 H82 N O7 P	779.60121	15.419	No results	Invalid mass	No results	84786.1175	63793.181181	85990.9811124	44734.3769784	43062.8553869	128767.870968	50333.8544345	73753.575255	61305.8787943	42427.8271101	11012332.8389	285135.134739	87067.0173752	0.0371760895225858	-4.7494811657	0.268586301040077	0.642857142857143	1.17803678705189
Com_239_neg	PG (18:1/22:6)	C46 H77 O10 P	820.52223	15.546	No results	Full match	No results	1995509.51595	1644217.77116	2113416.95566	1480700.78261	4275920.26576	1902808.06782	2355388.48217	224169564.864	3232787.49807	3887664.78091	2668651.45983	467819915.14	1418125.73353	0.0192199361596706	-5.70125264567	0.138526702636461	0.761904761904762	1.97976404368851
Com_23_neg	Arachidonic acid	C20 H32 O2	304.23965	14.022	Full match	No results	Full match	1522729141.95	1721815611.15	1407197902.61	2671256147.14	1893993713.3	1903464969.33	3309421832.54	1446735119.09	1709276553.41	2048763024.13	1199102718.53	1361191512.47	1949618442.06	1.27317200401776	0.348427338784	0.160846804297346	0.69047619047619	0.24445665342671
Com_2431_neg	SM (d14:1/28:0)	C47 H95 N2 O6 P	874.71221	16.767	No results	Invalid mass	No results	148105.881583	363929.763072	211302.980989	90594.5650871	98165.2807077	111033.005335	1272654.94013	430367.680031	57033.0458239	183242.965836	970272.316106	354229.898004	1415149.97566	0.577022345618795	-0.793300905498	0.35800871431957	0.666666666666667	0.653151854232615
Com_2446_neg	LPI 20:3	C29 H51 O12 P	622.31122	13.978	No results	Full match	No results	1663643.03246	846985.609799	4703274.30883	1064053.89365	3494200.11559	2339893.82713	5006897.72142	11123235.9482	7963970.31884	10043496.958	9238297.39429	13118963.3426	7344127.42214	0.278549848644426	-1.84399256281	0.00113904827760001	1	1.58357654840493
Com_2472_neg	FAHFA (16:1/18:3)	C34 H58 O4	530.43052	13.886	No results	Invalid mass	No results	3192914.78801	6333461.22782	11264654.3269	14208474.0525	8934823.06295	5588298.81707	6642842.72644	5809857.36416	4310942.06046	3769625.4757	3380320.02477	2898983.67975	3371991.02146	2.04495811423626	1.03207129353	0.0138621304227008	0.857142857142857	0.707461106249406
Com_2474_neg	Undecanoic acid	C11 H22 O2	186.16199	12.731	Full match	No results	Full match	100077.933383	614021.424045	172267.218527	211089.089106	58563.0940854	154226.369646	99327.6522443	661676.513432	45501.1480212	1599894.07338	175113.806659	69020.3192671	324738.003834	0.420107379620032	-1.25116996641	0.494032057841406	0.619047619047619	0.485302210016812
Com_2485_neg	PE (18:2e/18:1)	C41 H78 N O7 P	727.54848	14.606	No results	Full match	No results	407874.014853	608317.969435	303669.135997	368023.683711	431218.111434	2341579.57316	2367738.56109	381446.975455	3487165.52448	806243.427382	3089644.83188	1622558.04843	1770541.53312	0.524569096360489	-0.93079527745	0.137759116310981	0.738095238095238	0.830804497687871
Com_2507_neg	LPI 20:1	C29 H55 O12 P	626.34298	14.417	No results	Full match	No results	1858420.95894	2712565.24642	1782832.01636	4067367.27153	1970496.1882	2994931.36266	5525242.94867	4636847.19592	5543618.31944	5039100.19951	4096501.44854	6179951.23816	2772119.81827	0.634086612086506	-0.65724817835	0.0279521517218537	0.857142857142857	0.56000006884311
Com_250_neg	5-Aminovaleric acid	C5 H11 N O2	117.07896	1.447	Full match	No results	Full match	516604.460062	559690.764653	438498.405267	382206.756811	302012.434369	374313.843226	237103.688776	825243.467098	273561.022014	386769.498142	352925.709585	334060.89208	524256.704458	0.893253061165106	-0.162859141974	0.696811574149871	0.476190476190476	0.104030024947458
Com_2544_neg	Methioninesulfoxide	C5 H11 N O3 S	165.04482	1.315	No results	Invalid mass	No results	984597.304333	2771485.46759	1296192.14938	614464.417887	976608.908053	733716.352809	579011.741922	27178271.7428	2133057.57849	4426531.37104	2316442.77748	9551722.55152	2567152.15996	0.141562053093996	-2.82049350425	0.00894421303684154	0.928571428571429	1.75691939009889
Com_2546_neg	8-Iso-15-keto-prostaglandin-F2��	C20 H32 O5	352.22458	11.709	Full match	No results	Full match	10995397.9323	9557917.3909	6009136.76005	6392284.62856	5232699.31401	6885153.96332	3602890.70008	14521191.1853	7663703.32908	8905361.50349	7731204.70438	5601355.12746	9353253.96389	0.775843990372992	-0.366161515855	0.184411562528615	0.69047619047619	0.297223101344773
Com_255_neg	PG (16:0/16:1)	C38 H73 O10 P	720.49436	15.559	No results	Full match	No results	118903482.416	139988829.158	62949362.4145	102377401.04	94432402.5999	118264880.343	129754784.866	16125782.3573	12563249.3697	18369333.5509	21119965.6599	14012448.9712	8016976.82223	7.28481360886257	2.86489205959	6.35021899466354e-07	1	2.20607137440838
Com_2614_neg	PC (16:0/20:4)	C44 H80 N O8 P	841.58264	15.953	No results	Invalid mass	No results	2472678.95674	7586732.26237	2697600.18967	3892064.17143	2174850.43529	2468006.04183	1102252.38081	7205612.2754	442364.805748	1275178.09637	1989608.89045	718563.234806	3546653.00389	1.26466201990417	0.338751877127	0.320198497725049	0.69047619047619	0.553481064216695
Com_2615_neg	20-Carboxy-Leukotriene B4	C20 H30 O6	366.20604	13.654	No results	No results	Full match	8973728.52173	14216482.7842	6138741.90943	11191561.4598	9657624.07253	8370291.38503	4875169.75376	7668348.68634	6657993.53761	12144572.0948	3135927.31129	6609552.30286	13391362.0646	1.09585859154207	0.132061646434	0.589497383464769	0.571428571428571	0.177216522785899
Com_2632_neg	LPS 18:2	C24 H44 N O9 P	521.27481	13.758	No results	Full match	No results	882076.67127	964834.028752	2482581.44826	769429.102264	2531967.34225	864693.171131	5291448.19029	9461818.12022	7239678.44799	8832470.19	6076794.97185	5837831.95989	3542062.55756	0.288296293065315	-1.79437580821	0.00137999812704328	0.976190476190476	1.58480825764883
Com_2634_neg	L-(+)-Tartaric acid	C4 H6 O6	150.01681	10.001	Full match	No results	No results	91389.3838189	103308.449869	72178.5051582	61180.285939	46079.7280568	67310.518067	37328.354838	119844.853712	50238.3005714	59146.047894	42795.695388	56668.0144254	69121.8228191	1.0315826162699	0.0448593668472	0.856979099643818	0.571428571428571	0.0504062199159604
Com_263_neg	4-Oxoproline	C5 H7 N O3	129.04254	1.321	Full match	Full match	Full match	239728.214439	243489.930393	182713.476573	169258.092306	115836.463312	172395.360006	79377.8176473	332068.73833	109462.416885	184489.224118	135960.279185	152652.802048	258252.635966	0.87900340747939	-0.186059336863	0.61424924513944	0.428571428571429	0.1651315162964
Com_2649_neg	OxPE (16:0-18:0+1O(1Cyc))	C39 H76 N O9 P	751.536	15.9	No results	Invalid mass	No results	5774260.94057	11487633.871	1594095.51977	2530437.43983	5231421.11856	3309755.3748	3431819.59378	706769.415036	2713078.33169	9506252.28162	4245485.95157	5687865.72084	11927427.2575	0.821970603136423	-0.28284129644	0.92673373291772	0.571428571428571	0.267428264738608
Com_2652_neg	Ethyl N-(1,4-thiazinan-4-ylcarbothioyl)carbamate	C8 H14 N2 O2 S2	234.04914	14.205	Full match	No results	No results	6181981.66535	5576017.26758	5820046.22515	8455189.55525	6851197.55085	4445325.54395	7183758.01195	4369866.07809	5500626.81088	7769339.25028	4860658.23017	6127418.18618	4856728.45694	1.13946112413309	0.188351703912	0.277665496660891	0.714285714285714	0.144610299255897
Com_2662_neg	5-Hydroxy-L-Tryptophan	C11 H12 N2 O3	220.08401	2.598	No results	No results	Full match	11724329.5041	1546402.5231	1108737.85756	5926360.01735	5503945.36533	9073971.81223	1756952.67353	4223366.95119	2373851.51776	3579379.39883	2557393.55658	2609947.67394	8877578.66813	1.29662865791587	0.374765364639	0.914480950556957	0.523809523809524	0.138076864088703
Com_2676_neg	Neopterin	C9 H11 N5 O4	253.08019	10.964	Full match	No results	Full match	8967599.96701	7637357.65583	6704585.18469	6388193.48244	10356128.7006	6301844.95385	7091801.16033	10381231.296	4518494.14811	7713914.26511	6013502.73515	6204331.47013	9499362.11831	1.0334150328587	0.047419775592	0.705256146040632	0.571428571428571	0.0657107514549222
Com_2683_neg	Uridine 5'-diphosphate (UDP)	C9 H14 N2 O12 P2	404.00177	1.141	Full match	No results	Full match	6765877.94202	10345043.3595	5417751.1988	7791491.66267	2905664.46705	3809942.60507	1848065.83099	21386669.164	3275175.55332	8372049.71175	6850810.76695	3827683.9	15012356.1184	0.567546152440867	-0.817190378801	0.228536714165102	0.714285714285714	0.56186238447673
Com_2695_neg	PE (14:1e/20:4)	C39 H70 N O7 P	695.48847	15.0	No results	Full match	No results	4971434.26926	4288979.10098	2830479.55198	2405287.7434	3928164.93596	3686889.6686	334993.150295	315159.549287	191768.111531	6714054.02879	2451191.73918	8020477.80492	1710147.72207	0.991590151722813	-0.0121841519533	0.507792714427948	0.595238095238095	0.623361927107244
Com_2744_neg	PE (16:0/20:5)	C41 H72 N O8 P	737.49617	14.423	No results	Full match	No results	2613818.20351	2167978.27098	2617697.8326	2263145.52724	3861952.76552	4424656.61692	2772800.77076	4788763.04691	2530261.78194	7230263.26589	2739477.01163	3899724.729	1835494.77611	0.771445839279808	-0.374363221494	0.429343794595471	0.619047619047619	0.253424754322388
Com_2751_neg	Xanthurenic acid	C10 H7 N O4	205.03665	17.144	Full match	No results	Full match	245185.339807	368483.461719	281701.559402	205713.264649	8148915.04735	11464732.2431	7298019.6817	13403382.5701	4801980.31774	9715720.1597	5783916.68123	193956.438311	286717.006344	0.702368181020096	-0.509700606114	0.511681849765882	0.571428571428571	1.2112307129816
Com_2802_neg	LPG 14:0	C20 H41 O9 P	456.24845	13.518	No results	Full match	No results	149068.187535	189358.790234	136738.973459	108705.940615	177745.806732	185200.263452	430508.482689	4128044.7241	6355357.02693	6182348.31322	5546561.64553	5616344.54218	4115858.84063	0.0369567520627707	-4.75801821843	3.27695669298564e-08	1	3.68171419057978
Com_2812_neg	LPI 19:1	C28 H53 O12 P	612.32639	14.204	No results	Full match	No results	1526085.55468	1219257.41353	1871803.45343	1939502.24586	1369533.11452	1300302.08647	7600242.92197	4622419.01111	4950783.03379	7910642.22429	3614804.36465	5656445.43699	3489342.26744	0.476878078209942	-1.06830763043	0.0073956726288277	0.880952380952381	1.01771243562202
Com_2820_neg	Prostaglandin B2	C20 H30 O4	334.21424	12.125	No results	No results	Full match	6716640.18883	4813966.56007	2256870.36303	2798171.1089	2101557.21767	4034698.70118	1007826.29538	11698245.9692	6292372.40121	6430828.00946	6428790.99284	4674265.9846	7737576.74064	0.470152357405971	-1.08879974309	0.0101232039284145	0.880952380952381	0.957510995997626
Com_2821_neg	Sucrose	C12 H22 O11	342.11587	1.399	Full match	Full match	Full match	1541512.12941	1317320.53011	4374852.62929	3938975.02508	904290.47955	789206.711079	612967.237551	1825417.17744	275067.166172	517954.866005	827526.542625	1240075.17858	4162261.53893	1.30573469122453	0.384861789275	0.463119017186831	0.619047619047619	0.544195482350707
Com_2829_neg	13,14-Dihydro-15-keto Prostaglandin J2	C20 H30 O4	316.20356	11.458	Invalid mass	No results	No match	3472237.6983	3368040.89142	2101526.21593	2167094.52389	1315043.47895	2936426.91778	748056.387493	11092884.0316	6231163.11741	5817882.41746	5381592.10947	4952568.97125	7026600.02132	0.340896423307508	-1.55259463212	0.000945950342545953	1	1.26676748311031
Com_2835_neg	3-Hydroxybenzoic acid	C7 H6 O3	138.03171	5.546	Full match	Full match	Full match	99395.1397661	112845.565498	68428.4951284	93076.0315622	53817.0997105	90763.441824	39758.0899596	376963.464356	76878.8622944	115346.537751	59828.2143667	109357.904327	72065.2978212	0.59024410373703	-0.760616370211	0.276613274149736	0.666666666666667	0.392095945030475
Com_2857_neg	Hexanoic acid	C6 H12 O2	116.08369	7.125	Full match	No results	No results	89754.7708972	114335.350364	80143.3152175	66374.5741724	48976.0456013	67769.6198799	41330.0761838	152121.794424	41355.6172207	70693.8414716	51170.2196144	70997.5027421	77692.8114454	0.93962236453261	-0.0898470426523	0.915657488165573	0.523809523809524	0.0466149661482724
Com_2874_neg	PE (16:2e/20:5)	C41 H70 N O7 P	719.48844	16.823	No results	Full match	No results	172435.301436	211860.493516	163756.012061	1855302.39769	2465335.34316	1883885.03402	4221764.93797	867766.295747	2480097.24807	6858991.11732	3211526.6015	154615.951238	143478.675544	0.68578669966962	-0.544168170355	0.796118259556577	0.476190476190476	0.744533733152162
Com_2892_neg	��-Aminobutyric acid (GABA)	C4 H9 N O2	103.06343	1.221	Full match	No results	Full match	596237.184311	704875.051143	617956.95457	496342.051579	372598.798946	487149.949175	327182.094046	575958.976752	151239.821582	328440.864188	311327.721016	378157.843403	387494.799189	1.44785369557453	0.533915826639	0.0826091899708181	0.785714285714286	0.447807617624103
Com_2899_neg	N-lactoyl-phenylalanine	C12 H15 N O4	237.09953	5.874	No results	No results	Full match	3525179.14822	2058934.89117	1690619.24473	912400.823263	987309.381115	1478398.82156	571613.382835	4417321.19292	5303966.41982	2918002.01314	4914890.36193	1796264.98789	12841499.3403	0.298862408807595	-1.74244664999	0.0071801588545312	0.928571428571429	1.32442518622019
Com_2902_neg	SM (d14:2/26:0)	C45 H89 N2 O6 P	844.66505	16.33	No results	Invalid mass	No results	279621.218107	235265.578772	61696.3407703	80932.5946191	85568.9203755	345120.619261	218498.629658	135525.222413	965437.015961	420092.764375	7381728.27402	260439.206222	1098944.30091	0.109141854660014	-3.19572362997	0.0472853240772648	0.857142857142857	1.65745792514217
Com_2908_neg	HBMP (16:1-16:1-16:0)	C54 H101 O11 P	956.70717	16.514	No results	Full match	No results	303459.215705	590569.939022	585052.29869	2230158.81377	4430981.31737	5721790.30399	2060506.61705	466376.127501	181934.977319	480309.907489	284191.768139	331725.685643	482198.853279	6.12908980600314	2.61567284392	0.0152896630751741	0.904761904761905	1.55660788844795
Com_2914_neg	LPS 22:0	C28 H56 N O9 P	581.36878	15.025	No results	Full match	No results	669124.594684	238774.682728	691054.209841	421705.920729	3727659.54652	2352431.29082	3876504.81149	528432.987734	1217705.97442	3962025.062	2419851.8789	3635793.99134	571500.280942	0.832262705533866	-0.264889104805	0.531170372858592	0.595238095238095	0.461482592937987
Com_2943_neg	FAHFA (14:0/16:2)	C30 H54 O4	478.39925	13.73	No results	Invalid mass	No results	1697951.18664	3047678.16688	1765713.08621	3599466.81251	2406531.43364	2375012.18034	4307686.7469	1386597.25583	5009701.10247	3380030.90734	2541791.65099	3372065.41296	3087550.10397	0.876419629675549	-0.190306297325	0.609615158815537	0.619047619047619	0.12553708599688
Com_2946_neg	D-Xylonic Acid Lithium Salt	C5 H10 O6	166.04808	15.009	No results	No results	Full match	1475849.64767	327942.171922	113705.357295	154308.67794	564661.397628	209886.970216	202272.558247	220811.542654	76420.1756514	377873.809649	1581063.18258	208445.279814	131381.349997	1.00659220328593	0.00947932837534	0.784521980521906	0.476190476190476	0.171002133343626
Com_2955_neg	Sorbitan monooleate	C24 H44 O6	428.31293	14.973	Full match	No results	No results	1631983.60762	1616198.40348	1043825.19129	2454952.76643	4274821.45308	2567950.62845	3581054.69585	3032196.76635	2099734.86227	3181643.88379	5315148.4302	8994338.8385	1589550.25953	0.607857449599729	-0.71819506212	0.210478269353466	0.666666666666667	0.470530602820037
Com_2961_neg	LPG 22:5	C28 H47 O9 P	558.29523	13.899	No results	Full match	No results	3004062.85573	1507232.64641	3907743.24178	1626752.91784	1952663.0515	2294721.28361	3166069.90526	3434475.902	5685948.04684	2745425.35015	3395291.2446	1767290.22262	4072177.10886	0.709224492712004	-0.495685735041	0.137779062007521	0.761904761904762	0.367765577862236
Com_2973_neg	Sulfoacetic acid	C2 H4 O5 S	139.97813	1.142	No results	No results	Full match	803614.445572	787935.235906	6170368.8153	574612.247984	502121.277204	679166.736529	362409.313579	1568423.29602	394471.687474	600847.523234	446386.437426	485210.192638	706242.302322	2.01561413045142	1.01121947546	0.484629464296844	0.619047619047619	0.326492988232206
Com_2977_neg	Gallic acid	C7 H6 O5	170.02041	1.088	Invalid mass	Invalid mass	No results	13858500.832	328449.238919	227165.697486	225668.396686	248191.195959	330070.482238	150181.689157	752843.239117	176099.761268	278776.949689	198802.925695	200057.99748	342697.887018	6.75776432026433	2.75654603681	0.513328446146582	0.547619047619048	0.473172510602127
Com_2990_neg	1-Naphthol	C10 H8 O	144.05626	11.099	Invalid mass	No results	No results	4662131.38428	8475400.23536	2576488.31145	3261992.14863	6127699.33893	5028768.93705	6703736.085	5528703.66403	3734492.87411	4438245.84494	4510504.56444	4788818.73401	6577677.13657	1.06746321976738	0.0941863615803	0.947847446255486	0.571428571428571	0.0157868312729197
Com_299_neg	PE (18:1e/20:4)	C43 H78 N O7 P	751.55115	15.045	No results	Full match	No results	116087111.996	81147893.1939	18674210.1164	40213057.5408	142566424.688	42493664.7056	12716186.8076	217718.813042	164211.413907	6561433.60792	153280384.936	112953507.969	388298150.902	0.58816381484419	-0.765710065764	0.344711686782933	0.452380952380952	1.89094002971349
Com_3004_neg	LPS 24:1	C30 H58 N O9 P	607.38485	15.052	No results	Full match	No results	983337.747449	1559764.73191	806941.179605	1726706.87	3669612.66842	3979735.33644	2530511.52291	364670.531181	342863.18925	1903992.51096	1013794.67225	2222079.69	406111.510301	2.09115999409357	1.06430344636	0.0656238940938362	0.761904761904762	0.9805435599533
Com_302_neg	PS (18:1/18:1)	C42 H78 N O10 P	787.53963	16.376	No results	Full match	No results	2316524.01329	3231954.65462	1436094.59616	1601267.16372	2294038.33424	1928384.3809	3363654.24016	130440429.231	3462067.69569	1376948.71595	5745561.30751	431871.380073	2837856.82831	0.0960647902779721	-3.37984843931	0.479297364037021	0.619047619047619	0.725654657915667
Com_3100_neg	Calcitriol	C27 H44 O3	416.32844	13.829	Full match	No results	No results	3564449.1618	3084162.08334	3391055.05084	2744457.46719	3192248.00448	3701211.25128	4632643.37384	5628969.13465	5145734.4685	5398569.15291	5641215.05867	4250126.84666	7615629.37013	0.618681292468895	-0.69273168413	0.000695851121501472	0.976190476190476	0.522024453822759
Com_3113_neg	OxPI (18:1-18:1+1O(1Cyc))	C45 H81 O14 P	876.5352	15.098	No results	Full match	No results	686442.933705	908266.497926	1114448.40747	2620327.81699	1556191.07166	1228885.60792	3779951.30511	353101.864822	1705247.21791	4423894.6601	3810940.41542	1242740.75389	2344757.63347	0.734495394796467	-0.445174649613	0.665614057287625	0.666666666666667	0.215430708237693
Com_3117_neg	6-phospho-D-glucono-1,5-lactone	C6 H11 O9 P	258.01356	1.143	No results	No results	Full match	9333723.45746	5842792.01221	5275009.2846	4136688.72654	2348910.3683	5378505.34951	1662419.92453	2456070.89979	624044.127116	1049927.95895	727971.271464	808206.814987	1128618.98826	4.28619979954714	2.09969910225	0.000535665404178578	0.952380952380952	1.56536949027928
Com_3119_neg	LPC 18:2	C26 H50 N O7 P	579.35318	14.465	No results	Invalid mass	No results	1369255.963	991685.323518	1510034.98601	380404.184284	3044823.27005	2509574.6555	2908183.12414	12795709.165	3328478.54518	7885674.20731	5549807.84777	7983855.52406	2771482.46107	0.270313262960541	-1.88729579523	0.00335442129785257	0.952380952380952	1.48981623736582
Com_312_neg	Lignoceric acid	C24 H48 O2	368.36486	15.714	Full match	No results	No results	117116749.761	88497053.8651	81439507.2619	266078687.045	151285335.68	152873948.932	125231412.217	191967140.296	163385908.189	141283313.68	106842733.131	152836708.053	137568546.923	0.942137883429482	-0.0859898788043	0.513160749134422	0.642857142857143	0.128298927119062
Com_3134_neg	FAHFA (18:2/22:3)	C40 H68 O4	612.5148	14.065	No results	Full match	No results	3807850.22881	4850720.72097	8830423.44007	6773186.11908	4974235.7105	3904824.89212	4794152.05225	5287461.57343	3379238.70534	3754877.61261	2554370.37092	1250773.36572	4593854.66536	1.56172676611241	0.643142067016	0.0720024294776211	0.833333333333333	0.546419041482813
Com_3138_neg	PE (18:0/20:5)	C43 H76 N O8 P	765.52538	15.952	No results	Invalid mass	No results	2519163.1176	3157205.53835	1051266.60717	1440928.59647	1775100.70167	1673762.75369	1068073.33353	386114.89972	512234.428612	2168585.69419	1293780.72234	1318464.74959	7097763.22647	0.851008387265643	-0.232754744167	0.607214088897956	0.619047619047619	0.433628959650427
Com_3146_neg	D-(-)-Quinic acid	C7 H12 O6	192.06343	1.237	Full match	Full match	Full match	1430819.72211	981199.647184	855887.326423	643622.82765	410189.380801	567071.543259	501225.409863	1607470.0803	123126.302554	385108.972488	260967.094203	1233679.90115	977929.393531	1.00691584551816	0.00994311301008	0.550362150031783	0.428571428571429	0.333341656015326
Com_3148_neg	PE (14:0/14:0)	C33 H66 N O8 P	635.4523	16.638	No results	Full match	No results	308029.10262	1031703.52409	315150.652749	1413868.14293	1888481.02883	1657359.57175	2455933.4255	606910.76503	461419.007334	922484.85452	609682.371865	716253.239705	167525.672501	2.23137785220825	1.15793483422	0.123053368321642	0.761904761904762	0.84152831277082
Com_3155_neg	Prostaglandin F2�� 1-11-lactone	C20 H32 O4	336.22977	12.41	Full match	No results	Full match	4933922.32429	7498372.03661	6560581.93522	4977105.53008	4625384.81213	5199134.97579	3844991.852	9910573.3765	3731439.75184	5640679.56917	5082033.39317	3267200.84622	5180730.7944	0.983231021246562	-0.0243976609785	0.879553309884354	0.476190476190476	0.0401945520820459
Com_3172_neg	FAHFA (22:1/22:3)	C44 H78 O4	670.59303	15.092	No results	Full match	No results	2257525.89949	3755408.76396	1655032.4129	3469529.67767	3470902.80863	3009312.01417	2476905.7952	3629690.11652	4871970.51573	3792203.28817	2555666.13182	3060114.57989	1290488.39376	0.897074917357106	-0.156699621018	0.768762089890572	0.642857142857143	0.177889276707073
Com_3181_neg	HBMP (16:1-16:1-18:1)	C56 H103 O11 P	982.7221	16.552	No results	Full match	No results	187745.777376	227706.044345	102709.761402	463678.371104	2462255.40834	3759875.73812	1019905.24983	306415.800875	98436.0596342	343791.407908	205432.222258	154991.051892	316811.558516	4.94364621107285	2.30557550137	0.120310611830307	0.714285714285714	1.09566842917132
Com_3186_neg	PE (18:0e/20:4)	C43 H80 N O7 P	707.5632	15.056	No results	Invalid mass	No results	101795.547198	119845.314386	53590.4649501	78217.4816435	650259.37064	2002619.83482	504774.53963	72571.7571816	72104.081069	586982.8475	2273555.54367	2971955.27131	178856.162852	0.488873282649367	-1.03246753193	0.538029919778562	0.595238095238095	0.593333316580269
Com_3192_neg	PC (17:1/18:1)	C43 H82 N O8 P	831.59132	16.632	No results	Invalid mass	No results	3100677.73244	10205920.0308	716735.095044	8669026.2521	6793201.00568	2152255.17905	1824441.68849	8615823.69043	986339.846634	3730537.50124	3448784.18215	1553992.5345	3661990.73942	1.30387433284473	0.382804829601	0.757891288738746	0.452380952380952	0.165391256497778
Com_3201_neg	Delta-Tridecalactone	C13 H24 O2	212.17684	13.02	No results	No results	Full match	5613623.00369	8201421.03755	5247111.53131	4337610.03724	3637926.81392	3370692.26366	2912992.53424	8265343.02159	4207506.74172	5108653.00372	5915903.54146	4735230.98584	7182248.3504	0.806473886776925	-0.310300274498	0.18147735152748	0.714285714285714	0.28445927215377
Com_3208_neg	PE (16:1/18:2)	C39 H72 N O8 P	713.49879	14.645	No results	Full match	No results	1394407.4506	1286619.81382	1292391.03017	1435333.43141	1629575.27498	3642472.88888	2193531.67695	5980747.5295	1090297.59407	2652980.88342	1287521.91302	2175121.08298	1170039.43477	0.768640067521059	-0.379619911998	0.669145031418623	0.452380952380952	0.253350340850723
Com_3215_neg	(2R)-2,3-Dihydroxypropanoic acid	C3 H6 O4	106.02514	1.267	Invalid mass	Invalid mass	No results	11608970.8034	5858466.33265	7483669.8516	3289662.40898	3622608.95286	6511804.26568	2801138.56375	3167119.3972	831196.799779	1760646.08156	1216334.34601	1470234.53046	2472659.8614	3.23258583119566	1.69268867679	0.00156383413237429	0.976190476190476	1.25845429216861
Com_3244_neg	PE (18:0/22:5)	C45 H80 N O8 P	793.55672	16.714	No results	Invalid mass	No results	790669.154951	1301542.59653	2049375.44862	722845.408839	35733.9860644	34744.4446401	30819.8995266	71686.0369382	22455.5000059	72264.3447358	32168.8169682	30477.7073492	379581.250805	6.9932721554805	2.80596765129	0.117304502951055	0.761904761904762	1.6394876429416
Com_3252_neg	(2S)-4-Oxo-2-phenyl-3,4-dihydro-2H-chromen-7-yl beta-D-glucopyranoside	C21 H22 O8	448.14117	12.275	Invalid mass	No results	No results	8410065.15825	8702121.9932	5480202.73589	7318188.75923	4522123.05187	5219155.18286	4533233.80842	10073473.8939	4130229.90173	4846333.02245	4033728.16798	3854876.1307	7565948.79848	1.09762019980348	0.134378937177	0.521650141218214	0.666666666666667	0.145410297677731
Com_325_neg	Glycerophospho-N-palmitoyl ethanolamine	C21 H44 N O7 P	453.28504	14.584	Full match	Full match	Full match	111518020.595	129790066.573	126484808.986	93931151.0858	123700163.187	166586477.813	116497253.92	165495059.117	196737143.617	202929605.729	227878781.281	240595217.9	163922659.858	0.621627585788726	-0.685877567658	0.000308729376945358	0.952380952380952	0.521049763718929
Com_3268_neg	6��-Prostaglandin I1	C20 H34 O5	354.24032	11.498	Full match	No results	Full match	5892899.80426	4229374.95132	3541092.15099	3702175.30653	2533141.00307	3807021.08959	1821451.03028	10578659.624	4547690.69067	4417411.59091	3889284.34501	3504028.83079	3729129.27139	0.713502675706472	-0.487009254925	0.185133113659064	0.714285714285714	0.339037800343684
Com_3287_neg	6-Keto-prostaglandin f1alpha	C20 H34 O6	370.23506	10.791	No results	No results	Full match	2932317.22305	3995396.96624	2583018.78048	2721864.60965	1645498.89632	2693333.81978	1144894.69776	5757107.95521	4465147.56201	4638843.87486	3348923.68578	3107892.8726	4248165.87235	0.593967488958869	-0.751544128173	0.0114543063188233	0.952380952380952	0.623054032151914
Com_3300_neg	FAHFA (20:2/22:3)	C42 H72 O4	640.54617	14.492	No results	Full match	No results	2510710.18241	4278373.67479	3944474.02971	4752204.26371	4569205.94885	3353483.67865	3389352.52179	4153108.93338	4417957.2595	3113335.61871	1258441.90251	2845901.63393	1693207.0215	1.31390053337604	0.393856062999	0.161464691400043	0.738095238095238	0.405025554597157
Com_3310_neg	N-Oleoyl Glycine	C20 H37 N O3	339.27674	14.052	No results	No results	Full match	2222158.54466	1803942.18898	2121105.85438	4241023.16806	2388610.17478	2867469.04883	4670429.93537	1634502.66022	3013281.27283	5308141.04124	2959846.51208	2922808.34617	3923455.07227	0.881115403329621	-0.182597107628	0.566358364341164	0.642857142857143	0.13560690121549
Com_3317_neg	PE (16:1e/16:1)	C37 H72 N O7 P	673.50457	15.077	No results	Full match	No results	735414.628401	356404.400917	155642.967684	173910.212817	182934.419957	206505.114401	157858.078588	194252.290515	146512.112731	7228749.48482	1184253.80783	2577238.87053	8547741.72232	0.0848861936448495	-3.55832626473	0.061701899490173	0.761904761904762	1.97811589684371
Com_3318_neg	Cystine	C6 H12 N2 O4 S2	240.02341	1.198	No results	No results	Full match	5429161.12508	9387416.01596	9449354.86429	2948925.46458	3971854.55388	4907622.78587	4779081.98723	14440471.1859	3083122.36808	6216839.00074	5410379.09804	6588318.5119	7785670.3509	0.80492861172224	-0.313067257103	0.483668316124589	0.642857142857143	0.210651693754604
Com_3336_neg	Glycine	C2 H5 N O2	75.0321	1.28	No results	No results	Full match	377618.439056	370395.73385	312343.77595	320054.265408	136107.902298	218935.442447	143961.979353	357084.770351	113038.710563	180048.029103	141793.916762	155573.501898	252035.739966	1.34291708611881	0.425370233181	0.235095400908687	0.69047619047619	0.328893502540097
Com_3367_neg	2'-O-Methyladenosine	C11 H15 N5 O4	281.11072	1.24	Invalid mass	No results	No results	308513.662672	597440.746659	504699.407466	318949.355155	204396.648218	312851.410676	241776.216545	14952539.1058	407274.763241	1204990.79304	586289.935767	5179075.29587	551631.579932	0.0932229589998533	-3.42317088343	0.0496568643831469	0.904761904761905	1.65059401486468
Com_3375_neg	HBMP (18:1-18:1-18:1)	C60 H111 O11 P	1038.78465	16.692	No results	Full match	No results	119216.95409	298001.333556	95258.4668613	80359.5990887	78288.23292	416930.699126	388770.911635	157054.215749	50939.2942703	158321.208339	271060.260376	119004.96678	135014.28212	1.42007990067079	0.505972105123	0.554363889912194	0.452380952380952	0.288323107034856
Com_337_neg	PG (18:0/18:1)	C42 H81 O10 P	776.55586	15.81	No results	Full match	No results	33489599.1157	60687933.4459	12798811.6341	10575393.9633	83507644.7723	231081298.123	75913321.4157	82168.673261	41382023.0959	103608674.139	74925380.698	78105732.8551	410790004.909	0.614301812205177	-0.702980455594	0.772246067108902	0.595238095238095	0.66965870194964
Com_3383_neg	FAHFA (19:1/22:3)	C41 H72 O4	628.54622	14.545	No results	Invalid mass	No results	2879184.78506	5010508.47905	2030510.62063	4015075.59423	2869262.33508	2963547.18016	3307330.98607	4124437.7947	3271771.01975	3467748.71329	2745684.6055	1718019.81619	1270934.1709	1.19160266737518	0.252903258143	0.338618082074303	0.380952380952381	0.311065383193251
Com_340_neg	PS (18:0/22:5)	C46 H80 N O10 P	837.55153	16.209	No results	Full match	No results	32383293.9502	33935320.0614	4264297.44164	18215707.9519	46284047.1978	39001602.9493	50667250.4415	76823037.1166	188421809.135	90492521.9503	50020909.2881	86432281.6004	25424209.0108	0.37217670720896	-1.42594032817	0.0341496293274344	0.857142857142857	1.13963281996307
Com_3412_neg	Epigallocatechin	C15 H14 O7	306.07573	1.245	No results	Invalid mass	No results	3632501.58851	4826054.73952	3447507.98537	2104739.53883	1537969.54764	3825628.75297	992207.446356	2461112.09474	649569.301281	1139570.58845	643386.869415	4142477.69785	3376509.25	1.40639814822473	0.492005076029	0.26397309817192	0.69047619047619	0.553953213072407
Com_3417_neg	PE (16:0e/22:1)	C43 H86 N O7 P	759.61358	16.788	No results	Full match	No results	139508.224149	180623.008269	97219.157823	109366.372898	212420.237244	900802.909055	931369.603846	138012.044446	46891.6987423	397560.485087	234602.975371	129678.515964	86687.2127296	2.13267790665874	1.09266609528	0.257840353078186	0.666666666666667	0.719195057783437
Com_3432_neg	PA (16:0/17:0)	C36 H71 O8 P	662.48801	16.074	No results	Full match	No results	652017.376319	1304254.9438	705471.690671	2096777.00711	1452507.84606	1068648.13911	2393402.39302	298030.937615	2884641.72543	1082935.99868	1389837.37802	1824210.29184	1326068.37997	0.941570533093595	-0.0868589236454	0.936187790730582	0.547619047619048	0.0467734584036152
Com_344_neg	Arachidic acid	C20 H40 O2	312.30236	14.946	Full match	No results	Full match	158310890.088	186151160.496	158201657.198	206855116.109	274669495.548	223022846.535	33158632.9324	133529348.219	9728439.59572	13927517.2079	10280120.7712	22058098.8391	158095752.59	3.05844405937981	1.61279788863	0.0236733235916599	0.952380952380952	1.7996909700451
Com_3462_neg	Prostaglandin E1	C20 H34 O5	354.24037	10.929	Full match	Full match	Full match	4064824.84149	3271265.68611	1959016.01873	2179331.41024	1450605.54676	2372068.63506	949503.067096	5011248.91059	3994982.89115	3580242.17667	3688903.50132	2611813.23527	3992374.45857	0.60865099797515	-0.716312874667	0.0211380428657988	0.857142857142857	0.635793147092277
Com_3467_neg	Tretinoin	C20 H28 O2	300.20837	13.67	Full match	Full match	Full match	2040118.84377	2310559.58498	985363.284398	2588962.51402	3121978.93004	1587808.23163	2691473.85432	6389321.90394	2742795.48119	3441610.98638	3016995.44892	6297920.04691	4821843.19322	0.491821760871114	-1.02379252586	0.00655594343894591	0.952380952380952	0.777097249424472
Com_3468_neg	PG (20:1/22:6)	C48 H81 O10 P	848.55629	15.72	No results	Full match	No results	9684.99984346	29426.2877875	5880.26770198	16829.5210786	12710.3370855	20239.8717037	13391.0774111	28434.1754578	9079.52792165	6614552.24342	208790.907232	15426.1855602	23437.2116033	0.013436863111715	-6.21765981515	0.167078330988937	0.738095238095238	1.7907621500758
Com_3478_neg	PC (18:1/20:3)	C46 H84 N O8 P	869.61378	16.689	No results	Invalid mass	No results	1603546.47448	1646953.99297	1230699.7431	5153230.34081	2151846.00959	2520636.48328	1776337.20375	3508305.11498	303370.742546	4104887.87122	1337237.70929	2030646.85343	3041590.3302	0.962278787162308	-0.0554731690954	0.774478643293129	0.547619047619048	0.143621762608811
Com_3529_neg	2-Hydroxy-2-methylbutanedioic acid	C5 H8 O5	148.03729	1.127	No results	No results	Full match	1328015.68506	1327526.77355	963586.432693	839351.124317	767715.682149	1052696.28923	558052.038324	2470180.09785	611923.180422	961632.052462	737414.280489	837501.019314	1084396.4669	0.874264741214765	-0.193857878087	0.806170925242947	0.547619047619048	0.0651033413492667
Com_3565_neg	2-Furoic acid	C5 H4 O3	112.01606	1.085	Full match	Full match	Full match	320386.538205	180132.918664	191256.037217	216597.451159	193030.529482	258812.538839	137984.86613	689286.060802	145976.537718	232472.417826	165224.512189	128125.569214	258011.276113	0.793141287527845	-0.334350209211	0.77837718886196	0.452380952380952	0.0907987897032788
Com_3577_neg	Glycerol	C3 H8 O3	92.02934	12.98	No results	Invalid mass	No results	109303.397318	112520.342728	90906.2858597	69580.0324539	59089.1361045	81015.9594158	44247.9273205	168058.861286	45776.0304915	72914.3531088	64636.2572901	71824.4595108	98720.5371061	0.930605154480236	-0.103758916902	0.890597924061886	0.5	0.067954853819193
Com_3579_neg	PE (16:0e/20:1)	C41 H82 N O7 P	731.57704	16.581	No results	Invalid mass	No results	1576949.62815	1097062.09827	339773.002607	1094374.40877	703790.146845	603173.885505	710625.850925	82721.4690668	64236.4862934	87564.5390276	1389610.25513	762635.242898	3795567.10146	0.84929754507532	-0.235658015078	0.312324369703433	0.595238095238095	1.03505523683781
Com_359_neg	D-(-)-Arabinose	C5 H10 O5	150.05157	1.312	Invalid mass	Invalid mass	No results	70504658.7047	92187546.8143	70996480.1847	67794742.7999	82354456.8352	71156893.8692	43392300.0832	44791547.1438	11630175.5508	25839015.2076	18678937.2406	19233159.4224	27637003.5641	2.89012511287002	1.53113194802	0.000828418583621256	0.976190476190476	1.2279533143177
Com_3604_neg	LPE 22:3	C27 H50 N O7 P	485.32647	15.031	No results	Invalid mass	No results	267090.578646	247876.987054	233316.409052	680871.29812	3715500.62399	4055453.56309	4059942.63067	179856.913029	387934.469074	4218841.16953	3653491.03186	5786202.11799	343842.308454	0.780070547372364	-0.358323491756	0.820694736990622	0.571428571428571	0.346841914069956
Com_3628_neg	S-Sulfo-L-Cysteine	C3 H7 N O5 S2	200.97579	1.216	No results	No results	Full match	844456.212189	1160520.06186	411297.679317	779666.781026	814767.427936	652227.962305	526302.010384	12797154.0951	2277277.00701	3256834.17484	2794034.64285	5103931.5179	5939954.73731	0.138266426052718	-2.85447721206	0.000279453701633532	1	2.02151248783816
Com_3652_neg	Cytidine-5-Monophosphate	C9 H14 N3 O8 P	323.05131	1.181	No results	No results	Full match	1287049.66802	8113606.4536	595147.81752	6040545.98223	425984.001416	556947.808812	347234.819804	10870401.9268	3296599.87043	3933099.13959	3922169.64983	5638373.69301	6384277.93642	0.437233650322653	-1.19352365709	0.022107912053884	0.785714285714286	1.65507797178619
Com_3675_neg	Glutathione (oxidized)	C20 H32 N6 O12 S2	612.15182	1.215	No results	Full match	Full match	4155813.21162	5055815.31022	3040422.27902	2996099.91022	1427738.26309	2198163.08109	1866533.90348	4969545.70124	1249931.90203	3573905.48117	2811305.32947	4748207.33653	5643892.06792	0.773049055716305	-0.371368128094	0.428496777539248	0.642857142857143	0.310318774995414
Com_3676_neg	LPI 17:1	C26 H49 O12 P	584.29539	13.838	No results	Full match	No results	767125.971341	1308366.28488	1272938.33516	1088850.18553	1078491.05338	950028.571912	1144165.79726	1996502.32948	3510397.23629	3824025.33371	2635697.91628	2990168.23331	2101327.9236	0.382388479141162	-1.38688903741	5.11239528475135e-05	1	1.03152165129413
Com_3678_neg	Cer-NDS (d18:0/20:0)	C38 H77 N O3	595.5896	16.682	No results	Full match	No results	637378.601544	659184.863285	398761.727007	474093.999382	689777.906679	877437.841803	1390847.57297	656030.345976	476565.834636	700593.642455	4345615.50594	1180678.46917	932530.585952	0.53002621646099	-0.915864374036	0.300633224947127	0.69047619047619	0.429377991321216
Com_367_neg	N1-{3-[2-(2-pyridyl)ethyl]phenyl}-4-chlorobenzene-1-sulfonamide	C19 H17 Cl N2 O2 S	372.06628	8.75	Invalid mass	No results	No results	106930298.198	86959241.5284	43070965.7917	53013061.3724	37758350.6874	59831340.5309	25248654.961	331152452.029	171101399.388	145665476.83	146968121.51	106697787.866	152801906.584	0.335587155605333	-1.57524059633	0.000706969374382298	0.976190476190476	1.23356871591077
Com_3690_neg	Lysopc 14:0	C22 H46 N O7 P	467.30083	14.594	No results	No results	Full match	451748.810561	4034148.53461	2984779.68924	407611.800018	328346.41841	354240.336228	484209.588643	2707090.27058	314944.16235	549109.656032	234863.911594	493109.916871	5360706.1237	0.802595380548809	-0.317255242381	0.891281525117935	0.523809523809524	0.340098253333669
Com_3692_neg	3-Hydroxyanthranilic acid	C7 H7 N O3	153.04132	9.418	Invalid mass	No results	No results	4206626.36714	5690668.43284	3311958.53645	4882506.03833	3167504.94453	2825858.36823	3413857.20912	9752527.91046	2989766.32685	3146318.02225	2647176.09026	2692203.77595	3814576.34152	0.941219516995922	-0.0873968584929	0.876081178733771	0.69047619047619	0.0522797281046749
Com_3705_neg	PE (16:1e/22:6)	C43 H74 N O7 P	747.51416	15.023	No results	Invalid mass	No results	738923.823315	558002.383172	212660.254969	150335.205089	551525.351389	1612087.98091	310512.255323	461816.351543	181498.971044	2211494.92682	829294.257651	4024999.38432	1290673.51073	0.393728524237756	-1.34472686046	0.194583293169718	0.714285714285714	0.850849141339572
Com_3711_neg	(+/-)12(13)-DiHOME	C18 H34 O4	314.24537	12.247	Full match	Full match	Full match	5230455.96615	6584083.369	4794251.1312	3999863.00294	4271358.70209	3990187.21627	3103786.64945	9062879.41621	3433824.72503	4875335.87399	3788768.8833	3020470.63729	6960383.72607	0.880051701657968	-0.184339812575	0.724594817075289	0.5	0.0927712623501731
Com_3714_neg	PC (18:0e/4:0)	C30 H62 N O7 P	625.44127	9.495	No results	Invalid mass	No results	5584469.29074	1864365.0642	4097935.39879	3160585.27109	1286625.74647	1860078.00728	2036751.606	1863679.08309	3067016.91724	1991254.83614	1491972.29273	639230.214459	5596228.17921	1.16382155910826	0.218869876525	0.511858494595534	0.595238095238095	0.300579815722937
Com_371_neg	LPI 16:0	C25 H49 O12 P	572.29564	13.925	No results	Full match	No results	19536756.9159	12124056.6302	31862042.5176	25565680.5714	15391286.4944	22919177.9754	60542081.3556	84804057.942	168608321.149	125363329.88	128339535.582	144479183.07	99395399.5839	0.214506709090658	-2.22090532352	4.62185647049778e-05	1	1.7891509560535
Com_374_neg	Adrenic acid	C22 H36 O2	332.27106	14.44	Full match	Full match	No results	7766333.6337	146530705.422	47353187.3078	17408521.5996	100544157.86	111790543.738	153428888.145	4589115.51624	95889488.4532	125638456.922	135943397.81	192652984.108	92757785.9869	0.774206276924849	-0.369210090471	0.727812407670631	0.547619047619048	0.284435776354977
Com_3756_neg	LPC 17:1	C25 H50 N O7 P	567.35291	14.581	No results	Invalid mass	No results	934919.43351	960579.917719	3127093.74772	414382.508431	2365804.93804	516206.341194	1471659.72591	2622792.69307	3348539.82852	2704361.77281	2654100.36564	2513973.54123	795189.192288	0.573263695297578	-0.802729178615	0.0729006787574567	0.785714285714286	0.768478567245045
Com_3780_neg	4-Oxoretinol	C20 H28 O2	300.20867	13.73	No results	No results	Full match	616776.052803	2310559.58498	568366.249759	1195300.77552	3121978.93004	658784.091735	696731.232448	6389321.90394	676508.038405	787754.622568	3016995.44892	1557514.74165	1005419.35402	0.585007882474163	-0.773472030995	0.368331059967867	0.69047619047619	0.454362894392696
Com_3781_neg	PG (22:5/22:6)	C50 H77 O10 P	868.5293	15.433	No results	Full match	No results	8102837.53088	522566.924626	298806.289348	513542.864015	952790.326503	490551.450349	554957.226038	676745.816323	972149.984401	1133243.2744	817031.261274	1080939.60837	686250.254642	1.82662557969121	0.869180941748	0.781126870663067	0.785714285714286	0.143628609901721
Com_37_neg	11(Z),14(Z)-Eicosadienoic acid	C20 H36 O2	308.27097	14.499	Full match	No results	No results	790141877.365	974178797.561	775954030.919	1272147654.47	1213883586.0	1019945215.43	1671040537.19	911797587.367	1400990179.54	1152402782.66	1290800980.29	1417027486.47	861929193.193	0.940280050289288	-0.0888375859796	0.589006662352626	0.619047619047619	0.105023098934272
Com_3801_neg	3-Phenoxybenzoic acid	C13 H10 O3	214.06232	11.729	Full match	No results	No results	2196751.00484	2130958.15981	954716.122973	1608673.43128	1127534.75798	1545883.79633	1216759.98744	4748845.12884	3253205.56903	3396832.40242	3936054.41994	2650194.27787	4973505.02443	0.402510604888216	-1.31290130068	9.30918063210952e-05	1	1.02006749508157
Com_3817_neg	FAHFA (20:4/22:3)	C42 H68 O4	636.51469	14.026	No results	Full match	No results	2453075.54285	3818500.34584	4409956.5128	4545505.79253	2811617.8967	4478399.51592	3871617.16163	3203553.17289	2215708.14141	2702588.35512	1241513.09761	1118518.58885	2929708.8393	1.68651606883514	0.754046064172	0.0253909906898665	0.880952380952381	0.634747637048167
Com_3858_neg	15-Deoxy-��12,14 -Prostaglandin J2	C20 H28 O3	316.20351	12.079	Full match	No results	Full match	3304031.14037	2480862.72424	1039072.06177	1499723.73347	1049371.69071	2049681.98163	417911.347327	6665412.37164	3136688.86095	3649979.84243	3485704.19251	2377233.96966	4345846.5405	0.42894172503243	-1.22114643485	0.00940606268107163	0.928571428571429	1.07141037647368
Com_3864_neg	PA (16:0/17:1)	C36 H69 O8 P	660.47322	15.74	No results	Full match	No results	259378.869263	2439165.1566	453931.483512	2441253.52345	622592.715413	795403.690472	963890.514468	207512.204609	1602613.19304	1564432.62075	1061121.44788	478592.141375	1126774.07219	1.13163227160992	0.178405224855	0.921827680119154	0.523809523809524	0.0645511292989573
Com_3865_neg	Trans-Citridic Acid	C6 H6 O6	174.01637	1.113	No results	No results	Full match	1272168.10155	1703552.15118	422393.569439	1367743.25489	2441378.19363	459157.754883	319114.884316	1039731.86392	534657.297379	963323.399592	148318.176751	286943.327914	430375.594211	2.01117186004534	1.00803636908	0.152450512629654	0.738095238095238	0.719442726829515
Com_3884_neg	OxPG (18:1-22:5+1O(1Cyc))	C46 H77 O11 P	836.51897	15.073	No results	Full match	No results	442019.292069	266191.471598	137289.889228	427360.135527	562307.76091	408493.470037	1242440.61421	125492.128258	250502.381946	169666.284694	1340097.1724	199081.131462	204099.87071	1.30544676441549	0.384543626337	0.300614444210817	0.738095238095238	0.52847913971964
Com_3890_neg	17-��-Methyltestosterone	C20 H30 O2	302.22349	14.398	No results	No results	Full match	1662065.74915	2762467.11819	2612078.06609	1867337.12015	1842912.25602	1879292.01541	3516084.8803	1222007.79137	2041954.42429	2047630.07136	2266834.99633	2901066.87364	2028117.84162	1.10622262030312	0.145641748039	0.543934213633416	0.523809523809524	0.106374546791101
Com_3913_neg	5��-Androstan-17��-ol-3-one	C19 H30 O2	290.22426	13.852	No results	No results	Full match	933462.854245	9477213.95622	1277374.0181	1241134.17145	1420750.81549	1199670.10337	1051279.38733	817715.31491	2183398.74581	1021111.58327	1056016.0783	507744.985064	878066.516037	2.20130153182693	1.13835677752	0.206030282831506	0.785714285714286	0.533635527820001
Com_3915_neg	OxPG (18:1-18:0+1O(1Cyc))	C42 H79 O11 P	790.52933	14.95	No results	Invalid mass	No results	323132.086476	118056.193383	419063.079475	806122.407906	668649.167114	498223.882133	1313811.73567	172744.025215	334288.918337	244274.940874	1409372.33648	919947.682934	187035.875871	1.08781743036273	0.121436447754	0.663029260780283	0.571428571428571	0.248700372308506
Com_3920_neg	FAHFA (19:0/21:1)	C40 H76 O4	620.57417	14.743	No results	Full match	No results	318257.360138	654423.343901	825388.39059	1728445.69005	605794.843184	1441056.23653	894510.085541	558489.3147	1954902.01816	1284296.94464	1986566.09601	1839852.49324	417813.98872	0.689374313799809	-0.536640550235	0.364203658755695	0.666666666666667	0.379355551129164
Com_3933_neg	D-Ribulose 1,5-bisphosphate	C5 H12 O11 P2	309.98509	1.117	No results	No results	Full match	4899826.1702	4954701.76161	4044462.72213	2541960.41459	2100304.35837	2509340.06964	1305613.38313	3779520.56664	1917172.07117	1580645.05949	1247480.6339	1339364.80364	1921514.26913	1.6259084292753	0.701246007505	0.0877401133575397	0.80952380952381	0.504330983514595
Com_3964_neg	N1-(4-cyclohexylphenyl)-2-[(4-methylphenyl)thio]acetamide	C21 H25 N O S	375.14998	3.636	Invalid mass	No results	No results	1830786.54198	756311.545848	296201.354049	404623.718359	345853.237252	565200.903961	282769.766541	3273241.30822	2953203.82106	1930744.88451	3559127.23188	1253306.41384	5122130.19511	0.212334167141434	-2.23559155784	0.000305762791935203	0.976190476190476	1.8522171722165
Com_3967_neg	Guanosine 5'-diphosphate (GDP)	C10 H15 N5 O11 P2	443.02369	1.147	Full match	No results	No results	5350333.09149	6075763.69162	3610286.64303	5304206.42035	1764989.85838	2847391.59436	1074039.34794	5434408.67408	537047.583445	1400855.50608	1058544.21988	1587971.59267	1561451.605	1.92645323312299	0.945947163334	0.0803995680345546	0.785714285714286	0.832164502427837
Com_3968_neg	5-Aminosalicylic Acid	C7 H7 N O3	153.04258	10.064	No results	No results	Full match	77274.7450428	93500.6923522	67817.6600126	55021.6669161	45316.5834313	58867.7694797	38260.3252384	107311.1895	30496.2204309	55563.8801873	43212.2267026	53089.5265675	64391.3261069	1.05564204875628	0.0781207229272	0.674972352176738	0.595238095238095	0.10328919061115
Com_397_neg	D-Ribulose 5-phosphate	C5 H11 O8 P	230.01851	1.184	Full match	Full match	Full match	221629982.081	254910392.878	273852670.916	119927108.135	170844820.229	226828916.992	107882792.373	113153030.514	34106535.6427	55135657.6931	58762129.3403	47498421.1744	81769875.5337	3.02060807728199	1.59483900709	0.000447267546526145	0.976190476190476	1.22685226784405
Com_3999_neg	Oleoyl-L-��-lysophosphatidic acid	C21 H41 O7 P	436.2586	14.052	Full match	Full match	Full match	1735271.63973	969644.042214	3537561.86579	2252655.84256	2244415.52074	2680561.19633	3471938.31836	3539062.99753	644185.0018	3209069.12086	1082056.40913	1966117.55075	1960323.63942	1.16757640349747	0.223516959648	0.474729685965912	0.595238095238095	0.274141866552859
Com_4000_neg	PE (18:1/20:5)	C43 H74 N O8 P	763.5099	14.799	No results	Invalid mass	No results	294789.317466	213439.346102	316900.5757	274290.049288	877765.507242	1115168.56881	1072825.9897	8334927.57408	1013537.1484	1208870.78341	543396.78991	688538.172708	315596.809095	0.294935388417655	-1.76152915743	0.187710031448958	0.714285714285714	0.933580232980798
Com_4001_neg	Cytidine-5-Triphosphate	C9 H16 N3 O14 P3	482.98455	1.142	No results	No results	Full match	4927131.70454	1186853.95271	2723173.16743	1474369.59828	1132051.91778	1575106.76521	535942.423666	1346501.51609	342122.193354	605120.451611	418688.684307	486168.478695	662558.52653	3.00900618780694	1.58928707347	0.0124205744464632	0.880952380952381	1.07898691418461
Com_4013_neg	3-Methylglutaric acid	C6 H10 O4	146.05792	1.405	No results	No results	Full match	193484.065453	209621.195544	164230.974962	143148.042398	113112.832228	135415.662157	88802.5349854	309078.750469	102456.913908	144856.927648	132181.400612	125115.953317	196350.063465	0.88919983193548	-0.169420419201	0.679322657853513	0.476190476190476	0.109542992655428
Com_4017_neg	PE (18:2e/24:2)	C47 H88 N O7 P	809.62823	15.05	No results	Full match	No results	353342.122796	366921.453247	140920.049421	200313.597018	309015.622755	272461.759976	262577.220292	199292.12063	150313.33513	281410.113989	282036.483259	256190.52184	173485.704556	1.21642640674265	0.282649040507	0.307639509404705	0.69047619047619	0.203914662260348
Com_401_neg	8Z,11Z,14Z-Eicosatrienoic acid	C20 H34 O2	306.25523	14.171	Full match	No results	Full match	105698383.772	116737094.202	249627913.117	180540521.0	93468142.0172	74207898.1985	103586433.445	198929465.572	61463300.2458	51021722.2235	49995200.4345	41741821.393	178196295.424	1.36215440445779	0.44589024661	0.208751368564171	0.738095238095238	0.486214468630709
Com_4047_neg	Phenol	C6 H6 O	94.04199	5.572	Full match	No results	No results	107349.391545	139467.702805	74323.5107103	107480.202542	58123.8974285	131404.695206	45328.4363802	407130.55617	81550.4908001	128813.10389	72872.884109	134189.325494	77832.4361819	0.630210936398163	-0.666093304431	0.326167890370142	0.380952380952381	0.355597226303187
Com_4049_neg	PE (18:1e/22:6)	C45 H78 N O7 P	775.55037	14.18	No results	Full match	No results	1015323.38322	1373772.83553	1284119.97952	1350968.46524	1189699.59147	1313125.22308	1303832.12553	1221867.40008	795243.154241	1399096.22248	1028597.26135	1055099.8187	1075196.6133	1.15120564886263	0.203145576383	0.122248576416324	0.714285714285714	0.168370753607
Com_4059_neg	Isoliquiritigenin	C15 H12 O4	256.07313	11.452	No results	No results	Full match	99989.0607964	120795.913004	86290.7211086	72466.6847279	177700.480078	76839.274225	50829.4888763	161744.760128	50015.4263577	82058.2210851	53451.0790383	74169.8652662	459806.018503	0.666178938357444	-0.586018351814	0.751177873785824	0.547619047619048	0.29623802374259
Com_407_neg	11,12-Epoxy-(5Z,8Z,11Z)-icosatrienoic acid	C20 H32 O3	320.23452	13.029	Full match	No results	Full match	135634751.427	165719119.416	64803816.121	91924802.2472	72193954.7645	79652211.6538	65489923.2715	59848870.7608	130555082.289	167290105.948	157502955.928	163435874.716	312439008.752	0.584145521051324	-0.775600279983	0.0915963433123876	0.738095238095238	0.59441715218752
Com_4095_neg	Guanosine triphosphate (GTP)	C10 H16 N5 O14 P3	522.99031	1.128	Full match	No results	Full match	4150992.88754	4036854.65213	2841850.53666	3271096.21884	1662259.16346	2839588.46593	562983.305053	1973059.32403	501319.438177	910929.257899	613514.060372	800578.33148	970862.091768	2.87666416024398	1.52439680167	0.0115743855631361	0.857142857142857	1.09036275355702
Com_4121_neg	Guanosine monophosphate (GMP)	C10 H14 N5 O8 P	363.05778	1.241	Full match	Full match	Full match	374965.611594	3133784.41015	636587.288738	2162433.11722	248422.43142	380237.683889	337046.068714	4714068.33701	1334500.47541	2085317.8594	1071355.01105	4241895.56038	2297473.38458	0.395970956138848	-1.33653348017	0.0191550874605138	0.833333333333333	1.37366688251577
Com_413_neg	3-Hydroxy-3-methylglutaric acid	C6 H10 O5	180.06233	1.323	Invalid mass	No results	No results	235843131.143	264779631.761	168953519.807	100621094.213	116531973.284	171217168.079	69977213.8304	361309509.055	117012226.955	158573209.254	176532266.692	148822697.509	220681776.58	0.817284532819222	-0.291089663244	0.369750399050381	0.380952380952381	0.258642145621936
Com_4150_neg	PE (18:1e/22:5)	C45 H80 N O7 P	777.5608	15.329	No results	Invalid mass	No results	3270776.15294	923982.717428	311626.116221	274795.42299	578669.370879	344676.153079	220628.899176	67352.4865006	29910.5447937	60360.5491609	754569.258704	4158603.40759	1319308.39342	0.794776365695156	-0.331379123157	0.50535863631455	0.428571428571429	0.92278056532185
Com_419_neg	Glycerol 3-phosphate	C3 H9 O6 P	172.01364	1.182	Full match	No results	Full match	2182355.40048	2319503.72558	5157063.15319	2231545.67082	4532746.84007	4225728.49335	908660.627667	1890601.6862	480368.412445	849640.147075	697936.076233	859723.642489	1030490.05265	3.1810483055235	1.66950227996	0.00307805638586668	0.952380952380952	1.21176957511673
Com_4200_neg	FAHFA (17:1/22:3)	C39 H68 O4	600.51482	14.11	No results	Invalid mass	No results	2282674.3299	3429733.27838	3457830.81066	3361263.96358	1337533.45678	2341638.25016	3081496.75738	1693619.66904	1464420.68869	1237132.05223	974310.568685	1129445.35018	930667.898746	2.22571266777371	1.15426735749	0.000629617929549584	0.952380952380952	0.858171789936951
Com_4219_neg	Cer-NS (d16:1/16:0)	C32 H63 N O3	509.48034	16.964	No results	Full match	No results	270854.289554	353884.749245	301650.516296	235969.19366	325954.351044	682947.9348	3038582.57417	3340652.7875	956326.164054	351821.587318	312829.313796	224847.849944	273124.59353	0.817931415854831	-0.289948217679	0.816318165054056	0.523809523809524	0.478745467704521
Com_4222_neg	PA (14:0/16:1)	C33 H63 O8 P	618.42475	15.41	No results	Full match	No results	614652.625949	724053.543081	240927.219835	772922.874014	629651.891686	705149.923926	617094.264024	172720.695242	705581.333648	441948.5176	276181.140122	578867.693889	621452.026505	1.31922006727381	0.399685249564	0.250056379963178	0.738095238095238	0.363272031385159
Com_4224_neg	(3��,9��)-3,14-Dihydroxycarda-5,20(22)-dienolide	C23 H32 O4	372.22872	13.141	Full match	No results	No results	381975.14629	281608.192853	272419.411619	352651.606002	563294.139823	306305.53146	249053.475245	179665.060458	67915.4569855	87581.6460708	84014.8336975	85360.8215005	206057.621399	2.90377099952957	1.53792768237	0.000802787342023197	1	1.22335938018558
Com_4230_neg	Taurine	C2 H7 N O3 S	125.01482	1.273	Full match	Full match	Full match	187507.349815	291167.699404	327225.326356	145378.077484	106994.279796	172104.922573	113168.361564	280703.964903	88859.6122753	141535.56757	111464.049826	122296.167305	188578.564005	1.23373053501811	0.303027322976	0.405679417409536	0.642857142857143	0.224286315201292
Com_4249_neg	PC (16:0e/15:0)	C39 H80 N O7 P	765.59004	16.869	No results	Invalid mass	No results	197472.586365	242622.242978	181627.033721	167299.759225	570970.934933	1026757.69128	825522.453232	2160609.82577	72354.3965891	4126761.39856	668274.385503	132030.585341	174346.038214	0.375407037352387	-1.41347239981	0.723079631330876	0.476190476190476	0.576623725177087
Com_4296_neg	PG (17:0/18:0)	C41 H81 O10 P	764.55598	16.03	No results	Full match	No results	850800.008797	1437151.70038	230549.550872	965413.388662	1463995.56673	610485.883577	1991557.81953	395033.847978	2114025.84513	4035336.18393	2227648.99757	956227.397958	1693933.32597	0.566562124732774	-0.819693935612	0.250627024795881	0.738095238095238	0.565946480744768
Com_430_neg	PE (16:1e/18:1)	C39 H76 N O7 P	701.53554	14.117	No results	Full match	No results	3775475.15688	6236572.2688	2255669.74414	2465663.50635	9628770.09454	100314055.371	97032595.1493	11208673.1973	14936251.8706	23248194.4477	91220639.4123	85860506.1803	5819390.33098	0.818085689998754	-0.289676129396	0.299520013278683	0.666666666666667	0.988308239367079
Com_4337_neg	LPS 20:1	C26 H50 N O9 P	551.32144	14.372	No results	Full match	No results	800720.506566	761715.155831	1096469.27341	872998.304578	501639.266727	931554.092007	2799494.89312	785051.624937	1294911.84236	833984.267362	815499.877272	899083.73668	985958.433055	1.18539072916969	0.245362679479	0.845539488932156	0.452380952380952	0.0904401626541314
Com_4354_neg	N'-Formylkynurenine	C11 H12 N2 O4	236.07937	2.737	No results	No results	Full match	639834.855551	760822.497895	2132615.79375	832260.605601	415171.365009	577927.229899	244453.54242	2857618.77462	645503.92846	832269.443191	651859.925587	832073.169043	878212.656753	0.71707620353456	-0.47980165292	0.293884562308886	0.761904761904762	0.417815719328332
Com_4360_neg	LPS 20:3	C26 H46 N O9 P	547.29051	13.954	No results	Full match	No results	658525.999489	611990.96438	1820665.94009	533730.536474	1429276.42214	985940.482217	2685427.60807	2897328.73507	2350354.95382	1920594.17126	2079993.49812	2634970.88684	1016547.96649	0.579780721329448	-0.786420732693	0.0387412148597599	0.833333333333333	0.730299059412614
Com_4367_neg	ethyl 2-thioxo-4-(trifluoromethyl)-1,2-dihydropyrimidine-5-carboxylate	C8 H7 F3 N2 O2 S	252.01998	7.602	Invalid mass	No results	No results	1520018.12043	909675.999923	608697.652039	649397.259382	461299.203703	742047.564154	259838.897395	5124287.14844	2343763.23182	2285457.21818	2068798.26543	1464183.29607	2091500.51662	0.287106524437925	-1.80034197902	0.000558383955836751	0.976190476190476	1.41301213721043
Com_4436_neg	Capryloylglycine	C10 H19 N O3	201.13557	10.444	Full match	No results	No results	176048.294686	171672.369527	200104.480539	133149.608156	108436.843175	231914.993087	98916.6150738	313735.432097	79033.4061623	3736470.69719	91599.8996584	92311.3605469	165920.380317	0.214376691741701	-2.22178003861	0.556722156907175	0.595238095238095	0.440813475750798
Com_4443_neg	Kynurenic Acid	C10 H7 N O3	189.04256	1.658	No results	No results	Full match	993468.681169	1949996.15713	1361603.3003	997333.542615	928165.806767	1404087.34866	500898.406544	4027141.32287	2078083.27739	3724666.3787	2268358.0622	1067575.83264	4499014.17196	0.394757706721092	-1.34096066328	0.00928496676039941	0.928571428571429	0.985300052735272
Com_4512_neg	4-(hydroxymethyl)benzoic acid	C8 H8 O3	152.04729	9.521	Full match	No results	Full match	162822.723733	156324.215946	121944.090636	99805.5684067	74137.7177037	110975.082432	55700.2997231	397329.318519	142671.213418	179757.688085	156318.553294	163287.790013	246631.713578	0.52102552435774	-0.940574044913	0.0125628899375856	0.904761904761905	0.711678715243192
Com_4514_neg	LPS 20:4	C26 H44 N O9 P	545.27478	13.77	No results	Full match	No results	579219.33448	697431.166483	1063600.93988	606018.961737	2240485.35823	1388218.79476	1448444.1157	2898957.23436	2138708.06956	3369512.19107	1656182.50629	1956700.77952	1262328.49503	0.517769496220097	-0.949618121824	0.0134913024055803	0.857142857142857	0.792163208697785
Com_4532_neg	Cer-NDS (d18:0/22:1)	C40 H79 N O3	681.62698	16.866	No results	Invalid mass	No results	250123.625874	307311.289372	230053.259887	172710.784172	324858.393388	2036172.22638	1579530.19444	229110.584007	1133599.38033	753721.936509	2503549.06952	207506.460725	220830.972227	0.832089202550862	-0.265189896834	0.745911135179078	0.476190476190476	0.408031972724072
Com_4550_neg	Phenylpyruvic Acid	C9 H8 O3	164.04722	0.601	No results	No results	Full match	33352.1706396	39790.15937	26818.6693677	37728.6107718	16317.3834135	25519.8020861	25487.3598409	37795.4316839	62992.7878441	22914.0367992	25546.8529633	24568.9759504	31005.6188346	0.857939855078059	-0.221051582153	0.535668071753468	0.523809523809524	0.135220282176469
Com_4559_neg	Naringenin	C15 H12 O5	272.06806	9.784	Full match	No results	No results	113547.2074	304786.916267	153686.741409	102003.484683	94601.4822964	125016.634536	101806.68415	272627.250796	80084.3526888	111523.383205	71428.9240027	220101.09219	188512.440854	0.90359261980318	-0.146255607486	0.828398448270546	0.5	0.0998867754243488
Com_4560_neg	OxPG (18:1-20:3+1O)	C44 H79 O11 P	814.53503	15.073	No results	Full match	No results	428719.080313	384090.550392	139569.31286	292447.781715	292229.08945	205266.202745	369712.752477	220298.750079	124269.236027	1116481.95504	553233.395914	1167258.9514	335800.501875	0.51468270936689	-0.958244778497	0.322436326276075	0.642857142857143	0.465402734097638
Com_4598_neg	PE (18:2e/22:2)	C45 H84 N O7 P	781.59924	16.844	No results	Full match	No results	202314.915731	248571.710869	164885.029043	99582.19071	120852.951952	610928.705818	601367.506578	184653.234467	98173.7085474	204212.616748	161778.440223	135268.176909	178621.269304	1.82387674510221	0.867008237596	0.213071589625038	0.666666666666667	0.47274557047613
Com_4609_neg	PG (20:2/20:2)	C46 H83 O10 P	826.56825	15.719	No results	Invalid mass	No results	480639.873483	718060.674992	508162.413702	140262.914594	298483.757034	502042.640073	719908.692427	231872.141761	769084.197818	727425.426926	47699.7507575	530845.837663	701447.078451	0.959481903661087	-0.0596724982057	0.748694048717244	0.595238095238095	0.179380642473658
Com_463_neg	PS (16:0/22:5)	C44 H76 N O10 P	809.52363	15.968	No results	Full match	No results	84500965.6419	78951909.4852	57019585.8794	84052220.3923	98193864.4671	62982617.9509	120261840.725	46429190.5453	99134163.8877	153361087.668	150949286.394	92815886.987	104759017.82	0.775743399644643	-0.366348578145	0.327180407339588	0.738095238095238	0.231460512954718
Com_464_neg	1,2-Dipalmitoyl-sn-glycero-3-phosphate	C35 H69 O8 P	648.47262	15.89	No results	Full match	No results	18249316.1898	91548355.2031	8296549.08655	83247004.115	79921590.9758	45423029.7995	126090584.404	5837957.70322	121499387.997	106996751.484	91444957.287	71779299.8977	68973528.2751	0.83187044037319	-0.265569241504	0.760371422256362	0.547619047619048	0.20475531901272
Com_465_neg	Inositol	C6 H12 O6	180.06338	1.305	No results	No results	Full match	54004999.6813	7578073.07349	5055504.61998	3801698.26286	3331134.56707	3951268.88449	2043892.57638	12846971.2301	3632594.76269	5606296.61078	5065290.79732	5561997.61676	6231935.98496	1.75558337146185	0.811950510453	0.933872270452515	0.666666666666667	0.131832440580469
Com_4668_neg	Cer-NDS (d18:0/24:1)	C42 H83 N O3	709.65718	14.902	No results	Invalid mass	No results	2482044.73199	6131190.80319	879438.153583	875903.911611	420237.804795	489944.535907	121599.546969	204248.397431	125128.682436	144685.807543	111858.545827	218923.275305	277225.781788	9.03059162167751	3.17482050617	0.0153050397839472	0.880952380952381	1.73800837312033
Com_4689_neg	Cer-NS (d18:2/24:1)	C42 H79 N O3	645.60561	16.735	No results	Full match	No results	188236.185333	237350.331354	154625.12496	129342.814844	513726.560624	1063967.61588	1432128.61433	457240.367367	818093.104466	370468.331737	2065305.61333	130313.931469	199035.38637	0.789029025643118	-0.341849721922	0.693219972666244	0.571428571428571	0.452639907366166
Com_470_neg	PE (17:0/18:1)	C40 H78 N O8 P	731.54614	16.833	No results	Full match	No results	466548.609314	11359716.9649	732997.175089	4348431.68287	24292779.4493	18760392.9388	12026187.0023	12180578.4271	1859944.91542	126402574.824	15835579.6234	19060487.5373	36158558.9586	0.291743985421756	-1.77722518117	0.159457406049106	0.761904761904762	1.35293003738025
Com_4783_neg	D-Phenylalanine	C9 H11 N O2	165.07899	0.955	No results	No results	Full match	2078286.02176	2644665.1739	1753675.95122	1294419.50081	912021.711545	1308303.81754	824170.437329	3390656.75673	1079861.33168	1473214.0505	1438286.64089	1419696.733	1687822.15823	0.883782049175208	-0.178237466609	0.579060846802269	0.595238095238095	0.14912252150537
Com_47_neg	LPE 18:0	C23 H48 N O7 P	481.3166	14.795	No results	Full match	Full match	385984727.495	117432006.657	176897435.593	265665868.108	599917022.491	385569168.417	383532024.668	248198873.652	153038361.453	526776935.585	254260210.523	494693068.175	133572894.917	1.09596244207778	0.132198358922	0.737000598826462	0.571428571428571	0.194470825386852
Com_481_neg	2-(4-hydroxy-1,3-thiazol-2-yl)-1-phenylethan-1-one	C11 H9 N O2 S	219.03745	14.212	Invalid mass	No results	No results	52642378.418	64370648.9919	69612788.0869	72624155.2604	69632512.9793	74171772.3915	138464948.71	33776431.7268	79478540.0633	80584861.3612	50144547.2507	63820019.9173	59468893.2128	1.263798175927	0.337766088644	0.212479709737347	0.666666666666667	0.261586169314814
Com_482_neg	PG (18:1/18:2)	C42 H77 O10 P	772.52755	15.708	No results	Full match	No results	12253144.3179	44269810.1084	8721095.93256	33280661.5491	7026978.00406	23272398.9977	31513173.9582	145562255.551	30211681.6472	135230071.936	24883746.4029	47179635.7368	38982107.9479	0.325629907995341	-1.61869488258	0.0254854236044227	0.833333333333333	1.17338791094678
Com_4847_neg	PC (15:0/16:0)	C39 H78 N O8 P	779.58066	16.294	No results	Invalid mass	No results	76908.578968	135180.11655	49409.1042465	78313.5346754	68395.2456956	76577.8679405	126731.957233	101938.780078	93383.369217	173338.344303	431647.423979	71786.4271755	152371.791807	0.511639087063024	-0.966801610656	0.109098469434972	0.785714285714286	0.578220083750368
Com_4879_neg	13,14-Dihydro-15-keto Prostaglandin A2	C20 H30 O4	334.21315	13.144	Full match	No results	Full match	277888.535303	262805.852887	203231.099877	216155.787865	189883.157741	259279.334887	145988.877816	294468.162516	118332.884581	134211.160851	175391.333946	198941.797919	194147.825599	1.19503784995779	0.257056312835	0.232795964771293	0.714285714285714	0.219920843296672
Com_487_neg	FAHFA (18:1/18:0)	C36 H68 O4	564.51132	14.361	No results	Full match	No results	36345513.3035	54124646.4735	42673614.4961	48467317.1598	34846116.0454	34758984.922	73762128.0733	32442507.7147	73035838.8698	47615966.4494	74511015.1277	27180133.6932	38067213.1666	0.951170571004255	-0.0722240157616	0.955042584768565	0.476190476190476	0.0689294106616503
Com_48_neg	Docosahexaenoic acid	C22 H32 O2	328.23964	13.975	Full match	Full match	No results	1010218496.21	898633577.826	1416186887.49	1211007219.54	1140574405.86	1118741072.85	467885183.419	750602201.444	1275435331.81	989062124.411	307968923.829	1030709067.72	1050915197.98	1.15189527459312	0.204009559061	0.485187321311347	0.642857142857143	0.212154436571839
Com_4915_neg	9-Hydroxy-(10E,12Z,15Z)-Octadecatrienoic Acid	C18 H30 O3	294.21919	13.118	No results	No results	Full match	1247001.63093	1441164.28413	1468826.08249	1646550.70117	981561.154477	1615221.78703	1441280.6253	3458373.61087	1562146.66516	1497235.37204	1966881.43245	1971494.44833	3171384.21618	0.619016897220271	-0.69194930386	0.0278374484455097	0.904761904761905	0.485456054145147
Com_4930_neg	L-Ascorbate	C6 H8 O6	176.03212	1.209	No results	No results	Full match	839561.281392	992534.207408	870144.879043	698898.994892	903235.069012	685955.600088	460704.943189	847365.569379	275133.969078	581061.392505	442337.981546	548718.047515	608308.761092	1.41459908196193	0.500393230144	0.0701798436716211	0.833333333333333	0.409411372282114
Com_4945_neg	PG (19:2/22:6)	C47 H77 O10 P	832.52364	15.369	No results	Full match	No results	686324.793648	388694.987218	246877.492914	423372.034842	680449.292437	284878.538271	372181.388308	82250.6434625	378533.460565	98481.6370035	522182.574049	520299.654887	464692.194713	1.27871188350013	0.354691236018	0.305865532333167	0.428571428571429	0.503163837138673
Com_4947_neg	5-Methyl-dl-tryptophan	C12 H14 N2 O2	218.10477	10.381	No results	No results	Full match	323171.690386	1290063.1115	143390.344712	3061228.25385	290478.06886	705992.746913	117589.223459	852785.520681	117082.319355	217263.155772	166295.841938	316323.836687	215550.205541	2.69691553641112	1.43131033911	0.27447883351927	0.666666666666667	0.664984309512919
Com_4969_neg	Kojic acid	C6 H6 O4	142.02554	14.464	No results	Invalid mass	No results	801137.757251	605717.842838	769380.438389	626947.625823	731301.845722	738805.498337	1334623.65523	969341.352785	1020820.00675	897289.77884	1114804.81515	831331.094892	883805.581185	0.840730086031798	-0.250285393153	0.0982196732118823	0.857142857142857	0.223168864571953
Com_4982_neg	(5��,9��)-17-Hydroxykaur-15-en-19-oic acid	C20 H30 O3	318.21899	10.922	Full match	No results	No results	1600305.81535	919698.96948	554859.661167	617540.760952	347521.038095	955109.158665	232109.651602	2728605.94866	1669079.56157	1476709.61634	1472149.4574	1110604.34852	1903063.43345	0.4324631473906	-1.20935089703	0.00682111437002693	0.928571428571429	1.06964256043217
Com_4_neg	Elaidic acid	C18 H34 O2	282.25524	14.409	Full match	No results	No results	21561022301.4	18641198671.5	22163151503.2	29527584429.7	26388453838.1	18000763233.2	25834727964.0	10981623315.3	21784500378.0	14140987706.7	33549685626.4	22855374272.0	25326013962.5	1.08021847664528	0.111323130255	0.50195920603308	0.428571428571429	0.162980816261905
Com_5107_neg	LPS 17:1	C23 H44 N O9 P	509.27486	13.636	No results	Full match	No results	207201.072878	118994.300255	206947.362388	129643.088757	877470.189385	402298.037258	321814.689696	1190244.95803	1535286.27923	1401804.87222	792446.697128	1907410.59656	978060.152835	0.248664246206928	-2.00772900803	0.000510440629346897	0.976190476190476	1.71913452156369
Com_512_neg	PE (16:1/18:1)	C39 H74 N O8 P	715.51399	15.372	No results	Full match	No results	16940384.5455	622617.544495	5700139.87232	11235351.0554	77114596.3093	10888250.2793	6857137.72084	131428829.167	7849643.34922	68008049.1127	10372783.7023	22674780.6593	10437668.9694	0.442149854035868	-1.17739268221	0.195405238266692	0.666666666666667	1.09479547467569
Com_5158_neg	aminoimidazole carboxamide ribonucleotide	C9 H15 N4 O8 P	338.06123	1.36	No results	No results	Full match	1608424.20628	2066173.78314	1791687.71463	878294.743946	1104124.20841	1972139.38135	819593.086561	1957830.23724	359932.66146	791984.061171	745264.745389	938113.301578	1756741.30992	1.34010636410568	0.422347511786	0.228469348444866	0.738095238095238	0.421573668393827
Com_515_neg	PE (16:1e/19:2)	C40 H76 N O7 P	713.53573	16.768	No results	Full match	No results	18946196.3831	11179087.4337	4123532.80849	9639626.0013	21064345.4563	32153476.3052	15028744.8262	19499101.6572	2762663.14162	96044731.3335	18206205.4007	18771950.452	28736198.2956	0.522308869006457	-0.93702489345	0.529924698721171	0.619047619047619	0.378971165833951
Com_5174_neg	FAHFA (22:6/22:3)	C44 H68 O4	660.51511	13.981	No results	Invalid mass	No results	1494224.72792	1179364.4661	1590339.49948	2111164.09775	2197840.36781	1891471.07742	1496122.93133	1999974.91853	1468330.62784	1295089.06359	1149477.43981	794748.689995	1456530.10089	1.25571913474457	0.32851381437	0.138493220380798	0.80952380952381	0.273787696722504
Com_5178_neg	Lysopc 17:0	C25 H52 N O7 P	509.34751	15.491	No results	No results	Full match	613491.238486	499473.999928	436277.904734	411487.638428	698957.549493	621933.947478	632692.289307	279434.797921	584440.529644	384860.48702	672594.900941	449404.70053	387022.810636	1.21661382059255	0.282871298265	0.180826626109829	0.738095238095238	0.242848201225008
Com_5182_neg	Phenylpropiolic acid	C9 H6 O2	146.03738	1.329	No results	No results	Full match	2204376.89464	2224532.04559	1764109.37153	1205142.6104	1205603.409	1598768.50377	787690.217852	3614335.02835	1048504.30797	1472691.51656	1208957.03271	1367378.1401	3180634.74006	0.792111884089904	-0.336223872636	0.527637029923725	0.428571428571429	0.225111756463694
Com_5196_neg	PC (16:0/22:6)	C46 H80 N O8 P	865.58319	15.67	No results	Invalid mass	No results	158390.556449	1661864.03197	35340.2134905	156316.0243	694653.139559	919830.796698	151303.767167	801538.881608	114432.925992	952623.219293	362122.905148	688546.231365	348097.860887	0.991021896881807	-0.0130111604082	0.466104783975432	0.571428571428571	0.502731178336107
Com_5229_neg	PA (9:0/18:1)	C30 H57 O8 P	1152.75784	15.668	No results	Invalid mass	No results	238583.222694	315173.346414	168445.647831	235458.361105	233099.3714	307568.288396	315476.763514	281849.910921	162724.020032	271793.049092	337637.176767	271369.756389	265974.142494	0.976964150360922	-0.0336224713277	0.870197653000751	0.547619047619048	0.0352499720765464
Com_5245_neg	LPS 20:5	C26 H42 N O9 P	543.2594	13.508	No results	Full match	No results	107609.303501	122777.806911	165162.556082	63549.1724042	294184.228994	145553.166672	267676.479699	934297.033848	1419890.29412	1637424.51912	1127043.17135	1009314.88441	465951.739803	0.151634807779585	-2.72132713263	1.80139851010866e-05	1	2.10203323627383
Com_5246_neg	PE (16:1/22:5)	C43 H74 N O8 P	763.51167	16.86	No results	Full match	No results	288340.20865	354265.619605	265203.275877	199099.398828	282204.734393	487271.462246	941098.437916	267207.578519	168023.360061	1761862.86157	912997.179869	206256.388216	254571.907735	0.676292394144201	-0.564280966163	0.806807425998146	0.595238095238095	0.247110703691472
Com_5248_neg	Pseudouridine	C9 H12 N2 O6	244.06892	1.428	Full match	Full match	Full match	1708597.07427	1189086.35088	2372371.34085	308627.108134	1389569.89523	2793759.28399	901857.659288	352546.021594	116865.935714	165228.872787	150770.723784	142711.627741	223963.742603	7.93382747809144	2.98801702627	0.000146992730982298	0.976190476190476	2.14156575462269
Com_5257_neg	O1-morpholinocarbonyl-3-(trifluoromethyl)-1-benzenecarbohydroximamide	C13 H14 F3 N3 O3	353.07178	9.224	Invalid mass	No results	No results	838728.514251	738926.265439	446424.703319	540963.423649	325131.406962	538984.45946	181739.671802	2393556.67862	1411319.37638	1220077.14108	1054004.2568	817353.020601	1188851.53158	0.38280690083408	-1.38531125746	0.00191908347753659	0.976190476190476	1.09983007657618
Com_5259_neg	N-Acetyl-L-phenylalanine	C11 H13 N O3	207.08887	7.057	Full match	Full match	Full match	1476917.5802	2292767.18837	1006994.75345	1088332.31628	1343040.09939	1227357.18799	573114.209074	4988714.51581	1234120.04498	1588321.90689	1558321.75033	1604449.15928	2388153.24999	0.577873434921861	-0.791174544731	0.0840896908449957	0.857142857142857	0.550648386141553
Com_530_neg	FAHFA (14:0/14:0)	C28 H54 O4	454.4018	15.376	No results	Full match	No results	7966564.52374	9845030.83731	9977565.05792	15946469.927	15261772.6104	11972329.3959	6895671.04289	9807088.80251	1211160.21669	1750687.3192	1329210.29033	3289453.39259	2843175.54872	3.29902203243	1.72203841294	0.00459885260403448	0.952380952380952	1.57623173893041
Com_532_neg	LPG 16:0	C22 H45 O9 P	484.27957	13.961	No results	Full match	No results	19215290.0146	6724355.57134	20224409.1422	12366826.7299	18755084.3736	13168392.3947	42466543.7278	71574574.733	100310817.926	99779298.7801	101003579.743	89489118.2595	87784994.8237	0.207171159988306	-2.27110491347	0.000134077727250008	1	1.85924121047047
Com_5352_neg	PE (16:0e/16:0)	C37 H76 N O7 P	677.53547	15.076	No results	Full match	No results	3274441.37991	1224578.80797	641934.261926	374628.036081	357306.271386	692478.83024	353549.312009	268338.556022	202390.657354	265165.311576	872439.322167	344949.888032	714036.927208	2.22339229147848	1.15276251743	0.148738142546791	0.761904761904762	0.686910276370842
Com_5373_neg	LPS 22:4	C28 H48 N O9 P	573.30368	14.021	No results	Invalid mass	No results	160952.365284	205311.01692	1925841.15182	282856.855291	1366918.97717	1025695.4804	1581597.43334	1042195.00701	887410.277557	295165.834371	188969.22011	192344.716221	229341.544298	1.97979982913082	0.985354571659	0.300135504588738	0.666666666666667	0.708985760886711
Com_545_neg	PE (16:1/16:1)	C37 H70 N O8 P	687.48365	16.849	No results	Full match	No results	632538.87848	233405.624884	1563691.40289	20371040.0697	34450814.8862	41859440.9508	65301994.4323	15237770.802	13000725.6567	34185693.7554	17854370.6136	127015.070412	167723.064037	1.74903308128512	0.806557576712	0.69217062535341	0.69047619047619	1.4018060756911
Com_5478_neg	methyl 2-cyano-2-[2-nitro-4-(trifluoromethyl)phenyl]acetate	C11 H7 F3 N2 O4	288.03713	1.069	Full match	No results	No results	1325106.46486	1837792.23794	2664736.59698	1851001.48737	903648.938902	792960.766141	978005.855713	1645540.97481	1237837.01563	953942.391961	990028.736296	578182.305019	2490144.18033	1.1239337509836	0.168557000021	0.623234576835136	0.571428571428571	0.198553127036599
Com_549_neg	1,2-Dipalmitoylphosphatidylglycerol	C38 H75 O10 P	722.51035	15.768	Full match	Full match	No results	57964923.9178	101811451.605	28331828.2897	33559982.7749	44370005.5102	51251499.5398	91679728.9943	4251679.69794	51175056.6593	111117098.397	59369580.8827	47238576.3353	89349563.6005	0.967017140465687	-0.0483866330594	0.688336934884254	0.547619047619048	0.26937528489323
Com_551_neg	LPS 18:1	C24 H46 N O9 P	523.29034	14.007	No results	Full match	No results	24523970.7859	9807466.35886	56519538.0072	7563867.10739	40543554.5099	36944002.3299	115567902.235	52551151.0705	44803493.2061	52982081.2683	29574350.4855	33538883.5693	30516063.9288	1.02404295173773	0.0342762279936	0.449575410725083	0.571428571428571	0.387084633864751
Com_5559_neg	PMeOH (16:0-18:1)	C38 H73 O8 P	1377.00979	16.227	No results	Invalid mass	No results	232345.20856	1441855.72359	128571.176007	175256.691302	224140.311872	163360.782685	268756.653384	159111.981981	1177432.74713	333045.420401	243696.931801	1010019.28358	257401.942855	0.709892162154946	-0.494328209623	0.354605635336245	0.69047619047619	0.478045941554914
Com_5589_neg	L-Gulonic-��-Lactone	C6 H10 O6	178.04779	1.303	No results	No results	Full match	1317961.07935	557489.806577	198225.166313	758223.068824	244520.898021	794644.751858	130971.97107	380018.057836	118175.954664	598890.488504	724893.944727	165565.000109	268222.39524	1.52068851516848	0.604724674008	0.454962558350387	0.642857142857143	0.365869223569689
Com_559_neg	3-Phosphoglyceric acid	C3 H7 O7 P	185.99293	1.157	Full match	No results	No results	21370696.9104	10851344.7093	14766356.8287	12679447.8384	3878713.56598	17557235.7167	5999892.51546	12426300.0123	5219619.24061	7884427.14605	29965372.5935	6778935.56436	6353844.00883	1.08789068146939	0.121533592226	0.673336958708051	0.595238095238095	0.164795002966242
Com_5627_neg	Pizotifen	C19 H21 N S	295.14503	10.251	No results	Invalid mass	No results	705939.525311	987471.326476	598565.40368	1273200.42681	758590.493662	1027269.21497	786992.63032	1270083.55407	627641.967416	1104886.96088	359183.178105	604666.893467	499965.054765	1.1779364166186	0.236261666584	0.323685740504909	0.666666666666667	0.290642495976186
Com_5670_neg	OxPE (18:1-20:3+1O )	C43 H78 N O9 P	783.5388	16.996	No results	Full match	No results	263410.517465	347004.858195	280347.185424	219304.445758	606955.664689	1384352.43305	1086551.52696	3345609.74271	527789.097185	292297.580727	247733.268064	208968.519777	259953.367888	0.7352300100327	-0.443732440282	0.886088770878141	0.619047619047619	0.419123710784597
Com_5681_neg	Indole-3-acetic acid	C10 H9 N O2	175.06221	8.683	Invalid mass	No results	No results	2062461.78903	1690841.0591	1132968.84303	1042318.98445	659025.107966	1249859.52223	534629.876123	2157961.88146	1106219.27277	1327128.88562	1169583.76926	869313.718187	1904721.81645	0.840790809966881	-0.250181194483	0.364551572003668	0.642857142857143	0.258636427001378
Com_56_neg	PG (18:1/18:1)	C42 H79 O10 P	774.54385	15.875	No results	Full match	No results	77523728.3386	348851303.78	52306988.374	246930811.283	149633077.24	92903945.3322	465225681.438	1425570722.65	61250835.0095	80065758.3405	97181310.947	45390567.849	48890678.3361	0.698727608694639	-0.517197948549	0.556155333906757	0.69047619047619	0.598227386009645
Com_5700_neg	Pro-Leu	C11 H20 N2 O3	228.14666	6.795	No results	No results	Full match	2689634.53361	1016397.56058	1757981.09137	704583.156782	864727.153694	1398500.91351	1151201.06605	1253266.22517	320154.416413	769411.688928	447075.58746	471561.508907	358155.602355	2.26930186687478	1.18224853183	0.0106311384777667	0.880952380952381	0.942906775925179
Com_571_neg	PG (18:1/20:3)	C44 H79 O10 P	798.54395	15.747	No results	Full match	No results	14109456.9132	41687383.2789	10374013.408	36804620.9193	61214633.4367	62599645.3289	35366124.5614	43379846.9062	58966143.0796	74095518.2938	59237456.3376	22728169.1854	76743396.7928	0.67046004001505	-0.576776746039	0.149189674228065	0.738095238095238	0.54634285300835
Com_583_neg	Docosatrienoic acid	C22 H38 O2	334.28673	14.643	Full match	No results	No results	31268596.3412	59647387.7392	72325548.0637	83431634.3672	46019156.3363	49854403.8304	71990198.5089	43388398.6278	21289970.9928	43565633.0331	55235563.755	62117859.1413	47492102.8667	1.30110212026784	0.379734200043	0.206527641493192	0.738095238095238	0.292489111840655
Com_5913_neg	PG (17:1/22:6)	C45 H75 O10 P	806.5091	15.128	No results	Full match	No results	173763.175479	727618.874057	700477.109691	270940.458853	389943.595055	366983.571544	136507.581948	127288.810796	309508.828367	400758.066609	833899.02082	735164.256947	1124495.02972	0.671475919393803	-0.57459243253	0.420878529334844	0.69047619047619	0.522184884638893
Com_596_neg	PS (16:1/18:1)	C40 H74 N O10 P	759.50884	15.936	No results	Invalid mass	No results	769148.087134	952402.155904	431211.284955	578145.031035	830437.928654	487932.285989	907727.881883	3828903.6254	605952.50042	1022443.69505	1047195.45487	551746.518226	1773542.00871	0.481196508123372	-1.05530192147	0.139483382781262	0.785714285714286	0.581156505286462
Com_6045_neg	FAHFA (22:0/22:3)	C44 H80 O4	672.60802	15.365	No results	Full match	No results	105082.622664	94361.9881145	111060.132346	181217.306374	342844.135938	278711.157281	1067522.71214	76845.4781186	255067.761633	71032.9670434	76436.4180099	232948.061908	72729.7472965	2.38103604372383	1.25158946005	0.138407261646039	0.80952380952381	0.770435108399927
Com_6084_neg	PS (16:0/18:1)	C40 H76 N O10 P	761.52045	0.733	No results	Full match	No results	56182.6665979	67665.1572555	30303.5414609	22331.7209868	17207.3355228	23857.4442731	162965.227146	88782.7054488	398937.70875	843646.92485	1080168.5648	1294385.62106	244609.971749	0.0825595442533497	-3.59842118298	0.000941871737063506	0.976190476190476	2.67212684786622
Com_608_neg	Lysope 18:1	C23 H46 N O7 P	479.3003	14.167	No results	No results	Full match	5539433.87412	54650782.9739	92266056.593	53971019.4007	62906163.0499	72818619.803	11396617.4968	91366348.367	83028066.0562	100331936.94	5667154.28736	8153189.55957	81147332.4506	0.819709582377457	-0.286815231836	0.948985613796403	0.642857142857143	0.0590758331045228
Com_6113_neg	PE (18:2e/20:3)	C43 H78 N O7 P	751.55031	13.793	No results	Full match	No results	717550.200492	349595.894071	477741.6277	130628.695219	203599.879861	654428.409452	327352.937466	224671.04291	305318.830306	167348.223033	550851.596549	561397.03223	996678.1502	0.87382983781811	-0.194575725959	0.783901531819963	0.523809523809524	0.259353522602633
Com_6207_neg	D-Myo-inositol 4,5-bisphosohate	C6 H14 O12 P2	339.99734	1.102	No results	No results	Full match	1426147.57409	1546720.18323	781392.516997	829777.805951	406061.697449	512088.632846	511770.963533	2870901.54901	700829.566104	1296724.90095	486134.01282	971980.171199	912123.971963	0.712120473408081	-0.48980676425	0.382107866572731	0.619047619047619	0.314520869803982
Com_6234_neg	PC (16:0e/17:1)	C41 H82 N O7 P	791.60289	14.783	No results	Invalid mass	No results	86894.4838622	84200.1921009	80208.1647258	108205.32982	175442.799554	767915.033042	237351.643914	118511.570915	175653.905709	189986.146007	987511.259599	541070.277224	93218.9837712	0.62688345451469	-0.673730842007	0.375366242719632	0.714285714285714	0.51012087442558
Com_6264_neg	lipoamide	C8 H15 N O S2	205.05904	6.962	No results	No results	Full match	475129.199247	696072.419351	292556.214894	600849.097615	400752.286513	618069.850264	153031.335962	2761822.75129	317340.95958	548916.131772	295852.504548	607744.163292	177464.251487	0.589090251874817	-0.763439415063	0.695443416133923	0.5	0.253542284364699
Com_6296_neg	5,6-dimethyl-3-[5-(trifluoromethyl)pyridin-2-yl]-1,2,4-triazine	C11 H9 F3 N4	254.08202	6.599	Invalid mass	No results	No results	726795.511498	1484802.85964	465737.657614	620211.918909	663865.709261	961700.977278	812077.998739	1330076.64173	514178.007133	1273070.13949	288765.030651	613262.425154	605540.301828	1.06291753825255	0.0880296761082	0.635768094575005	0.642857142857143	0.199925619744633
Com_6360_neg	PC (18:0/22:6)	C48 H84 N O8 P	893.61252	16.756	No results	Invalid mass	No results	93639.5227555	111222.792689	164450.965047	390746.59806	499851.083984	862064.282448	413808.581717	306335.278724	113154.529023	1203115.74257	635539.815773	68801.2095863	132162.986445	0.883868302492291	-0.178096672664	0.86252323735893	0.523809523809524	0.366473932118334
Com_6380_neg	13,14-dihydro-15-keto-PGD2	C20 H32 O5	352.22468	12.076	No results	No results	Full match	733823.605165	608192.614791	536918.904765	458253.351367	309889.272758	743306.674715	414356.185537	2206980.06278	681177.74715	945214.475282	907988.987791	649464.96987	1003634.99471	0.510004848759142	-0.971417131632	0.0182411704057638	0.904761904761905	0.677796848832961
Com_638_neg	PG (16:0/19:1)	C41 H79 O10 P	762.54483	15.991	No results	Full match	No results	6281207.59807	7108770.80847	15767473.8968	22172865.3942	8443952.38229	5328953.54175	49576923.1982	401868.001239	1008454.94013	3820163.85679	20427531.2516	1367162.68896	3208020.99771	3.25130198116685	1.70101755987	0.0304652930238611	0.880952380952381	1.80807056254376
Com_6417_neg	PC (17:0/18:1)	C43 H84 N O8 P	795.6576	15.139	No results	Invalid mass	No results	548439.176378	296923.479091	200608.452459	158390.759175	213702.564595	129801.444997	343223.621163	264848.576273	714163.011438	508330.002276	522978.299624	590367.194517	356274.356805	0.548175513169833	-0.867290210024	0.0182734126017154	0.857142857142857	0.720388904515448
Com_6447_neg	Histidine	C6 H9 N3 O2	155.06963	11.979	No results	No results	Full match	1118674.6971	1621827.26469	713317.955992	887930.942875	779685.905246	1120267.36078	626938.773402	2482714.91271	630230.592341	956151.507053	770677.26873	818185.597623	1007555.56048	0.883263755670149	-0.179083782521	0.808810758099202	0.5	0.0667647331963146
Com_644_neg	LPS 18:0	C24 H48 N O9 P	525.30585	14.347	No results	Full match	No results	65848632.6	49702675.8797	84715774.5981	48238728.8641	56059623.9406	65899617.9161	92148472.7753	84853086.9892	77954110.911	96892734.5564	80354783.3314	21034908.2689	74518742.7131	0.910280679089551	-0.135616635406	0.932654145923158	0.666666666666667	0.0985871401145082
Com_6544_neg	5-Methoxyindole-3-Carbaldehyde	C10 H9 N O2	175.06333	8.636	No results	No results	Full match	82911.3046708	99953.6289808	75155.3338139	61671.3222999	48150.7867342	65874.2610317	38135.9605603	116934.416486	37146.8569447	59699.1111426	44557.3207063	58335.9051834	77340.1156759	1.02647460544544	0.0376979362131	0.800103061259919	0.595238095238095	0.0802320148056377
Com_6558_neg	Retinoic acid	C20 H28 O2	300.20838	12.711	No results	Full match	Full match	855257.457478	887949.437545	328472.911113	576079.241749	454606.552199	580487.265411	304243.943769	1534153.2671	613962.187549	993058.992779	809564.002416	592726.106153	993056.444817	0.617266971496226	-0.69603349668	0.039794485644288	0.857142857142857	0.551329341601502
Com_655_neg	��-D-Glucose-1,6-bisphosphate	C6 H14 O12 P2	339.99549	1.092	Full match	Full match	Full match	86495935.2846	162994230.546	98513694.9787	113568950.888	50858354.8127	82843051.3228	22737394.0931	149732687.108	34621988.0719	84965419.8114	50638903.5738	38395510.8333	61588029.7589	1.26142076450894	0.33504958702	0.516090667519527	0.666666666666667	0.241045041995476
Com_656_neg	Lysope 16:0	C21 H44 N O7 P	453.28535	14.386	No results	No results	Full match	111310428.239	129512334.06	1268547.91647	1381004.80747	793548.206605	1463346.72125	1343711.48446	165370710.589	2553889.25378	1593808.45768	1705366.06471	1845283.15524	163789320.811	0.62868197267546	-0.669597700157	0.63830233325695	0.80952380952381	0.863196353306335
Com_6570_neg	LPI 18:3	C27 H47 O12 P	594.28056	13.585	No results	Full match	No results	92889.6317646	129668.631144	91155.6418337	72779.7226309	62913.4897563	86084.3963578	67186.8199605	1046425.25075	649073.592239	683273.160015	490875.400886	593923.737511	659720.216998	0.125283756050196	-2.996728724	1.63374015343541e-08	1	2.26906811036936
Com_65_neg	Pentadecanoic acid	C15 H30 O2	242.22391	13.912	Full match	No results	No results	109006215.974	152677459.56	890288867.575	219136992.214	241525966.256	136539074.385	150611378.38	163862013.192	170930866.116	170070329.795	157845318.62	1146607124.68	208281420.301	0.807092745571794	-0.309193627223	0.743321478371953	0.642857142857143	0.234435386714934
Com_660_neg	Nonanoic acid	C9 H18 O2	158.13057	11.571	Full match	No results	No results	86941.0251174	130807.751721	75184.9104723	67829.5660752	49360.4962209	78735.1813187	43441.4288532	137806.791625	40295.8674309	74790.2449443	44664.66863	57588.1854061	73451.2567437	1.06453716546086	0.0902263184986	0.694274962638553	0.619047619047619	0.100647376507527
Com_6749_neg	PE (20:4/22:6)	C47 H74 N O8 P	811.51674	16.82	No results	Full match	No results	104756.727719	135891.427865	79418.9848577	90416.6609502	56598.8760912	76717.3375826	180250.966393	94436.0801479	56329.8436215	104341.683938	42740.8010567	54043.7777561	83253.9597209	1.42622227572421	0.512198842297	0.126305791646578	0.738095238095238	0.383186985191093
Com_686_neg	Decanoic acid	C10 H20 O2	172.1463	12.22	Full match	No results	No results	230378.298246	183478.546595	103660.66146	124249.866621	61644.5719337	83083.9792249	57902.8334291	163660.949641	58142.6406419	117243.126764	58426.4004878	76239.2236839	113307.012055	1.23295826541924	0.302123966576	0.544007279463074	0.595238095238095	0.188320589348276
Com_6878_neg	Phenylacetylglutamine	C13 H16 N2 O4	264.11069	6.819	No results	No results	Full match	162919.011303	447801.416415	82975.9813847	915143.815869	112396.731525	138728.751088	48303.5083966	478668.664361	36746.2134138	72598.6842502	65348.1395153	78545.4169751	69046.080335	2.04214095197025	1.03008244687	0.228839335219398	0.761904761904762	0.725892872810754
Com_6891_neg	3-[(Z)-(5-nitro-1H-indol-3-yl)methylidene]-1H-indol-2-one	C17 H11 N3 O3	305.08311	10.568	Invalid mass	No results	No results	786334.456094	505452.659606	341600.882693	366359.655935	257207.089507	353272.422695	257020.617244	1390833.48385	540276.980354	592885.417094	600438.696217	409870.520327	706327.133189	0.579545884582182	-0.787005206152	0.0361720336418566	0.857142857142857	0.590037268370462
Com_6964_neg	Glycyrrhizic acid	C42 H62 O16	822.402	10.333	No results	No results	Full match	154177.072605	149501.656747	108330.152495	164804.252715	188740.113203	96592.8513609	619622.772591	154740.01831	118634.883523	136016.615906	71690.0445639	170199.400175	576297.302126	1.0346286187615	0.0491130034533	0.849970422360421	0.547619047619048	0.124150555644751
Com_701_neg	6-Phosphogluconic acid	C6 H13 O10 P	276.02434	1.152	No results	Full match	Full match	32496295.5698	81860532.4918	36892887.7069	53225853.3945	36720556.9255	56315266.2157	14989739.9641	29601024.2104	4778702.83488	9080813.39707	15608014.9323	9866624.25995	9646867.195	3.40864261214347	1.76919734435	0.00256832180696766	0.952380952380952	1.39502752180014
Com_702_neg	PE (18:2e/22:5)	C45 H78 N O7 P	775.54048	16.303	No results	Invalid mass	No results	447394.70289	418862.306973	2213709.66709	2277263.82606	256385.100135	5197200.50916	2520396.37925	37542729.9686	4597603.70894	540902.630028	5146203.20656	304660.912559	465114.650558	0.23513185984073	-2.0884580607	0.55749968008563	0.619047619047619	0.776934825860891
Com_7200_neg	Vanillic acid	C8 H8 O4	168.04446	8.024	Invalid mass	No results	No results	315000.367378	185329.331744	155200.24419	789827.852513	214297.204088	196960.683456	169763.483463	409410.789469	217629.780931	190809.481206	118297.396131	142676.975997	172234.087416	1.38834148301869	0.47336246364	0.401734097773037	0.619047619047619	0.267755463614642
Com_7209_neg	2'-Deoxyuridine-5-monophosphate	C9 H13 N2 O8 P	308.04167	10.352	Full match	No results	Full match	545864.927875	559983.505654	331017.840766	363085.078322	242131.602771	214056.512129	419439.976239	561155.791091	305766.7259	359234.558866	492307.86202	355791.852727	939850.015582	0.760873438269325	-0.394271595385	0.272594602996673	0.642857142857143	0.316935081978873
Com_721_neg	PA (16:0/16:0)	C35 H69 O8 P	648.47403	16.187	No results	Full match	No results	404256.414791	508357.462322	261658.836313	358453.914464	389980.750835	220639.8376	389116.854187	92394201.2236	772212.33651	493053.911476	424007.228535	352108.647205	829569.470369	0.0227857031118633	-5.45572730044	0.196746691983297	0.833333333333333	1.42459988971565
Com_7356_neg	2-deoxyglucose-6-phosphate	C6 H13 O8 P	244.0344	1.428	No results	No results	Full match	850155.113353	647828.139797	394712.792621	476434.934602	236043.614173	531348.253917	237990.725256	226232.409242	75722.9021366	101529.19476	106865.056055	92469.534045	288945.557067	3.24350174154485	1.69755221345	0.00166000536200587	0.952380952380952	1.31740168758645
Com_7394_neg	OxPS (18:1-18:0+1O)	C42 H80 N O11 P	805.54622	14.905	No results	Full match	No results	150777.499226	181867.435986	129686.619291	149033.077728	178677.333171	191798.481891	122524.230957	355030.270798	80356.8088471	145786.047248	112709.155955	220588.041764	176751.987474	0.867466038000301	-0.205120818773	0.859552595365394	0.476190476190476	0.0447889185587034
Com_740_neg	LPG 18:0	C24 H49 O9 P	512.31074	14.36	No results	Full match	No results	22075604.7736	12765163.7038	16586968.6258	18775192.463	19689985.7498	8905408.78045	46669424.9644	22964694.2414	63156566.4083	32674311.6406	50698654.7016	38051468.6959	40897227.8101	0.501872382987037	-0.994607535169	0.00956288542815891	0.904761904761905	0.830870866995814
Com_7464_neg	Asp-glu	C9 H14 N2 O7	262.07993	1.156	No results	No results	Full match	530690.184423	331088.496472	198979.594977	639498.242489	163949.704462	311820.087852	130692.762476	874190.581407	223705.054546	301121.983648	296150.600464	304763.7951	555621.810231	0.773682697401293	-0.370186085033	0.366141839515405	0.404761904761905	0.340283412615354
Com_7496_neg	Glycoursodeoxycholic acid	C26 H43 N O5	449.3137	12.74	Full match	No results	Full match	165638.458337	297538.076154	139360.906194	74367.193281	151798.70449	144345.224756	49385.160259	351165.376809	85607.9692203	91057.0265481	69530.9701134	84226.8499212	112236.081775	1.10398710552394	0.142723321658	0.662015332295366	0.619047619047619	0.159779686337577
Com_74_neg	cis-5,8,11,14,17-Eicosapentaenoic acid	C20 H30 O2	302.224	13.769	Full match	No results	Full match	498179712.186	632384205.551	373342808.373	626489346.373	624233031.784	604761229.819	761446221.128	498135956.338	238927615.988	513978789.1	533198187.092	512364770.829	609307876.401	1.21550279751067	0.28155321377	0.219294509573878	0.761904761904762	0.23295256459047
Com_7514_neg	Cer-EODS (d22:0/12:0-O-18:1)	C52 H101 N O5	819.76881	14.593	No results	Full match	No results	321202.483769	432033.020394	211522.008009	276275.318475	272136.286924	293597.384878	401316.999844	350154.189634	261028.383818	165762.217759	178616.227887	459264.489753	302336.226545	1.10219262574527	0.140376379918	0.485624077995935	0.595238095238095	0.147154731051802
Com_7516_neg	Lysopa 16:0	C19 H39 O7 P	410.24519	12.853	No results	No results	Full match	41597.2080166	48949.0732326	74187.7998879	57286.7852714	18096.8950397	30881.7663668	11914.7000178	180892.017319	332537.725031	84228.4073785	124942.537064	56116.6655976	171390.081473	0.255232093685431	-1.97011834537	0.00278227329860728	0.952380952380952	1.50948230441726
Com_760_neg	PG (16:1/17:1)	C39 H73 O10 P	732.49442	15.538	No results	Full match	No results	2378960.91478	8228085.35504	11580590.5421	25167476.7947	18541800.6767	27558462.8527	6735060.87223	122467.521764	28355627.5982	38726253.4524	5919479.79419	14074820.3548	22902903.8416	0.77998462595414	-0.358482407167	0.740991051426117	0.571428571428571	0.453882144974845
Com_761_neg	PE (14:0/16:1)	C35 H68 N O8 P	661.46807	16.741	No results	Full match	No results	11383579.2375	7269265.54911	4119625.44688	14562418.9614	18797697.6517	16635387.9541	28051999.9981	4187253.22094	4929084.50486	15086446.0398	8506874.12114	808682.99471	3235552.37272	2.3512372052259	1.23342009303	0.0577274031639766	0.80952380952381	1.19851028470045
Com_777_neg	Inosine	C10 H12 N4 O5	268.08041	2.597	No results	Full match	Full match	77273628.9615	16250881.2068	57406350.3716	13493090.6159	35660728.1539	56740788.0431	24854078.778	22187494.0653	11787080.7918	4476698.92332	11601527.7079	5950595.92597	15232319.3986	3.3893055586628	1.76098970708	0.00644058518323667	0.928571428571429	1.28659450594892
Com_784_neg	PE (16:0e/18:1)	C39 H78 N O7 P	703.54289	16.774	No results	Invalid mass	No results	305955.393356	242630.617219	130594.349493	979012.846757	9784921.32064	1064204.50746	11572610.6241	4128668.83504	2100975.41089	17846603.7665	4338036.53414	629670.470316	813357.15286	0.691285926556037	-0.53264553984	0.278961624768834	0.666666666666667	1.18426072836768
Com_7945_neg	Orotic Acid	C5 H4 N2 O4	156.01723	0.532	No results	No results	Full match	406614.139122	443905.72447	54945.0979224	391.345398865	995.929982901	225457.492695	261.310275192	456995.72216	952.716320746	2103.70426454	268.358539045	1218.40792921	204279.822711	1.45801722072657	0.544007759521	0.62162894021123	0.523809523809524	1.08890854169137
Com_797_neg	LPG 20:1	C26 H51 O9 P	538.32656	14.403	No results	Full match	No results	12825090.5589	9161861.06824	12179597.0634	10072095.4386	7520230.11102	19194450.1705	30673491.0493	10106872.0686	28829777.8814	22649251.8117	41058660.5944	27861913.9013	24317104.0072	0.562631989370144	-0.829736513096	0.0430071109089318	0.80952380952381	0.658351322754501
Com_79_neg	all-cis-4,7,10,13,16-Docosapentaenoic acid	C22 H34 O2	330.25522	14.117	Full match	No results	Full match	533771933.916	742407006.331	629850444.781	1165241423.81	694402020.823	569733029.559	1045749758.41	520930389.615	679542143.088	670914158.051	578955300.494	734929226.598	364871714.221	1.29922067620535	0.37764649732	0.135333351946181	0.714285714285714	0.289738359710964
Com_834_neg	Ribose	C5 H10 O5	150.0527	1.297	No results	Full match	Full match	53853851.2499	6715470.21363	6500482.57189	31520159.9915	34102305.7114	45524423.0398	3360687.33827	4122180.23892	1636743.35323	4185563.33912	1712034.10104	2130051.00557	2764930.66948	9.40324012491442	3.23315795963	0.00352239916733004	0.952380952380952	2.0546003338373
Com_83_neg	PG (16:0/18:1)	C40 H77 O10 P	748.52554	15.763	No results	Full match	No results	83756769.0177	90135342.3146	111989918.155	197867507.614	102130135.585	86132291.4508	460287171.036	73586150.8837	146878237.839	169079549.585	354347430.887	47640886.8342	140591454.047	1.0412159945847	0.0582693789088	0.939546510659008	0.5	0.102666951321871
Com_847_neg	Uridine	C9 H12 N2 O6	244.06896	2.004	Full match	Full match	Full match	42035398.7396	65778842.2837	5622730.92464	17996299.5522	3912724.81901	22287542.6746	5409045.67805	15467208.3223	7499815.9965	7219319.5263	7195518.04307	6278893.90558	12377089.1484	2.49386440548906	1.31838302618	0.29597813959431	0.571428571428571	0.540831900943415
Com_852_neg	PE (16:1e/22:2)	C43 H82 N O7 P	755.58233	16.775	No results	Full match	No results	9815755.01049	2580588.29552	677655.612726	3364131.57185	10043559.5239	39199292.8772	21175177.6731	2509896.10256	5689188.32695	10609605.3853	63666037.5125	4467247.2701	7210193.24249	0.790721438868555	-0.338758553847	0.736400475961464	0.476190476190476	0.324167158682704
Com_859_neg	FAHFA (18:1/22:3)	C40 H70 O4	614.53047	14.347	No results	Full match	No results	42173480.3155	79732744.9367	84690844.6147	61147358.1957	18005690.5353	41335425.7792	34247734.4212	180801519.821	37028369.094	51601887.6768	35484630.4279	36038256.8192	45992372.0521	0.800404733058132	-0.321198396485	0.711268820360795	0.5	0.139679850853732
Com_85_neg	Erucic acid	C22 H42 O2	338.31811	15.107	Full match	No results	No results	370676521.89	437297618.279	286064912.444	501192373.5	545061599.902	386785842.865	701072544.059	283688728.356	515460364.273	405377797.884	475093205.419	607805036.8	279599537.972	1.07789650678248	0.108218665735	0.65020070370888	0.428571428571429	0.115584047075349
Com_860_neg	PA (16:0/18:1)	C37 H71 O8 P	674.48709	15.898	No results	Full match	No results	1114397.8333	480123.051803	4776342.15938	37277147.8491	2483140.12544	2537202.32298	61322334.9775	1270412.32737	10866226.0283	371276.708531	12086679.11	2941758.4435	12015317.3954	2.38365997729198	1.2531784539	0.810055388011087	0.5	0.262250162365471
Com_862_neg	2-Methylsuccinic Acid	C5 H8 O4	132.04223	1.304	No results	No results	Full match	1360129.24028	2014398.60143	1444438.09516	984927.800752	563430.699781	1439009.7275	665159.009031	1559577.20307	488412.8544	786364.541311	1109165.92129	679471.394771	1100772.77735	1.26861956314825	0.343259494989	0.378115199526826	0.619047619047619	0.244691945433801
Com_889_neg	Phosphatidylinositol-1,2-dipalmitoyl	C41 H79 O13 P	810.52739	16.034	Full match	No results	No results	41722394.1882	35233615.3003	10182193.5805	16591019.4882	29574744.5987	23523828.4545	37217539.1016	22924436.1298	48311270.9733	61964846.2004	57340912.3462	31272125.3391	33735326.0597	0.650852191162756	-0.619598151018	0.0890478775172917	0.738095238095238	0.506585036494622
Com_903_neg	PG (18:1/20:4)	C44 H77 O10 P	796.5249	15.446	No results	Full match	No results	51867662.1486	29913819.8061	30118682.7569	26505952.6308	25791313.0362	30978126.7928	30821241.5934	10711084.6398	18125432.6373	24722355.1665	17058442.5428	28043040.0852	15347420.1612	1.69910816523564	0.76477769742	0.00944380423043262	0.952380952380952	0.602189091390102
Com_911_neg	LPG 16:1	C22 H43 O9 P	482.26395	13.655	No results	Full match	No results	1477316.13812	841662.275326	1110688.1981	514831.272306	2713016.01027	2036472.75413	3147817.73568	43828998.9837	46387952.5212	46605917.8434	47112127.5241	42585984.0989	42228866.0263	0.0377679025933024	-4.72669552255	7.68026956584725e-06	1	3.75324646917464
Com_913_neg	LPA 16:0	C19 H39 O7 P	410.24282	13.992	No results	Full match	Full match	8757370.83409	12197121.9283	28021315.9506	24077693.4379	20230854.9577	23486239.7515	35331057.1206	34801791.9546	21857091.0013	23913787.7005	14270550.5274	22530953.4882	19179373.9823	0.954737885276169	-0.0668233863636	0.65297767580286	0.523809523809524	0.156779643916014
Com_932_neg	LPE 16:1	C21 H42 N O7 P	451.26936	14.222	No results	Full match	No results	13684853.7129	11576602.6966	20857192.4375	11003163.0324	18481360.6587	17678891.3463	43967922.0174	55701952.1375	45207549.3882	35741728.819	36857165.0539	27101024.2313	17308602.3065	0.539849086428566	-0.889371933334	0.0206264415873667	0.833333333333333	0.739247060655146
Com_933_neg	Acrylic acid	C3 H4 O2	72.02119	1.307	Full match	No results	No results	722169.205019	880789.325251	691205.886384	500109.031506	371577.881066	580512.065053	357333.980922	1081108.33725	336197.207515	545112.6498	429294.661412	471013.674967	763062.338096	0.970121267419728	-0.0437629960722	0.99556648583645	0.523809523809524	0.0603028915825131
Com_935_neg	PS (18:1/18:2)	C42 H76 N O10 P	785.52028	15.788	No results	Full match	No results	13647107.5013	36311565.8068	8078470.63615	32658092.1883	17839348.014	20696897.3795	27377900.6464	5097173.23785	25886002.9835	74716484.1756	42237432.1725	22164039.9381	48863805.173	0.613050722698401	-0.705921650077	0.480050657436473	0.69047619047619	0.372601154540492
Com_964_neg	LPS 22:5	C28 H46 N O9 P	571.28981	13.887	No results	Full match	Full match	18292260.0316	5966481.3254	23018654.7825	6309780.08469	11878610.0885	13691852.1679	36225431.9082	14768960.023	43151932.1069	28114250.9703	15336785.156	31594254.6435	20893551.629	0.642791792939918	-0.63757658585	0.100506045946261	0.761904761904762	0.596631810938664
Com_974_neg	D-Methionine	C5 H11 N O2 S	149.05104	1.686	No results	No results	Full match	5384042.67135	4752221.44971	3598792.10163	2734678.79016	2437842.02574	3305281.43808	1734224.45144	5780895.93502	2744220.42006	4129934.18798	3589471.44752	2634686.10508	5851346.0839	0.829988318587786	-0.268837063047	0.351706164502742	0.666666666666667	0.243927375759106
Com_984_neg	PS (18:0/20:4)	C44 H78 N O10 P	811.53921	16.291	No results	Full match	No results	3177111.30722	2620311.53096	2757893.56942	3447809.67177	2867175.42059	3121573.25302	3127531.13538	55677000.1025	3550597.89227	4743527.87684	5286135.81668	2161521.57624	2693728.88787	0.244254949381342	-2.03354029881	0.260720450006523	0.69047619047619	0.701110943175955
Com_995_neg	Mestranol	C21 H26 O2	310.18102	13.396	No results	Invalid mass	No results	29701913.2866	34178602.3961	30472280.1601	21005188.4277	25142031.1182	38022901.1083	49117780.0641	37346554.2161	29609184.1518	40810542.2975	29048904.3296	41619031.9787	26973708.9223	0.949917566234337	-0.0741257729648	0.604247761739393	0.547619047619048	0.113352184334013
