# Supplementary material for: The DNA adenine methylase of Salmonella Enteritidis promotes their intracellular replication by inhibiting arachidonic acid metabolism pathway in macrophages
Source: Front Microbiol. 2023 Mar 2;14:1080851. doi: 10.3389/fmicb.2023.1080851 (PMC10018194; doi:10.3389/fmicb.2023.1080851)
Supplement: Supplementary file 2 [file Data_Sheet_2.zip › S1 Appendix. Non-targeted metabolomics raw data/3.MetExprQuantity/C50336_WT.vs.control/C50336_WT.vs.control_neg_Diff.xls]

ID	Name_des	Formula	Molecular Weight	RT [min]	mzCloud_Results	mzVault_Results	MassList_Results	neg_C50336_WT1	neg_C50336_WT2	neg_C50336_WT3	neg_C50336_WT4	neg_C50336_WT5	neg_C50336_WT6	neg_C50336_WT7	neg_control1	neg_control2	neg_control3	neg_control4	neg_control5	neg_control6	FC	log2FC	Pvalue	ROC	VIP	Up.Down
Com_1862_neg	PG (14:0/16:1)	C36 H69 O10 P	692.46543	15.557	No results	Full match	No results	9585121.51988	5391522.03632	4941717.40471	5167815.1601	7498534.72349	5854501.69408	8545794.24377	133030.519462	95845.8809182	232112.132029	126064.008186	124688.705621	98274.6575577	49.7186077071659	5.6357139914	5.28733535240547e-10	1	4.29801519739487	up
Com_6570_neg	LPI 18:3	C27 H47 O12 P	594.28056	13.585	No results	Full match	No results	92889.6317646	129668.631144	91155.6418337	72779.7226309	62913.4897563	86084.3963578	67186.8199605	1046425.25075	649073.592239	683273.160015	490875.400886	593923.737511	659720.216998	0.125283756050196	-2.996728724	1.63374015343541e-08	1	2.26906811036936	down
Com_2802_neg	LPG 14:0	C20 H41 O9 P	456.24845	13.518	No results	Full match	No results	149068.187535	189358.790234	136738.973459	108705.940615	177745.806732	185200.263452	430508.482689	4128044.7241	6355357.02693	6182348.31322	5546561.64553	5616344.54218	4115858.84063	0.0369567520627707	-4.75801821843	3.27695669298564e-08	1	3.68171419057978	down
Com_1678_neg	LPG 18:2	C24 H45 O9 P	508.27921	13.849	No results	Full match	No results	1671635.94567	1445960.44988	1530263.71091	1625189.26121	1739839.72956	1395302.70992	1459236.36916	12627311.0676	16983260.7045	15496839.8759	15242988.2781	18671002.6717	11213297.8808	0.103230114218047	-3.27606420072	4.77869586042804e-08	1	2.46896794519862	down
Com_255_neg	PG (16:0/16:1)	C38 H73 O10 P	720.49436	15.559	No results	Full match	No results	118903482.416	139988829.158	62949362.4145	102377401.04	94432402.5999	118264880.343	129754784.866	16125782.3573	12563249.3697	18369333.5509	21119965.6599	14012448.9712	8016976.82223	7.28481360886257	2.86489205959	6.35021899466354e-07	1	2.20607137440838	up
Com_911_neg	LPG 16:1	C22 H43 O9 P	482.26395	13.655	No results	Full match	No results	1477316.13812	841662.275326	1110688.1981	514831.272306	2713016.01027	2036472.75413	3147817.73568	43828998.9837	46387952.5212	46605917.8434	47112127.5241	42585984.0989	42228866.0263	0.0377679025933024	-4.72669552255	7.68026956584725e-06	1	3.75324646917464	down
Com_5245_neg	LPS 20:5	C26 H42 N O9 P	543.2594	13.508	No results	Full match	No results	107609.303501	122777.806911	165162.556082	63549.1724042	294184.228994	145553.166672	267676.479699	934297.033848	1419890.29412	1637424.51912	1127043.17135	1009314.88441	465951.739803	0.151634807779585	-2.72132713263	1.80139851010866e-05	1	2.10203323627383	down
Com_371_neg	LPI 16:0	C25 H49 O12 P	572.29564	13.925	No results	Full match	No results	19536756.9159	12124056.6302	31862042.5176	25565680.5714	15391286.4944	22919177.9754	60542081.3556	84804057.942	168608321.149	125363329.88	128339535.582	144479183.07	99395399.5839	0.214506709090658	-2.22090532352	4.62185647049778e-05	1	1.7891509560535	down
Com_3676_neg	LPI 17:1	C26 H49 O12 P	584.29539	13.838	No results	Full match	No results	767125.971341	1308366.28488	1272938.33516	1088850.18553	1078491.05338	950028.571912	1144165.79726	1996502.32948	3510397.23629	3824025.33371	2635697.91628	2990168.23331	2101327.9236	0.382388479141162	-1.38688903741	5.11239528475135e-05	1	1.03152165129413	down
Com_3801_neg	3-Phenoxybenzoic acid	C13 H10 O3	214.06232	11.729	Full match	No results	No results	2196751.00484	2130958.15981	954716.122973	1608673.43128	1127534.75798	1545883.79633	1216759.98744	4748845.12884	3253205.56903	3396832.40242	3936054.41994	2650194.27787	4973505.02443	0.402510604888216	-1.31290130068	9.30918063210952e-05	1	1.02006749508157	down
Com_1864_neg	LPI 18:2	C27 H49 O12 P	596.29584	13.797	No results	Full match	No results	1050927.78278	880427.2158	3178724.16288	486139.517416	2490694.16473	2324173.42354	2617682.46618	15647012.3978	13975861.9666	17312090.4742	9462386.60551	14105235.45	10442331.517	0.137964387096149	-2.85763218434	9.32486195761973e-05	1	2.33125832984238	down
Com_1141_neg	LPE 20:4	C25 H44 N O7 P	501.2852	14.334	No results	Full match	No results	5840984.03314	4713931.20928	5370974.34879	4516176.2547	3324939.57289	3760442.87529	16562872.4504	73909076.2529	26948720.9277	19912251.1721	41175040.5469	17759440.8364	40254063.3938	0.171812807845047	-2.5410905082	9.33549775752089e-05	1	1.94909285004263	down
Com_532_neg	LPG 16:0	C22 H45 O9 P	484.27957	13.961	No results	Full match	No results	19215290.0146	6724355.57134	20224409.1422	12366826.7299	18755084.3736	13168392.3947	42466543.7278	71574574.733	100310817.926	99779298.7801	101003579.743	89489118.2595	87784994.8237	0.207171159988306	-2.27110491347	0.000134077727250008	1	1.85924121047047	down
Com_5248_neg	Pseudouridine	C9 H12 N2 O6	244.06892	1.428	Full match	Full match	Full match	1708597.07427	1189086.35088	2372371.34085	308627.108134	1389569.89523	2793759.28399	901857.659288	352546.021594	116865.935714	165228.872787	150770.723784	142711.627741	223963.742603	7.93382747809144	2.98801702627	0.000146992730982298	0.976190476190476	2.14156575462269	up
Com_1211_neg	8,15-Dihete	C20 H32 O4	336.22952	12.845	No results	No results	Full match	14367658.4007	23362822.0661	10392230.2792	14905642.2727	6184821.10263	6804735.70771	9825510.62534	58234111.8445	28513073.129	32271849.787	28833141.4285	37254472.3622	64462591.7977	0.294828299241995	-1.762053086	0.000191810884180022	1	1.39365726173318	down
Com_182_neg	LPG 18:1	C24 H47 O9 P	510.29498	14.029	No results	Full match	Full match	40481509.8719	18187870.9818	72396861.3913	36369376.2273	43205990.5136	63066380.3592	169896283.666	237191801.852	417367989.125	353749778.909	373657520.229	243669630.928	317908851.961	0.195638445164842	-2.35373819086	0.000230622500037711	1	1.98978870986553	down
Com_3628_neg	S-Sulfo-L-Cysteine	C3 H7 N O5 S2	200.97579	1.216	No results	No results	Full match	844456.212189	1160520.06186	411297.679317	779666.781026	814767.427936	652227.962305	526302.010384	12797154.0951	2277277.00701	3256834.17484	2794034.64285	5103931.5179	5939954.73731	0.138266426052718	-2.85447721206	0.000279453701633532	1	2.02151248783816	down
Com_233_neg	LPI 18:1	C27 H51 O12 P	598.31147	14.024	No results	Full match	No results	33393779.9871	23937709.9736	51063874.8374	48967487.2629	63730811.0541	56966212.0881	161493135.524	213028653.057	304039152.056	297881372.13	227677229.621	135824174.286	236593684.476	0.26625295945338	-1.90913053362	0.00028606844848679	0.976190476190476	1.58952141898799	down
Com_3964_neg	N1-(4-cyclohexylphenyl)-2-[(4-methylphenyl)thio]acetamide	C21 H25 N O S	375.14998	3.636	Invalid mass	No results	No results	1830786.54198	756311.545848	296201.354049	404623.718359	345853.237252	565200.903961	282769.766541	3273241.30822	2953203.82106	1930744.88451	3559127.23188	1253306.41384	5122130.19511	0.212334167141434	-2.23559155784	0.000305762791935203	0.976190476190476	1.8522171722165	down
Com_220_neg	16-Hydroxyhexadecanoic acid	C16 H32 O3	272.23464	13.949	Full match	No results	No results	73279322.9113	51526661.7935	45839584.6962	88521083.4995	31595703.1448	83006736.0563	94367622.6446	154799196.671	341314374.029	173922486.438	180291182.434	456152894.707	504963882.97	0.221513906800395	-2.17453081984	0.000322516920987305	1	1.61055749309353	down
Com_2021_neg	Cannabidiolic acid	C22 H30 O4	358.21334	13.139	Full match	No results	No results	753024.97254	2228930.90871	1219903.27778	1381914.55169	1601140.93563	1989399.55656	977156.007372	751935.859967	214164.364788	336619.774262	477606.75739	472218.177328	467935.588971	3.19842767026568	1.67736285831	0.00035710996293158	1	1.28034347626408	up
Com_397_neg	D-Ribulose 5-phosphate	C5 H11 O8 P	230.01851	1.184	Full match	Full match	Full match	221629982.081	254910392.878	273852670.916	119927108.135	170844820.229	226828916.992	107882792.373	113153030.514	34106535.6427	55135657.6931	58762129.3403	47498421.1744	81769875.5337	3.02060807728199	1.59483900709	0.000447267546526145	0.976190476190476	1.22685226784405	up
Com_2337_neg	LPG 17:1	C23 H45 O9 P	496.27974	13.906	No results	Full match	No results	876413.930921	1005294.30575	1109807.09164	864027.376551	1281044.72653	1267375.30515	1577751.1357	3647077.98693	4798311.81993	5396370.53172	5199725.98124	5932966.56945	19710302.4547	0.153105214086699	-2.7074046794	0.000455179579046735	1	1.89947391454755	down
Com_5107_neg	LPS 17:1	C23 H44 N O9 P	509.27486	13.636	No results	Full match	No results	207201.072878	118994.300255	206947.362388	129643.088757	877470.189385	402298.037258	321814.689696	1190244.95803	1535286.27923	1401804.87222	792446.697128	1907410.59656	978060.152835	0.248664246206928	-2.00772900803	0.000510440629346897	0.976190476190476	1.71913452156369	down
Com_3117_neg	6-phospho-D-glucono-1,5-lactone	C6 H11 O9 P	258.01356	1.143	No results	No results	Full match	9333723.45746	5842792.01221	5275009.2846	4136688.72654	2348910.3683	5378505.34951	1662419.92453	2456070.89979	624044.127116	1049927.95895	727971.271464	808206.814987	1128618.98826	4.28619979954714	2.09969910225	0.000535665404178578	0.952380952380952	1.56536949027928	up
Com_4367_neg	ethyl 2-thioxo-4-(trifluoromethyl)-1,2-dihydropyrimidine-5-carboxylate	C8 H7 F3 N2 O2 S	252.01998	7.602	Invalid mass	No results	No results	1520018.12043	909675.999923	608697.652039	649397.259382	461299.203703	742047.564154	259838.897395	5124287.14844	2343763.23182	2285457.21818	2068798.26543	1464183.29607	2091500.51662	0.287106524437925	-1.80034197902	0.000558383955836751	0.976190476190476	1.41301213721043	down
Com_1350_neg	LPS 16:1	C22 H42 N O9 P	495.25935	13.621	No results	Full match	No results	4633256.5516	2261853.22274	5679598.48655	983528.246408	8537951.26141	6082250.94802	9072498.57992	34540083.3913	24537032.2765	32411010.0618	25505417.0239	28158017.158	14064603.5364	0.200541038888595	-2.31803059366	0.000602939973835441	1	1.93751235344657	down
Com_367_neg	N1-{3-[2-(2-pyridyl)ethyl]phenyl}-4-chlorobenzene-1-sulfonamide	C19 H17 Cl N2 O2 S	372.06628	8.75	Invalid mass	No results	No results	106930298.198	86959241.5284	43070965.7917	53013061.3724	37758350.6874	59831340.5309	25248654.961	331152452.029	171101399.388	145665476.83	146968121.51	106697787.866	152801906.584	0.335587155605333	-1.57524059633	0.000706969374382298	0.976190476190476	1.23356871591077	down
Com_4224_neg	(3��,9��)-3,14-Dihydroxycarda-5,20(22)-dienolide	C23 H32 O4	372.22872	13.141	Full match	No results	No results	381975.14629	281608.192853	272419.411619	352651.606002	563294.139823	306305.53146	249053.475245	179665.060458	67915.4569855	87581.6460708	84014.8336975	85360.8215005	206057.621399	2.90377099952957	1.53792768237	0.000802787342023197	1	1.22335938018558	up
Com_359_neg	D-(-)-Arabinose	C5 H10 O5	150.05157	1.312	Invalid mass	Invalid mass	No results	70504658.7047	92187546.8143	70996480.1847	67794742.7999	82354456.8352	71156893.8692	43392300.0832	44791547.1438	11630175.5508	25839015.2076	18678937.2406	19233159.4224	27637003.5641	2.89012511287002	1.53113194802	0.000828418583621256	0.976190476190476	1.2279533143177	up
Com_6084_neg	PS (16:0/18:1)	C40 H76 N O10 P	761.52045	0.733	No results	Full match	No results	56182.6665979	67665.1572555	30303.5414609	22331.7209868	17207.3355228	23857.4442731	162965.227146	88782.7054488	398937.70875	843646.92485	1080168.5648	1294385.62106	244609.971749	0.0825595442533497	-3.59842118298	0.000941871737063506	0.976190476190476	2.67212684786622	down
Com_2829_neg	13,14-Dihydro-15-keto Prostaglandin J2	C20 H30 O4	316.20356	11.458	Invalid mass	No results	No match	3472237.6983	3368040.89142	2101526.21593	2167094.52389	1315043.47895	2936426.91778	748056.387493	11092884.0316	6231163.11741	5817882.41746	5381592.10947	4952568.97125	7026600.02132	0.340896423307508	-1.55259463212	0.000945950342545953	1	1.26676748311031	down
Com_2446_neg	LPI 20:3	C29 H51 O12 P	622.31122	13.978	No results	Full match	No results	1663643.03246	846985.609799	4703274.30883	1064053.89365	3494200.11559	2339893.82713	5006897.72142	11123235.9482	7963970.31884	10043496.958	9238297.39429	13118963.3426	7344127.42214	0.278549848644426	-1.84399256281	0.00113904827760001	1	1.58357654840493	down
Com_2632_neg	LPS 18:2	C24 H44 N O9 P	521.27481	13.758	No results	Full match	No results	882076.67127	964834.028752	2482581.44826	769429.102264	2531967.34225	864693.171131	5291448.19029	9461818.12022	7239678.44799	8832470.19	6076794.97185	5837831.95989	3542062.55756	0.288296293065315	-1.79437580821	0.00137999812704328	0.976190476190476	1.58480825764883	down
Com_2196_neg	LPI 16:1	C25 H47 O12 P	570.28013	13.625	No results	Full match	No results	1686888.07595	973910.473187	2600314.92807	239891.490791	2671614.20603	1683957.64081	4342383.59482	10551926.9496	10416446.0593	12502108.0886	10644575.9361	11359513.5745	7242557.58302	0.19405444485444	-2.36546661618	0.00150222845884317	1	2.07414866903413	down
Com_3215_neg	(2R)-2,3-Dihydroxypropanoic acid	C3 H6 O4	106.02514	1.267	Invalid mass	Invalid mass	No results	11608970.8034	5858466.33265	7483669.8516	3289662.40898	3622608.95286	6511804.26568	2801138.56375	3167119.3972	831196.799779	1760646.08156	1216334.34601	1470234.53046	2472659.8614	3.23258583119566	1.69268867679	0.00156383413237429	0.976190476190476	1.25845429216861	up
Com_7356_neg	2-deoxyglucose-6-phosphate	C6 H13 O8 P	244.0344	1.428	No results	No results	Full match	850155.113353	647828.139797	394712.792621	476434.934602	236043.614173	531348.253917	237990.725256	226232.409242	75722.9021366	101529.19476	106865.056055	92469.534045	288945.557067	3.24350174154485	1.69755221345	0.00166000536200587	0.952380952380952	1.31740168758645	up
Com_5257_neg	O1-morpholinocarbonyl-3-(trifluoromethyl)-1-benzenecarbohydroximamide	C13 H14 F3 N3 O3	353.07178	9.224	Invalid mass	No results	No results	838728.514251	738926.265439	446424.703319	540963.423649	325131.406962	538984.45946	181739.671802	2393556.67862	1411319.37638	1220077.14108	1054004.2568	817353.020601	1188851.53158	0.38280690083408	-1.38531125746	0.00191908347753659	0.976190476190476	1.09983007657618	down
Com_1300_neg	PA (16:0/18:0)	C37 H73 O8 P	676.50313	16.53	No results	Full match	No results	261991.961351	669003.310869	140574.710414	376436.888047	315018.43022	252844.930613	151828.220548	22014570.5286	26435319.1216	29666023.3955	5183347.20261	16589210.1535	433607.210126	0.0185206216702545	-5.75472366431	0.00235176450116262	0.976190476190476	3.84433852831206	down
Com_701_neg	6-Phosphogluconic acid	C6 H13 O10 P	276.02434	1.152	No results	Full match	Full match	32496295.5698	81860532.4918	36892887.7069	53225853.3945	36720556.9255	56315266.2157	14989739.9641	29601024.2104	4778702.83488	9080813.39707	15608014.9323	9866624.25995	9646867.195	3.40864261214347	1.76919734435	0.00256832180696766	0.952380952380952	1.39502752180014	up
Com_7516_neg	Lysopa 16:0	C19 H39 O7 P	410.24519	12.853	No results	No results	Full match	41597.2080166	48949.0732326	74187.7998879	57286.7852714	18096.8950397	30881.7663668	11914.7000178	180892.017319	332537.725031	84228.4073785	124942.537064	56116.6655976	171390.081473	0.255232093685431	-1.97011834537	0.00278227329860728	0.952380952380952	1.50948230441726	down
Com_419_neg	Glycerol 3-phosphate	C3 H9 O6 P	172.01364	1.182	Full match	No results	Full match	2182355.40048	2319503.72558	5157063.15319	2231545.67082	4532746.84007	4225728.49335	908660.627667	1890601.6862	480368.412445	849640.147075	697936.076233	859723.642489	1030490.05265	3.1810483055235	1.66950227996	0.00307805638586668	0.952380952380952	1.21176957511673	up
Com_3119_neg	LPC 18:2	C26 H50 N O7 P	579.35318	14.465	No results	Invalid mass	No results	1369255.963	991685.323518	1510034.98601	380404.184284	3044823.27005	2509574.6555	2908183.12414	12795709.165	3328478.54518	7885674.20731	5549807.84777	7983855.52406	2771482.46107	0.270313262960541	-1.88729579523	0.00335442129785257	0.952380952380952	1.48981623736582	down
Com_834_neg	Ribose	C5 H10 O5	150.0527	1.297	No results	Full match	Full match	53853851.2499	6715470.21363	6500482.57189	31520159.9915	34102305.7114	45524423.0398	3360687.33827	4122180.23892	1636743.35323	4185563.33912	1712034.10104	2130051.00557	2764930.66948	9.40324012491442	3.23315795963	0.00352239916733004	0.952380952380952	2.0546003338373	up
Com_530_neg	FAHFA (14:0/14:0)	C28 H54 O4	454.4018	15.376	No results	Full match	No results	7966564.52374	9845030.83731	9977565.05792	15946469.927	15261772.6104	11972329.3959	6895671.04289	9807088.80251	1211160.21669	1750687.3192	1329210.29033	3289453.39259	2843175.54872	3.29902203243	1.72203841294	0.00459885260403448	0.952380952380952	1.57623173893041	up
Com_1970_neg	LPG 20:2	C26 H49 O9 P	536.31078	14.179	No results	Full match	No results	4284848.39352	1629057.91283	2956494.2219	1749036.9596	3068442.60199	3792010.49267	7049722.50874	9866908.75276	12652685.5063	12398599.73	10378926.7669	13861276.7932	2949876.16483	0.338527886742839	-1.56265341202	0.00491778128761947	0.880952380952381	1.19687709563736	down
Com_777_neg	Inosine	C10 H12 N4 O5	268.08041	2.597	No results	Full match	Full match	77273628.9615	16250881.2068	57406350.3716	13493090.6159	35660728.1539	56740788.0431	24854078.778	22187494.0653	11787080.7918	4476698.92332	11601527.7079	5950595.92597	15232319.3986	3.3893055586628	1.76098970708	0.00644058518323667	0.928571428571429	1.28659450594892	up
Com_4982_neg	(5��,9��)-17-Hydroxykaur-15-en-19-oic acid	C20 H30 O3	318.21899	10.922	Full match	No results	No results	1600305.81535	919698.96948	554859.661167	617540.760952	347521.038095	955109.158665	232109.651602	2728605.94866	1669079.56157	1476709.61634	1472149.4574	1110604.34852	1903063.43345	0.4324631473906	-1.20935089703	0.00682111437002693	0.928571428571429	1.06964256043217	down
Com_2899_neg	N-lactoyl-phenylalanine	C12 H15 N O4	237.09953	5.874	No results	No results	Full match	3525179.14822	2058934.89117	1690619.24473	912400.823263	987309.381115	1478398.82156	571613.382835	4417321.19292	5303966.41982	2918002.01314	4914890.36193	1796264.98789	12841499.3403	0.298862408807595	-1.74244664999	0.0071801588545312	0.928571428571429	1.32442518622019	down
Com_2812_neg	LPI 19:1	C28 H53 O12 P	612.32639	14.204	No results	Full match	No results	1526085.55468	1219257.41353	1871803.45343	1939502.24586	1369533.11452	1300302.08647	7600242.92197	4622419.01111	4950783.03379	7910642.22429	3614804.36465	5656445.43699	3489342.26744	0.476878078209942	-1.06830763043	0.0073956726288277	0.880952380952381	1.01771243562202	down
Com_2071_neg	PG (18:1/20:1)	C44 H83 O10 P	802.56502	16.114	No results	Invalid mass	No results	13417342.3552	6246525.93539	1382697.49263	4027282.03648	6095202.46487	5919556.72305	7736675.07925	62969.4830562	35066.6923566	45599.0817255	37401.1490667	29548.8983857	12184609.8972	3.09972289541867	1.63213924928	0.00802268998619671	0.857142857142857	4.2916426775017	up
Com_2260_neg	PS (18:0/22:4)	C46 H82 N O10 P	839.56392	16.097	No results	Full match	No results	3867379.44162	3021251.60558	3115522.69713	7235347.01928	2840352.0604	3177064.61835	9186816.47023	141331.921618	78705.4740644	142926.886737	517151.537167	111133.344549	5723069.4823	4.1417329511139	2.05023453508	0.00814630494540842	0.880952380952381	2.93070217534993	up
Com_2544_neg	Methioninesulfoxide	C5 H11 N O3 S	165.04482	1.315	No results	Invalid mass	No results	984597.304333	2771485.46759	1296192.14938	614464.417887	976608.908053	733716.352809	579011.741922	27178271.7428	2133057.57849	4426531.37104	2316442.77748	9551722.55152	2567152.15996	0.141562053093996	-2.82049350425	0.00894421303684154	0.928571428571429	1.75691939009889	down
Com_3858_neg	15-Deoxy-��12,14 -Prostaglandin J2	C20 H28 O3	316.20351	12.079	Full match	No results	Full match	3304031.14037	2480862.72424	1039072.06177	1499723.73347	1049371.69071	2049681.98163	417911.347327	6665412.37164	3136688.86095	3649979.84243	3485704.19251	2377233.96966	4345846.5405	0.42894172503243	-1.22114643485	0.00940606268107163	0.928571428571429	1.07141037647368	down
Com_2072_neg	Uridine monophosphate (UMP)	C9 H13 N2 O9 P	324.03541	1.21	Full match	Full match	Full match	3139968.38017	18972417.3921	533550.607787	11353270.0491	321705.766345	420610.447934	899417.453424	33799443.6284	8694448.5446	14456017.7139	10891523.9141	18199487.4356	23627764.1571	0.278560622079226	-1.84393676497	0.0100844759524902	0.857142857142857	2.49905425223832	down
Com_4095_neg	Guanosine triphosphate (GTP)	C10 H16 N5 O14 P3	522.99031	1.128	Full match	No results	Full match	4150992.88754	4036854.65213	2841850.53666	3271096.21884	1662259.16346	2839588.46593	562983.305053	1973059.32403	501319.438177	910929.257899	613514.060372	800578.33148	970862.091768	2.87666416024398	1.52439680167	0.0115743855631361	0.857142857142857	1.09036275355702	up
Com_4001_neg	Cytidine-5-Triphosphate	C9 H16 N3 O14 P3	482.98455	1.142	No results	No results	Full match	4927131.70454	1186853.95271	2723173.16743	1474369.59828	1132051.91778	1575106.76521	535942.423666	1346501.51609	342122.193354	605120.451611	418688.684307	486168.478695	662558.52653	3.00900618780694	1.58928707347	0.0124205744464632	0.880952380952381	1.07898691418461	up
Com_2908_neg	HBMP (16:1-16:1-16:0)	C54 H101 O11 P	956.70717	16.514	No results	Full match	No results	303459.215705	590569.939022	585052.29869	2230158.81377	4430981.31737	5721790.30399	2060506.61705	466376.127501	181934.977319	480309.907489	284191.768139	331725.685643	482198.853279	6.12908980600314	2.61567284392	0.0152896630751741	0.904761904761905	1.55660788844795	up
Com_4668_neg	Cer-NDS (d18:0/24:1)	C42 H83 N O3	709.65718	14.902	No results	Invalid mass	No results	2482044.73199	6131190.80319	879438.153583	875903.911611	420237.804795	489944.535907	121599.546969	204248.397431	125128.682436	144685.807543	111858.545827	218923.275305	277225.781788	9.03059162167751	3.17482050617	0.0153050397839472	0.880952380952381	1.73800837312033	up
Com_4121_neg	Guanosine monophosphate (GMP)	C10 H14 N5 O8 P	363.05778	1.241	Full match	Full match	Full match	374965.611594	3133784.41015	636587.288738	2162433.11722	248422.43142	380237.683889	337046.068714	4714068.33701	1334500.47541	2085317.8594	1071355.01105	4241895.56038	2297473.38458	0.395970956138848	-1.33653348017	0.0191550874605138	0.833333333333333	1.37366688251577	down
Com_3652_neg	Cytidine-5-Monophosphate	C9 H14 N3 O8 P	323.05131	1.181	No results	No results	Full match	1287049.66802	8113606.4536	595147.81752	6040545.98223	425984.001416	556947.808812	347234.819804	10870401.9268	3296599.87043	3933099.13959	3922169.64983	5638373.69301	6384277.93642	0.437233650322653	-1.19352365709	0.022107912053884	0.785714285714286	1.65507797178619	down
Com_344_neg	Arachidic acid	C20 H40 O2	312.30236	14.946	Full match	No results	Full match	158310890.088	186151160.496	158201657.198	206855116.109	274669495.548	223022846.535	33158632.9324	133529348.219	9728439.59572	13927517.2079	10280120.7712	22058098.8391	158095752.59	3.05844405937981	1.61279788863	0.0236733235916599	0.952380952380952	1.7996909700451	up
Com_482_neg	PG (18:1/18:2)	C42 H77 O10 P	772.52755	15.708	No results	Full match	No results	12253144.3179	44269810.1084	8721095.93256	33280661.5491	7026978.00406	23272398.9977	31513173.9582	145562255.551	30211681.6472	135230071.936	24883746.4029	47179635.7368	38982107.9479	0.325629907995341	-1.61869488258	0.0254854236044227	0.833333333333333	1.17338791094678	down
Com_1042_neg	Cer-NS (d18:1/24:1)	C42 H81 N O3	707.64285	16.255	No results	Invalid mass	No results	4976987.30641	7462106.06458	771635.095687	799623.527441	548911.696154	847344.550087	12187390.4588	10300289.911	1237304.51772	18894418.4646	15471660.7743	52971141.0131	17340625.5943	0.203518558541118	-2.29676773728	0.0264167096509349	0.904761904761905	1.98733718147504	down
Com_161_neg	PS (18:0/16:1)	C40 H76 N O10 P	761.52431	16.105	No results	Full match	No results	5415991.08083	1375467.79409	6322979.70491	8523955.72012	16894885.1923	6136946.62885	11206693.1767	410019793.301	49310385.0987	35551932.5337	6361715.96367	45894569.3787	12841568.1967	0.0855289569161215	-3.54744324432	0.0291945572265263	0.904761904761905	1.9205068684456	down
Com_1395_neg	PE (18:1e/20:2)	C43 H82 N O7 P	755.58285	15.038	No results	Full match	No results	37805465.6889	70050056.7254	10352079.7267	14850811.2351	12373167.8145	7846553.69995	423887.868185	234218.330303	176655.947387	465545.165038	331463.752731	16962716.8903	5216936.44468	5.63311107027422	2.49393191805	0.0303687864871683	0.833333333333333	2.760828300293	up
Com_638_neg	PG (16:0/19:1)	C41 H79 O10 P	762.54483	15.991	No results	Full match	No results	6281207.59807	7108770.80847	15767473.8968	22172865.3942	8443952.38229	5328953.54175	49576923.1982	401868.001239	1008454.94013	3820163.85679	20427531.2516	1367162.68896	3208020.99771	3.25130198116685	1.70101755987	0.0304652930238611	0.880952380952381	1.80807056254376	up
Com_340_neg	PS (18:0/22:5)	C46 H80 N O10 P	837.55153	16.209	No results	Full match	No results	32383293.9502	33935320.0614	4264297.44164	18215707.9519	46284047.1978	39001602.9493	50667250.4415	76823037.1166	188421809.135	90492521.9503	50020909.2881	86432281.6004	25424209.0108	0.37217670720896	-1.42594032817	0.0341496293274344	0.857142857142857	1.13963281996307	down
Com_1093_neg	PG (16:0/22:6)	C44 H75 O10 P	794.51286	15.522	No results	Full match	No results	8867794.38008	2468588.28719	589365.691278	4055374.15647	4229066.25044	4386134.31358	5754752.14389	37786383.4208	6684135.40458	19051972.8277	7788535.16045	21737529.2257	2557594.64486	0.272108092918624	-1.87774822966	0.0432137554703379	0.833333333333333	1.32038558083827	down
Com_2902_neg	SM (d14:2/26:0)	C45 H89 N2 O6 P	844.66505	16.33	No results	Invalid mass	No results	279621.218107	235265.578772	61696.3407703	80932.5946191	85568.9203755	345120.619261	218498.629658	135525.222413	965437.015961	420092.764375	7381728.27402	260439.206222	1098944.30091	0.109141854660014	-3.19572362997	0.0472853240772648	0.857142857142857	1.65745792514217	down
Com_2282_neg	5-hex-1-ynyl-2-furoic acid	C11 H12 O3	192.07762	10.583	Invalid mass	No results	No results	23379223.0739	2867369.13709	2055058.63906	1593071.23668	1655919.86675	2095373.23049	1429122.0638	1388201.27259	432611.802552	944908.321104	839104.015279	1337727.89834	1961367.97008	4.35468513271793	2.12256840794	0.049375146799564	0.928571428571429	1.05349041869905	up
Com_3367_neg	2'-O-Methyladenosine	C11 H15 N5 O4	281.11072	1.24	Invalid mass	No results	No results	308513.662672	597440.746659	504699.407466	318949.355155	204396.648218	312851.410676	241776.216545	14952539.1058	407274.763241	1204990.79304	586289.935767	5179075.29587	551631.579932	0.0932229589998533	-3.42317088343	0.0496568643831469	0.904761904761905	1.65059401486468	down
