# Supplementary material for: The DNA adenine methylase of Salmonella Enteritidis promotes their intracellular replication by inhibiting arachidonic acid metabolism pathway in macrophages
Source: Front Microbiol. 2023 Mar 2;14:1080851. doi: 10.3389/fmicb.2023.1080851 (PMC10018194; doi:10.3389/fmicb.2023.1080851)
Supplement: Supplementary file 2 [file Data_Sheet_2.zip › S1 Appendix. Non-targeted metabolomics raw data/3.MetExprQuantity/C50336_WT.vs.control/C50336_WT.vs.control_pos_Diff.xls]

ID	Name_des	Formula	Molecular Weight	RT [min]	mzCloud_Results	mzVault_Results	MassList_Results	pos_C50336_WT1	pos_C50336_WT2	pos_C50336_WT3	pos_C50336_WT4	pos_C50336_WT5	pos_C50336_WT6	pos_C50336_WT7	pos_control1	pos_control2	pos_control3	pos_control4	pos_control5	pos_control6	FC	log2FC	Pvalue	ROC	VIP	Up.Down
Com_226_pos	Nicotinamide	C6 H6 N2 O	122.04807	1.934	Full match	Full match	Full match	12676191.384	16829947.1014	10536896.8035	10240585.9402	15715106.8846	11911639.0948	9574471.99294	727059128.261	836847237.871	745142715.715	960682594.258	811099999.843	912465257.729	0.0150175337108555	-6.05720828739	4.47729035237562e-12	1	4.03550677014443	down
Com_1731_pos	Albendazole sulfone	C12 H15 N3 O4 S	297.08215	5.067	Invalid mass	No results	No results	37636989.3657	23166179.0476	33469722.0185	14152956.3439	26788638.199	39354137.5827	25687639.165	207272.934298	162686.200122	92183.1898954	111704.688947	117783.923862	125133.239594	210.156406495612	7.71531962665	6.74335398586489e-12	1	5.10840605797906	up
Com_3726_pos	N,N-dimethyl-9H-purin-6-amine	C7 H9 N5	163.08585	4.901	Full match	No results	Full match	14162649.4246	12597378.9117	19694576.9509	6238914.30093	15232287.8891	21515093.3573	10413355.7789	146384.961414	67359.8228182	180713.743155	215717.893196	250168.073105	269581.897512	75.7477331957872	6.24313081045	1.81971646414149e-08	1	4.16137127745933	up
Com_9336_pos	1-(4-methoxyphenyl)propane-1,2-diol	C10 H14 O3	164.0836	10.017	Invalid mass	No results	No match	756254.95054	978368.495426	1062512.86855	775489.447916	748490.055195	758021.014117	838067.429264	3062911.92589	2541026.2893	1911311.68294	2921804.12942	2560906.39283	3079425.23824	0.315467295135696	-1.66443764781	3.08499734346253e-07	1	1.102855861329	down
Com_674_pos	Guanosine	C10 H13 N5 O5	283.09113	2.814	No results	Full match	Full match	139340149.893	184973841.453	228577049.313	109341299.661	155483506.159	192889674.69	110628649.109	11466187.5034	3324167.54349	2925862.31042	3482873.25453	4531065.5084	3550385.69562	32.8224069855744	5.03660913565	4.9453817524139e-07	1	3.43173970437844	up
Com_1858_pos	6-(7-methyloctyl)-1H,3H,4H,6H-furo[3,4-c]furan-1-one	C15 H24 O3	252.17218	13.984	Full match	No results	No results	6449388.20989	7520668.02473	20622491.9472	15620135.3969	18881660.5637	10143269.3229	16250990.0537	373586.268301	1282678.64214	276841.045034	328237.655783	260760.423142	351710.083778	28.4803995940996	4.83189748306	6.58868399750357e-07	1	3.30438416870692	up
Com_2653_pos	4-(isopropylsulfonyl)-3-(1H-pyrrol-1-yl)-2-thiophenecarbohydrazide	C12 H15 N3 O3 S2	313.05596	5.121	Full match	No results	No results	17365581.3771	12133648.2418	20506984.1371	8901346.73409	16729829.9692	23828773.7886	16719380.6507	1920437.32113	1371743.69177	1365626.63949	1649558.42548	1049615.09679	530687.970213	12.6257336716271	3.65829531908	1.15878114665471e-06	1	2.46342980402851	up
Com_5784_pos	7-Methylguanine	C6 H7 N5 O	165.06507	1.92	No results	No results	Full match	10593928.5365	5502848.48989	9119901.1126	2681496.12722	7046075.37701	10303478.6036	6577180.42349	1374204.77539	490412.726615	660912.737239	787069.809713	920528.699593	726484.508744	8.95661576505135	3.16295371652	1.57149023411696e-06	1	2.06755932244515	up
Com_1596_pos	Pyridoxamine	C8 H12 N2 O2	168.08712	1.188	Invalid mass	No results	No results	22629632.8783	23139536.1417	17014209.9861	15456208.8509	19371341.2223	11554183.4833	12523454.8545	85186284.6334	53992032.3846	44189667.6674	60401090.4351	53001504.6931	73231968.979	0.281902075263759	-1.82673399633	2.11019810683198e-06	1	1.22063830398802	down
Com_1357_pos	Acetylcarnitine	C9 H17 N O4	203.11553	1.43	No results	No results	Full match	29501672.7091	24672378.5389	18441104.6858	21688478.7098	32154404.8325	22683471.2121	13739129.4583	82423374.0913	61747126.7795	64173654.2513	93560326.5838	71764768.1675	88045633.4863	0.302377034616109	-1.72557952313	2.77282185693784e-06	1	1.1670323822844	down
Com_2612_pos	Flavin mononucleotide (FMN)	C17 H21 N4 O9 P	456.10411	7.917	Full match	Full match	Full match	15157883.1179	18126118.6983	40840056.8478	27744777.1213	19030920.5643	40014516.5005	25324070.3155	1760897.84102	1955530.92328	2420874.31119	2574568.73221	1804569.39572	572881.258065	14.3951865521942	3.84751458029	3.77685924157044e-06	1	2.59099710720372	up
Com_235_pos	N-[2-chloro-6-(trifluoromethoxy)phenyl]-2,2-dimethylpropanamide	C12 H13 Cl F3 N O2	295.05786	1.283	Full match	No results	No results	6734243.73726	7358845.84483	5000737.00583	3975797.09545	43693941.0223	19578363.381	25011110.8336	1114459808.77	560680946.328	579047327.214	605007579.381	1075341811.98	591626450.386	0.0210874956216932	-5.5674684208	4.45876449092045e-06	1	3.99153232818796	down
Com_3035_pos	L-Glutathione (reduced)	C10 H17 N3 O6 S	307.08279	1.866	Full match	Full match	Full match	22748587.2968	8614732.54759	14808512.4513	15008319.4858	11339822.3361	25109197.2199	25076838.9946	3531401.9154	3412738.03096	2265719.6146	2585117.04668	1528665.36042	4063124.63649	6.04923173335315	2.59675192836	4.76624126684864e-06	1	1.70536562952372	up
Com_205_pos	Guanine	C5 H5 N5 O	151.04926	1.582	Full match	Full match	Full match	977165912.492	889336793.099	1265665538.49	395393449.025	949307388.118	1210555253.64	840983205.725	94611670.8839	23387170.4148	42477731.654	31630109.2865	64226936.8107	16079704.0475	20.5414985886453	4.36046953105	7.49444657336101e-06	1	3.01060591773367	up
Com_11993_pos	4-[2-(4-chlorophenyl)diaz-1-enyl]-2-methyl-6-(piperidinomethyl)phenol	C19 H22 Cl N3 O	343.14473	9.529	Full match	No results	No results	342431.140518	472609.637048	347300.851606	458514.712533	370578.052788	779439.924063	479398.964088	1451163.41357	1193585.95897	1040904.53885	1839036.01907	1382847.88634	2167558.27867	0.306988322621865	-1.70374431622	1.0301025231012e-05	1	1.14104369748511	down
Com_3623_pos	Propionylcarnitine	C10 H19 N O4	217.13116	2.764	Full match	Full match	Full match	4859856.59962	6354832.80854	3852309.16642	4961443.00778	5585265.59795	4989888.75855	3107870.20763	19897558.7834	13948434.8724	9485169.886	16551192.2864	15342464.4087	20581817.0548	0.301602720104867	-1.7292786548	1.09175715582383e-05	1	1.14390379640617	down
Com_1232_pos	3'-Adenosine monophosphate (3'-AMP)	C10 H14 N5 O7 P	347.06243	2.48	Full match	Full match	Full match	13350202.2879	59126194.3212	18942593.4758	37138585.1189	30136904.1067	19859057.6672	16198107.6172	5942603.92724	3247574.53781	2662376.08555	3362508.4699	4506037.88008	3247377.23818	7.267785879102	2.86151591603	1.20786267549737e-05	1	1.81289925234945	up
Com_12447_pos	PC (5:0/6:0)	C19 H38 N O8 P	439.2332	10.358	No results	Full match	No results	639141.407148	473644.519126	884670.705775	462333.514384	1246949.2476	1119454.96593	1107303.51675	90585.7726397	268082.496487	194631.039931	131342.749784	115747.282092	140181.151544	5.4072027174693	2.43488244445	1.21209208974963e-05	1	1.61201138196554	up
Com_2700_pos	(R)-Lipoic Acid	C8 H14 O2 S2	206.04318	1.199	No results	No results	Full match	8381962.42299	11241478.2723	7974473.56453	7307785.38787	9403629.92187	5613316.46706	7014316.99142	35555979.537	16659769.4266	18928533.8273	23143963.3935	27778625.2393	23495224.4127	0.335273485081873	-1.57658970198	1.68403532777388e-05	1	1.03835745754465	down
Com_11129_pos	MJN110	C22 H21 Cl2 N3 O4	461.09413	5.47	Invalid mass	No results	No results	1282174.81144	1671194.24525	1255864.34569	1371888.27898	737426.421701	1451853.48615	304483.681303	74136.7938613	48247.4697018	79964.194413	114858.274666	123742.21529	254692.30989	9.94956833575154	3.31463393537	1.89567014197943e-05	1	2.22436944075574	up
Com_1001_pos	Xanthine	C5 H4 N4 O2	152.03328	1.986	Full match	Full match	Full match	191129055.836	130163496.042	168620133.023	88332031.5959	91918622.9567	117991441.853	80780648.6838	34900813.2357	29910668.2766	27688687.3793	43471991.3583	48592026.1886	19967688.8017	3.64149498096539	1.8645308567	2.29060736942701e-05	1	1.23213085033997	up
Com_13013_pos	Oxolamine	C14 H19 N3 O	245.14856	6.359	Invalid mass	No results	No results	600110.671993	351320.762934	1986180.39052	364225.845089	1103141.06113	974963.487981	834050.351974	89425.1371126	55909.3258621	62338.5972858	74516.0805762	218582.876033	121540.934724	8.55884379951194	3.09741591843	3.33801074622212e-05	1	2.00800800737028	up
Com_10978_pos	ethyl 3-cyano-6-methyl-2-(phenylthio)isonicotinate	C16 H14 N2 O2 S	298.07749	8.522	Full match	No results	No results	824588.41918	1000577.03608	521517.073744	231351.347784	369477.778066	900609.333557	297193.795095	73258.969485	57353.2695823	53842.1852224	60680.1894694	53783.0562563	55382.5179868	10.0285776796393	3.32604510263	4.0051599824804e-05	1	2.08135664119055	up
Com_4516_pos	1-Methylguanine	C6 H7 N5 O	165.06501	2.316	Full match	No results	Full match	9551933.77554	6475792.94998	13725162.2355	2599347.00377	9663716.26951	12937119.9156	6479370.68822	1710536.74028	190670.427283	591526.024858	709911.670971	712177.134125	434643.292983	12.1064029848778	3.59769837472	4.16213478605932e-05	1	2.47219949685821	up
Com_2845_pos	S-Adenosylhomocysteine	C14 H20 N6 O5 S	384.1209	2.09	Full match	Full match	Full match	654406.682947	2572011.99912	289536.644218	3119162.1993	489922.120924	440376.03685	433221.00233	25694777.2594	21003352.3687	10326358.3158	19919370.8749	16288976.3924	13539751.4984	0.0642109975350322	-3.96103577825	4.49539490173132e-05	1	2.98090028687943	down
Com_1457_pos	Amitriptyline-d3	C20 H20 [2]H3 N	280.20078	14.384	Full match	No results	No results	1165826.39847	2627412.86053	3511863.83951	4505186.99608	5009038.58484	2253085.12547	662694.481089	535797.871531	257477.616278	212364.385537	175057.176617	189765.649792	189433.887588	10.8441849540099	3.43884971941	4.54130967753231e-05	1	2.17675603000563	up
Com_2727_pos	Glycerol-3-phosphate	C3 H9 O6 P	172.01348	1.459	No results	No results	Full match	14262364.7474	17070013.2078	25024718.6247	20214065.1309	30466538.629	23694552.042	11614529.4608	7502521.35358	3418471.228	2279292.60595	2885373.56318	1645247.88886	2594805.21624	6.00281693252386	2.58563967087	4.66538551614236e-05	1	1.78949600627021	up
Com_13875_pos	N'2-cinnamoyl-3-(1H-pyrrol-1-yl)thiophene-2-carbohydrazide	C18 H15 N3 O2 S	359.06457	7.018	Invalid mass	No results	No results	1388526.64175	782137.923087	1674853.44126	1029087.76502	607403.770154	1068077.77536	1179061.55605	86970.8393553	57180.3250601	62978.763888	73826.6079067	75720.839905	325695.296597	9.70874862511887	3.27928535654	5.08339976441442e-05	1	2.34145370629904	up
Com_382_pos	Nicotinic acid	C6 H5 N O2	123.03207	1.815	Full match	Full match	Full match	766928178.956	670990861.475	721811622.666	510370373.49	529905567.665	532639245.706	259499977.464	201674713.762	39561628.532	42816501.7764	53075176.3324	55877871.0804	52102882.9133	7.6876473290982	2.94254215398	5.36633692955101e-05	1	2.08793392449578	up
Com_8083_pos	Vitexin	C21 H20 O10	454.08857	7.524	Invalid mass	No results	No results	303093.809446	679550.509411	3499051.97363	1605983.55588	851734.614008	2309729.11483	1646955.28764	71359.2380282	50797.7465864	58726.348787	68966.1159425	66329.8335923	71527.7917654	24.0890969552404	4.59030840616	6.27561403347009e-05	1	2.80816808730822	up
Com_9844_pos	Riboflavin-5-phosphate	C17 H21 N4 O9 P	456.10423	8.637	No results	No results	Full match	334327.050204	656303.421975	577102.91621	1098357.50737	1872640.67359	1907094.75658	2183713.26176	224789.327419	105885.085116	112826.863007	102839.859434	110440.831786	86016.061084	9.95795349574174	3.31584927794	6.80458981782101e-05	1	2.06449738045244	up
Com_2229_pos	Acetyl-L-carnitine	C9 H17 N O4	203.11561	1.734	Full match	Full match	Full match	11682320.9008	11898153.877	7696404.74858	8706338.97016	16683958.1355	6533117.9346	4252995.21038	42931015.2628	29374853.7978	26037071.5408	40816813.5518	29369375.9475	38555756.7508	0.279195195758638	-1.84065397825	7.0043578803338e-05	1	1.2851608096559	down
Com_3305_pos	LPC 2:0	C10 H22 N O7 P	299.1131	1.48	No results	Full match	No results	8241580.00706	23266078.0218	10125155.1306	17857464.9556	14602900.3818	11476403.2005	9398244.15739	4419342.49462	1056467.61134	2153244.10095	1704945.11191	3493089.03839	2312211.65761	5.37680034810735	2.42674790231	7.20084453655222e-05	1	1.64842673214801	up
Com_9246_pos	1-Methyladenosine	C11 H15 N5 O4	281.11195	5.508	No results	No results	Full match	1847643.25028	942205.704321	3679185.37888	520156.104051	2121549.80903	2590196.58549	1256813.19454	177185.194658	223639.871284	65346.9291724	238220.050219	198971.805027	397914.504188	8.53517838140825	3.09342130525	8.65982044668229e-05	1	2.01172920849444	up
Com_3067_pos	SM (d19:0/20:1)	C44 H89 N2 O6 P	772.64599	15.501	No results	Full match	No results	18907846.5124	39096311.8374	8237376.76175	10455494.8326	3254741.63381	17124034.247	15109510.2737	213964.785244	247702.214549	3259363.8477	525129.091647	317306.29834	438917.013632	19.222606014624	4.26473203087	8.66731382053499e-05	0.976190476190476	3.13427613599764	up
Com_724_pos	Thiazolidine-4-carboxylic acid	C4 H7 N O2 S	133.01968	1.424	No results	Full match	No results	204473179.52	195210199.092	295424661.61	277746760.911	197248573.464	312237324.37	170630109.126	30592775.9776	71803110.5232	83575676.5449	86038006.9785	44840293.6582	51915210.1152	3.84209954221481	1.94189489724	8.84566991981691e-05	1	1.32697021030577	up
Com_92_pos	SM (d14:1/28:1)	C47 H93 N2 O6 P	812.67656	14.048	No results	Full match	No results	151741739.29	1320144317.55	1277452450.65	1516475751.43	560697930.855	545328019.205	237893770.637	41294277.6905	3090225.07813	29877514.4124	44947492.8769	9985773.1287	31761203.5571	29.873560913118	4.90079731129	9.39668705044272e-05	1	3.28050122159265	up
Com_744_pos	Cytosine	C4 H5 N3 O	111.04341	5.738	Full match	Full match	Full match	73862268.3892	60321127.4484	291968979.159	51805364.936	123370104.093	151205898.088	61866623.6387	29516228.6358	12018393.9616	15429659.0543	14026205.2506	21873508.9448	13348882.2282	6.57224876124931	2.71638708769	0.000104225974112786	1	1.67239733926807	up
Com_11661_pos	N-Acetyl-aspartic acid	C6 H9 N O5	175.04877	7.365	No results	No results	Full match	289551.565556	268273.325118	217235.347553	131315.070513	55303.2119896	127691.152415	69074.7347789	849314.013313	1548016.09074	901346.214794	811253.793114	527015.52306	682867.376823	0.186651738968646	-2.4215791451	0.000112920032398552	1	1.70870168348426	down
Com_6796_pos	LPC 8:0	C16 H34 N O7 P	383.2066	11.37	No results	Full match	No results	1130392.19046	565625.526109	1933336.13293	449119.65113	1239221.86029	1348407.89261	886584.819516	487416.072465	170705.86294	125501.895457	153865.083753	207734.15603	155509.775172	4.97698866823984	2.31527310225	0.000113461114802857	0.976190476190476	1.54704937053312	up
Com_17329_pos	Ribitol(Adonitol)	C5 H12 O5	152.06865	2.037	No results	No results	Full match	97405.7741239	114976.122793	80043.9649401	72256.0537148	42529.7894809	45458.0547435	40363.425064	440830.383482	525355.42764	144346.842746	362816.440611	207354.229877	335558.098275	0.209595773640239	-2.25431846871	0.00011498464481404	1	1.48401361172599	down
Com_3552_pos	ADP-ribose	C15 H23 N5 O14 P2	559.07093	1.433	No results	No results	Full match	1349206.12716	5130537.36879	1238488.41647	1700449.16065	1683075.47691	1270360.44612	1913424.48177	22528460.5734	6831506.22577	6484453.52718	12241864.7726	5465197.52723	11480297.4535	0.188288707815955	-2.40898161467	0.000135912729784068	1	1.6037863744508	down
Com_3247_pos	Paracetamol	C8 H9 N O2	151.06092	1.267	Invalid mass	Invalid mass	No results	7512401.60678	6968150.95982	5319934.5538	3133504.91588	4320097.92432	3234688.79685	3805625.87724	22907086.7696	16860896.7917	8866585.90721	18464035.8776	9846421.66408	16661099.9861	0.314030768239738	-1.67102217586	0.000164370407656946	1	1.10827033827574	down
Com_5727_pos	N1-prop-2-ynyl-2,5-di(2,2,2-trifluoroethoxy)benzene-1-sulfonamide	C13 H11 F6 N O4 S	391.02669	1.5	Invalid mass	No results	No results	676892.517854	3592170.92507	550048.910726	1298266.37914	1029566.50339	643163.957832	1175869.7262	8591871.63344	6431762.06441	3625236.85024	5766473.88662	4734676.04669	4897306.30798	0.225718889365208	-2.14740093886	0.00018765919933629	1	1.58550382661435	down
Com_16794_pos	nor-6��-��xycodol	C17 H21 N O4	303.14997	9.436	Invalid mass	No results	No results	75206.0394991	150207.020877	86465.1941434	103801.604814	70042.3358411	84626.4212313	75455.7052703	895282.357981	480175.870423	529150.617698	456815.922746	184912.556564	651630.074888	0.173093247099647	-2.53037865306	0.000188267900499449	1	1.61360425876943	down
Com_158_pos	Choline	C5 H13 N O	103.09988	1.569	Full match	Full match	No results	551642337.66	597645433.552	593158274.746	297898090.217	185114506.575	592467385.994	559844571.061	126222791.854	109384918.62	106861078.55	132276096.736	116531004.308	149235400.409	3.90977420590716	1.96708529259	0.000188723284098978	1	1.2379843339352	up
Com_1322_pos	3-{[(4-fluorophenyl)sulfonyl]amino}-5-phenylthiophene-2-carboxamide	C17 H13 F N2 O3 S2	376.03682	11.005	Full match	No results	No results	2444207.13919	2262512.77532	1754094.91313	1298138.34961	1002071.73871	1464660.81346	907659.77678	11616297.1079	6291109.63604	4457622.23926	5496141.15701	3585298.22024	3879929.29149	0.270134183246358	-1.88825188237	0.000197938242582538	1	1.22856428321119	down
Com_10981_pos	5-(tert-butyl)-2-methyl-N-(4-nitrophenyl)-3-furamide	C16 H18 N2 O4	302.12778	12.933	Full match	No results	No results	624013.713645	1707729.67634	745319.886821	788049.971265	1819421.98967	3067702.57472	2331703.44364	214650.436281	238080.018858	197737.941916	307188.789932	243787.888965	319442.207593	6.24669637220811	2.64309340777	0.000219256807697634	1	1.61445517976164	up
Com_10621_pos	3-(1H-benzo[d]imidazol-2-yl)-6-ethyl-7-hydroxy-4H-chromen-4-one	C18 H14 N2 O3	306.09517	5.554	Invalid mass	No results	No results	700121.970454	730440.633081	399691.314589	335843.538418	281752.783288	371861.235798	189542.06557	1325990.26066	1913132.6035	802839.601165	1440666.16389	1070221.6002	1986663.48605	0.302050007074584	-1.72714067452	0.000229024018776099	1	1.19871385863746	down
Com_750_pos	SM (d26:1/16:0)	C47 H95 N2 O6 P	814.69199	15.467	No results	Full match	No results	10077284.9355	46457311.6441	292388417.841	191356384.947	69793332.1029	99950987.7638	97002186.6714	6058663.06977	1718024.72955	2124658.88397	2019074.89327	5990033.55287	17075700.167	19.7717206968123	4.30536652654	0.000231331582032319	0.976190476190476	2.83007120559625	up
Com_693_pos	Glycocholic Acid	C26 H43 N O6	465.30831	14.206	No results	No results	Full match	15704032.2166	11861501.1869	27078458.4688	24397943.3082	26265327.7805	17668458.7577	50170560.3631	65203349.2871	195714352.325	115610494.438	88494600.8994	89669718.5482	50681640.7979	0.245155987225178	-2.02822809918	0.000236744977334902	1	1.34764155308974	down
Com_1546_pos	Thymine	C5 H6 N2 O2	126.04284	5.305	Full match	Full match	Full match	28353796.9988	22030386.062	65792527.5863	17703703.6056	35556042.6297	49901052.9607	23225827.2011	10838722.1752	7376872.21958	7817678.78163	9838979.91871	12206572.4535	11133623.216	3.51127906529683	1.81199666159	0.000274263081842833	1	1.12299653510414	up
Com_3412_pos	Thiamine	C12 H16 N4 O S	264.10365	1.299	Full match	Full match	No results	921685.884672	3039942.38371	963355.730424	692816.457194	1100458.87827	914527.246134	497413.380715	24342824.8669	6036849.81013	8887992.99468	7322429.60183	5241132.48994	2837949.13429	0.127471144881244	-2.97175738779	0.000301724038797111	0.976190476190476	1.90069382257167	down
Com_9953_pos	Gly-Phe	C11 H14 N2 O3	222.10023	6.915	No results	No results	Full match	626157.666596	528428.604543	613437.263993	1886285.23002	845444.017544	699616.799088	532435.121038	2484022.19262	2221599.05136	2402865.56932	2741800.40984	2280998.04787	2083594.81886	0.345622012180241	-1.53273299124	0.00033542959671806	1	1.11058984114901	down
Com_11895_pos	6-(3-hydroxybutan-2-yl)-5-(hydroxymethyl)-4-methoxy-2H-pyran-2-one	C11 H16 O5	250.08127	9.607	Invalid mass	No results	No results	91560.3078385	456289.532075	821899.533879	235866.217753	265190.323812	284787.292777	129111.149152	1989447.81141	1435858.471	1140652.48851	1918581.04399	1574955.80488	1680829.25438	0.201052638985839	-2.31435482203	0.00040186398370167	1	1.74938285419252	down
Com_1356_pos	Cytidine	C9 H13 N3 O5	243.08507	1.46	Full match	Full match	Full match	69976695.5149	48240280.0934	95267224.4772	32526100.0753	71667070.4128	86143346.9151	57083215.3634	26589377.3205	15273967.8902	4179804.35862	11953385.5065	13852672.8414	9979092.54976	4.82792031141654	2.27140186348	0.000402178789410328	1	1.58757903617923	up
Com_4399_pos	2-[3-methyl-2-(methylimino)-4-oxo-1,3-thiazolan-5-yl]acetic acid	C7 H10 N2 O3 S	224.02695	1.327	Invalid mass	No results	No results	6583988.58276	4936590.80201	2438764.87626	2606158.14926	2746750.32039	2023755.96049	1453313.72642	10001538.0894	10095957.2613	6024365.91678	10440825.7719	8274062.89717	13872465.671	0.332719569274075	-1.58762137245	0.000443795496461562	0.976190476190476	1.14219605964723	down
Com_2966_pos	4-(trifluoromethyl)nicotinic acid	C7 H4 F3 N O2	191.01693	1.336	Invalid mass	No results	No results	10212612.7531	7256623.99855	4324453.52685	3912320.13951	5412375.59488	3262116.99664	2261499.5994	17012569.8863	19601811.576	10454599.7034	17300826.6533	9698064.52467	24455095.4163	0.318782833300066	-1.6493541537	0.000447897004434522	0.976190476190476	1.1509650819494	down
Com_5008_pos	LPE 14:1	C19 H38 N O7 P	423.23786	13.776	No results	Full match	No results	6204223.82708	2866565.30085	6388825.47617	2607891.34671	7087595.49147	4283137.51317	13084625.4946	721119.357514	2260380.08144	1550861.56235	1153995.17992	2029020.05528	749851.17584	4.30563383039959	2.10622563174	0.000493983613228489	1	1.36589313996055	up
Com_3002_pos	SM (d25:1/16:1)	C46 H91 N2 O6 P	798.66133	15.734	No results	Full match	No results	6543347.98305	40661940.0234	6960643.80337	1780624.07135	707291.673943	3453680.05792	5504464.17463	97658.9293921	115084.221666	251639.111692	363161.274819	915014.547782	317742.214962	27.2964334835871	4.77064055769	0.000527807568777463	0.976190476190476	2.75668581022653	up
Com_4066_pos	Ecgonine	C9 H15 N O3	185.10513	9.364	Full match	No results	No results	1420276.60132	1322045.3288	1267872.68582	934031.858848	1082804.75306	896535.844812	788866.821058	14437336.2489	11586259.7629	8071728.25762	14398661.4891	4730343.18427	2405427.12304	0.118833122607334	-3.07299107726	0.000699762015639165	1	1.89081305264962	down
Com_7470_pos	Bialaphos	C11 H22 N3 O6 P	345.10307	16.938	Invalid mass	No results	No results	711382.233918	2330627.92312	4124820.17924	998394.92439	3701523.87452	3998559.59362	4430514.05384	369991.192352	312545.836011	337446.967588	484656.812804	823789.530587	749638.764136	5.65173131049179	2.49869288	0.000713869992720706	0.952380952380952	1.54553936153572	up
Com_8559_pos	5-(2,5-dihydroxyhexyl)oxolan-2-one	C10 H18 O4	202.1204	10.165	Full match	No results	No results	898432.88419	940729.28196	1057256.93361	3799035.37677	4777324.46011	4401809.49636	4631681.17377	450940.827358	251175.73697	255520.782055	336677.86891	422811.947915	937458.690254	6.62129744162	2.72711394047	0.000746210197759969	0.976190476190476	1.67850485270637	up
Com_1595_pos	LPE 22:4	C27 H48 N O7 P	529.31633	13.143	No results	Full match	No results	13622914.9928	17352461.1267	11612329.1839	7781001.30165	5653728.71961	10936443.8753	9774829.83616	608721.630139	679541.987376	966673.221449	1322603.49203	1443329.82529	5788167.80591	6.08488478183107	2.60522994556	0.000770273534218036	0.976190476190476	2.00427545551706	up
Com_2340_pos	PC (14:1e/24:0)	C46 H92 N O7 P	801.65963	16.798	No results	Full match	No results	2800787.82207	14185680.8319	10247813.2407	10058365.43	6574867.69465	1377692.81487	1149613.72998	896475.497788	439571.142505	366368.995313	405954.233194	417933.394624	554635.712716	12.9074253726273	3.69012935172	0.000771451527190497	1	2.14209154539217	up
Com_5518_pos	PS (20:3/20:3)	C46 H78 N O10 P	835.53512	16.84	No results	Full match	No results	11497804.9327	3557986.38778	1481959.30053	2101741.65771	1261110.23084	1709200.96	729829.95031	513048.427334	277122.501405	233658.30031	258904.485219	266544.407086	386064.039843	9.8939906342909	3.30655253383	0.000775075824856738	1	1.84609246937283	up
Com_6355_pos	Sakuranin	C22 H24 O10	470.12343	12.742	Invalid mass	No results	No results	1800554.71217	4283182.82076	1991311.54433	2410775.45481	2446075.59392	1984215.00513	2939399.86931	480455.576093	744259.614685	419514.82485	471206.408304	558826.751598	1796553.1567	3.42325114831811	1.77536714018	0.000802752742060186	1	1.28021110140408	up
Com_6531_pos	N-��-Acetyl-L-lysine	C8 H16 N2 O3	188.11607	6.543	No results	No results	Full match	1968829.00508	3968838.99728	1973953.79867	4792885.14657	1730251.09949	2118759.98967	3097107.21694	235278.446665	262968.825227	400739.903224	608685.152604	949998.504319	1247494.71213	4.54592186875625	2.18457288862	0.000925510768752224	1	1.56345014295353	up
Com_1661_pos	Methionine sulfoxide	C5 H11 N O3 S	165.04569	1.362	Full match	Full match	No results	3941202.07774	14634559.4386	4538264.16455	4599038.96687	4331709.28778	3117256.83348	3095592.59021	79637372.8576	19662027.1663	20903816.3741	16548307.713	49522640.7248	11898510.4568	0.165473108465677	-2.59533131553	0.000930563024135909	0.976190476190476	1.64423086926237	down
Com_12748_pos	PC (22:6e/2:0)	C32 H54 N O7 P	595.3634	14.68	No results	Full match	No results	445612.018634	436067.964328	1865271.95234	624301.888006	1758488.03924	471717.446901	1261765.90387	257774.206166	441232.139783	171619.510315	92978.2294817	166121.334452	109582.916672	4.74681263213164	2.24695910432	0.000985144018736506	0.976190476190476	1.45369317621155	up
Com_4723_pos	Adenosine diphosphate (ADP)	C10 H15 N5 O10 P2	427.02878	1.43	Full match	No results	Full match	7085398.3487	19081570.1797	4959702.35034	14051130.0828	5713902.02069	4246770.73095	7785695.59593	5448858.89477	658907.90119	862152.387767	907331.692767	1335841.68912	1792090.78961	4.90087266372979	2.2930386626	0.00121390716579607	0.952380952380952	1.66294580639839	up
Com_1599_pos	PC (19:0/19:1)	C46 H90 N O8 P	815.63884	16.78	No results	Full match	No results	17935261.8966	73734534.0807	15080258.0361	10456158.3524	9096781.28794	6439026.12058	5203851.62159	1069030.77937	2173753.60229	412427.716137	2979387.72661	1354899.95694	4601425.84227	9.39083605716549	3.23125360536	0.001228473546681	1	1.99905923551013	up
Com_9612_pos	PE (18:3e/3:0)	C26 H48 N O7 P	517.31633	13.603	No results	Full match	Full match	2539173.53345	1033669.65566	1097291.76322	1010861.17839	2193451.67082	926982.231416	741494.479583	140002.298593	631094.960117	567583.10626	338566.474488	370512.450008	365817.134314	3.38901619256199	1.76086652997	0.00134409048733459	1	1.17336681058599	up
Com_5930_pos	PC (4:0/16:3)	C28 H50 N O8 P	559.32694	13.168	No results	Full match	No results	4340772.24049	2184480.13717	6624505.61162	587857.062946	4249317.37702	3576206.29729	7145032.68146	477883.283123	425341.896665	686248.717543	1093519.58223	927469.406724	450311.329221	6.05968289742265	2.59924229959	0.00148699668335289	0.928571428571429	1.5748943476997	up
Com_8122_pos	PC (7:0/7:0)	C22 H44 N O8 P	481.28009	12.597	No results	Full match	No results	714040.93617	388901.779134	1064256.06763	218441.791043	1075775.8867	856750.523754	719584.50758	144757.304975	263149.497504	137815.223306	229561.805819	337436.388564	176906.167507	3.34831292900483	1.74343436661	0.00148986058366321	0.928571428571429	1.09042447568869	up
Com_1299_pos	SM (d27:1/15:0)	C47 H95 N2 O6 P	814.68264	16.806	No results	Invalid mass	No results	95352685.559	163304566.949	14534118.3056	8345229.55946	10461301.0306	22369650.149	7227448.5424	684981.356441	326231.210694	963766.482071	284539.77471	1800478.64032	11215215.7638	18.0457616603614	4.17358813147	0.00150829391327509	0.928571428571429	2.96756505782642	up
Com_11778_pos	SM (d15:1/28:1)	C48 H95 N2 O6 P	826.69162	16.317	No results	Full match	No results	35858.6085955	1751982.94644	895472.788433	958206.117526	780925.601866	536583.838324	201350.656832	98723.2519246	56691.1190082	36938.7960252	18345.7957029	37316.9223721	22186.502123	16.3698899258392	4.03297271578	0.00158990274818399	0.904761904761905	2.38434292165329	up
Com_7269_pos	Vitamin A	C20 H30 O	286.22902	14.744	No results	No results	Full match	380585.652734	741395.833474	866814.714744	673027.610193	595645.15874	393561.685243	1470003.30139	2494566.98086	4183502.85166	1583471.78544	1686090.43037	1804465.58025	1070696.11871	0.342316796442515	-1.54659601215	0.00170187396165662	0.976190476190476	1.02847395959281	down
Com_7546_pos	Lysops 22:6	C28 H44 N O9 P	569.27472	15.127	No results	No results	Full match	702371.432094	365144.590747	2564977.88324	1039046.69924	2792011.03212	1822604.87501	6353729.18529	189433.961505	193269.116921	497228.507498	328197.439844	371492.287198	161847.692652	7.69787821035158	2.94446084617	0.00195703662898695	0.952380952380952	1.69530546022437	up
Com_592_pos	PC (19:1/19:1)	C46 H88 N O8 P	813.62422	14.682	No results	Full match	No results	73740582.2351	275741660.098	58126645.0629	80178849.5805	29035983.2682	63423568.3801	64965888.6079	1627700.87377	1869132.13537	24298382.2016	7393774.09449	13880624.1321	13499131.7679	8.83891572997743	3.14386940503	0.00200326867124066	1	2.26880069584483	up
Com_1479_pos	PS (17:0/17:1)	C40 H76 N O10 P	761.52049	16.833	No results	Full match	No results	103997101.47	46827370.6763	13323671.2648	15986161.2808	11710017.2999	13957898.5695	1941535.52069	1865516.53333	904211.381132	883279.789286	1296911.66394	4492884.53429	3356031.59024	13.9126779737089	3.79832823781	0.00234141606237203	0.952380952380952	2.14510517304069	up
Com_8236_pos	PC (20:4e/2:0)	C30 H54 N O7 P	571.36304	14.766	No results	Full match	No results	520165.696758	980775.955951	4102498.02555	2184250.55668	4413690.93263	1134336.78925	5254380.02658	420332.766121	727954.916652	373718.015373	442051.350887	626887.810162	162514.871721	5.78703567774908	2.53282453852	0.00289218783441795	0.952380952380952	1.50262255967368	up
Com_1503_pos	SM (d14:1/26:0)	C45 H91 N2 O6 P	786.66062	16.533	No results	Full match	No results	3413870.45084	97749498.1937	73132996.78	53248397.2706	26882936.4847	65829179.971	3260273.72311	3402219.53377	1929890.23972	4520802.3055	46881.6419409	216430.35995	133468.248922	27.0545112796017	4.75779727519	0.00307104347045241	0.928571428571429	3.6252907462085	up
Com_238_pos	Adenosine 5'-monophosphate	C10 H14 N5 O7 P	347.06228	1.512	Full match	Full match	Full match	99605909.2744	332702028.659	28991529.0028	548702738.977	22150908.4575	22768500.3306	97658899.8977	1227100459.28	609954962.447	727386810.414	645730531.631	519441128.7	1039680871.84	0.207143027259102	-2.271300837	0.0034062261095937	0.976190476190476	2.12277942523533	down
Com_11831_pos	PC (14:0e/26:1)	C48 H96 N O7 P	829.69133	16.337	No results	Full match	No results	40948.5555154	181902.834501	930121.392623	2497272.49374	731073.459345	619953.869483	171466.750658	94941.0208953	65415.9681191	40666.4815579	16761.9619404	37652.8827759	25335.7631391	15.7912604168104	3.9810544228	0.00355360635123791	0.952380952380952	2.17861728830516	up
Com_6197_pos	PC (5:0/7:0)	C20 H40 N O8 P	453.24868	12.277	No results	Full match	No results	1005558.67421	365774.637184	2037272.76262	307780.668699	1321575.86109	1705263.12085	926130.481092	236261.55839	221033.398229	282845.071299	293945.492623	272045.13731	273925.816793	4.16044236147932	2.05673693192	0.00395917426819765	1	1.18145986686106	up
Com_10581_pos	4-chloro-N~1~-(4-pyridinyl)-1,2-benzenediamine	C11 H10 Cl N3	219.05653	5.842	Full match	No results	No results	314316.914813	103238.101419	457247.893347	122483.070066	222305.382941	310914.648189	291109.824517	292689.910775	1929793.19166	700938.080674	2309610.0032	634148.611071	1417636.90999	0.214334150658755	-2.22206635658	0.00485791577257363	0.928571428571429	1.36594847784875	down
Com_2401_pos	Acetylcholine	C7 H15 N O2	145.11007	1.386	No results	No results	Full match	15873334.7531	3070637.64658	8923589.24094	12153202.1177	15505315.7185	12406966.0663	2387316.97828	25410098.3114	27936215.2855	29647179.6744	30388460.4343	28626491.9728	33308578.3114	0.343803442901364	-1.54034410263	0.00490290220834664	1	1.2175982948687	down
Com_9781_pos	N-(9-oxodecyl)acetamide	C12 H23 N O2	213.17273	10.245	Full match	No results	No results	539398.997299	697002.929386	583075.677884	3849187.62097	1096661.2451	503695.340642	481332.971109	167027.045122	141527.519481	282720.878015	356859.668112	422912.946981	215208.184075	4.18794963074118	2.06624409081	0.00500245960495548	1	1.14118311915944	up
Com_1601_pos	PC (14:1e/4:0)	C26 H52 N O7 P	521.34781	13.378	No results	Full match	Full match	38263849.7055	4542085.65059	10387599.4022	15296375.7654	28376035.2785	21864430.7873	17247618.6379	929272.940589	1381435.1501	1858614.2244	6143577.69435	5012166.43424	9595694.80402	4.6769264461584	2.22556073973	0.00507294616552764	0.928571428571429	1.62001366358586	up
Com_435_pos	Palmitoylcarnitine	C23 H45 N O4	399.334	13.609	Full match	Not the top hit	No results	572633.660395	350178.195907	419443.538714	522279.730164	673637.874081	413793.42104	938780.667279	67403823.5136	382131267.629	221923290.468	140938363.178	226499415.471	356029.27356	0.00320896709062181	-8.28367529044	0.00614580938978086	0.857142857142857	4.59768634501592	down
Com_1549_pos	PC (18:4e/2:0)	C28 H50 N O7 P	543.33164	14.305	No results	Full match	No results	30542484.8841	15443014.038	45459512.4423	28006926.7434	71481530.144	38196393.4652	93897321.805	30678825.6204	9458571.76443	17787186.477	12936606.7447	17033341.9694	6331663.5939	2.93846567381132	1.55506304534	0.00737454822977477	0.880952380952381	1.01526285939259	up
Com_12378_pos	2-Amino-1,3,4-octadecanetriol	C18 H39 N O3	317.29237	11.463	Full match	Full match	No results	100079.584872	125064.306476	123831.007891	128889.762573	168276.593023	120131.13825	108811.355242	477289.768028	790508.638542	924198.374942	1245844.21672	1309640.13399	108991.157737	0.154447866578194	-2.69480815204	0.00746094422968686	0.880952380952381	1.55959116234625	down
Com_6881_pos	LPC 10:0	C18 H38 N O7 P	411.23823	12.65	No results	Full match	No results	4067836.84348	447199.972621	3379600.8963	214565.847259	1941479.56584	2322865.99929	2815364.1518	271525.003839	409486.459375	305877.699387	322353.585511	284461.553555	185180.540835	7.31866853420378	2.87158120673	0.00754363272141153	0.880952380952381	1.58154683881437	up
Com_4596_pos	SM (d26:0/14:0)	C45 H93 N2 O6 P	788.67554	15.668	No results	Full match	No results	358259.983799	9680564.97952	6906580.88143	2764109.22066	2122297.33639	1349209.49581	9095891.42218	160358.910301	75491.5830362	72894.2264875	5244511.88767	69320.0745723	56621.7581371	4.87144902471167	2.2843509694	0.00797484772423164	0.904761904761905	2.76650295412138	up
Com_3283_pos	Nervonic ceramide	C42 H81 N O3	647.62129	16.851	Full match	Full match	No results	17470975.0091	31361962.6611	4620643.31594	2464098.99715	3618679.71267	2674171.55866	1227038.1974	1195036.91536	715707.393784	572890.65877	677024.985475	950475.693811	2354762.68482	8.40951353364624	3.0720223471	0.00813529896404222	0.976190476190476	1.58373565491826	up
Com_3203_pos	2'-Deoxyadenosine	C10 H13 N5 O3	251.10139	2.97	Full match	Full match	Full match	1898980.70359	6706347.70624	658029.920919	3389962.43366	7374624.14509	11222253.2755	401496.581203	1252067.001	268907.215101	304555.060911	390347.726731	390712.885887	412982.628232	8.98472347487297	3.16747410223	0.00821779663368506	0.928571428571429	1.73991716035465	up
Com_7956_pos	PC (4:0/4:0)	C16 H32 N O8 P	397.18546	8.214	No results	Full match	No results	88750.453152	1417303.30526	1653664.73919	779769.851098	1643451.60638	2174663.96113	1098588.70554	330513.243253	169646.909788	218663.384997	346389.109718	156367.030729	88081.6291596	5.79617203539943	2.53510041597	0.00847480641391444	0.880952380952381	1.49338914683796	up
Com_1614_pos	GMP	C10 H14 N5 O8 P	363.05716	1.429	No results	No results	Full match	4672182.2351	41067563.5712	1252670.83432	58653070.9609	2224366.99879	1226560.84432	4920217.99502	58203103.5593	43885045.2207	46096629.8983	60928908.9055	72543951.2924	52633693.0334	0.292345429329587	-1.77425405919	0.0086954197799224	0.904761904761905	2.17250373093845	down
Com_486_pos	Spermine	C10 H26 N4	202.21544	1.134	Full match	Full match	No results	8067933.08783	19382281.6353	36606185.4933	24891600.5849	17589891.1586	21761772.2051	23366657.2397	8511549.21962	19804210.3614	2530538.22424	3706263.08154	6930661.56738	6186880.70223	2.72706991286879	1.44735168656	0.00917415299808172	0.904761904761905	1.09147726466923	up
Com_1035_pos	PC (14:1e/24:4)	C46 H84 N O7 P	793.5975	14.688	No results	Full match	No results	23839442.0726	73831735.4422	66595661.7179	91561357.6172	172433595.281	10607151.6094	3299744.0698	2071299.09681	30393523.321	5894369.05464	3256147.14542	1853294.10674	1790071.4476	8.37411806945577	3.06593725926	0.00923963177755498	0.904761904761905	2.08543464449925	up
Com_12978_pos	2-({2-[(3-methyl-5-cinnolinyl)amino]-2-oxoethyl}sulfanyl)acetic acid	C13 H13 N3 O3 S	291.07162	10.505	Invalid mass	No results	No results	141654.802098	1627913.48916	99963.8496334	1133561.84724	881972.143134	810657.482216	157891.947011	301511.011886	80453.58563	56802.5586259	63702.2230613	61438.6821886	70482.1219331	6.55785984453489	2.71322506859	0.00975674008714209	0.928571428571429	1.56101346874628	up
Com_1302_pos	SM (d26:1/16:2)	C47 H91 N2 O6 P	810.66008	14.954	No results	Full match	No results	44947474.4482	48988534.3915	12997694.7214	25766651.7523	17243307.0224	35050448.3728	25059554.289	762559.794956	575803.766457	12145934.4354	1637902.03463	6241277.89151	14853163.8225	4.97136095154312	2.31364085566	0.0111840176939996	0.976190476190476	2.09736528033676	up
Com_5569_pos	Reynoutrin	C20 H18 O11	456.06619	11.548	Invalid mass	No results	No results	1892923.83177	3191051.89126	2963238.51375	2081402.30146	2126874.29209	2803053.76158	6875107.81384	178170.948286	119642.622334	133892.736387	160906.222309	1046933.21028	3460077.73703	3.68660031016279	1.88229101236	0.0120017522494386	0.857142857142857	2.03930503777223	up
Com_11222_pos	L-Alanyl-L-leucine	C9 H18 N2 O3	202.13163	8.375	No results	No results	Full match	1191998.88024	435189.10683	2878093.47243	194139.079706	1118662.27402	1441497.74345	2487142.22114	208341.575157	141151.960875	256426.079566	442575.48808	557900.652496	270151.319485	4.45197134562837	2.15444430704	0.0122803057307151	0.833333333333333	1.23138078604252	up
Com_13279_pos	3-[(4-hydroxyphenyl)methyl]-octahydropyrrolo[1,2-a]pyrazine-1,4-dione	C14 H16 N2 O3	260.11926	7.085	Invalid mass	No results	No results	272915.736746	228971.344281	535762.867969	583875.866854	206886.286545	235890.691971	1793224.75647	56778.7960333	105042.085793	34463.0927445	174238.171484	41573.5953982	399696.076637	4.07302970139604	2.02610233482	0.0123611678900897	0.904761904761905	1.41467057832576	up
Com_6497_pos	1,5-Diaminopentane	C5 H14 N2	102.11599	1.086	No results	No results	Full match	559643.399745	1517587.01602	462575.461969	175192.689734	237020.332418	317183.555914	181951.668463	445220.725828	48418.3417149	43632.8810648	48991.9635553	152159.908161	59490.6121588	3.70732999189723	1.89038053611	0.0123914530045937	0.904761904761905	1.39004800088634	up
Com_1489_pos	SM (d20:3/22:0)	C47 H91 N2 O6 P	810.6601	15.209	No results	Full match	No results	5621419.23037	64588533.5311	32750157.5986	103140321.57	17783798.1467	15763653.4998	3063740.37719	8276648.22909	1326729.92187	12267124.9601	534193.282401	1146595.09752	3067880.54235	7.81536460101068	2.96631317915	0.0128632386079581	0.880952380952381	1.9566865467697	up
Com_13712_pos	4-Hexyloxyaniline	C12 H19 N O	193.14664	10.654	Full match	No results	No results	130169.867718	130379.179649	83364.1442041	133077.868137	71055.9333727	91062.5852644	129551.889416	109776.458658	1028236.14199	655198.984714	899112.859661	684226.536756	166391.734504	0.185961992448943	-2.4269203064	0.0128870355583674	0.904761904761905	1.36348825468723	down
Com_2873_pos	LPE 16:0	C21 H44 N O7 P	453.28732	13.407	No results	Full match	Full match	6743972.93089	6935129.57895	6722347.50721	9762721.77573	11270274.4855	9197687.02232	8485483.66831	1680015.96511	1348766.79132	3243292.15565	1735238.68889	5008866.57383	8510912.7504	2.3538823050692	1.23504218693	0.0141474387534041	0.904761904761905	1.02612503379076	up
Com_8229_pos	PC (18:5e/4:0)	C30 H52 N O7 P	569.34777	13.915	No results	Full match	No results	2043409.17649	2005871.86832	558988.525617	3069606.02837	2822395.5729	1856730.4122	800451.68064	249286.437117	267253.633734	841407.16752	391976.424097	843139.957674	1367952.0954	2.84720331697691	1.50954551869	0.0147167331539774	0.857142857142857	1.05092884135313	up
Com_7055_pos	SM (d22:0/16:2)	C43 H85 N2 O6 P	756.61412	14.919	No results	Full match	No results	7392568.5572	3241086.39207	2655335.94297	3541880.77492	4009253.52894	5412616.33476	1234053.29865	470763.787158	1530047.34921	1335081.35731	299101.032324	692770.145349	3599841.8589	2.97190743963767	1.57138918369	0.0152731145898558	0.857142857142857	1.24508169274699	up
Com_4274_pos	Psychosine	C24 H47 N O7	461.3348	13.215	Full match	No results	No results	376022.937816	405363.690173	335205.413859	296568.769846	295181.12789	314193.740734	380417.144108	843574.012607	10345708.6115	10752417.4755	13794901.0312	3091520.07568	325555.159376	0.0526048647453135	-4.24865996783	0.015481411606586	0.904761904761905	2.18439467447102	down
Com_1391_pos	Skatole	C9 H9 N	131.07344	6.762	Full match	No results	No results	59231109.7842	43153646.1485	33684486.1011	8272000.52987	3852691.2791	36699694.8398	23166032.862	79429108.8738	68607152.9109	57804744.4558	80776021.4317	64464902.0543	87647412.9136	0.406484899503935	-1.29872633623	0.0180227767634966	0.976190476190476	1.15215086729035	down
Com_9392_pos	SM (d30:1/14:1)	C49 H97 N2 O6 P	840.7072	15.684	No results	Full match	No results	309800.082083	5336149.33875	1091198.26932	165837.316646	81664.5410886	128171.879728	126002.648432	82334.6178921	66990.194974	36187.972529	55362.8030194	60893.5369972	37717.513344	18.2767321083377	4.19193623352	0.0186917184455443	0.976190476190476	1.71783940734985	up
Com_2561_pos	2-[(2,4-difluorophenyl)imino]-3-(3-pyridylmethyl)-1,3-thiazolan-4-one	C15 H11 F2 N3 O S	319.06569	1.399	Invalid mass	No results	No results	1877588.32225	1653391.84269	2075205.47581	1000936.21452	2061897.30733	1189691.52826	1420582.7604	18188026.0139	2773335.8491	3613667.91848	4088621.80451	33807356.5873	3208144.56363	0.147199916754272	-2.76415123938	0.0193484015499642	1	1.3811355040386	down
Com_3791_pos	Dihomo-��-linolenic acid ethyl ester	C22 H38 O2	340.29744	13.669	Invalid mass	No results	No results	21802082.8377	7870506.72923	3762760.06433	10147172.3254	7401029.75507	7351545.31193	6585618.19233	403029.121608	1491062.59025	1341005.69659	1060223.26611	2580840.09897	12621253.1359	2.85403631407156	1.51300369144	0.0197537302260847	0.857142857142857	1.48072358072519	up
Com_6431_pos	Tomatidine	C27 H45 N O2	415.34423	13.178	Full match	No results	No results	206163.924472	217441.436918	141322.837384	131955.183168	146056.038343	168536.896895	200631.291446	841272.704508	5283534.20054	3831995.25729	1952702.39877	289736.50114	178388.839285	0.0839376671533546	-3.57453782225	0.020911832256013	0.928571428571429	1.8004410648716	down
Com_5360_pos	SM (d19:1/14:1)	C38 H75 N2 O6 P	686.53559	16.822	No results	Full match	No results	1861588.56257	1748358.70227	5527749.96453	3921661.3958	1111569.79303	521702.692486	1108685.2673	630704.395345	1639770.04107	180045.997929	321654.323695	662987.294068	642396.09922	3.32159222853447	1.73187497337	0.0213275518244187	0.857142857142857	1.10619896302178	up
Com_7133_pos	PC (14:0e/17:2)	C39 H76 N O7 P	701.5339	16.679	No results	Full match	No results	2803164.02759	1543110.68731	1639625.50213	7220785.68116	1315120.11087	518406.974455	841164.597546	546324.840087	691605.973591	134140.863624	193169.168769	633828.237195	1501881.18048	3.67813896029417	1.87897598588	0.0253678530702787	0.857142857142857	1.2107686811046	up
Com_43_pos	D-Sphingosine	C18 H37 N O2	299.28194	13.721	Full match	No results	No results	341281842.202	434616504.109	406457425.803	943851439.891	684922795.627	450919210.941	822476654.605	9349241.27022	14611456.0772	17783598.862	24974348.4882	882017302.899	342995927.985	2.71033195293205	1.43846955915	0.0271403683652916	0.833333333333333	2.2810001541593	up
Com_8133_pos	PC (22:5e/16:4)	C46 H76 N O7 P	785.52153	16.803	No results	Invalid mass	No results	5660494.89962	3640920.30087	3434002.86566	661252.255339	453818.127618	606025.360233	2664681.42633	1021942.52348	495333.085547	417644.493931	462769.91899	476425.634613	495774.099672	4.3548339155188	2.12261769843	0.027419003320229	0.833333333333333	1.08550976523919	up
Com_2698_pos	SM (d19:1/21:1)	C45 H89 N2 O6 P	784.64458	16.602	No results	Full match	No results	15922889.6047	25148006.2215	26440200.0009	12148392.1178	20910246.0228	21226166.9727	7733755.13656	119594.992762	7340647.09941	1658241.53184	2552067.40899	5355472.28093	9019981.9093	4.26266594600491	2.09175599949	0.0279316374073184	0.976190476190476	1.89964294131468	up
Com_2014_pos	Uridine 5'-monophosphate	C9 H13 N2 O9 P	324.03507	1.43	No results	Full match	Full match	14080298.4937	46764762.2498	1538236.29102	41045101.3189	2420181.14616	1226322.24196	12456303.1289	55612310.862	31007039.5762	32485309.8617	37430693.2952	50303327.3086	34319893.8986	0.424846259538435	-1.23498723182	0.0296507546207747	0.80952380952381	1.56224275187896	down
Com_12328_pos	Lysops 22:5	C28 H46 N O9 P	571.29051	15.665	No results	No results	Full match	200345.608296	202150.299685	1258669.81919	186790.703156	235712.947245	279909.126078	2179520.49489	155394.266759	176972.173692	140329.356169	112582.817519	119179.54443	109865.750641	4.78198516812456	2.25760965537	0.0307045052290727	1	1.02884388689699	up
Com_5631_pos	22(S)-Hydroxycholesterol	C27 H46 O2	402.3499	14.182	No results	No results	Full match	2230954.69747	4259440.69429	8083417.80363	5890316.43491	6283757.30832	2948060.36405	2081286.26804	388187.835388	6627754.46718	361454.630969	772184.254744	1596039.81669	1665004.36264	2.38704084109256	1.25522325043	0.034023444772436	0.857142857142857	1.23306672170524	up
Com_13277_pos	PC (16:1e/26:4)	C50 H92 N O7 P	849.65934	16.399	No results	Full match	No results	339366.754471	2357956.17139	174785.834911	186499.615738	155754.215853	382483.045661	276167.097421	121224.878559	98181.0185092	50653.3461895	31727.082069	418512.781225	132183.109079	3.89418704688629	1.96132218173	0.0391592540985062	0.857142857142857	1.14283831773992	up
Com_14538_pos	PC (20:5e/20:3)	C48 H82 N O7 P	815.5674	14.321	No results	Invalid mass	No results	173612.962632	1855477.20532	670412.350204	1196546.73784	206238.906059	144395.205352	111924.297618	127282.983545	99985.4905563	164990.753334	129325.839748	100546.348058	126860.905217	4.98796760009275	2.31845209401	0.0427851670407018	0.880952380952381	1.04112844972477	up
Com_15262_pos	N-(1-methyl-3-phenyl-1H-pyrazol-5-yl)-N'-(2-thienyl)urea	C15 H14 N4 O S	336.04494	10.715	Invalid mass	No results	No results	97893.8681021	112235.665715	99784.4131913	79768.4951115	78348.2504466	91882.8632825	85372.4435534	306965.86449	761042.588702	265557.694834	773389.830174	96042.797468	76591.0144492	0.242632375175544	-2.0431560284	0.0451009374754001	0.761904761904762	1.03395972848321	down
Com_10881_pos	N1-ethyl-4-methylbenzene-1-sulfonamide	C9 H13 N O2 S	199.06658	10.547	Full match	No results	No results	120432.325663	186371.265212	144691.726018	111390.58419	146458.151067	145343.630249	130131.044436	1211770.8138	1739900.0719	520573.167549	2366470.74716	122590.197307	115879.360352	0.138901551697454	-2.84786537884	0.0459832286546408	0.738095238095238	1.37894867418848	down
