# Supplementary material for: The DNA adenine methylase of Salmonella Enteritidis promotes their intracellular replication by inhibiting arachidonic acid metabolism pathway in macrophages
Source: Front Microbiol. 2023 Mar 2;14:1080851. doi: 10.3389/fmicb.2023.1080851 (PMC10018194; doi:10.3389/fmicb.2023.1080851)
Supplement: Supplementary file 2 [file Data_Sheet_2.zip › S1 Appendix. Non-targeted metabolomics raw data/3.MetExprQuantity/Heatmap_diff/Diff_Heatmap_neg.xls]

ID	C50336_WT	QC	control	C50336_Ddam
Com_3117_neg	4854007.01759	4083590.72558	1132473.34343	4783224.26887
Com_4560_neg	301719.25285	138837.352548	586223.798389	886460.429286
Com_852_neg	12408022.9378	158448.483167	15692027.9733	52089161.1507
Com_1627_neg	10792284.4276	3704580.20857	9826825.53224	4384317.87061
Com_2087_neg	5560618.38437	1376786.97252	13969208.3965	2201144.1605
Com_2544_neg	1136582.33457	289367.583474	8028863.03021	762057.830865
Com_182_neg	63372039.0016	57439488.5188	323924262.167	37019672.6707
Com_7516_neg	40416.3182618	10200.2536801	158351.238977	41678.0350472
Com_3817_neg	3769810.39547	2832467.78057	2235265.03253	1612444.6146
Com_2812_neg	2403818.11292	2142372.20511	5040739.38971	1183591.3719
Com_1188_neg	4276158.62773	156140.308583	3596231.42866	22626093.0261
Com_2314_neg	676859.715156	63692.7058536	1473941.82498	3715184.45799
Com_2902_neg	186671.985938	144952.805289	1710361.13065	2264175.02498
Com_6113_neg	408699.663466	245591.738924	467710.812538	837686.735322
Com_3215_neg	5882331.59699	196880.056091	1819698.50273	3742828.79379
Com_3652_neg	2480930.93591	405545.225102	5674153.70268	629593.891723
Com_1042_neg	3941999.81417	504268.949533	19369240.0458	18133674.8936
Com_6878_neg	272609.887997	38248.1667999	133492.199808	502735.168899
Com_3628_neg	741319.733574	2941185.10365	5361531.02917	425456.650964
Com_1312_neg	12732892.5241	73917.5091203	13167597.2792	1372209.17437
Com_181_neg	8670929.2159	706642263.197	11376224.993	28905897.9134
Com_6084_neg	54359.0133204	15233.2375036	658421.91611	28747.4545441
Com_239_neg	2252565.9773	63890.4902387	117199451.579	5434080.61301
Com_2829_neg	2301203.73054	2845639.49256	6750448.44475	1956530.27652
Com_482_neg	22905323.2668	197585858.773	70341583.2036	76508471.6663
Com_344_neg	177195685.558	8589148.76608	57936546.2038	73785130.0258
Com_1111_neg	3307388.01972	110280.389758	12696303.2849	19231542.3975
Com_367_neg	58973130.4385	107882728.382	175731190.701	47300503.6605
Com_4609_neg	481080.138044	67708.2971499	501395.738896	1295730.79669
Com_1862_neg	6712143.82605	5452956.94336	135002.650629	8224173.02272
Com_325_neg	124072563.166	116029211.461	199593077.917	71715630.4186
Com_340_neg	32107359.9991	257561217.821	86269128.0169	15499582.6017
Com_2196_neg	2028422.91567	1187668.18907	10452854.6985	1502665.68825
Com_3801_neg	1540182.46581	1660208.38749	3826439.47042	1624622.49954
Com_233_neg	62793287.2467	56544886.9898	235840710.938	26648603.7791
Com_2282_neg	5010733.89254	1740303.57504	1150653.54666	1657959.11713
Com_1211_neg	12263345.7792	14392915.9864	41594873.3915	9367015.80747
Com_964_neg	16483295.7698	10201498.4745	25643289.0881	6642377.49322
Com_638_neg	16382878.1171	41600895.4232	5038866.95607	50681800.8658
Com_1970_neg	3504230.44161	4277924.83921	10351378.9523	2087360.73549
Com_2072_neg	5091562.87098	304152.998902	18278114.2323	1440698.60215
Com_4668_neg	1628622.78401	131141.987907	180345.081722	780925.923652
Com_419_neg	3079657.70159	267948129.066	968126.669515	6381000.15716
Com_430_neg	31672685.8987	734771.899455	38715609.2399	91589824.8793
Com_3756_neg	1398663.80179	3230559.99469	2439826.23226	627952.960278
Com_5107_neg	323481.24866	204316.483511	1300875.59267	457880.043505
Com_4847_neg	87359.4864727	107858.594044	170744.356093	942318.645773
Com_3004_neg	2179515.72239	313689.881796	1042252.01732	2766041.10992
Com_2632_neg	1969575.70775	776936.214341	6831776.04125	1812191.66893
Com_1350_neg	5321562.47095	3288640.34001	26536027.2413	4324826.18365
Com_4121_neg	1039068.08739	226479.103378	2624101.7713	385660.125009
Com_4879_neg	222176.092339	150990.677504	185915.527569	1220624.14085
Com_1141_neg	6298617.24921	1338173.68162	36659765.5216	6740636.32665
Com_2193_neg	2915382.49886	6240734.74065	10115850.272	2347087.60351
Com_551_neg	41638614.4763	15825531.4117	40661003.9214	19578707.669
Com_2260_neg	4634819.13037	115391.205677	1119053.10774	8577938.60216
Com_3964_neg	640249.581141	322382.706735	3015292.3091	288733.318933
Com_2337_neg	1140244.83889	619806.62126	7447459.224	1065622.3173
Com_1889_neg	8362039.44228	932151.262557	13721270.6172	4446855.99818
Com_3884_neg	498014.66194	280913.33373	381489.828245	1171764.70138
Com_3858_neg	1691522.09707	2062270.67936	3943477.62961	1525846.57697
Com_834_neg	25939625.7309	96097871.1133	2758583.78456	3947131.14884
Com_2071_neg	6403611.7267	51411.7722845	2065865.86697	8024380.29655
Com_2259_neg	3927035.03572	1965373.82262	2223331.41756	751012.506552
Com_3148_neg	1295789.34978	464369.676522	580712.651826	2877015.17111
Com_1864_neg	1861252.67619	2582915.64079	13490819.7352	1661742.79105
Com_784_neg	3439989.95129	118523.182963	4976218.69496	35690138.4248
Com_4095_neg	2766517.88994	935622.411084	961710.417288	2365163.67966
Com_220_neg	66876673.5352	114422235.038	301907336.208	41689999.8456
Com_5257_neg	515842.634983	820531.663113	1347527.00084	467121.12253
Com_4689_neg	531339.606761	130049.772642	673409.45579	1740825.47254
Com_2802_neg	196760.920674	361176.261989	5324085.84876	181263.588683
Com_3119_neg	1816280.21521	423282.759157	6719167.9584	1014183.68121
Com_2485_neg	975488.721383	212236.020175	1859600.05679	5155443.6934
Com_2021_neg	1450210.03004	1289606.0274	453413.420451	7808756.2278
Com_761_neg	14402853.5427	101110.186291	6125648.8757	38862577.7723
Com_4532_neg	700108.539073	108362.413395	841386.400553	1446523.18823
Com_4443_neg	1162221.89188	1015282.63457	2944139.84096	907700.049887
Com_3468_neg	15451.7660874	15128.3441645	1149953.3752	188020.986979
Com_4367_neg	735853.528147	758650.597501	2562998.27943	612610.373885
Com_6570_neg	86096.9047783	88544.7580688	687215.2264	72306.1170995
Com_3676_neg	1087138.02849	474242.9608	2843019.82878	1116741.74334
Com_1513_neg	1764303.97707	118887.75471	1552108.52055	18518073.2107
Com_161_neg	7982417.04254	825061005.556	93329994.0787	9358557.04754
Com_359_neg	71198154.1845	7324651.02806	24634973.0215	143443147.353
Com_932_neg	19607140.8431	2831336.98931	36319670.3227	10381900.809
Com_701_neg	44643018.8955	44490089.6124	13097007.8049	69840508.7173
Com_255_neg	109524448.977	136899800.963	15034626.1219	256185592.389
Com_2446_neg	2731278.35841	2165656.42826	9805348.56401	1331791.75843
Com_1802_neg	2241519.51867	192632.188142	2256983.80726	7977666.88048
Com_1319_neg	3432801.47186	4257744.56166	2326609.41577	16504801.7817
Com_1300_neg	309671.207437	286893.795892	16720346.2687	516570.731797
Com_2213_neg	4246543.71324	256290.925331	4412799.96338	10262813.733
Com_4224_neg	343901.071899	231207.363819	118432.573352	1670592.99232
Com_7356_neg	482073.367674	414137.102729	148627.442218	446408.903292
Com_530_neg	11123629.0565	33387402.5713	3371795.92834	55963850.5985
Com_740_neg	20781107.0087	15421112.1895	41407153.9163	18651214.5372
Com_2431_neg	327969.488129	130877.724997	568382.64691	6421878.85583
Com_3186_neg	501586.079038	48701.8765495	1026004.27726	4265433.03553
Com_3375_neg	210975.17104	83487.3216697	148565.704606	2190387.10707
Com_5248_neg	1523409.81609	1111776.94539	192014.48737	1111725.53332
Com_911_neg	1691686.34056	2630841.63321	44791641.1663	1930257.61439
Com_83_neg	161757019.31	266128255.666	155353951.679	595962087.36
Com_984_neg	3017057.98405	75111775.0277	12352085.3587	1626296.65757
Com_1093_neg	4335867.88899	60010885.9647	15934358.4473	4386041.16893
Com_4982_neg	746735.007902	642956.891947	1726702.06099	713737.710065
Com_2231_neg	4190019.09164	4015463.00707	7747945.97213	1654489.85824
Com_760_neg	14312919.7155	20468259.9817	18350258.7605	38248382.8954
Com_4001_neg	1936375.64709	1176983.3048	643526.641765	2183099.80616
Com_4296_neg	1078564.84551	1199118.93679	1903700.93309	536359.022522
Com_3181_neg	1174839.47865	116538.470733	237646.350181	3032255.01395
Com_397_neg	196553811.943	221676493.173	65070941.6497	172678227.146
Com_371_neg	26848726.0658	33584883.2206	125164971.201	13573577.0084
Com_1562_neg	9344816.83878	7493196.22709	19624471.7884	4144375.8488
Com_847_neg	23291797.8103	30749765.7047	9339640.82369	42520916.1542
Com_1678_neg	1552489.73947	1113857.31224	15039116.7464	1378993.6273
Com_2908_neg	2274645.5008	240189.422188	371122.886562	2819973.13712
Com_5229_neg	259115.000193	174744.756656	265224.675949	872682.107445
Com_777_neg	40239935.1615	110409999.515	11872619.4688	51232514.7634
Com_5245_neg	166644.673466	82020.6656643	1098986.94044	120801.84418
Com_3367_neg	355518.20677	1223388.33184	3813633.57894	257923.933451
Com_2899_neg	1603493.67041	3271028.64233	5365324.05267	695064.310254
Com_1395_neg	21957431.8227	149588.323814	3897922.75507	12602203.5591
Com_3417_neg	367329.930469	74566.8343665	172238.822057	2703912.69372
Com_532_neg	18988700.2792	15333238.6427	91657064.0442	18405718.0162
