# Supplementary material for: The DNA adenine methylase of Salmonella Enteritidis promotes their intracellular replication by inhibiting arachidonic acid metabolism pathway in macrophages
Source: Front Microbiol. 2023 Mar 2;14:1080851. doi: 10.3389/fmicb.2023.1080851 (PMC10018194; doi:10.3389/fmicb.2023.1080851)
Supplement: Supplementary file 2 [file Data_Sheet_2.zip › S1 Appendix. Non-targeted metabolomics raw data/3.MetExprQuantity/Heatmap_diff/Diff_Heatmap_pos.xls]

ID	QC	C50336_Ddam	control	C50336_WT
Com_10703_pos	605685.364054	2027919.00138	510835.922329	1061169.55452
Com_3456_pos	22084116.1419	303630.44949	3496876.54998	1020016.34009
Com_16754_pos	131706.717925	94430.511942	325209.869081	111281.475539
Com_6197_pos	1025152.7428	4224236.78999	263342.745774	1095622.31511
Com_1549_pos	17256821.6051	17051242.3056	15704366.0283	46146740.5031
Com_11222_pos	144166.379998	529353.262924	312757.845943	1392388.96826
Com_5091_pos	148034.764962	4362974.3122	434610.586094	546350.50296
Com_11409_pos	1891066.66886	480334.19924	1875707.82966	1169615.22637
Com_7101_pos	349772.764179	3821791.53798	1427560.51055	828466.395019
Com_7919_pos	104836.477498	36898.1177872	117623.362339	250660.569224
Com_5008_pos	1352468.00535	3523750.84554	1410871.23539	6074694.92144
Com_7055_pos	723759.002602	2089271.34576	1321267.58838	3926684.97564
Com_9110_pos	183255.823025	1852100.61496	453453.538962	379698.862103
Com_2480_pos	21120302.1882	2173648.06224	18994928.8624	8349514.05009
Com_187_pos	32308857.9158	1029393930.79	186723033.709	563003996.962
Com_2653_pos	5272061.7893	27235988.8706	1314611.52415	16597934.9855
Com_222_pos	512146130.401	54142020.5074	436023960.219	259736226.541
Com_11831_pos	242997.06354	82814.7532064	46795.6797379	738962.765124
Com_3000_pos	295701.66819	15623957.5773	3635068.54273	3487882.71492
Com_4055_pos	249787.25719	239018.772146	5219380.99075	2295567.00242
Com_692_pos	1199139.63104	140440449.321	20124853.7348	87601990.527
Com_2700_pos	9940169.59192	2810113.72205	24260349.3061	8133851.86115
Com_3035_pos	5273021.56558	16594196.2637	2897794.43409	17529430.0474
Com_4596_pos	129888.476675	290880.918903	946533.073367	4610987.61711
Com_4249_pos	2114653.54598	7516967.15019	1128614.2506	1222428.97054
Com_3742_pos	12140128.0941	1090562.19644	14883980.7534	8520736.13134
Com_2612_pos	70401.9493802	1563873.42683	1848220.41025	26605477.5951
Com_8422_pos	972177.233936	1137712.11224	160403.011246	1411552.05859
Com_9909_pos	112485.11581	708158.157913	643739.581203	279393.632541
Com_205_pos	288977943.439	1220747503.08	45402220.5162	932629648.656
Com_1126_pos	60092653.41	23253380.9719	107697790.246	47185252.4874
Com_5347_pos	231009.634498	2529493.11312	162014.124523	750117.830202
Com_382_pos	479445589.845	509717182.295	74184795.7327	570306546.775
Com_17103_pos	111260.893679	648316.97973	130021.347137	159419.817461
Com_7956_pos	1186997.96704	791968.996102	218276.884607	1265170.37454
Com_1943_pos	951579.871949	29702319.2661	6198045.34803	6970546.56919
Com_8796_pos	535438.575775	2491555.87148	319844.088692	532815.324364
Com_1917_pos	2011395.49547	35237070.5038	2527321.05235	4213648.10192
Com_1356_pos	42958316.6472	85835371.8361	13638050.0778	65843418.9789
Com_7133_pos	1355753.40543	865509.838706	616825.043958	2268768.22587
Com_5930_pos	1254916.2301	2518751.62007	676795.702584	4101167.344
Com_1322_pos	109639334.143	1517067.58271	5887732.94199	1590477.92946
Com_3002_pos	151243.58598	4522696.22567	343383.383386	9373141.68395
Com_6881_pos	424033.850638	1968282.55642	296480.807084	2169844.7538
Com_3203_pos	201449.742064	9547319.88798	503262.08631	4521670.68089
Com_1596_pos	20120530.156	5857899.21	61667091.4654	17384081.0596
Com_12328_pos	226723.968943	190742.803796	135720.651535	649014.142649
Com_3194_pos	29534.5098753	7791136.51651	698755.070091	255620.891363
Com_5631_pos	381168.610881	590921.913308	1901770.8946	4539604.79582
Com_6497_pos	4586806.6958	799672.170828	132985.738747	493022.017752
Com_5518_pos	271981.047922	1369439.24164	322557.026866	3191376.20284
Com_568_pos	1264190.82241	220048673.878	106771912.507	35779730.5163
Com_2603_pos	472186.3607	11369699.4969	1116464.57217	3997963.38206
Com_8841_pos	3965806.54006	436703.382327	2564197.7057	1372504.68277
Com_1915_pos	22084116.1419	435130.710773	12713392.8436	712808.121505
Com_1832_pos	12200133.9946	10816190.337	37682172.7954	17859018.8166
Com_1232_pos	6466302.69391	50398813.0269	3828079.68979	27821663.5136
Com_11129_pos	359879.498508	1665770.09182	115940.209637	1153555.03864
Com_5629_pos	592923.292904	5792910.04178	1211126.29646	2076431.11265
Com_1090_pos	2600343.30972	93588796.6094	6121621.94445	11780154.9924
Com_1731_pos	10919228.4941	52283616.1956	136127.362786	28608037.3889
Com_15262_pos	142829.404365	100401.798183	379931.631686	92183.7142003
Com_5230_pos	1391670.83449	7915694.47957	1891269.22234	4281465.79034
Com_2727_pos	25256164.1053	15508801.0134	3387618.64263	20335254.5489
Com_2340_pos	499142.826529	2284379.88114	513489.829357	6627831.65202
Com_6355_pos	582475.788612	3749135.07737	745136.055372	2550787.8572
Com_3283_pos	1096293.26255	6502565.13003	1077649.722	9062509.92172
Com_4066_pos	2070103.51951	793499.947354	9271626.01097	1101776.27053
Com_17032_pos	33904.5588771	9644.15321677	153146.510539	252673.618823
Com_2845_pos	852040.233725	1023953.98782	17795431.1183	1142662.38367
Com_10581_pos	247218.152354	110776.814674	1214136.11789	260230.833613
Com_5038_pos	213298.693548	4596510.32424	250158.172736	996581.528388
Com_9781_pos	374954.981839	442326.544347	264376.040298	1107193.54034
Com_7470_pos	229172.197918	3962966.79526	513011.517246	2899403.25466
Com_8915_pos	286548.064895	1629369.1411	311899.281275	827566.153923
Com_920_pos	1330833.36854	121447033.288	27703848.0289	23374891.1346
Com_9527_pos	744288.205551	369661.694644	1219829.79207	1128358.81439
Com_12447_pos	162445.620489	1053514.79803	156761.748746	847642.553816
Com_6042_pos	188445.381626	3407557.61495	180042.493159	201684.117239
Com_11133_pos	66143.1927819	877681.467207	83535.8530653	112189.020266
Com_1503_pos	650607.706511	2725156.83226	1708282.05497	46216736.1248
Com_578_pos	1442702.16157	283417594.331	71722221.978	112928102.393
Com_12378_pos	942213.976307	359731.010024	809412.048327	125011.964047
Com_744_pos	22161202.1515	175816394.582	17702146.3459	116342909.393
Com_1290_pos	203195.736267	44637901.696	5394402.09813	4196433.08456
Com_5344_pos	463730.73412	7387917.53866	2732407.99903	2150302.82238
Com_895_pos	1169368.7019	106084816.025	27034917.7949	9879858.50027
Com_435_pos	102011362.965	395949.944019	173208698.256	555821.012511
Com_724_pos	48687637.1863	214326755.558	61460845.6329	236138686.87
Com_1457_pos	14243900.5754	23778331.0795	259982.764557	2819301.18371
Com_22727_pos	25743.0547969	185883.349441	48333.7270357	71633.1201075
Com_7378_pos	726681.010942	4435086.76262	1237257.25036	1620067.90118
Com_5023_pos	308965.230699	4704725.58385	534897.685804	1869339.81914
Com_546_pos	8985683.23538	229412103.059	128368366.073	55496216.921
Com_1661_pos	14658070.7978	2775628.33993	33028779.2154	5465374.7656
Com_5569_pos	1622237.8549	4776492.38902	849937.246104	3133378.91511
Com_1693_pos	54714587.41	32747507.3825	8573940.77929	16095251.0706
Com_5684_pos	345328.213664	1905900.59896	1632134.22899	293716.960736
Com_13712_pos	122955.98091	273498.316878	590490.452714	109808.781109
Com_816_pos	990908.353544	2089362.19494	25726850.4204	56917809.6824
Com_2755_pos	464144.725211	16825431.1996	4641294.6492	8042873.41204
Com_488_pos	932842.153096	233924255.251	80261613.2908	42186432.0475
Com_5547_pos	690363.533721	114187.735759	2354251.41655	4130332.38737
Com_9953_pos	294055.182002	1072740.99892	2369146.68164	818829.24326
Com_3296_pos	462457.501826	6157133.02705	270658.339539	2022053.05384
Com_8484_pos	172687.036109	1238653.79625	104113.105711	276454.676914
Com_9392_pos	118395.832607	505764.381314	56581.1064593	1034117.72515
Com_11663_pos	284517.933082	107375.617477	1170962.80017	1052549.35312
Com_9814_pos	225807.364116	503706.113391	2092745.22283	1333671.69074
Com_2401_pos	6314428.25539	4753989.4647	29219503.9983	10045766.0745
Com_949_pos	14385387.364	131537772.136	34396289.3505	39566562.7168
Com_3237_pos	1178641.20594	15462474.9392	1859846.30371	3650933.37911
Com_486_pos	468613934.03	44190000.1802	7945017.19274	21666617.3435
Com_4527_pos	594444.651924	11203328.63	1613325.78935	3747839.56864
Com_264_pos	1220883.78591	322432514.562	202829595.479	78296941.1432
Com_5894_pos	219642.460853	424353.034714	894050.530919	2610054.42287
Com_11993_pos	527344.774185	305606.361139	1512516.01591	464324.754663
Com_8544_pos	609201.402335	2001823.2587	368166.328096	484104.056638
Com_2229_pos	2017678.02	2987894.87023	34514147.8086	9636184.25386
Com_3412_pos	4676279.78254	379690.381845	9111529.81629	1161457.1373
Com_2014_pos	394009.667003	5130123.78489	40193095.8004	17075886.4101
Com_7796_pos	717568.662446	2293277.48137	2116692.19561	924565.201769
Com_8236_pos	3179274.91804	2442428.59031	458909.955153	2655728.28334
Com_5360_pos	493713.810785	2247142.73911	679593.025221	2257330.91114
Com_1357_pos	14073295.1879	9430058.39338	76952480.56	23268662.8781
Com_2858_pos	1739911.05434	19868294.1362	3942327.17128	8587125.6909
Com_4942_pos	552142.848782	9705629.95303	3789468.9599	1656569.22355
Com_10392_pos	229800.537175	101431.034202	941251.811881	467667.454478
Com_8442_pos	135230.360941	588089.433039	1226905.95414	2519058.01425
Com_92_pos	3513823.42583	79835703.0147	26826081.124	801390568.517
Com_1200_pos	179680.157126	66408237.7992	16359366.0634	16397526.1092
Com_2873_pos	1669905.96405	19225702.0047	3587848.82087	8445373.8527
Com_8229_pos	236626.111924	3262678.27968	660169.285924	1879636.18065
Com_1391_pos	19655126.3132	25007885.8967	73121557.1067	29722808.7921
Com_10820_pos	53516.2061321	1753382.64261	192171.893115	73141.9652155
Com_1887_pos	605243.771349	8230755.51003	162728.995427	185605.624169
Com_209_pos	1464972.98367	771748864.719	77473145.984	79781257.9937
Com_3623_pos	4941034.49623	1561511.47069	15967772.882	4815923.73521
Com_2099_pos	4746692.05313	37236287.3084	8485280.82896	15792462.2582
Com_1858_pos	6355265.89587	30886716.868	478969.019696	13641229.0741
Com_10981_pos	449886.690478	869752.095172	253481.213924	1583420.17944
Com_1601_pos	1261341.72334	57417523.8606	4153460.20795	19425427.8896
Com_5831_pos	368730.046408	4435408.03261	1190585.81725	1746118.28284
Com_945_pos	493673.332367	94666512.8192	34744498.6052	6509653.06415
Com_7304_pos	838984.444715	4636230.90739	1335638.31679	1509548.64517
Com_2561_pos	1938549.45958	695550.571652	10946525.4562	1611327.63589
Com_6935_pos	281421.144975	4891473.66781	780973.981167	1506744.96634
Com_2407_pos	13455317.5625	8598313.35433	20789751.4691	28901531.8127
Com_6796_pos	1921565.31354	3224096.88914	216788.807636	1078955.43901
Com_1001_pos	75491112.2401	120020834.508	34088645.8734	124133632.856
Com_598_pos	20015140.1033	40182372.6759	208711070.891	126359134.265
Com_9578_pos	186182.111818	2273543.88925	701163.354584	204323.581543
Com_3067_pos	389617.970737	4538572.30764	833730.541852	16026473.7284
Com_2275_pos	40615255.4788	8616782.0836	25840330.9458	30482369.9602
Com_693_pos	13553881.8611	9603730.2417	100895692.716	24735183.1545
Com_6680_pos	1786690.94535	1451238.95278	5386322.53815	6037321.84655
Com_6531_pos	166357.57729	4341565.74624	617527.590695	2807232.1791
Com_7546_pos	458120.808997	443942.535063	290244.83427	2234269.38539
Com_16481_pos	8907.74454525	359247.2328	8788.97851047	13541.6419806
Com_10978_pos	74252.3700502	1843654.26812	59050.0313337	592187.826215
Com_556_pos	1247656.66813	16404579.2389	153864104.967	77910910.1761
Com_1489_pos	535930.755484	3882880.11085	4436528.67222	34673089.1363
Com_1495_pos	19976074.5028	10053078.3261	39920351.2972	15152064.8161
Com_1035_pos	7561118.64025	4358917.07308	7543117.36203	63166955.4014
Com_14323_pos	298198.786788	118869.642295	712446.633303	488571.955888
Com_3168_pos	1418623.13996	9835607.31292	945400.87283	2125650.89889
Com_750_pos	678948.140249	31429811.8357	5831025.88274	115289415.129
Com_4516_pos	1090473.30584	8539976.88504	724910.88175	8776063.26259
Com_7269_pos	1902796.4994	361463.361776	2137132.29122	731576.279503
Com_226_pos	44803329.0072	8902096.12696	832216155.613	12497834.1716
Com_13875_pos	60877.533863	985636.181426	113728.778785	1104164.12467
Com_1432_pos	766834.444333	30370517.8516	8380925.79914	3371547.85824
Com_11661_pos	38182.6199127	60466.7658371	886635.501974	165492.058275
Com_17329_pos	100749.031625	40475.5457913	336043.570438	70433.3121229
Com_996_pos	166746919.643	7423299.21238	124712933.761	165009410.301
Com_1345_pos	613583.327265	60535799.3644	27637242.1805	17521681.297
Com_2201_pos	106999.204227	3426723.08273	12136525.2498	16680221.6219
Com_3791_pos	643659.28821	9116355.82848	3249568.9849	9274387.888
Com_937_pos	639283.44896	74798547.1647	27311355.013	14892807.5528
Com_8559_pos	371801.525788	4165365.21575	442430.975577	2929467.08668
Com_7251_pos	313853.746361	2334257.09479	535096.672427	1185764.93857
Com_814_pos	34564148.3525	21940601.6065	128242645.687	74817969.1161
Com_12107_pos	360897.837277	1801020.07686	423786.130765	1061555.35223
Com_3247_pos	5132196.13723	2453437.27694	15601021.166	4899200.6621
Com_3783_pos	308536.527279	1437273.92581	3401135.70481	6307783.90484
Com_658_pos	427525.374426	125607563.791	67336435.5518	17821353.9524
Com_238_pos	9282229.0502	70075828.6202	794882460.719	164654359.228
Com_235_pos	4885966.2087	47351367.9142	754360654.01	15907576.9886
Com_15285_pos	128422.299697	479320.615681	66511.7387265	96031.1675052
Com_8133_pos	636790.849115	814858.533656	561648.292705	2445885.03367
Com_2279_pos	261502.092824	21955220.4168	7142324.61023	4865688.36939
Com_5784_pos	964894.125887	6730754.13818	826602.209549	7403558.38147
Com_5053_pos	2085971.64236	992343.379187	5643676.89749	2012918.27506
Com_13279_pos	60488.8849358	163128.762165	135298.636348	551075.364405
Com_8122_pos	436382.124702	2018893.5047	214937.731279	719678.784573
Com_3305_pos	3797298.20637	15798727.5378	2523216.66914	13566832.265
Com_5486_pos	3171079.10963	2514213.20988	2803050.40637	5599222.27293
Com_1479_pos	1297816.69698	9712099.46416	2133139.2487	29677679.4403
Com_11072_pos	1425893.80286	1568474.5566	245658.947976	420566.862212
Com_2966_pos	5375817.68066	2556508.89654	16420494.6267	5234571.80128
Com_1614_pos	530203.126942	3917737.69303	55715221.9849	16288090.4914
Com_1610_pos	1401445.58289	45550670.0213	8133944.87294	13731568.331
Com_1330_pos	4224637.57634	72750206.9206	28725282.4371	19107434.468
Com_11186_pos	479492.808945	745326.508247	95606.466515	120664.724695
Com_9336_pos	923719.16509	859362.900186	2679564.27644	845314.89443
Com_10881_pos	306206.358098	155197.650213	1012864.05968	140688.389548
Com_3726_pos	324062.012562	13032218.6665	188321.0652	14264893.8019
Com_4399_pos	3778479.28011	1827654.01783	9784869.26792	3255617.48823
Com_9612_pos	195946.790098	1611124.215	402262.737297	1363274.93036
Com_8083_pos	67324.8504747	2908847.13287	64617.8457836	1556585.55212
Com_6918_pos	1471130.33272	742759.255532	2189939.23746	1787560.4934
Com_16794_pos	89050.1829263	109734.80115	532994.566717	92257.7602395
Com_12978_pos	148089.608148	1524425.889	105731.697221	693373.651499
Com_1286_pos	251056.922878	67215690.144	17922332.9113	13015712.5341
Com_2185_pos	48457178.3531	80878.7051425	941885.243425	94259.7746108
Com_1599_pos	563805.482645	16864549.9317	2098487.60394	19706553.0566
Com_6177_pos	886665.625657	3674516.97619	460647.252104	556704.064024
Com_13277_pos	630719.185254	724130.931741	142080.369272	553287.533635
Com_2043_pos	2119197.683	32848680.6363	5881208.93867	11933881.2344
Com_9246_pos	1522482.23736	3088897.93777	216879.725758	1851107.14666
Com_1965_pos	604506.129767	14135126.6455	3678907.18094	10694267.6923
Com_582_pos	4514488.57048	93321542.1314	6731437.27744	8943469.10779
Com_3552_pos	547909.690257	1611161.57554	10838630.0133	2040791.6397
Com_14538_pos	148382.602563	266607.299621	124832.05341	622658.237861
Com_1365_pos	31966714.6583	10269228.1487	46197925.769	18170023.2271
Com_6462_pos	742205.950665	6713281.47445	1962384.2375	3493241.38372
Com_1302_pos	1211748.53728	21538372.7883	6036106.95758	30007666.4282
Com_4723_pos	437517.894625	4434009.0095	1834197.22587	8989167.04416
Com_43_pos	8742513.23293	1442025190.6	215288645.93	583503696.168
Com_5727_pos	334355.088978	893246.959805	5674554.4649	1280854.13146
Com_12748_pos	916252.602202	844862.085492	206551.389478	980460.74476
Com_2698_pos	212041.623373	14004286.6301	4341000.87054	18504236.5824
Com_6431_pos	1238747.02893	512938.00601	2062938.31692	173158.229804
Com_3573_pos	293767.281249	8156769.10638	400221.367775	2074605.96153
Com_1299_pos	358825.793755	22394288.4853	2545868.87134	45942142.8707
Com_11895_pos	314709.675526	174484.292406	1623387.47903	326386.336755
Com_16406_pos	66799.2060584	530493.884425	66833.8700059	141745.354298
Com_2234_pos	624183.197936	21440087.7983	5902550.05767	9659357.91373
Com_4481_pos	2763383.92066	2298175.00983	9102191.9473	3824098.43871
Com_10621_pos	155986.960674	212958.793452	1423252.28591	429893.363028
Com_2111_pos	241052.424052	20093686.326	10325573.2571	2377594.7447
Com_9784_pos	286466.855226	1895800.47183	127783.861378	262875.303102
Com_1595_pos	1507749.1642	39976260.0084	1801506.32703	10961958.4337
Com_4274_pos	784061.650843	494605.474812	6525612.72764	343278.974918
Com_1867_pos	807891.250929	27005841.7111	7066193.69631	9318516.60875
Com_9844_pos	597539.814361	2207333.67076	123799.671308	1232791.36967
Com_4459_pos	1917786.71263	1484234.22216	3076951.22331	4438800.40897
Com_158_pos	941120880.451	1191351381.83	123418548.413	482538657.115
Com_1138_pos	59485002.707	22491595.0846	106041994.764	45342716.8759
Com_7549_pos	734829.401566	3927412.12281	439877.733431	742652.953137
Com_592_pos	1255517.07146	28325305.1908	10428124.2009	92173311.0332
Com_674_pos	186558675.841	248906365.384	4880090.30264	160176310.04
Com_6859_pos	589269.275358	4423182.71993	424317.348624	764673.352415
Com_1800_pos	466692.360796	35965516.3146	5466007.85074	2592257.53883
Com_725_pos	757284.060915	77847316.0019	1544269.21405	24500861.8354
Com_1546_pos	85794469.1519	49094118.8432	9868741.46077	34651905.292
Com_14177_pos	53247.7817743	501165.689721	100115.057904	20876.9929233
Com_11778_pos	189676.302823	109714.689811	45033.7311927	737197.222574
Com_2554_pos	274382.810463	18924454.396	6121367.71609	6587592.47107
Com_289_pos	3166236.38386	342785570.066	2412559.13925	4679012.08225
Com_13013_pos	55490.5566012	130772.560403	103718.825266	887713.224517
