# Supplementary material for: The DNA adenine methylase of Salmonella Enteritidis promotes their intracellular replication by inhibiting arachidonic acid metabolism pathway in macrophages
Source: Front Microbiol. 2023 Mar 2;14:1080851. doi: 10.3389/fmicb.2023.1080851 (PMC10018194; doi:10.3389/fmicb.2023.1080851)
Supplement: Supplementary file 2 [file Data_Sheet_2.zip › S1 Appendix. Non-targeted metabolomics raw data/4.MetDiffAnalysis/C50336_Ddam.vs.C50336_WT/C50336_Ddam.vs.C50336_WT_neg_corr.xls]

corr	Com_3375_neg	Com_2021_neg	Com_4224_neg	Com_2431_neg	Com_4879_neg	Com_255_neg	Com_239_neg	Com_3817_neg	Com_83_neg	Com_1319_neg	Com_2485_neg	Com_1802_neg	Com_1513_neg	Com_1312_neg	Com_530_neg	Com_3186_neg	Com_4560_neg	Com_482_neg	Com_2314_neg	Com_2213_neg	Com_4689_neg	Com_761_neg	Com_4847_neg	Com_3417_neg	Com_181_neg	Com_5229_neg	Com_834_neg	Com_852_neg	Com_1188_neg	Com_760_neg	Com_6113_neg	Com_2087_neg	Com_784_neg	Com_4609_neg	Com_430_neg	Com_2899_neg	Com_344_neg	Com_4532_neg	Com_1562_neg	Com_2231_neg	Com_2902_neg	Com_233_neg	Com_964_neg	Com_3468_neg	Com_1111_neg
Com_3375_neg	1	0.29841529693132	0.286470395281941	0.49129809591476	0.317276468494872	0.408471183881475	0.49659645864124	-0.766399403758989	0.482478704369752	0.632470321558551	0.726985449129109	0.203176970868634	0.594021797018616	-0.406708774518866	0.166227810900332	0.862733655767592	0.338136824465104	0.575114623313473	0.678659574362087	0.591538235861108	0.794335239410802	0.602571269707138	0.370202685448735	0.46586371292743	0.253960862353164	0.171535253040141	-0.472822053166124	0.800565939975464	0.726601204195454	0.262835091787245	0.669701837952891	-0.461042289885128	0.514222431734708	0.311940962811705	0.462851823398032	-0.476056665820875	-0.425871145134102	0.359448288365379	-0.377612110399158	-0.375845830571935	0.26140473006986	-0.368810080304312	-0.389633465970927	-0.054275122201653	0.608501356298988
Com_2021_neg	0.29841529693132	1	0.977107577957975	0.22924367724514	0.944991939595051	0.729970716586389	0.633563694452626	-0.53534572995937	0.689084610754461	0.344427664913394	0.555821862736071	0.743784658493843	0.236972839085562	-0.45920039899689	0.966062743699573	0.398640584319538	0.610271633241432	0.500675528193565	0.348518838393668	0.517527624081784	0.462569623065011	0.578521996749335	0.607595645899528	0.130385210495109	0.74958862097475	0.665975432285723	-0.526893034143162	0.352194889250965	0.374796401715269	0.833455876172555	0.44329852333612	-0.597658362780858	0.270885960028482	0.680952821855588	0.521725678991756	-0.500011721521744	-0.57033847035741	0.283812770790487	-0.529930771035274	-0.333533141298959	0.670728083800382	-0.408123081455052	-0.503817911099014	0.700454651998958	0.189034842908684
Com_4224_neg	0.286470395281941	0.977107577957975	1	0.286353594614811	0.94477268915445	0.761946163635527	0.685610071071258	-0.590028778678855	0.703116632590829	0.400811087731191	0.483024924040489	0.811429588224051	0.271427562478111	-0.418857069382047	0.935077015249704	0.364905398151252	0.620716240043756	0.44878002495318	0.371962596564289	0.440014705987646	0.431914301152651	0.59201570548266	0.574837206834188	0.182625923243549	0.763390748152553	0.725890283902694	-0.494540949470495	0.354575690493073	0.355026019551962	0.850774068330082	0.440771902670565	-0.555461180450938	0.320723805005657	0.715833744646396	0.418484912339865	-0.462925916020286	-0.593977257994717	0.318829846885042	-0.513518708047479	-0.354261632045382	0.587182430623932	-0.407682532451549	-0.482891353908959	0.688974600619546	0.223755732333201
Com_2431_neg	0.49129809591476	0.22924367724514	0.286353594614811	1	0.165191023808653	0.255431554443943	0.741666659236796	-0.297981657474665	-0.0271546081764173	0.197769450563277	-0.0331434811052458	0.159990229032301	0.932663580636428	-0.129991831388984	0.0126785472341227	0.548240606906362	0.0992110662300648	0.499696782972774	-0.047636587140446	0.186386302198488	0.526032384598221	0.0571499687969176	0.0148200388771026	0.980729462937508	-0.0034771258679384	0.083880228958913	-0.207187307365304	0.779497843563499	0.619275740988473	0.0909480541719735	0.30037957186758	-0.427908053304542	0.857966546231498	-0.0834270050564254	0.0459358374519936	-0.132675688381648	-0.14464395697254	0.00216981329559502	-0.406532491767008	-0.338216088612347	-0.0208443549108312	-0.371168613786956	-0.395963153861492	-0.0145643438448214	0.899588780852314
Com_4879_neg	0.317276468494872	0.944991939595051	0.94477268915445	0.165191023808653	1	0.785776100260066	0.561961865172143	-0.602030206464624	0.773145386838686	0.553206506813193	0.632137645058419	0.710848065279549	0.227517277361525	-0.416457310324163	0.935873330664097	0.424710908659909	0.546973663172313	0.447540028933384	0.435847347709301	0.522375466132982	0.422972826569257	0.632296425810802	0.741197469853493	0.0955606478485481	0.664361703895455	0.750671923485115	-0.501212371943575	0.374504994008353	0.464135151720018	0.833769902310128	0.573460339549154	-0.566961516310007	0.200490710942215	0.78489984084709	0.517595771327839	-0.449879428206832	-0.613877164807757	0.312064197528312	-0.515218616598837	-0.348753335945236	0.653220584513485	-0.402174496084515	-0.479751099442809	0.605466561579941	0.188874855766327
Com_255_neg	0.408471183881475	0.729970716586389	0.761946163635527	0.255431554443943	0.785776100260066	1	0.464941572038678	-0.61640474868464	0.792913127361141	0.516467504516509	0.477103417686446	0.713793575081345	0.399071450916106	-0.421477198641525	0.62784414215603	0.51281148162913	0.45223997868499	0.717523792791673	0.320049079738048	0.680635612990424	0.529798289073247	0.48315888182072	0.581308218045204	0.168554215118219	0.512021486004544	0.717258125273776	-0.513018790156902	0.47453789696616	0.519250034995235	0.777900441055773	0.704915466067237	-0.625000635238315	0.1524147081941	0.777310721252847	0.406495719280451	-0.359148097125009	-0.446441284183555	0.487949897073483	-0.508617556391281	-0.385200636648569	0.269915094140267	-0.416461319162968	-0.510352957278923	0.385632471879485	0.174377545939515
Com_239_neg	0.49659645864124	0.633563694452626	0.685610071071258	0.741666659236796	0.561961865172143	0.464941572038678	1	-0.507766416938593	0.405622300922759	0.248798815856071	0.270305570236459	0.589631202822891	0.72606553892956	-0.29397502415934	0.503151060967541	0.648093392614718	0.643886147908179	0.529271376057785	0.33211639442809	0.369794092089893	0.463721444598972	0.552252317053664	0.110116136578602	0.713611032493482	0.398497197133541	0.192743585811536	-0.358578835913539	0.681460249030735	0.54619625374319	0.549240622387325	0.410785454721864	-0.491188668928955	0.877488571008737	0.372562411265688	0.118607749960876	-0.441814753267752	-0.370453407981312	0.0394360009784639	-0.475124879729648	-0.36744597995026	0.147247586129589	-0.399317476503371	-0.47269128323628	0.562201276656299	0.77392225533704
Com_3817_neg	-0.766399403758989	-0.53534572995937	-0.590028778678855	-0.297981657474665	-0.602030206464624	-0.61640474868464	-0.507766416938593	1	-0.635303029462118	-0.749178279143182	-0.700262206654017	-0.436668642804869	-0.340536254788426	0.244433776294703	-0.461898752088799	-0.599802738202305	-0.417389318963288	-0.396442904692515	-0.690184656181735	-0.480007919531479	-0.65460294351382	-0.657070325602168	-0.591361061819508	-0.21770081394966	-0.519857100490154	-0.555093718794285	0.411007209051022	-0.552753818171377	-0.534138380373385	-0.421358481445525	-0.65940890876687	0.388047133800509	-0.298889564856087	-0.574377887402384	-0.425498819982974	0.307036933272754	0.555145229216497	-0.409484588383973	0.441598760469421	0.438853231219387	-0.453562070916207	0.406742873188095	0.373094799253796	-0.117235469315091	-0.331172349601028
Com_83_neg	0.482478704369752	0.689084610754461	0.703116632590829	-0.0271546081764173	0.773145386838686	0.792913127361141	0.405622300922759	-0.635303029462118	1	0.60450080291443	0.736175613633476	0.793216982473111	0.118907279533378	-0.584681444314948	0.691674761080054	0.496059082811018	0.674010248751605	0.482511786795866	0.689032638594231	0.561019916196637	0.462222082235281	0.842096786567161	0.541043285338357	-0.0807381759300398	0.715093517270792	0.579212811035375	-0.651907631340588	0.325236980791424	0.378520114182028	0.777649754223645	0.599592052718818	-0.52576935860164	0.120823772364456	0.906302953809998	0.455957920866435	-0.641014641984115	-0.729787493078366	0.521166746038361	-0.190215179453052	-0.0442894402254385	0.332266221830808	-0.0830337167474096	-0.196530615467899	0.530191261210967	0.0545184746281099
Com_1319_neg	0.632470321558551	0.344427664913394	0.400811087731191	0.197769450563277	0.553206506813193	0.516467504516509	0.248798815856071	-0.749178279143182	0.60450080291443	1	0.664861974835292	0.317948496771657	0.267085923949174	-0.397569019537235	0.306191451673337	0.4494471105212	0.130033263547856	0.160077452296697	0.692023142415634	0.234315061800942	0.500220500491795	0.575394501675797	0.712723205450608	0.183413805138815	0.333019576842142	0.661468236894684	-0.477580964790952	0.480482814341121	0.57094327572693	0.346542581327382	0.578124381046795	-0.323052942782627	0.1520180401793	0.601222397462401	0.391443061213082	-0.339396316873427	-0.594234337612773	0.499921267765942	-0.235941583509206	-0.279701746890829	0.382582101298977	-0.215268466071165	-0.23462101831665	-0.120340564272439	0.302306928925884
Com_2485_neg	0.726985449129109	0.555821862736071	0.483024924040489	-0.0331434811052458	0.632137645058419	0.477103417686446	0.270305570236459	-0.700262206654017	0.736175613633476	0.664861974835292	1	0.318917199002861	0.131122951159813	-0.473206777974365	0.572135141636503	0.669077749256753	0.40572036302255	0.407821562764346	0.756148087046404	0.653703546769962	0.667989917838059	0.773171329610875	0.708933562673615	-0.0486775501812821	0.503235990534126	0.384388777419754	-0.495238907280952	0.499552166518935	0.59409221658435	0.481283796154628	0.649144307442598	-0.452575114464267	0.0831910353132728	0.57621520741897	0.772953035212285	-0.606787828884134	-0.585942374664009	0.429745770594376	-0.259606791326225	-0.151014592856001	0.65053977831328	-0.154423314308325	-0.248520675928247	0.199888042080922	0.177105297783981
Com_1802_neg	0.203176970868634	0.743784658493843	0.811429588224051	0.159990229032301	0.710848065279549	0.713793575081345	0.589631202822891	-0.436668642804869	0.793216982473111	0.317948496771657	0.318917199002861	1	0.146248931274494	-0.489277087995518	0.70486330019752	0.226805376006453	0.769151594039199	0.321701802497052	0.48380561146463	0.254274105572925	0.275482285134506	0.692427504310551	0.206595059584766	0.0756181657251194	0.82770783804087	0.593465144513784	-0.533369207458188	0.193825969624709	0.0990314787011408	0.835603379633195	0.301983926259422	-0.415930231573699	0.316914812646268	0.826782335209307	0.161767881062535	-0.524720004389789	-0.674173970808093	0.526723729032235	-0.155462251264393	-0.0546221001900802	0.15269547710183	-0.0878446821112427	-0.177491799881489	0.749791181094429	0.095287628426269
Com_1513_neg	0.594021797018616	0.236972839085562	0.271427562478111	0.932663580636428	0.227517277361525	0.399071450916106	0.72606553892956	-0.340536254788426	0.118907279533378	0.267085923949174	0.131122951159813	0.146248931274494	1	-0.167142634231347	0.0239154847948529	0.754829727204557	0.137208113905325	0.688865518307337	0.0277943972509478	0.457241392675284	0.601186924437038	0.151256349817799	0.10676299078498	0.943794596454844	-0.0970003094485751	0.048386164847254	-0.212758486356577	0.904344864836308	0.804922381343623	0.191171290765831	0.535222114628485	-0.500978148866917	0.808862638641956	0.023938149092957	0.157769197394843	-0.204771141105037	-0.0878892576943437	0.0352410987104817	-0.46734275164904	-0.392922974260608	-0.059386396709132	-0.41665127768257	-0.479069800793834	-0.0128591723670493	0.922168798309952
Com_1312_neg	-0.406708774518866	-0.45920039899689	-0.418857069382047	-0.129991831388984	-0.416457310324163	-0.421477198641525	-0.29397502415934	0.244433776294703	-0.584681444314948	-0.397569019537235	-0.473206777974365	-0.489277087995518	-0.167142634231347	1	-0.404053120581607	-0.333293188284164	-0.250169872724867	-0.371251489312743	-0.406324980950018	-0.254407895138946	-0.495514090481988	-0.437619964872341	-0.381357550151779	-0.0675543205602705	-0.537534782291326	-0.400370261054775	0.880570078419282	-0.260415053411774	-0.312462650533399	-0.491915921199279	-0.134347375379414	0.411318714306902	-0.137218956983834	-0.45367268287187	-0.418239891274811	0.845906168719509	0.458439290561549	-0.415592219141577	-0.0265814372122151	-0.0756422242268072	-0.294374724075307	-0.0768884104551225	0.127095116974114	-0.196571610862673	-0.11147303495284
Com_530_neg	0.166227810900332	0.966062743699573	0.935077015249704	0.0126785472341227	0.935873330664097	0.62784414215603	0.503151060967541	-0.461898752088799	0.691674761080054	0.306191451673337	0.572135141636503	0.70486330019752	0.0239154847948529	-0.404053120581607	1	0.267964652025841	0.602890602259764	0.341159469801744	0.367967146029929	0.436319741548899	0.315818181367755	0.597492721876864	0.61819124106282	-0.0725005088138631	0.755073109786373	0.633875271799753	-0.450160718657562	0.17373371567474	0.241390361326296	0.814625239568702	0.34713467567527	-0.505016663965667	0.115563980636008	0.683371564138737	0.506363975961284	-0.488988875674794	-0.562639802058586	0.22323760139329	-0.436267003151945	-0.228661192913767	0.714631636168941	-0.300494903488602	-0.399384043805377	0.737107988788647	0.0213864902602708
Com_3186_neg	0.862733655767592	0.398640584319538	0.364905398151252	0.548240606906362	0.424710908659909	0.51281148162913	0.648093392614718	-0.599802738202305	0.496059082811018	0.4494471105212	0.669077749256753	0.226805376006453	0.754829727204557	-0.333293188284164	0.267964652025841	1	0.422722277516689	0.785779182073499	0.494031438397556	0.81183447090526	0.725248556193585	0.576386291356296	0.334415046053994	0.567343198028486	0.100650321319742	0.0472587378247338	-0.354501754804301	0.902299111893286	0.876956984857083	0.412873885532394	0.791376278451784	-0.56228143722678	0.610136665645698	0.324878452437981	0.459446467192098	-0.482930307474085	-0.245760707036668	0.168299421372325	-0.509098445713752	-0.427133732268039	0.178971463355827	-0.443813849001009	-0.53276243876557	0.156108266308432	0.730252807833367
Com_4560_neg	0.338136824465104	0.610271633241432	0.620716240043756	0.0992110662300648	0.546973663172313	0.45223997868499	0.643886147908179	-0.417389318963288	0.674010248751605	0.130033263547856	0.40572036302255	0.769151594039199	0.137208113905325	-0.250169872724867	0.602890602259764	0.422722277516689	1	0.364525780857626	0.600905706462407	0.372202489009442	0.124761045380454	0.801453520071016	-0.0499689213234429	0.0687021204020174	0.605271680390766	0.0990086025770903	-0.372718326491196	0.208427700292591	0.0706557152876931	0.673992917174894	0.347667151514958	-0.381303790878727	0.480848713863746	0.68925031890013	0.0105944234360054	-0.423736824970756	-0.528872514026244	0.137084119412707	-0.290198738230166	-0.15859905123224	0.0460487318372399	-0.248967427534318	-0.273486195484731	0.877217399746977	0.215377154413773
Com_482_neg	0.575114623313473	0.500675528193565	0.44878002495318	0.499696782972774	0.447540028933384	0.717523792791673	0.529271376057785	-0.396442904692515	0.482511786795866	0.160077452296697	0.407821562764346	0.321701802497052	0.688865518307337	-0.371251489312743	0.341159469801744	0.785779182073499	0.364525780857626	1	0.0806496656502162	0.857817380307747	0.63527606681699	0.286523289608881	0.299702396963418	0.452547623863971	0.145255583751518	0.148680954111631	-0.442221143608737	0.692712142679771	0.690645446142755	0.473382808758344	0.653449590999012	-0.743503854754974	0.406288894149045	0.309605469190394	0.398988037160592	-0.381665697693736	-0.134183431019574	0.092089815163827	-0.596965430455183	-0.369563235531092	0.130964889483406	-0.469254114838047	-0.608262247389144	0.248172289233412	0.471601038575304
Com_2314_neg	0.678659574362087	0.348518838393668	0.371962596564289	-0.047636587140446	0.435847347709301	0.320049079738048	0.33211639442809	-0.690184656181735	0.689032638594231	0.692023142415634	0.756148087046404	0.48380561146463	0.0277943972509478	-0.406324980950018	0.367967146029929	0.494031438397556	0.600905706462407	0.0806496656502162	1	0.285048483889483	0.363081929547154	0.888778402388522	0.309732078931511	-0.050815497882122	0.51678340217078	0.295420662451647	-0.409007495753083	0.324355687558814	0.281120708720858	0.485461167799974	0.460606761803135	-0.171319624287454	0.235403265335389	0.662116113406335	0.274627078963253	-0.538350378425735	-0.59541644761234	0.496377087307965	-0.106113634076292	-0.198703624361822	0.230854411054684	-0.136077566992626	-0.145516597772977	0.27913569130079	0.187396939569593
Com_2213_neg	0.591538235861108	0.517527624081784	0.440014705987646	0.186386302198488	0.522375466132982	0.680635612990424	0.369794092089893	-0.480007919531479	0.561019916196637	0.234315061800942	0.653703546769962	0.254274105572925	0.457241392675284	-0.254407895138946	0.436319741548899	0.81183447090526	0.372202489009442	0.857817380307747	0.285048483889483	1	0.621780788291926	0.416580188221538	0.452350783497931	0.165433124650902	0.15644943277758	0.170422277018142	-0.26655455333055	0.635522118334981	0.69369003793279	0.542379151185166	0.818953281117469	-0.527411580378484	0.164910295409755	0.408539378227525	0.588945693834689	-0.35327902040812	-0.119843131669941	0.214418864514724	-0.531305781534659	-0.419864197757625	0.292669938117554	-0.463948848242082	-0.53927936231564	0.255966991600089	0.286573901337939
Com_4689_neg	0.794335239410802	0.462569623065011	0.431914301152651	0.526032384598221	0.422972826569257	0.529798289073247	0.463721444598972	-0.65460294351382	0.462222082235281	0.500220500491795	0.667989917838059	0.275482285134506	0.601186924437038	-0.495514090481988	0.315818181367755	0.725248556193585	0.124761045380454	0.63527606681699	0.363081929547154	0.621780788291926	1	0.423838327211825	0.555762478963321	0.465705634183131	0.429567621686276	0.401552479911113	-0.491425124407003	0.81002758316034	0.779645915060585	0.304058697601435	0.579606567878341	-0.545877698513379	0.368281755020795	0.241937572159735	0.793404962535279	-0.55083570826584	-0.44663298604945	0.552279370970881	-0.251329361426872	-0.141520149750797	0.497879059995382	-0.123898278784836	-0.254603476564444	-0.0786176419991942	0.495911121474455
Com_761_neg	0.602571269707138	0.578521996749335	0.59201570548266	0.0571499687969176	0.632296425810802	0.48315888182072	0.552252317053664	-0.657070325602168	0.842096786567161	0.575394501675797	0.773171329610875	0.692427504310551	0.151256349817799	-0.437619964872341	0.597492721876864	0.576386291356296	0.801453520071016	0.286523289608881	0.888778402388522	0.416580188221538	0.423838327211825	1	0.331481886788857	0.0536933148815781	0.666325360000655	0.311381440071437	-0.469774613352509	0.407197199844233	0.367836244487272	0.655819575493595	0.491709328634889	-0.431297922201445	0.387384068274186	0.756735409138227	0.369628296422964	-0.670089057351264	-0.709336267684409	0.423395481575249	-0.176657516248246	-0.059084666583439	0.296391091136448	-0.0622270775394323	-0.177504210771136	0.572650952506663	0.280990288169769
Com_4847_neg	0.370202685448735	0.607595645899528	0.574837206834188	0.0148200388771026	0.741197469853493	0.581308218045204	0.110116136578602	-0.591361061819508	0.541043285338357	0.712723205450608	0.708933562673615	0.206595059584766	0.10676299078498	-0.381357550151779	0.61819124106282	0.334415046053994	-0.0499689213234429	0.299702396963418	0.309732078931511	0.452350783497931	0.555762478963321	0.331481886788857	1	-0.0419857077711261	0.387000882564035	0.763375405916568	-0.413169101818118	0.346174249687287	0.569026968551493	0.422143036197376	0.515719504370335	-0.439882450845242	-0.174528820978665	0.461808764764539	0.749090038517341	-0.336619190674738	-0.434803661501718	0.34549140290257	-0.365299704260831	-0.247416718677723	0.815873151350831	-0.236438734212678	-0.325696857591697	-0.0375861248028727	0.0341779517779048
Com_3417_neg	0.46586371292743	0.130385210495109	0.182625923243549	0.980729462937508	0.0955606478485481	0.168554215118219	0.713611032493482	-0.21770081394966	-0.0807381759300398	0.183413805138815	-0.0486775501812821	0.0756181657251194	0.943794596454844	-0.0675543205602705	-0.0725005088138631	0.567343198028486	0.0687021204020174	0.452547623863971	-0.050815497882122	0.165433124650902	0.465705634183131	0.0536933148815781	-0.0419857077711261	1	-0.122878476256336	-0.0279283240240491	-0.121114632235188	0.794706294245051	0.646743461836674	0.0292821618063017	0.299981935561422	-0.381776976774026	0.878806658258484	-0.132021479958402	0.0101073602099582	-0.108076386931151	-0.083081540365872	-0.0517171177761048	-0.358728216664976	-0.296837087320869	-0.0984652079177247	-0.318616534308928	-0.355390937863823	-0.0468093385412443	0.946199660473739
Com_181_neg	0.253960862353164	0.74958862097475	0.763390748152553	-0.0034771258679384	0.664361703895455	0.512021486004544	0.398497197133541	-0.519857100490154	0.715093517270792	0.333019576842142	0.503235990534126	0.82770783804087	-0.0970003094485751	-0.537534782291326	0.755073109786373	0.100650321319742	0.605271680390766	0.145255583751518	0.51678340217078	0.15644943277758	0.429567621686276	0.666325360000655	0.387000882564035	-0.122878476256336	1	0.633287887589013	-0.60082053871903	0.0775536210506528	0.0107311205776436	0.623968268072828	0.138378395896884	-0.356481870575845	0.112680226004873	0.674710162962754	0.458458895698954	-0.575996794452746	-0.798657167090192	0.580680581492858	-0.00701166108028587	0.134570238546243	0.535392971738568	0.0999186333975363	0.0173684672260027	0.585793889403866	-0.0971998029286588
Com_5229_neg	0.171535253040141	0.665975432285723	0.725890283902694	0.083880228958913	0.750671923485115	0.717258125273776	0.192743585811536	-0.555093718794285	0.579212811035375	0.661468236894684	0.384388777419754	0.593465144513784	0.048386164847254	-0.400370261054775	0.633875271799753	0.0472587378247338	0.0990086025770903	0.148680954111631	0.295420662451647	0.170422277018142	0.401552479911113	0.311381440071437	0.763375405916568	-0.0279283240240491	0.633287887589013	1	-0.441692401587243	0.170814648843637	0.256850987269459	0.596081384558628	0.344859932155096	-0.337199346395041	-0.119746003529723	0.64617268327947	0.445501971492939	-0.255780892352229	-0.551978857090152	0.616547592446559	-0.264766720359518	-0.247043440133869	0.56325762824725	-0.211175109774496	-0.253233259555035	0.14063376251008	-0.0726148850119653
Com_834_neg	-0.472822053166124	-0.526893034143162	-0.494540949470495	-0.207187307365304	-0.501212371943575	-0.513018790156902	-0.358578835913539	0.411007209051022	-0.651907631340588	-0.477580964790952	-0.495238907280952	-0.533369207458188	-0.212758486356577	0.880570078419282	-0.450160718657562	-0.354501754804301	-0.372718326491196	-0.442221143608737	-0.409007495753083	-0.26655455333055	-0.491425124407003	-0.469774613352509	-0.413169101818118	-0.121114632235188	-0.60082053871903	-0.441692401587243	1	-0.268493680736265	-0.296030920179365	-0.401888216001896	-0.275444444273864	0.456677736817465	-0.215655015884208	-0.576669160780272	-0.357612383457092	0.635402598376957	0.66787896978655	-0.322682624027599	0.0406894259096318	-0.0520605142458377	-0.326918336089666	0.0316298608085534	0.0996157973944922	-0.264850247854266	-0.135075609822863
Com_852_neg	0.800565939975464	0.352194889250965	0.354575690493073	0.779497843563499	0.374504994008353	0.47453789696616	0.681460249030735	-0.552753818171377	0.325236980791424	0.480482814341121	0.499552166518935	0.193825969624709	0.904344864836308	-0.260415053411774	0.17373371567474	0.902299111893286	0.208427700292591	0.692712142679771	0.324355687558814	0.635522118334981	0.81002758316034	0.407197199844233	0.346174249687287	0.794706294245051	0.0775536210506528	0.170814648843637	-0.268493680736265	1	0.935356834941899	0.304517741101255	0.712237337450985	-0.539837629745209	0.704696534731831	0.184344015016388	0.479795860049781	-0.379364384158151	-0.257593953480081	0.280417650264783	-0.453954068334197	-0.384999901544046	0.190672863421614	-0.373469079449156	-0.464544869123075	-0.0125554423628527	0.865254017234073
Com_1188_neg	0.726601204195454	0.374796401715269	0.355026019551962	0.619275740988473	0.464135151720018	0.519250034995235	0.54619625374319	-0.534138380373385	0.378520114182028	0.57094327572693	0.59409221658435	0.0990314787011408	0.804922381343623	-0.312462650533399	0.241390361326296	0.876956984857083	0.0706557152876931	0.690645446142755	0.281120708720858	0.69369003793279	0.779645915060585	0.367836244487272	0.569026968551493	0.646743461836674	0.0107311205776436	0.256850987269459	-0.296030920179365	0.935356834941899	1	0.316179944827448	0.746340387029748	-0.566767290089506	0.499610407514087	0.217151442211816	0.591570681547167	-0.406224132654902	-0.209332918624985	0.214752429311328	-0.470397261042069	-0.367604695721182	0.325114507501366	-0.348817348067468	-0.483808078095614	-0.0886860414141941	0.744950275438148
Com_760_neg	0.262835091787245	0.833455876172555	0.850774068330082	0.0909480541719735	0.833769902310128	0.777900441055773	0.549240622387325	-0.421358481445525	0.777649754223645	0.346542581327382	0.481283796154628	0.835603379633195	0.191171290765831	-0.491915921199279	0.814625239568702	0.412873885532394	0.673992917174894	0.473382808758344	0.485461167799974	0.542379151185166	0.304058697601435	0.655819575493595	0.422143036197376	0.0292821618063017	0.623968268072828	0.596081384558628	-0.401888216001896	0.304517741101255	0.316179944827448	1	0.466674856704891	-0.505034464749647	0.207067460341133	0.779264421460166	0.315212793555215	-0.586089399781727	-0.407463944663343	0.419483018357339	-0.463982753334171	-0.37990070491024	0.310348614588808	-0.384315200135264	-0.532428269481787	0.708344774835922	0.132178448552783
Com_6113_neg	0.669701837952891	0.44329852333612	0.440771902670565	0.30037957186758	0.573460339549154	0.704915466067237	0.410785454721864	-0.65940890876687	0.599592052718818	0.578124381046795	0.649144307442598	0.301983926259422	0.535222114628485	-0.134347375379414	0.34713467567527	0.791376278451784	0.347667151514958	0.653449590999012	0.460606761803135	0.818953281117469	0.579606567878341	0.491709328634889	0.515719504370335	0.299981935561422	0.138378395896884	0.344859932155096	-0.275444444273864	0.712237337450985	0.746340387029748	0.466674856704891	1	-0.327560510817946	0.271245342909223	0.582521150992552	0.456822537585774	-0.135649734172808	-0.353468379361468	0.351042838492476	-0.428796666578262	-0.480661743128658	0.21329527828891	-0.49829159686419	-0.399093196824037	0.143863208107216	0.412694336897104
Com_2087_neg	-0.461042289885128	-0.597658362780858	-0.555461180450938	-0.427908053304542	-0.566961516310007	-0.625000635238315	-0.491188668928955	0.388047133800509	-0.52576935860164	-0.323052942782627	-0.452575114464267	-0.415930231573699	-0.500978148866917	0.411318714306902	-0.505016663965667	-0.56228143722678	-0.381303790878727	-0.743503854754974	-0.171319624287454	-0.527411580378484	-0.545877698513379	-0.431297922201445	-0.439882450845242	-0.381776976774026	-0.356481870575845	-0.337199346395041	0.456677736817465	-0.539837629745209	-0.566767290089506	-0.505034464749647	-0.327560510817946	1	-0.391929047321505	-0.330508492129689	-0.430144381337788	0.538835556880569	0.345065080444112	-0.100118302297282	0.643946089696123	0.185492036613659	-0.366103991839015	0.294763817368252	0.616422482081456	-0.306916080986729	-0.42662004734395
Com_784_neg	0.514222431734708	0.270885960028482	0.320723805005657	0.857966546231498	0.200490710942215	0.1524147081941	0.877488571008737	-0.298889564856087	0.120823772364456	0.1520180401793	0.0831910353132728	0.316914812646268	0.808862638641956	-0.137218956983834	0.115563980636008	0.610136665645698	0.480848713863746	0.406288894149045	0.235403265335389	0.164910295409755	0.368281755020795	0.387384068274186	-0.174528820978665	0.878806658258484	0.112680226004873	-0.119746003529723	-0.215655015884208	0.704696534731831	0.499610407514087	0.207067460341133	0.271245342909223	-0.391929047321505	1	0.0787549383461527	-0.0733620618166502	-0.282340929026977	-0.264896528143416	-0.0779741485719488	-0.33633472919082	-0.246909537380938	-0.110115256794289	-0.294130854181885	-0.331587265207835	0.320067954115015	0.916727341939109
Com_4609_neg	0.311940962811705	0.680952821855588	0.715833744646396	-0.0834270050564254	0.78489984084709	0.777310721252847	0.372562411265688	-0.574377887402384	0.906302953809998	0.601222397462401	0.57621520741897	0.826782335209307	0.023938149092957	-0.45367268287187	0.683371564138737	0.324878452437981	0.68925031890013	0.309605469190394	0.662116113406335	0.408539378227525	0.241937572159735	0.756735409138227	0.461808764764539	-0.132021479958402	0.674710162962754	0.64617268327947	-0.576669160780272	0.184344015016388	0.217151442211816	0.779264421460166	0.582521150992552	-0.330508492129689	0.0787549383461527	1	0.260176471771673	-0.399109029554247	-0.692546166121342	0.526332637640714	-0.192842444914926	-0.178283180455913	0.236661559130741	-0.200335594664992	-0.203173280136899	0.599092909522375	-0.0250474489298914
Com_430_neg	0.462851823398032	0.521725678991756	0.418484912339865	0.0459358374519936	0.517595771327839	0.406495719280451	0.118607749960876	-0.425498819982974	0.455957920866435	0.391443061213082	0.772953035212285	0.161767881062535	0.157769197394843	-0.418239891274811	0.506363975961284	0.459446467192098	0.0105944234360054	0.398988037160592	0.274627078963253	0.588945693834689	0.793404962535279	0.369628296422964	0.749090038517341	0.0101073602099582	0.458458895698954	0.445501971492939	-0.357612383457092	0.479795860049781	0.591570681547167	0.315212793555215	0.456822537585774	-0.430144381337788	-0.0733620618166502	0.260176471771673	1	-0.508810736894317	-0.419345600288797	0.510223666151752	-0.115196518763466	0.0576021472975871	0.781414538646319	0.0635453468627804	-0.0978702281429822	0.00116802871981085	0.0877990666004426
Com_2899_neg	-0.476056665820875	-0.500011721521744	-0.462925916020286	-0.132675688381648	-0.449879428206832	-0.359148097125009	-0.441814753267752	0.307036933272754	-0.641014641984115	-0.339396316873427	-0.606787828884134	-0.524720004389789	-0.204771141105037	0.845906168719509	-0.488988875674794	-0.482930307474085	-0.423736824970756	-0.381665697693736	-0.538350378425735	-0.35327902040812	-0.55083570826584	-0.670089057351264	-0.336619190674738	-0.108076386931151	-0.575996794452746	-0.255780892352229	0.635402598376957	-0.379364384158151	-0.406224132654902	-0.586089399781727	-0.135649734172808	0.538835556880569	-0.282340929026977	-0.399109029554247	-0.508810736894317	1	0.435914240626389	-0.37387301489429	0.0530531066507655	-0.128971118869383	-0.342039518868615	-0.152494273114027	0.176474595291947	-0.339775346181687	-0.250058243381489
Com_344_neg	-0.425871145134102	-0.57033847035741	-0.593977257994717	-0.14464395697254	-0.613877164807757	-0.446441284183555	-0.370453407981312	0.555145229216497	-0.729787493078366	-0.594234337612773	-0.585942374664009	-0.674173970808093	-0.0878892576943437	0.458439290561549	-0.562639802058586	-0.245760707036668	-0.528872514026244	-0.134183431019574	-0.59541644761234	-0.119843131669941	-0.44663298604945	-0.709336267684409	-0.434803661501718	-0.083081540365872	-0.798657167090192	-0.551978857090152	0.66787896978655	-0.257593953480081	-0.209332918624985	-0.407463944663343	-0.353468379361468	0.345065080444112	-0.264896528143416	-0.692546166121342	-0.419345600288797	0.435914240626389	1	-0.513639975237129	-0.0842257597577838	-0.220604506630005	-0.446525810213704	-0.131515423592397	-0.159865781908807	-0.396900910749478	-0.131238052415263
Com_4532_neg	0.359448288365379	0.283812770790487	0.318829846885042	0.00216981329559502	0.312064197528312	0.487949897073483	0.0394360009784639	-0.409484588383973	0.521166746038361	0.499921267765942	0.429745770594376	0.526723729032235	0.0352410987104817	-0.415592219141577	0.22323760139329	0.168299421372325	0.137084119412707	0.092089815163827	0.496377087307965	0.214418864514724	0.552279370970881	0.423395481575249	0.34549140290257	-0.0517171177761048	0.580680581492858	0.616547592446559	-0.322682624027599	0.280417650264783	0.214752429311328	0.419483018357339	0.351042838492476	-0.100118302297282	-0.0779741485719488	0.526332637640714	0.510223666151752	-0.37387301489429	-0.513639975237129	1	0.182917240922272	0.0624581419820666	0.194563838127259	0.17031440702976	0.115499406337305	-0.00505372214117245	-0.0614690692328721
Com_1562_neg	-0.377612110399158	-0.529930771035274	-0.513518708047479	-0.406532491767008	-0.515218616598837	-0.508617556391281	-0.475124879729648	0.441598760469421	-0.190215179453052	-0.235941583509206	-0.259606791326225	-0.155462251264393	-0.46734275164904	-0.0265814372122151	-0.436267003151945	-0.509098445713752	-0.290198738230166	-0.596965430455183	-0.106113634076292	-0.531305781534659	-0.251329361426872	-0.176657516248246	-0.365299704260831	-0.358728216664976	-0.00701166108028587	-0.264766720359518	0.0406894259096318	-0.453954068334197	-0.470397261042069	-0.463982753334171	-0.428796666578262	0.643946089696123	-0.33633472919082	-0.192842444914926	-0.115196518763466	0.0530531066507655	-0.0842257597577838	0.182917240922272	1	0.826372491678615	-0.30055879641839	0.879564729711926	0.964620819580994	-0.243434065896844	-0.425447331269749
Com_2231_neg	-0.375845830571935	-0.333533141298959	-0.354261632045382	-0.338216088612347	-0.348753335945236	-0.385200636648569	-0.36744597995026	0.438853231219387	-0.0442894402254385	-0.279701746890829	-0.151014592856001	-0.0546221001900802	-0.392922974260608	-0.0756422242268072	-0.228661192913767	-0.427133732268039	-0.15859905123224	-0.369563235531092	-0.198703624361822	-0.419864197757625	-0.141520149750797	-0.059084666583439	-0.247416718677723	-0.296837087320869	0.134570238546243	-0.247043440133869	-0.0520605142458377	-0.384999901544046	-0.367604695721182	-0.37990070491024	-0.480661743128658	0.185492036613659	-0.246909537380938	-0.178283180455913	0.0576021472975871	-0.128971118869383	-0.220604506630005	0.0624581419820666	0.826372491678615	1	-0.116935010371697	0.961108403643891	0.855454420183957	-0.0687578472192758	-0.356849336343155
Com_2902_neg	0.26140473006986	0.670728083800382	0.587182430623932	-0.0208443549108312	0.653220584513485	0.269915094140267	0.147247586129589	-0.453562070916207	0.332266221830808	0.382582101298977	0.65053977831328	0.15269547710183	-0.059386396709132	-0.294374724075307	0.714631636168941	0.178971463355827	0.0460487318372399	0.130964889483406	0.230854411054684	0.292669938117554	0.497879059995382	0.296391091136448	0.815873151350831	-0.0984652079177247	0.535392971738568	0.56325762824725	-0.326918336089666	0.190672863421614	0.325114507501366	0.310348614588808	0.21329527828891	-0.366103991839015	-0.110115256794289	0.236661559130741	0.781414538646319	-0.342039518868615	-0.446525810213704	0.194563838127259	-0.30055879641839	-0.116935010371697	1	-0.151507140664293	-0.223475275910884	0.142339188736859	-0.024936713507815
Com_233_neg	-0.368810080304312	-0.408123081455052	-0.407682532451549	-0.371168613786956	-0.402174496084515	-0.416461319162968	-0.399317476503371	0.406742873188095	-0.0830337167474096	-0.215268466071165	-0.154423314308325	-0.0878446821112427	-0.41665127768257	-0.0768884104551225	-0.300494903488602	-0.443813849001009	-0.248967427534318	-0.469254114838047	-0.136077566992626	-0.463948848242082	-0.123898278784836	-0.0622270775394323	-0.236438734212678	-0.318616534308928	0.0999186333975363	-0.211175109774496	0.0316298608085534	-0.373469079449156	-0.348817348067468	-0.384315200135264	-0.49829159686419	0.294763817368252	-0.294130854181885	-0.200335594664992	0.0635453468627804	-0.152494273114027	-0.131515423592397	0.17031440702976	0.879564729711926	0.961108403643891	-0.151507140664293	1	0.871993333136144	-0.178463636772151	-0.36412515619476
Com_964_neg	-0.389633465970927	-0.503817911099014	-0.482891353908959	-0.395963153861492	-0.479751099442809	-0.510352957278923	-0.47269128323628	0.373094799253796	-0.196530615467899	-0.23462101831665	-0.248520675928247	-0.177491799881489	-0.479069800793834	0.127095116974114	-0.399384043805377	-0.53276243876557	-0.273486195484731	-0.608262247389144	-0.145516597772977	-0.53927936231564	-0.254603476564444	-0.177504210771136	-0.325696857591697	-0.355390937863823	0.0173684672260027	-0.253233259555035	0.0996157973944922	-0.464544869123075	-0.483808078095614	-0.532428269481787	-0.399093196824037	0.616422482081456	-0.331587265207835	-0.203173280136899	-0.0978702281429822	0.176474595291947	-0.159865781908807	0.115499406337305	0.964620819580994	0.855454420183957	-0.223475275910884	0.871993333136144	1	-0.228562142564634	-0.431954083943596
Com_3468_neg	-0.054275122201653	0.700454651998958	0.688974600619546	-0.0145643438448214	0.605466561579941	0.385632471879485	0.562201276656299	-0.117235469315091	0.530191261210967	-0.120340564272439	0.199888042080922	0.749791181094429	-0.0128591723670493	-0.196571610862673	0.737107988788647	0.156108266308432	0.877217399746977	0.248172289233412	0.27913569130079	0.255966991600089	-0.0786176419991942	0.572650952506663	-0.0375861248028727	-0.0468093385412443	0.585793889403866	0.14063376251008	-0.264850247854266	-0.0125554423628527	-0.0886860414141941	0.708344774835922	0.143863208107216	-0.306916080986729	0.320067954115015	0.599092909522375	0.00116802871981085	-0.339775346181687	-0.396900910749478	-0.00505372214117245	-0.243434065896844	-0.0687578472192758	0.142339188736859	-0.178463636772151	-0.228562142564634	1	0.0410884548544703
Com_1111_neg	0.608501356298988	0.189034842908684	0.223755732333201	0.899588780852314	0.188874855766327	0.174377545939515	0.77392225533704	-0.331172349601028	0.0545184746281099	0.302306928925884	0.177105297783981	0.095287628426269	0.922168798309952	-0.11147303495284	0.0213864902602708	0.730252807833367	0.215377154413773	0.471601038575304	0.187396939569593	0.286573901337939	0.495911121474455	0.280990288169769	0.0341779517779048	0.946199660473739	-0.0971998029286588	-0.0726148850119653	-0.135075609822863	0.865254017234073	0.744950275438148	0.132178448552783	0.412694336897104	-0.42662004734395	0.916727341939109	-0.0250474489298914	0.0877990666004426	-0.250058243381489	-0.131238052415263	-0.0614690692328721	-0.425447331269749	-0.356849336343155	-0.024936713507815	-0.36412515619476	-0.431954083943596	0.0410884548544703	1
