# Supplementary material for: The DNA adenine methylase of Salmonella Enteritidis promotes their intracellular replication by inhibiting arachidonic acid metabolism pathway in macrophages
Source: Front Microbiol. 2023 Mar 2;14:1080851. doi: 10.3389/fmicb.2023.1080851 (PMC10018194; doi:10.3389/fmicb.2023.1080851)
Supplement: Supplementary file 2 [file Data_Sheet_2.zip › S1 Appendix. Non-targeted metabolomics raw data/4.MetDiffAnalysis/C50336_Ddam.vs.C50336_WT/C50336_Ddam.vs.C50336_WT_neg_Pvalue.xls]

Pvalue	Com_3375_neg	Com_2021_neg	Com_4224_neg	Com_2431_neg	Com_4879_neg	Com_255_neg	Com_239_neg	Com_3817_neg	Com_83_neg	Com_1319_neg	Com_2485_neg	Com_1802_neg	Com_1513_neg	Com_1312_neg	Com_530_neg	Com_3186_neg	Com_4560_neg	Com_482_neg	Com_2314_neg	Com_2213_neg	Com_4689_neg	Com_761_neg	Com_4847_neg	Com_3417_neg	Com_181_neg	Com_5229_neg	Com_834_neg	Com_852_neg	Com_1188_neg	Com_760_neg	Com_6113_neg	Com_2087_neg	Com_784_neg	Com_4609_neg	Com_430_neg	Com_2899_neg	Com_344_neg	Com_4532_neg	Com_1562_neg	Com_2231_neg	Com_2902_neg	Com_233_neg	Com_964_neg	Com_3468_neg	Com_1111_neg
Com_3375_neg	0	0.300051436468759	0.320730606492561	0.0744087435430443	0.269016757324157	0.147051942796021	0.0708663176867935	0.00138807825086887	0.0805805220545032	0.0152169800942364	0.00322122421521475	0.486014687555643	0.02509532755664	0.148975447591753	0.570065425121259	7.13802225685882e-05	0.237019230850024	0.0314264816150875	0.00761912408715894	0.0258671159923634	0.000690156083214084	0.0225699950971072	0.192604714026824	0.093170932780225	0.380957123293628	0.557633405943153	0.0877421955131678	0.000582206707566336	0.00324553282902132	0.363952697216953	0.00879061248988636	0.0970668311744331	0.0599448669315819	0.277593918815341	0.0955916544028199	0.0852955698349069	0.128942557771835	0.206858682164181	0.183158421049978	0.185382652367643	0.3666652052476	0.194414158028769	0.16847660498521	0.853794350900788	0.02093420865459
Com_2021_neg	0.300051436468759	0	1.97807048738309e-09	0.430482833460857	3.55056671792138e-07	0.00303721142764176	0.0149881851793421	0.0485166384311888	0.00641227437832895	0.227850692428683	0.0390383234001524	0.00229061210198807	0.414659578318914	0.0985845230174492	2.05001544908094e-08	0.157993578076817	0.0204636910477346	0.0682220370932047	0.222007543317901	0.0580402854984562	0.0958206799366293	0.0302061860645571	0.0211780688173454	0.656842227468789	0.00202410522317155	0.00931702210029221	0.0528806287888582	0.216837523998848	0.18671234427943	0.000213014528206768	0.112375239830182	0.0239965484325122	0.348889812733902	0.00733966702433653	0.0556845367292306	0.0686474845298092	0.0331981603856473	0.325438661590283	0.0512808331094971	0.24387005494161	0.00864976043415438	0.147430551139178	0.0662335013195974	0.00527139523391667	0.517479474836307
Com_4224_neg	0.320730606492561	1.97807048738309e-09	0	0.320936705880796	3.63458244151511e-07	0.00153836919641285	0.00679664409307578	0.0263447961412814	0.00502879999995429	0.155533111765254	0.0801881501459264	0.000426634832366497	0.347889029377969	0.136051360880096	9.39034480374256e-07	0.199545167646604	0.0178482120381634	0.10748089194876	0.19033343622739	0.115379175027941	0.123022169727628	0.0257173759965496	0.0315274215163649	0.532032722705224	0.00148826479821885	0.0032908886693451	0.0722260589383614	0.213529628841299	0.212907515558666	0.000114675702099529	0.114681710585974	0.0391924342289854	0.263559982279279	0.00398760866433148	0.136435720672925	0.095531586056634	0.0251090145356979	0.266549651813165	0.0603561103565082	0.213964162314712	0.0272634689252895	0.147910633669516	0.0802839744379065	0.00642417877869391	0.441899502519464
Com_2431_neg	0.0744087435430443	0.430482833460857	0.320936705880796	0	0.572507286059825	0.378110208816019	0.00239449943171284	0.300788320356608	0.926581885642509	0.497938502484716	0.910443606282261	0.584820806212328	1.16274662104217e-06	0.657819880312449	0.965687969633006	0.0423726863223072	0.735786645008842	0.068849994928546	0.87153265658839	0.523471948111525	0.0533403789784535	0.846132106625541	0.959896373307849	7.09337575684708e-10	0.990587501284569	0.77557392176229	0.47725933503014	0.00101254181371429	0.0181929739474467	0.757161365867656	0.296726647972823	0.126926008906825	8.66653751125256e-05	0.77675848108269	0.876086464426801	0.651159945898962	0.621760047812624	0.994126293692154	0.149168755765071	0.236902321822632	0.943614519422655	0.191355992104676	0.161063749756666	0.960587800988789	1.1881023361863e-05
Com_4879_neg	0.269016757324157	3.55056671792138e-07	3.63458244151511e-07	0.572507286059825	0	0.000864020222206317	0.0364827213008452	0.0227238940568397	0.00118290182826536	0.0401659660104167	0.0152871200302592	0.00437338173129464	0.434058153413196	0.138542577506235	8.73540520784873e-07	0.130100795363295	0.0429496307113382	0.10857500568262	0.11926959008708	0.0553261765590151	0.131848955978229	0.0152536127841995	0.00241800919433668	0.745208602241052	0.00955239169114737	0.001977205785571	0.0678793401072289	0.187082657690318	0.0945549368284902	0.000210767560958697	0.0320319727142291	0.0344947613357408	0.491921172472127	0.000883631623819312	0.0580014809827637	0.106517185574895	0.0195301262851447	0.277394009131284	0.0593661637927712	0.221675477681754	0.011305003803488	0.154000540411971	0.0825601198153843	0.0217597548038271	0.51784057719038
Com_255_neg	0.147051942796021	0.00303721142764176	0.00153836919641285	0.378110208816019	0.000864020222206317	0	0.0939074954041567	0.0188951365963953	0.000716910213199965	0.0586463511525308	0.0845141692685438	0.00414209822486148	0.157503129234751	0.133365840231662	0.0162146256943787	0.0607714391973239	0.104468101143875	0.00386308811048821	0.264622743472674	0.00737784081288265	0.0513498618579853	0.0800921287063044	0.0292348502179509	0.564602001574633	0.0612377981554826	0.00388245714808969	0.0606494822719773	0.086438316477516	0.0570652302615393	0.00105340656670492	0.00486987163547428	0.0168520498482168	0.602944969472692	0.00106882134262744	0.149209100673509	0.207265823062593	0.109550851789478	0.0767109438467448	0.0632766568439634	0.173798124566317	0.350687765705494	0.138538390649586	0.062231216833026	0.173274985070372	0.551023240383582
Com_239_neg	0.0708663176867935	0.0149881851793421	0.00679664409307578	0.00239449943171284	0.0364827213008452	0.0939074954041567	0	0.0637939723007995	0.150169495720889	0.391039575568398	0.349964028272973	0.0264717033682175	0.00327966156202431	0.307646217195095	0.0666519869647015	0.0121900328303348	0.0129551567090984	0.05162507335605	0.246002365120925	0.193134491106418	0.0948882862868193	0.0405832764201825	0.707849415547953	0.00415614652352865	0.158157015826457	0.509140455938951	0.208039280840591	0.00727892071432001	0.0433064858668371	0.0419213240018063	0.144551258705758	0.0744832014311747	3.73007132392905e-05	0.189563265985112	0.686327328958	0.113725845142112	0.192280089657249	0.893521704453263	0.0859953973958234	0.19619702461348	0.615431283408026	0.157223531548462	0.0878421291362643	0.0363856428262835	0.00116092029988129
Com_3817_neg	0.00138807825086887	0.0485166384311888	0.0263447961412814	0.300788320356608	0.0227238940568397	0.0188951365963953	0.0637939723007995	0	0.0146296354527438	0.0020420986344931	0.00528928124460626	0.118495918040451	0.233495915740612	0.399673829022445	0.0963666678246995	0.0233658010711119	0.137571456271308	0.160510773406136	0.00629417794557756	0.0823722859549028	0.0110750646184501	0.0106735974359973	0.0259228455819279	0.45466791962436	0.0567244033076248	0.0393499015801805	0.144313136695938	0.0403635521720751	0.0491233371530571	0.133486744296932	0.0103035136626834	0.170368611921286	0.29924671023812	0.0316950774013052	0.12931348131965	0.285618233829568	0.0393277999576307	0.145953403053498	0.113923373329418	0.116454639203056	0.103332397280942	0.148938074827239	0.188881344546628	0.689790935651146	0.247429500659331
Com_83_neg	0.0805805220545032	0.00641227437832895	0.00502879999995429	0.926581885642509	0.00118290182826536	0.000716910213199965	0.150169495720889	0.0146296354527438	0	0.0220275428177573	0.00268125371753567	0.000711125127512933	0.685572080370179	0.0280902517860255	0.00613691404565499	0.0712200259628259	0.00821096894832544	0.0805567192084623	0.00641789624106077	0.0368665272034367	0.0961032570090566	0.000157820173237804	0.0457269719733346	0.783795282755792	0.0040431295537252	0.0299631461775174	0.0115267775710172	0.256517131141804	0.182021704044689	0.00105993746360915	0.0234272139128654	0.0534814602514291	0.680746223786293	7.96178629409339e-06	0.101296060441253	0.0134981038539408	0.00304826096856234	0.0559941288825986	0.514818875279301	0.88049814069504	0.245776329005128	0.777786756634688	0.500689064571188	0.0511453030053545	0.853145277215576
Com_1319_neg	0.0152169800942364	0.227850692428683	0.155533111765254	0.497938502484716	0.0401659660104167	0.0586463511525308	0.391039575568398	0.0020420986344931	0.0220275428177573	0	0.00947893987945827	0.267947764772581	0.355956121809382	0.159217672320218	0.287015274347144	0.106895431700893	0.657716886269436	0.584613416196053	0.00610059164064736	0.420066578822194	0.0685134705471844	0.0313248895006833	0.00422500653315619	0.530233967859787	0.244641701448869	0.00998587621115655	0.0841593540167469	0.0820257477150616	0.0329698124133728	0.224818347035297	0.0303467374746561	0.259911029588522	0.603899996722342	0.0229551334704304	0.166335085820351	0.235165754108522	0.025030090202108	0.0687056042073823	0.416753313883174	0.332797807205247	0.176992226232491	0.459847433473794	0.419442314014462	0.681961912273172	0.293485238372592
Com_2485_neg	0.00322122421521475	0.0390383234001524	0.0801881501459264	0.910443606282261	0.0152871200302592	0.0845141692685438	0.349964028272973	0.00528928124460626	0.00268125371753567	0.00947893987945827	0	0.266411320254723	0.655010119654796	0.0874486522158565	0.0325232282698157	0.00887713126072548	0.150061465119351	0.147759015429993	0.0017531358519586	0.0112242557770656	0.00902951130591422	0.00118216245936082	0.00452905285455611	0.868747262371746	0.0665985843038127	0.174784407110683	0.0717622930009091	0.0689431279900223	0.0250736988222294	0.0814435837730359	0.0120044421971355	0.104179403095625	0.777375397269931	0.0310283913944684	0.00118839536136494	0.0213973737905155	0.027671103996667	0.125125026947396	0.370090248405213	0.60631854996826	0.011761362417656	0.598118100268265	0.391586793654697	0.493250881783093	0.544711144833641
Com_1802_neg	0.486014687555643	0.00229061210198807	0.000426634832366497	0.584820806212328	0.00437338173129464	0.00414209822486148	0.0264717033682175	0.118495918040451	0.000711125127512933	0.267947764772581	0.266411320254723	0	0.61785585436178	0.0757924349117083	0.00487442450211502	0.435536804024571	0.00130120571783354	0.262024081812845	0.0796296899622608	0.380349802447697	0.340447126620559	0.00605864287162888	0.478547587935723	0.797236765300838	0.000257691315127999	0.0252667910192754	0.0495127160266381	0.506718333078948	0.736249376616083	0.000198028045554453	0.294027016497876	0.139093798614156	0.269593091994888	0.000265543944504444	0.580599982190825	0.0540469994768199	0.00818954144197014	0.0529708422295461	0.595627435795713	0.852868911570077	0.602269340739532	0.765231894406746	0.543819299664817	0.00201526944799887	0.74591463248644
Com_1513_neg	0.02509532755664	0.414659578318914	0.347889029377969	1.16274662104217e-06	0.434058153413196	0.157503129234751	0.00327966156202431	0.233495915740612	0.685572080370179	0.355956121809382	0.655010119654796	0.61785585436178	0	0.567914405939144	0.935321706378226	0.00180513755636706	0.639967751261883	0.00643599974925167	0.924856483774419	0.100216665002296	0.0229653282090902	0.605735512636513	0.716405161437474	4.02966566754426e-07	0.741488712547906	0.869526805867269	0.465222152710157	8.97454806860449e-06	0.000515129449107475	0.512668239382763	0.0485785038009646	0.0680287063271694	0.000459948754586435	0.935260528834622	0.590111707132501	0.482525298394705	0.765115813666438	0.904798415575841	0.0919979584143465	0.164596982896602	0.840180116476749	0.138340093702679	0.0830598684184768	0.965199410238019	2.70928762514753e-06
Com_1312_neg	0.148975447591753	0.0985845230174492	0.136051360880096	0.657819880312449	0.138542577506235	0.133365840231662	0.307646217195095	0.399673829022445	0.0280902517860255	0.159217672320218	0.0874486522158565	0.0757924349117083	0.567914405939144	0	0.151905194036901	0.244230406856797	0.388348031823427	0.191249094626357	0.149396520776103	0.380090566679622	0.0715800271388189	0.117604034318172	0.178498873245776	0.818511668493066	0.0474305652489729	0.15603077411755	3.22363741705291e-05	0.368548393453825	0.276748226882834	0.0739893430476575	0.647023841961908	0.14397908005844	0.639941059785991	0.103237766969999	0.136689172318785	0.000137499961005851	0.099216436442397	0.139448063340768	0.928127884825862	0.797173479610031	0.306958075758944	0.793896989026118	0.665034570966796	0.500597931525536	0.704396232893119
Com_530_neg	0.570065425121259	2.05001544908094e-08	9.39034480374256e-07	0.965687969633006	8.73540520784873e-07	0.0162146256943787	0.0666519869647015	0.0963666678246995	0.00613691404565499	0.287015274347144	0.0325232282698157	0.00487442450211502	0.935321706378226	0.151905194036901	0	0.354315176692691	0.0224795336772778	0.232586092503736	0.195514642790379	0.118824169889325	0.27134517494979	0.0240457965621228	0.0184558458768133	0.805447406181066	0.00179544653703621	0.0149234685624389	0.106271571900331	0.552517623532846	0.405752199892364	0.00038790516458147	0.223973915444792	0.065485941673098	0.694017369429089	0.00705360395775901	0.0646529587735214	0.0759912331728905	0.0362083208744426	0.442985086286348	0.118873840749594	0.431687477407282	0.00407807911765606	0.29653210207878	0.157147936765552	0.00263074430116463	0.942150211030634
Com_3186_neg	7.13802225685882e-05	0.157993578076817	0.199545167646604	0.0423726863223072	0.130100795363295	0.0607714391973239	0.0121900328303348	0.0233658010711119	0.0712200259628259	0.106895431700893	0.00887713126072548	0.435536804024571	0.00180513755636706	0.244230406856797	0.354315176692691	0	0.132102253306913	0.000863951868746182	0.0725659501729581	0.000421562485208716	0.0033322571908173	0.0309668472953374	0.242548432079718	0.0343463639937844	0.7320812282556	0.872544044547638	0.213631876996804	1.01432081193566e-05	3.82366375379979e-05	0.142319017861784	0.000746750954351161	0.036353181342001	0.0204992798659053	0.257072426361179	0.098380821488986	0.0802560205078768	0.397038633913895	0.565199300840306	0.0629857086115781	0.127690064582477	0.540410853710035	0.111908741436381	0.0498214603353582	0.594080806433824	0.00302026127113871
Com_4560_neg	0.237019230850024	0.0204636910477346	0.0178482120381634	0.735786645008842	0.0429496307113382	0.104468101143875	0.0129551567090984	0.137571456271308	0.00821096894832544	0.657716886269436	0.150061465119351	0.00130120571783354	0.639967751261883	0.388348031823427	0.0224795336772778	0.132102253306913	0	0.200048541923427	0.0230462691602417	0.190025171506828	0.670867620487804	0.000568001564082258	0.865293798671395	0.815475981804363	0.021813593319718	0.736308326021154	0.189363395584972	0.474566593902353	0.810314687692471	0.00821323979661808	0.223216193828684	0.17856520597449	0.0817594453048199	0.00639437520070097	0.971325929013224	0.131078593688215	0.0518341129099027	0.640273006634015	0.314191310042337	0.588132604250543	0.875784074408911	0.390708042002616	0.344099537615904	3.77757782160852e-05	0.459615379173822
Com_482_neg	0.0314264816150875	0.0682220370932047	0.10748089194876	0.068849994928546	0.10857500568262	0.00386308811048821	0.05162507335605	0.160510773406136	0.0805567192084623	0.584613416196053	0.147759015429993	0.262024081812845	0.00643599974925167	0.191249094626357	0.232586092503736	0.000863951868746182	0.200048541923427	0	0.784027182988335	8.71834096251586e-05	0.014635143150738	0.320637297073726	0.297870427669301	0.104203063771515	0.620271132434704	0.611957669479968	0.113354830407183	0.00602924930195299	0.00624521554687876	0.0873145709103988	0.0112666600185839	0.00230417651848525	0.14943615333559	0.281398617955875	0.157597999600199	0.178118961771371	0.647429058386344	0.754197872097149	0.0242030755977168	0.19343422715896	0.65540249917145	0.0904974137730953	0.020998381185366	0.392272785572411	0.0886783878819269
Com_2314_neg	0.00761912408715894	0.222007543317901	0.19033343622739	0.87153265658839	0.11926959008708	0.264622743472674	0.246002365120925	0.00629417794557756	0.00641789624106077	0.00610059164064736	0.0017531358519586	0.0796296899622608	0.924856483774419	0.149396520776103	0.195514642790379	0.0725659501729581	0.0230462691602417	0.784027182988335	0	0.323244731350445	0.201970440966856	2.14190915088651e-05	0.281191577437601	0.863031040273647	0.0584652795653563	0.305161534154694	0.146469894729682	0.25788339078954	0.330247261456541	0.0784544794031633	0.0974242277485958	0.558136245728023	0.41784839603049	0.00988752311936743	0.342009318386193	0.0470304831141334	0.0246695702604133	0.0710105597727534	0.718065647586106	0.495869004837289	0.427160492340634	0.642752937467752	0.619636143137161	0.33381834881151	0.521181681781058
Com_2213_neg	0.0258671159923634	0.0580402854984562	0.115379175027941	0.523471948111525	0.0553261765590151	0.00737784081288265	0.193134491106418	0.0823722859549028	0.0368665272034367	0.420066578822194	0.0112242557770656	0.380349802447697	0.100216665002296	0.380090566679622	0.118824169889325	0.000421562485208716	0.190025171506828	8.71834096251586e-05	0.323244731350445	0	0.0175966299915617	0.138414281479883	0.104372588977657	0.57193669961625	0.593264661701136	0.560230886312813	0.356950423301772	0.0145849404724256	0.00592911116759311	0.0450902226785885	0.000340018434786505	0.0526050162133958	0.573169204205476	0.146977847882647	0.0266915931613532	0.215327284024028	0.683214137256242	0.46166333020435	0.0505683646364413	0.135014848669323	0.309899277636534	0.0947049521819218	0.0465777833146597	0.37707656197858	0.320548028744804
Com_4689_neg	0.000690156083214084	0.0958206799366293	0.123022169727628	0.0533403789784535	0.131848955978229	0.0513498618579853	0.0948882862868193	0.0110750646184501	0.0961032570090566	0.0685134705471844	0.00902951130591422	0.340447126620559	0.0229653282090902	0.0715800271388189	0.27134517494979	0.0033322571908173	0.670867620487804	0.014635143150738	0.201970440966856	0.0175966299915617	0	0.130976474351071	0.0390636659324809	0.0932969121274069	0.125298853848878	0.15469849181321	0.07432237513893	0.000444580088545259	0.00100881894677633	0.290557104711898	0.0298252691795837	0.0434533378634252	0.195103445561076	0.404655780319746	0.000707564960160893	0.0412086854340199	0.109380161039096	0.0405714008337355	0.386079491876829	0.6293853878738	0.0700271423171404	0.6730281390786	0.379711770386313	0.789355708296566	0.0713176360576906
Com_761_neg	0.0225699950971072	0.0302061860645571	0.0257173759965496	0.846132106625541	0.0152536127841995	0.0800921287063044	0.0405832764201825	0.0106735974359973	0.000157820173237804	0.0313248895006833	0.00118216245936082	0.00605864287162888	0.605735512636513	0.117604034318172	0.0240457965621228	0.0309668472953374	0.000568001564082258	0.320637297073726	2.14190915088651e-05	0.138414281479883	0.130976474351071	0	0.246961012577857	0.855346505006788	0.00926657953622781	0.278502639914768	0.0900917650014878	0.148440717016625	0.195685894770446	0.0108756819579483	0.0741293980808464	0.123617428570092	0.171163522139344	0.00173035583627102	0.193349724395353	0.00873726000908868	0.00449595343230953	0.131422405211833	0.545745179242445	0.840982679526639	0.303500120615799	0.832631445836042	0.543790672266346	0.0323313555056675	0.330481229129974
Com_4847_neg	0.192604714026824	0.0211780688173454	0.0315274215163649	0.959896373307849	0.00241800919433668	0.0292348502179509	0.707849415547953	0.0259228455819279	0.0457269719733346	0.00422500653315619	0.00452905285455611	0.478547587935723	0.716405161437474	0.178498873245776	0.0184558458768133	0.242548432079718	0.865293798671395	0.297870427669301	0.281191577437601	0.104372588977657	0.0390636659324809	0.246961012577857	0	0.886676594624962	0.171623997774357	0.00148879002188128	0.14200533670756	0.225344647938731	0.0336973514376125	0.132689099885521	0.0590767116579665	0.11550129319501	0.55067236926422	0.0964400677825703	0.00204598447647061	0.239264458520946	0.120257702368902	0.226322371020537	0.199023166947851	0.393762716364231	0.000373573303426118	0.415743284611218	0.255805924995941	0.898492345595252	0.907659091731046
Com_3417_neg	0.093170932780225	0.656842227468789	0.532032722705224	7.09337575684708e-10	0.745208602241052	0.564602001574633	0.00415614652352865	0.45466791962436	0.783795282755792	0.530233967859787	0.868747262371746	0.797236765300838	4.02966566754426e-07	0.818511668493066	0.805447406181066	0.0343463639937844	0.815475981804363	0.104203063771515	0.863031040273647	0.57193669961625	0.0932969121274069	0.855346505006788	0.886676594624962	0	0.675584928379321	0.924495344767775	0.680014805316219	0.000683308862214091	0.012431648518205	0.92084543596407	0.297397964546647	0.177981895558387	3.50604870228231e-05	0.652781145317565	0.972643718083724	0.713050208460547	0.777661700863491	0.860622233524601	0.207836141018619	0.302738311070294	0.737708993629031	0.266887635684602	0.212404228142712	0.873747185625561	3.11600538625281e-07
Com_181_neg	0.380957123293628	0.00202410522317155	0.00148826479821885	0.990587501284569	0.00955239169114737	0.0612377981554826	0.158157015826457	0.0567244033076248	0.0040431295537252	0.244641701448869	0.0665985843038127	0.000257691315127999	0.741488712547906	0.0474305652489729	0.00179544653703621	0.7320812282556	0.021813593319718	0.620271132434704	0.0584652795653563	0.593264661701136	0.125298853848878	0.00926657953622781	0.171623997774357	0.675584928379321	0	0.0150456503912726	0.0230708246553583	0.792149296961415	0.970956095893971	0.017088122765716	0.63708930959729	0.210904088667906	0.701328482349991	0.00811966893747956	0.0992001241134437	0.0311070932877163	0.000613722547365615	0.0294515969829375	0.981020769515821	0.646473143425269	0.0484930106400636	0.733964313857147	0.953006646757682	0.0277202179903016	0.74097366030166
Com_5229_neg	0.557633405943153	0.00931702210029221	0.0032908886693451	0.77557392176229	0.001977205785571	0.00388245714808969	0.509140455938951	0.0393499015801805	0.0299631461775174	0.00998587621115655	0.174784407110683	0.0252667910192754	0.869526805867269	0.15603077411755	0.0149234685624389	0.872544044547638	0.736308326021154	0.611957669479968	0.305161534154694	0.560230886312813	0.15469849181321	0.278502639914768	0.00148879002188128	0.924495344767775	0.0150456503912726	0	0.113837708575024	0.559314582009072	0.375373348167281	0.0244684976521376	0.227228866352171	0.238404629086875	0.683458733816474	0.0125349054947438	0.11038985291304	0.377435649816814	0.040703457780155	0.0188597235840202	0.360306952093062	0.394499891112345	0.035959580947479	0.468628221243468	0.382369804326457	0.631555402149483	0.80514585103154
Com_834_neg	0.0877421955131678	0.0528806287888582	0.0722260589383614	0.47725933503014	0.0678793401072289	0.0606494822719773	0.208039280840591	0.144313136695938	0.0115267775710172	0.0841593540167469	0.0717622930009091	0.0495127160266381	0.465222152710157	3.22363741705291e-05	0.106271571900331	0.213631876996804	0.189363395584972	0.113354830407183	0.146469894729682	0.356950423301772	0.07432237513893	0.0900917650014878	0.14200533670756	0.680014805316219	0.0230708246553583	0.113837708575024	0	0.353329268097741	0.304116137806736	0.154321510899547	0.340516165855212	0.100689713549372	0.459022391921118	0.0308652897232176	0.209356558281884	0.0146093100714232	0.00904516536642862	0.260489150342775	0.890155788571997	0.859705095688787	0.253922672212582	0.914519576062435	0.73474410577462	0.36014975337204	0.645224986176619
Com_852_neg	0.000582206707566336	0.216837523998848	0.213529628841299	0.00101254181371429	0.187082657690318	0.086438316477516	0.00727892071432001	0.0403635521720751	0.256517131141804	0.0820257477150616	0.0689431279900223	0.506718333078948	8.97454806860449e-06	0.368548393453825	0.552517623532846	1.01432081193566e-05	0.474566593902353	0.00602924930195299	0.25788339078954	0.0145849404724256	0.000444580088545259	0.148440717016625	0.225344647938731	0.000683308862214091	0.792149296961415	0.559314582009072	0.353329268097741	0	9.15574167728693e-07	0.289792632420273	0.00426306736955655	0.0463072697578167	0.00488900158250478	0.528113735181325	0.0825273610236027	0.180968857715871	0.373945057021023	0.331509613429548	0.102997306579493	0.174041649920862	0.513788872834155	0.188402880047819	0.0942256052210473	0.96602095320197	6.4234047132824e-05
Com_1188_neg	0.00324553282902132	0.18671234427943	0.212907515558666	0.0181929739474467	0.0945549368284902	0.0570652302615393	0.0433064858668371	0.0491233371530571	0.182021704044689	0.0329698124133728	0.0250736988222294	0.736249376616083	0.000515129449107475	0.276748226882834	0.405752199892364	3.82366375379979e-05	0.810314687692471	0.00624521554687876	0.330247261456541	0.00592911116759311	0.00100881894677633	0.195685894770446	0.0336973514376125	0.012431648518205	0.970956095893971	0.375373348167281	0.304116137806736	9.15574167728693e-07	0	0.270766440482517	0.00217003766783682	0.0345704581519386	0.068905609977213	0.455835264977288	0.0258569200223938	0.1495072955136	0.472606061609188	0.460949970854965	0.0896081757884078	0.195989052109277	0.256706738621769	0.221584885541476	0.0796279298291625	0.763041658199335	0.00223498011656498
Com_760_neg	0.363952697216953	0.000213014528206768	0.000114675702099529	0.757161365867656	0.000210767560958697	0.00105340656670492	0.0419213240018063	0.133486744296932	0.00105993746360915	0.224818347035297	0.0814435837730359	0.000198028045554453	0.512668239382763	0.0739893430476575	0.00038790516458147	0.142319017861784	0.00821323979661808	0.0873145709103988	0.0784544794031633	0.0450902226785885	0.290557104711898	0.0108756819579483	0.132689099885521	0.92084543596407	0.017088122765716	0.0244684976521376	0.154321510899547	0.289792632420273	0.270766440482517	0	0.0925263614813564	0.0654748864978971	0.477519892258622	0.00101843287707638	0.272315293683999	0.0276225370428557	0.148149221077893	0.135406524584827	0.09467763880809	0.18030208153434	0.280184661326587	0.174873970820507	0.0499920931309228	0.00457779005932531	0.652392029890531
Com_6113_neg	0.00879061248988636	0.112375239830182	0.114681710585974	0.296726647972823	0.0320319727142291	0.00486987163547428	0.144551258705758	0.0103035136626834	0.0234272139128654	0.0303467374746561	0.0120044421971355	0.294027016497876	0.0485785038009646	0.647023841961908	0.223973915444792	0.000746750954351161	0.223216193828684	0.0112666600185839	0.0974242277485958	0.000340018434786505	0.0298252691795837	0.0741293980808464	0.0590767116579665	0.297397964546647	0.63708930959729	0.227228866352171	0.340516165855212	0.00426306736955655	0.00217003766783682	0.0925263614813564	0	0.252935948618469	0.348225561092568	0.0288193500859054	0.100568042401386	0.643808076564051	0.215064175692375	0.218449609217996	0.126052987157773	0.081895446883935	0.464070157083017	0.0697587387321776	0.15747840276827	0.623662621078805	0.142510022266681
Com_2087_neg	0.0970668311744331	0.0239965484325122	0.0391924342289854	0.126926008906825	0.0344947613357408	0.0168520498482168	0.0744832014311747	0.170368611921286	0.0534814602514291	0.259911029588522	0.104179403095625	0.139093798614156	0.0680287063271694	0.14397908005844	0.065485941673098	0.036353181342001	0.17856520597449	0.00230417651848525	0.558136245728023	0.0526050162133958	0.0434533378634252	0.123617428570092	0.11550129319501	0.177981895558387	0.210904088667906	0.238404629086875	0.100689713549372	0.0463072697578167	0.0345704581519386	0.0654748864978971	0.252935948618469	0	0.16576299841293	0.248436076556308	0.124736677592973	0.0467936542266869	0.226934123790489	0.733450303869087	0.0129440039374226	0.525502228594075	0.197961101260406	0.306289046137556	0.018890737498576	0.285817680518118	0.128198648075236
Com_784_neg	0.0599448669315819	0.348889812733902	0.263559982279279	8.66653751125256e-05	0.491921172472127	0.602944969472692	3.73007132392905e-05	0.29924671023812	0.680746223786293	0.603899996722342	0.777375397269931	0.269593091994888	0.000459948754586435	0.639941059785991	0.694017369429089	0.0204992798659053	0.0817594453048199	0.14943615333559	0.41784839603049	0.573169204205476	0.195103445561076	0.171163522139344	0.55067236926422	3.50604870228231e-05	0.701328482349991	0.683458733816474	0.459022391921118	0.00488900158250478	0.068905609977213	0.477519892258622	0.348225561092568	0.16576299841293	0	0.78899540709346	0.803176525517795	0.328062763093329	0.360062669980696	0.791044922330295	0.239686742068117	0.394764507526382	0.7078516562207	0.307377827837277	0.246801644280895	0.264592979595587	4.01530507955643e-06
Com_4609_neg	0.277593918815341	0.00733966702433653	0.00398760866433148	0.77675848108269	0.000883631623819312	0.00106882134262744	0.189563265985112	0.0316950774013052	7.96178629409339e-06	0.0229551334704304	0.0310283913944684	0.000265543944504444	0.935260528834622	0.103237766969999	0.00705360395775901	0.257072426361179	0.00639437520070097	0.281398617955875	0.00988752311936743	0.146977847882647	0.404655780319746	0.00173035583627102	0.0964400677825703	0.652781145317565	0.00811966893747956	0.0125349054947438	0.0308652897232176	0.528113735181325	0.455835264977288	0.00101843287707638	0.0288193500859054	0.248436076556308	0.78899540709346	0	0.369003154437905	0.157460401562813	0.00604637556184482	0.0531796594945169	0.508919013973367	0.541995177589288	0.415290993277604	0.492263256324086	0.486022779714263	0.0235731936312511	0.932266617423267
Com_430_neg	0.0955916544028199	0.0556845367292306	0.136435720672925	0.876086464426801	0.0580014809827637	0.149209100673509	0.686327328958	0.12931348131965	0.101296060441253	0.166335085820351	0.00118839536136494	0.580599982190825	0.590111707132501	0.136689172318785	0.0646529587735214	0.098380821488986	0.971325929013224	0.157597999600199	0.342009318386193	0.0266915931613532	0.000707564960160893	0.193349724395353	0.00204598447647061	0.972643718083724	0.0992001241134437	0.11038985291304	0.209356558281884	0.0825273610236027	0.0258569200223938	0.272315293683999	0.100568042401386	0.124736677592973	0.803176525517795	0.369003154437905	0	0.0631596630877055	0.135547913267151	0.0623086743648152	0.694947627481614	0.844928061297298	0.00096519091441486	0.829132859342199	0.73924349635245	0.996838116944127	0.765350687999315
Com_2899_neg	0.0852955698349069	0.0686474845298092	0.095531586056634	0.651159945898962	0.106517185574895	0.207265823062593	0.113725845142112	0.285618233829568	0.0134981038539408	0.235165754108522	0.0213973737905155	0.0540469994768199	0.482525298394705	0.000137499961005851	0.0759912331728905	0.0802560205078768	0.131078593688215	0.178118961771371	0.0470304831141334	0.215327284024028	0.0412086854340199	0.00873726000908868	0.239264458520946	0.713050208460547	0.0311070932877163	0.377435649816814	0.0146093100714232	0.180968857715871	0.1495072955136	0.0276225370428557	0.643808076564051	0.0467936542266869	0.328062763093329	0.157460401562813	0.0631596630877055	0	0.119206447878655	0.187887376798617	0.85705502375838	0.660358994279541	0.231305044590381	0.602753478212727	0.546167830466153	0.23460972093757	0.388566805917144
Com_344_neg	0.128942557771835	0.0331981603856473	0.0251090145356979	0.621760047812624	0.0195301262851447	0.109550851789478	0.192280089657249	0.0393277999576307	0.00304826096856234	0.025030090202108	0.027671103996667	0.00818954144197014	0.765115813666438	0.099216436442397	0.0362083208744426	0.397038633913895	0.0518341129099027	0.647429058386344	0.0246695702604133	0.683214137256242	0.109380161039096	0.00449595343230953	0.120257702368902	0.777661700863491	0.000613722547365615	0.040703457780155	0.00904516536642862	0.373945057021023	0.472606061609188	0.148149221077893	0.215064175692375	0.226934123790489	0.360062669980696	0.00604637556184482	0.135547913267151	0.119206447878655	0	0.0602850998512434	0.774671136800771	0.448522322427538	0.10947556757792	0.654036186139231	0.585116754502519	0.15998402377496	0.654724439103652
Com_4532_neg	0.206858682164181	0.325438661590283	0.266549651813165	0.994126293692154	0.277394009131284	0.0767109438467448	0.893521704453263	0.145953403053498	0.0559941288825986	0.0687056042073823	0.125125026947396	0.0529708422295461	0.904798415575841	0.139448063340768	0.442985086286348	0.565199300840306	0.640273006634015	0.754197872097149	0.0710105597727534	0.46166333020435	0.0405714008337355	0.131422405211833	0.226322371020537	0.860622233524601	0.0294515969829375	0.0188597235840202	0.260489150342775	0.331509613429548	0.460949970854965	0.135406524584827	0.218449609217996	0.733450303869087	0.791044922330295	0.0531796594945169	0.0623086743648152	0.187887376798617	0.0602850998512434	0	0.531367324222328	0.832018008381805	0.505070177188528	0.560482905327004	0.694180815284067	0.986319998556482	0.834644451161817
Com_1562_neg	0.183158421049978	0.0512808331094971	0.0603561103565082	0.149168755765071	0.0593661637927712	0.0632766568439634	0.0859953973958234	0.113923373329418	0.514818875279301	0.416753313883174	0.370090248405213	0.595627435795713	0.0919979584143465	0.928127884825862	0.118873840749594	0.0629857086115781	0.314191310042337	0.0242030755977168	0.718065647586106	0.0505683646364413	0.386079491876829	0.545745179242445	0.199023166947851	0.207836141018619	0.981020769515821	0.360306952093062	0.890155788571997	0.102997306579493	0.0896081757884078	0.09467763880809	0.126052987157773	0.0129440039374226	0.239686742068117	0.508919013973367	0.694947627481614	0.85705502375838	0.774671136800771	0.531367324222328	0	0.000269082545743795	0.296424356879697	3.38226720399306e-05	2.62314914807701e-08	0.401665202444899	0.129364832724849
Com_2231_neg	0.185382652367643	0.24387005494161	0.213964162314712	0.236902321822632	0.221675477681754	0.173798124566317	0.19619702461348	0.116454639203056	0.88049814069504	0.332797807205247	0.60631854996826	0.852868911570077	0.164596982896602	0.797173479610031	0.431687477407282	0.127690064582477	0.588132604250543	0.19343422715896	0.495869004837289	0.135014848669323	0.6293853878738	0.840982679526639	0.393762716364231	0.302738311070294	0.646473143425269	0.394499891112345	0.859705095688787	0.174041649920862	0.195989052109277	0.18030208153434	0.081895446883935	0.525502228594075	0.394764507526382	0.541995177589288	0.844928061297298	0.660358994279541	0.448522322427538	0.832018008381805	0.000269082545743795	0	0.690550044132391	4.59360804924252e-08	9.57314262666086e-05	0.815328657099453	0.210400288750725
Com_2902_neg	0.3666652052476	0.00864976043415438	0.0272634689252895	0.943614519422655	0.011305003803488	0.350687765705494	0.615431283408026	0.103332397280942	0.245776329005128	0.176992226232491	0.011761362417656	0.602269340739532	0.840180116476749	0.306958075758944	0.00407807911765606	0.540410853710035	0.875784074408911	0.65540249917145	0.427160492340634	0.309899277636534	0.0700271423171404	0.303500120615799	0.000373573303426118	0.737708993629031	0.0484930106400636	0.035959580947479	0.253922672212582	0.513788872834155	0.256706738621769	0.280184661326587	0.464070157083017	0.197961101260406	0.7078516562207	0.415290993277604	0.00096519091441486	0.231305044590381	0.10947556757792	0.505070177188528	0.296424356879697	0.690550044132391	0	0.605130919117211	0.442486948283617	0.627382719898095	0.932565446668603
Com_233_neg	0.194414158028769	0.147430551139178	0.147910633669516	0.191355992104676	0.154000540411971	0.138538390649586	0.157223531548462	0.148938074827239	0.777786756634688	0.459847433473794	0.598118100268265	0.765231894406746	0.138340093702679	0.793896989026118	0.29653210207878	0.111908741436381	0.390708042002616	0.0904974137730953	0.642752937467752	0.0947049521819218	0.6730281390786	0.832631445836042	0.415743284611218	0.266887635684602	0.733964313857147	0.468628221243468	0.914519576062435	0.188402880047819	0.221584885541476	0.174873970820507	0.0697587387321776	0.306289046137556	0.307377827837277	0.492263256324086	0.829132859342199	0.602753478212727	0.654036186139231	0.560482905327004	3.38226720399306e-05	4.59360804924252e-08	0.605130919117211	0	4.79376015296783e-05	0.541579599681198	0.200580643993211
Com_964_neg	0.16847660498521	0.0662335013195974	0.0802839744379065	0.161063749756666	0.0825601198153843	0.062231216833026	0.0878421291362643	0.188881344546628	0.500689064571188	0.419442314014462	0.391586793654697	0.543819299664817	0.0830598684184768	0.665034570966796	0.157147936765552	0.0498214603353582	0.344099537615904	0.020998381185366	0.619636143137161	0.0465777833146597	0.379711770386313	0.543790672266346	0.255805924995941	0.212404228142712	0.953006646757682	0.382369804326457	0.73474410577462	0.0942256052210473	0.0796279298291625	0.0499920931309228	0.15747840276827	0.018890737498576	0.246801644280895	0.486022779714263	0.73924349635245	0.546167830466153	0.585116754502519	0.694180815284067	2.62314914807701e-08	9.57314262666086e-05	0.442486948283617	4.79376015296783e-05	0	0.431892493420429	0.122983816928862
Com_3468_neg	0.853794350900788	0.00527139523391667	0.00642417877869391	0.960587800988789	0.0217597548038271	0.173274985070372	0.0363856428262835	0.689790935651146	0.0511453030053545	0.681961912273172	0.493250881783093	0.00201526944799887	0.965199410238019	0.500597931525536	0.00263074430116463	0.594080806433824	3.77757782160852e-05	0.392272785572411	0.33381834881151	0.37707656197858	0.789355708296566	0.0323313555056675	0.898492345595252	0.873747185625561	0.0277202179903016	0.631555402149483	0.36014975337204	0.96602095320197	0.763041658199335	0.00457779005932531	0.623662621078805	0.285817680518118	0.264592979595587	0.0235731936312511	0.996838116944127	0.23460972093757	0.15998402377496	0.986319998556482	0.401665202444899	0.815328657099453	0.627382719898095	0.541579599681198	0.431892493420429	0	0.889084604501386
Com_1111_neg	0.02093420865459	0.517479474836307	0.441899502519464	1.1881023361863e-05	0.51784057719038	0.551023240383582	0.00116092029988129	0.247429500659331	0.853145277215576	0.293485238372592	0.544711144833641	0.74591463248644	2.70928762514753e-06	0.704396232893119	0.942150211030634	0.00302026127113871	0.459615379173822	0.0886783878819269	0.521181681781058	0.320548028744804	0.0713176360576906	0.330481229129974	0.907659091731046	3.11600538625281e-07	0.74097366030166	0.80514585103154	0.645224986176619	6.4234047132824e-05	0.00223498011656498	0.652392029890531	0.142510022266681	0.128198648075236	4.01530507955643e-06	0.932266617423267	0.765350687999315	0.388566805917144	0.654724439103652	0.834644451161817	0.129364832724849	0.210400288750725	0.932565446668603	0.200580643993211	0.122983816928862	0.889084604501386	0
