# Supplementary material for: The DNA adenine methylase of Salmonella Enteritidis promotes their intracellular replication by inhibiting arachidonic acid metabolism pathway in macrophages
Source: Front Microbiol. 2023 Mar 2;14:1080851. doi: 10.3389/fmicb.2023.1080851 (PMC10018194; doi:10.3389/fmicb.2023.1080851)
Supplement: Supplementary file 2 [file Data_Sheet_2.zip › S1 Appendix. Non-targeted metabolomics raw data/4.MetDiffAnalysis/C50336_Ddam.vs.C50336_WT/C50336_Ddam.vs.C50336_WT_pos_corr.xls]

corr	Com_996_pos	Com_16481_pos	Com_1917_pos	Com_2612_pos	Com_5547_pos	Com_6680_pos	Com_5631_pos	Com_14177_pos	Com_10820_pos	Com_289_pos	Com_8841_pos	Com_7549_pos	Com_13013_pos	Com_3237_pos	Com_1596_pos	Com_4942_pos	Com_3623_pos	Com_2700_pos	Com_17103_pos	Com_1800_pos	Com_2229_pos	Com_9578_pos	Com_895_pos	Com_16406_pos	Com_4596_pos	Com_8442_pos	Com_10978_pos	Com_14323_pos	Com_209_pos	Com_3194_pos	Com_5091_pos	Com_556_pos	Com_92_pos	Com_3168_pos	Com_2111_pos	Com_15285_pos	Com_945_pos	Com_11133_pos	Com_1330_pos	Com_2407_pos	Com_1503_pos	Com_1290_pos	Com_5344_pos	Com_1090_pos	Com_3412_pos	Com_9784_pos	Com_2480_pos	Com_3000_pos	Com_9527_pos
Com_996_pos	1	-0.658477216847872	-0.887628103026751	0.890324075415272	0.597139439656749	0.884229328989866	0.790962865941732	-0.561045375181851	-0.751654821761798	-0.611282437352042	0.830439269015839	-0.787870275747201	0.678320514960664	-0.739117672863628	0.852439327380538	-0.825694548680173	0.87843435243645	0.851525311292526	-0.921281765762493	-0.724861231588059	0.68637412965541	-0.712133036729028	-0.731173314863286	-0.660219089678952	0.628194972698047	0.56713331139703	-0.742013964286495	0.666563859626189	-0.694296992722443	-0.430037257254073	-0.543185377088462	0.709027168119415	0.772958231441596	-0.564315830884901	-0.618496845502873	-0.646575705493563	-0.815833032328086	-0.534432865648087	-0.759592483000768	0.832912233326596	0.747677511076144	-0.557121891097482	-0.695829740159028	-0.683322953501946	0.58484012141548	-0.564902608474753	0.481221733198006	-0.602007583096486	0.549236485918162
Com_16481_pos	-0.658477216847872	1	0.445565820413086	-0.571899177961549	-0.479140294856679	-0.56084174295113	-0.509059487560145	0.329476337155798	0.608184976734518	0.527135912431931	-0.507762458186335	0.548410666292674	-0.47145079578574	0.650065345959535	-0.596390619688185	0.604494682513074	-0.493611402185981	-0.636260882161724	0.619799558077857	0.60407085796576	-0.468264502918304	0.643313441270224	0.321991493875716	0.788875826562042	-0.421031658137843	-0.207893699209551	0.535479180347706	-0.464106909617496	0.397040941450605	0.249426059475063	0.555617741646922	-0.625969658140461	-0.406151532993239	0.873428903249174	0.448499301515229	0.64134410225089	0.580549257763086	0.238461023523381	0.496335821791093	-0.665063473033246	-0.407798908357715	0.936305532452655	0.433308270982362	0.503053343341637	-0.426745870918083	0.573712298705395	-0.415158273855388	0.201669961960946	-0.52887985673712
Com_1917_pos	-0.887628103026751	0.445565820413086	1	-0.804247405305723	-0.585036062339133	-0.796644172841852	-0.754402491399112	0.407735672632646	0.668973761421013	0.459696405399739	-0.76560307455305	0.788416826391228	-0.632311135256663	0.498330108187236	-0.744113447258758	0.678853508087897	-0.845940084719655	-0.737438985636432	0.906464021221143	0.594933809670995	-0.695323740695312	0.511326610039593	0.589748853075868	0.486676920107938	-0.553303950793608	-0.680566876010991	0.598019118298185	-0.554511193836695	0.555433018247469	0.511218655913696	0.409159032539826	-0.716362851921505	-0.667519019727147	0.490084416146928	0.486488063013664	0.466355756119099	0.678173501768979	0.736084909333912	0.59061895090342	-0.734294910665154	-0.648476383762381	0.40420660654662	0.552291582974887	0.748804800052993	-0.485581898807931	0.669083313822216	-0.47434188170398	0.531356760352175	-0.542968326805264
Com_2612_pos	0.890324075415272	-0.571899177961549	-0.804247405305723	1	0.662314166362074	0.786235789982495	0.800614546506685	-0.522492596331966	-0.693376270273191	-0.523106444477666	0.577745101262689	-0.71585045511148	0.840628249263239	-0.666219466578825	0.600959185305181	-0.732684266703339	0.716701697656706	0.646548495689037	-0.759665640026308	-0.70671852097023	0.482376681134388	-0.649914023638998	-0.664815827420548	-0.502492116666138	0.579341630735583	0.651284579968119	-0.702916081338651	0.781681434296092	-0.628760912950332	-0.386717844784373	-0.493712816887332	0.752631493976945	0.710827915832278	-0.549651273019264	-0.563201572836232	-0.538979118339937	-0.765846595480093	-0.498698749602648	-0.647723582965102	0.800797592256204	0.735981589379209	-0.524125254893861	-0.596593842362086	-0.653599646107706	0.358631532560446	-0.563220585172932	0.501029081381079	-0.528262583691809	0.463494153832324
Com_5547_pos	0.597139439656749	-0.479140294856679	-0.585036062339133	0.662314166362074	1	0.791583519502669	0.385774300857837	-0.385065326193461	-0.50245176898976	-0.436824104233023	0.333802925444116	-0.479490681593682	0.543036601819635	-0.589127407895645	0.407700491218674	-0.375714680324933	0.436637398447417	0.520052462044519	-0.533412889306269	-0.55992299421455	0.25204918207207	-0.50149109086597	-0.398018080351404	-0.474509035852245	0.747503192747756	0.853868807597016	-0.617537237833826	0.546750609777039	-0.388624235397203	-0.310422185721711	-0.39821591351746	0.655901988517391	0.291452165193334	-0.469200379265571	-0.31928163388856	-0.470636096495908	-0.545138529969738	-0.383127906765363	-0.157267549439009	0.4161731279479	0.278207281819204	-0.442598057305999	-0.0299039143162781	-0.423440558989595	0.210707552652046	-0.451474020235915	0.928368290521152	-0.0789887797051607	0.577342495954421
Com_6680_pos	0.884229328989866	-0.56084174295113	-0.796644172841852	0.786235789982495	0.791583519502669	1	0.614687387978968	-0.522203463158557	-0.679018050486554	-0.581493336062545	0.770908184360871	-0.66621887068658	0.530986104156801	-0.69856692215119	0.755324868288766	-0.696778902891358	0.813571356987829	0.823540581087942	-0.797366613962302	-0.6602309379448	0.574907596332352	-0.675703553761057	-0.656132114617191	-0.576789417720364	0.843719270068161	0.676784960040754	-0.666571554131888	0.55211195378482	-0.632345538608366	-0.33798070334894	-0.53755226576172	0.639740754829248	0.691064128091013	-0.42761828794909	-0.582846711652041	-0.620342321197002	-0.748701061171663	-0.504935946864215	-0.548361418468467	0.700504150710532	0.719342935492737	-0.425739714224318	-0.466513143742012	-0.543826407407369	0.667494473188223	-0.412341600419686	0.687827848521424	-0.451909898809677	0.635085700066208
Com_5631_pos	0.790962865941732	-0.509059487560145	-0.754402491399112	0.800614546506685	0.385774300857837	0.614687387978968	1	-0.468595616016963	-0.641186254063382	-0.47183832863097	0.56231026063051	-0.691870847956475	0.806478746632085	-0.565834077382122	0.711312272403417	-0.730943126131435	0.744272344838313	0.751127336354384	-0.827234634760213	-0.637236133635114	0.71098864429045	-0.592540648705989	-0.645375447239915	-0.541265235976918	0.550519007887197	0.586290988037155	-0.683244394534976	0.693417509896791	-0.62787954779843	-0.374513022182007	-0.428458961678129	0.714931865978443	0.858197678570415	-0.474142140956848	-0.561222259625767	-0.491896170688285	-0.713352629564684	-0.467449903016096	-0.7240627894421	0.851704859989167	0.744708991970597	-0.458525498153139	-0.702074184743028	-0.644788798309123	0.469152795901662	-0.497388316466309	0.37531245887291	-0.614083619411134	0.447392890150925
Com_14177_pos	-0.561045375181851	0.329476337155798	0.407735672632646	-0.522492596331966	-0.385065326193461	-0.522203463158557	-0.468595616016963	1	0.842748526661918	0.0606153377708343	-0.503771015533028	0.782943788187993	-0.40388885050116	0.714806004851496	-0.505711413037431	0.779278679426811	-0.649911636661229	-0.550518454190551	0.456040822473638	0.878517676473213	-0.46062424673843	0.787223527152199	0.865908507878319	0.0864660583113478	-0.384207149497311	-0.428059643021637	0.748589860671258	-0.398355316467815	0.863805438775662	0.0220730462576506	0.282524912423298	-0.580689190314734	-0.446985340158986	0.0916108556018421	0.421717932559988	0.0600238238742762	0.772901866749437	0.263912870270766	0.793184894912741	-0.601185130020414	-0.416756620211546	0.249969505266035	0.720339305720544	0.536430660116811	-0.369850593917637	0.227575626430561	-0.350889634704066	0.814980017127296	-0.508271685794423
Com_10820_pos	-0.751654821761798	0.608184976734518	0.668973761421013	-0.693376270273191	-0.50245176898976	-0.679018050486554	-0.641186254063382	0.842748526661918	1	0.185621374953371	-0.667534288513792	0.949458176130185	-0.53413396713605	0.715578035844176	-0.612849808704162	0.893462172129731	-0.75375621425982	-0.653752844844548	0.720121384857437	0.915524990268892	-0.61059009082208	0.902016272376178	0.72372415248095	0.296935262073725	-0.494210857142804	-0.494463073686627	0.709385537554593	-0.52323651203303	0.841347496251537	0.111864834486682	0.567584819191426	-0.778977338690664	-0.582483737702169	0.404464205394813	0.625125908084305	0.266226304452036	0.896814617708282	0.63502133497132	0.774505592287675	-0.807169635288104	-0.557950921937836	0.518990324080026	0.727346923508593	0.747194400505367	-0.434212181097822	0.538273999152995	-0.4514032746814	0.782897999356542	-0.677979949844303
Com_289_pos	-0.611282437352042	0.527135912431931	0.459696405399739	-0.523106444477666	-0.436824104233023	-0.581493336062545	-0.47183832863097	0.0606153377708343	0.185621374953371	1	-0.482349780545985	0.120404595472215	-0.458873170823619	0.615296068730107	-0.683180995044175	0.379327265123012	-0.509580314637871	-0.697769814734868	0.645724446844603	0.150486074031035	-0.551442866719705	0.280202556560815	0.446719211590829	0.73598199552372	-0.413116702791333	-0.315690826981059	0.354876017207733	-0.450621348520825	0.126916746447984	0.0167842333396313	0.282135026644816	-0.156917362541001	-0.424726751923667	0.372613834145498	0.261068930168104	0.947281358340515	0.333997594156295	0.196194820005608	0.377675500534066	-0.246304113816346	-0.408721045549174	0.351124908807506	0.275283615167581	0.0107654747280447	-0.380735057793484	0.0666832169433189	-0.299783054393764	0.0710354629464602	0.026125547321332
Com_8841_pos	0.830439269015839	-0.507762458186335	-0.76560307455305	0.577745101262689	0.333802925444116	0.770908184360871	0.56231026063051	-0.503771015533028	-0.667534288513792	-0.482349780545985	1	-0.69914829353276	0.424784366620959	-0.623232954705016	0.897492913152799	-0.754228050343866	0.883775326065438	0.855046661687949	-0.827709313558038	-0.571804737021936	0.769748034992834	-0.609277475698789	-0.651518921731041	-0.512326842795799	0.545245446625092	0.271734451858135	-0.500724129313107	0.463410325114996	-0.617496995749893	-0.312935446599564	-0.448742980197725	0.445217696214144	0.592014827196727	-0.341263304434331	-0.542013406581863	-0.509898002183439	-0.68333687647275	-0.505183437731236	-0.725155565069351	0.641964005733226	0.699978197373147	-0.362050973822125	-0.700446163686646	-0.568700132720129	0.817816180419959	-0.38760733462908	0.195562689285577	-0.626960495238558	0.456761105759245
Com_7549_pos	-0.787870275747201	0.548410666292674	0.788416826391228	-0.71585045511148	-0.479490681593682	-0.66621887068658	-0.691870847956475	0.782943788187993	0.949458176130185	0.120404595472215	-0.69914829353276	1	-0.554625337692863	0.625260444457793	-0.63125347827871	0.827255876962781	-0.786137692402013	-0.650494459410303	0.764825126468911	0.904808961132825	-0.605353567747111	0.78195395461222	0.689853388330947	0.311193070984963	-0.474704313344859	-0.537246558151052	0.733928578643121	-0.510194325977005	0.783802857577841	0.351504859771783	0.429181036068736	-0.819626986113296	-0.610796378733236	0.476947405419729	0.515523412967141	0.175779517364602	0.841506915811549	0.65499369350726	0.759048600336005	-0.850485514176783	-0.579536843926683	0.535250513493849	0.717543380329714	0.891211157569886	-0.447738958952638	0.705324581175784	-0.439046871065779	0.752172571938432	-0.705004576689863
Com_13013_pos	0.678320514960664	-0.47145079578574	-0.632311135256663	0.840628249263239	0.543036601819635	0.530986104156801	0.806478746632085	-0.40388885050116	-0.53413396713605	-0.458873170823619	0.424784366620959	-0.554625337692863	1	-0.587974482614588	0.546589943655609	-0.583929632085699	0.516582537682981	0.575453814134449	-0.663365320475791	-0.561024416769369	0.482017652102769	-0.511546189518403	-0.535649367040238	-0.464638156314614	0.50196158385316	0.620719814906151	-0.601164336482587	0.94386248561045	-0.507345794242101	-0.336506137803735	-0.415721567833922	0.685655557082934	0.502768779046487	-0.479091413898419	-0.454239913252945	-0.46102031747877	-0.617657392610594	-0.368632581929916	-0.518805464608738	0.618834855302686	0.526142452965858	-0.445856557142759	-0.478318336698988	-0.518126790400372	0.229230541693501	-0.468567704727154	0.410211654996738	-0.415357953849452	0.316477772022515
Com_3237_pos	-0.739117672863628	0.650065345959535	0.498330108187236	-0.666219466578825	-0.589127407895645	-0.69856692215119	-0.565834077382122	0.714806004851496	0.715578035844176	0.615296068730107	-0.623232954705016	0.625260444457793	-0.587974482614588	1	-0.734028862184746	0.700265635391399	-0.678802987504145	-0.78185298506053	0.69263266665241	0.796357601881881	-0.591093914310964	0.821418040260926	0.754628911534935	0.650968074520854	-0.526673624331352	-0.479238667757018	0.848108939811755	-0.604235808466547	0.629530440340011	0.15406922828747	0.425114340237988	-0.450704996046747	-0.467236070740744	0.428547129545467	0.467833963096579	0.660575449125883	0.829872922884582	0.216809876638208	0.690075922624051	-0.557327294426783	-0.462051408454612	0.552304528689154	0.563506459456982	0.486204297209147	-0.437881086120077	0.345952997461031	-0.509671121460404	0.48494289525247	-0.272429436749486
Com_1596_pos	0.852439327380538	-0.596390619688185	-0.744113447258758	0.600959185305181	0.407700491218674	0.755324868288766	0.711312272403417	-0.505711413037431	-0.612849808704162	-0.683180995044175	0.897492913152799	-0.63125347827871	0.546589943655609	-0.734028862184746	1	-0.761593045118487	0.885867440255698	0.973695124849829	-0.897185139296196	-0.574981289403835	0.879801920954663	-0.612091651593141	-0.731963740423702	-0.711374738685681	0.57132813102148	0.413114380247651	-0.648766711993328	0.538981412110197	-0.622643991412583	-0.320151287990727	-0.441180283773479	0.502399698341818	0.640378594639153	-0.421607680896087	-0.526775591234762	-0.69222558691318	-0.686385844385183	-0.372703386157217	-0.765592337158919	0.640164452393764	0.615513440263935	-0.43876631358761	-0.69994370637677	-0.48508819588466	0.746231813547684	-0.339823871379656	0.326661294143308	-0.572967597611624	0.416719879761081
Com_4942_pos	-0.825694548680173	0.604494682513074	0.678853508087897	-0.732684266703339	-0.375714680324933	-0.696778902891358	-0.730943126131435	0.779278679426811	0.893462172129731	0.379327265123012	-0.754228050343866	0.827255876962781	-0.583929632085699	0.700265635391399	-0.761593045118487	1	-0.865223812560417	-0.764225369592393	0.757431627905879	0.790712723839349	-0.7723822303032	0.869523401833635	0.824292823521125	0.38428706632145	-0.434127913328056	-0.398377974780785	0.660563761825897	-0.546140391648607	0.918008062341783	0.0873921870257997	0.676457074505456	-0.716087671223038	-0.686078895004517	0.341632589176985	0.782040933372046	0.446275217125805	0.878601333394267	0.502496709423964	0.912853404295642	-0.819880709897861	-0.669490687298004	0.42653869123622	0.901071034996849	0.566219046751971	-0.553258889744307	0.32024414439833	-0.264474560668203	0.88242538519862	-0.562633625482211
Com_3623_pos	0.87843435243645	-0.493611402185981	-0.845940084719655	0.716701697656706	0.436637398447417	0.813571356987829	0.744272344838313	-0.649911636661229	-0.75375621425982	-0.509580314637871	0.883775326065438	-0.786137692402013	0.516582537682981	-0.678802987504145	0.885867440255698	-0.865223812560417	1	0.89447714077611	-0.85663565285361	-0.709100313918818	0.870120169365245	-0.695312720221094	-0.826779270431584	-0.495628330254516	0.532428272229653	0.501732361231039	-0.688794026812884	0.428808837435865	-0.768049612074349	-0.332122435551822	-0.459428144617682	0.60283038193161	0.736108322758775	-0.348259922042697	-0.615138806805352	-0.521767282844584	-0.798317935096439	-0.51159889578229	-0.85188802538823	0.769777771035119	0.758763364466959	-0.361314139863874	-0.821217795025679	-0.634720975665917	0.739536205398072	-0.400806894712242	0.316969651002851	-0.764068365980594	0.489921828015574
Com_2700_pos	0.851525311292526	-0.636260882161724	-0.737438985636432	0.646548495689037	0.520052462044519	0.823540581087942	0.751127336354384	-0.550518454190551	-0.653752844844548	-0.697769814734868	0.855046661687949	-0.650494459410303	0.575453814134449	-0.78185298506053	0.973695124849829	-0.764225369592393	0.89447714077611	1	-0.890314773136331	-0.640905362723835	0.85918890689434	-0.659382418205313	-0.756078038131293	-0.722724414224751	0.69194203107746	0.507162166132701	-0.704741919793784	0.550923018754121	-0.637275925355421	-0.300814759968281	-0.440305417288699	0.558661645161983	0.697092894995895	-0.451129484066161	-0.525418061628405	-0.706079493185159	-0.723544244494704	-0.375516386793765	-0.750657914778725	0.688772436683672	0.676348989398954	-0.482591741763096	-0.6706085423768	-0.508500769896418	0.783794971534937	-0.3516201248691	0.454775018304713	-0.552224721555457	0.487603085291766
Com_17103_pos	-0.921281765762493	0.619799558077857	0.906464021221143	-0.759665640026308	-0.533412889306269	-0.797366613962302	-0.827234634760213	0.456040822473638	0.720121384857437	0.645724446844603	-0.827709313558038	0.764825126468911	-0.663365320475791	0.69263266665241	-0.897185139296196	0.757431627905879	-0.85663565285361	-0.890314773136331	1	0.631328929799164	-0.816810938398878	0.641384410329563	0.651723873960183	0.678350381369077	-0.610040261824655	-0.589695489476541	0.664047321978444	-0.637582164162622	0.579274960095463	0.355091561792067	0.491760431337412	-0.65691719625722	-0.727733017882438	0.530233491910377	0.545322554921964	0.672612965548454	0.751320726355231	0.671929497269696	0.69044531900742	-0.746245121718035	-0.649595309431349	0.514954638403851	0.622106159500133	0.665643845931398	-0.566363585747233	0.580627508549624	-0.473272934385772	0.547032655014531	-0.494163874031369
Com_1800_pos	-0.724861231588059	0.60407085796576	0.594933809670995	-0.70671852097023	-0.55992299421455	-0.6602309379448	-0.637236133635114	0.878517676473213	0.915524990268892	0.150486074031035	-0.571804737021936	0.904808961132825	-0.561024416769369	0.796357601881881	-0.574981289403835	0.790712723839349	-0.709100313918818	-0.640905362723835	0.631328929799164	1	-0.508779471325212	0.885694429982397	0.727809340924662	0.399895737613113	-0.506691567042825	-0.548369409622553	0.892561238452762	-0.516331424597221	0.819496337965742	0.344939624267862	0.437113754465515	-0.752281045392764	-0.554724295865536	0.491062359763747	0.524416811793623	0.235687073047142	0.904304856082463	0.358024491466277	0.744679368559442	-0.812564087216279	-0.529845227622065	0.604331221461383	0.673543998635797	0.813169488899068	-0.415274575280294	0.605283460033765	-0.538063358047629	0.680490426632203	-0.620236365481339
Com_2229_pos	0.68637412965541	-0.468264502918304	-0.695323740695312	0.482376681134388	0.25204918207207	0.574907596332352	0.71098864429045	-0.46062424673843	-0.61059009082208	-0.551442866719705	0.769748034992834	-0.605353567747111	0.482017652102769	-0.591093914310964	0.879801920954663	-0.7723822303032	0.870120169365245	0.85918890689434	-0.816810938398878	-0.508779471325212	1	-0.607072101176279	-0.664651058547022	-0.536736042570574	0.347603585977983	0.392928312410679	-0.536220296845395	0.369833902862127	-0.638037101234853	-0.174803357453011	-0.50882339650587	0.465223164621248	0.55791986297745	-0.290331622746917	-0.616294719954378	-0.592890526262205	-0.675494053674809	-0.466532235181865	-0.74538796101979	0.579217377821645	0.520573621933948	-0.302610158473882	-0.736197564455937	-0.438413516283953	0.618916984998541	-0.261880148086921	0.178440753610869	-0.663498057033264	0.299063106096331
Com_9578_pos	-0.712133036729028	0.643313441270224	0.511326610039593	-0.649914023638998	-0.50149109086597	-0.675703553761057	-0.592540648705989	0.787223527152199	0.902016272376178	0.280202556560815	-0.609277475698789	0.78195395461222	-0.511546189518403	0.821418040260926	-0.612091651593141	0.869523401833635	-0.695312720221094	-0.659382418205313	0.641384410329563	0.885694429982397	-0.607072101176279	1	0.669876765410793	0.448434743448086	-0.481473022763216	-0.445768780677926	0.771323440700416	-0.513450337503908	0.864659989982812	0.10718424391299	0.74608404458971	-0.633911943582132	-0.541443743016859	0.383198321653402	0.794919761125965	0.442562380955695	0.96311746688926	0.390586803399647	0.721293155147363	-0.742188637455638	-0.512931636381938	0.521267361056373	0.6811429073581	0.595240064505116	-0.418684226089503	0.377620356204076	-0.462642311338681	0.705927571654072	-0.51462516111813
Com_895_pos	-0.731173314863286	0.321991493875716	0.589748853075868	-0.664815827420548	-0.398018080351404	-0.656132114617191	-0.645375447239915	0.865908507878319	0.72372415248095	0.446719211590829	-0.651518921731041	0.689853388330947	-0.535649367040238	0.754628911534935	-0.731963740423702	0.824292823521125	-0.826779270431584	-0.756078038131293	0.651723873960183	0.727809340924662	-0.664651058547022	0.669876765410793	1	0.259138390386267	-0.450748312694894	-0.490305964034096	0.726832209033832	-0.494813400683977	0.804664902478381	0.0405174801276032	0.250692518454214	-0.519547475277569	-0.631727280121728	0.0824060111798916	0.433344786322147	0.367342931420094	0.729848617051089	0.3102066014265	0.894360887601146	-0.604421537515024	-0.601158512161497	0.172626087910744	0.812797795978483	0.421501561743417	-0.512662986396719	0.127584203827887	-0.292523434708165	0.822173517575456	-0.363965038672531
Com_16406_pos	-0.660219089678952	0.788875826562042	0.486676920107938	-0.502492116666138	-0.474509035852245	-0.576789417720364	-0.541265235976918	0.0864660583113478	0.296935262073725	0.73598199552372	-0.512326842795799	0.311193070984963	-0.464638156314614	0.650968074520854	-0.711374738685681	0.38428706632145	-0.495628330254516	-0.722724414224751	0.678350381369077	0.399895737613113	-0.536736042570574	0.448434743448086	0.259138390386267	1	-0.455559798948186	-0.321996090338701	0.598774957792665	-0.43929105777858	0.220245257060132	0.503964550040114	0.428760135923055	-0.369723429524144	-0.423459532143886	0.775671744816532	0.372077032925252	0.83843367042232	0.48813792791521	0.0524775954830777	0.349247583293345	-0.495360398910519	-0.360222959280344	0.756211135454519	0.266343211820996	0.39106750850495	-0.439456985773932	0.488898542449042	-0.457391586595293	0.000308389326229075	-0.236386544709166
Com_4596_pos	0.628194972698047	-0.421031658137843	-0.553303950793608	0.579341630735583	0.747503192747756	0.843719270068161	0.550519007887197	-0.384207149497311	-0.494210857142804	-0.413116702791333	0.545245446625092	-0.474704313344859	0.50196158385316	-0.526673624331352	0.57132813102148	-0.434127913328056	0.532428272229653	0.69194203107746	-0.610040261824655	-0.506691567042825	0.347603585977983	-0.481473022763216	-0.450748312694894	-0.455559798948186	1	0.654415900785366	-0.51347984388547	0.581245183156105	-0.432997920362354	-0.258548550999313	-0.346010304814895	0.560906980697238	0.627625127861299	-0.311171062772811	-0.363517391598781	-0.425003152079081	-0.521499702925444	-0.368282053083	-0.292541197993991	0.567634626147998	0.629439366611121	-0.322298312277788	-0.201866350429081	-0.403329987709528	0.6419034777547	-0.293759721882966	0.759108986307174	-0.229394998319172	0.678147287079967
Com_8442_pos	0.56713331139703	-0.207893699209551	-0.680566876010991	0.651284579968119	0.853868807597016	0.676784960040754	0.586290988037155	-0.428059643021637	-0.494463073686627	-0.315690826981059	0.271734451858135	-0.537246558151052	0.620719814906151	-0.479238667757018	0.413114380247651	-0.398377974780785	0.501732361231039	0.507162166132701	-0.589695489476541	-0.548369409622553	0.392928312410679	-0.445768780677926	-0.490305964034096	-0.321996090338701	0.654415900785366	1	-0.671546511626154	0.540229392806507	-0.475756077196299	-0.362343713714773	-0.312007050268037	0.680032488740573	0.420684111271926	-0.265540167591279	-0.341200929817916	-0.321931657830719	-0.568214891866253	-0.476738018972942	-0.239316855076477	0.453624595621645	0.286337980098757	-0.202824545303545	-0.14047599473847	-0.489609925449778	0.113667615466535	-0.429688206871381	0.856199808407309	-0.269512191233912	0.49830211961928
Com_10978_pos	-0.742013964286495	0.535479180347706	0.598019118298185	-0.702916081338651	-0.617537237833826	-0.666571554131888	-0.683244394534976	0.748589860671258	0.709385537554593	0.354876017207733	-0.500724129313107	0.733928578643121	-0.601164336482587	0.848108939811755	-0.648766711993328	0.660563761825897	-0.688794026812884	-0.704741919793784	0.664047321978444	0.892561238452762	-0.536220296845395	0.771323440700416	0.726832209033832	0.598774957792665	-0.51347984388547	-0.671546511626154	1	-0.529658399410885	0.715883746556973	0.4992723037874	0.354334548071735	-0.639893035069316	-0.560568853442521	0.492182163874479	0.457366475955777	0.421668794299351	0.845126074611717	0.168534367263844	0.668478278381806	-0.707637527235502	-0.446644997808254	0.555630793814935	0.56230700564261	0.706686658865067	-0.34537169359742	0.545046259539927	-0.630467135316691	0.521085671177501	-0.436100477290214
Com_14323_pos	0.666563859626189	-0.464106909617496	-0.554511193836695	0.781681434296092	0.546750609777039	0.55211195378482	0.693417509896791	-0.398355316467815	-0.52323651203303	-0.450621348520825	0.463410325114996	-0.510194325977005	0.94386248561045	-0.604235808466547	0.538981412110197	-0.546140391648607	0.428808837435865	0.550923018754121	-0.637582164162622	-0.516331424597221	0.369833902862127	-0.513450337503908	-0.494813400683977	-0.43929105777858	0.581245183156105	0.540229392806507	-0.529658399410885	1	-0.47440282656192	-0.236441878902283	-0.431598122929453	0.613449629805346	0.455832249049197	-0.406834940911072	-0.431766180199435	-0.455257633491665	-0.58382578521081	-0.36614280752981	-0.454137772195314	0.544577898700248	0.486784550790056	-0.403443096114818	-0.395752976416755	-0.432518208094356	0.241161232346084	-0.390227525114116	0.425274927632246	-0.364169919316061	0.343454307023989
Com_209_pos	-0.694296992722443	0.397040941450605	0.555433018247469	-0.628760912950332	-0.388624235397203	-0.632345538608366	-0.62787954779843	0.863805438775662	0.841347496251537	0.126916746447984	-0.617496995749893	0.783802857577841	-0.507345794242101	0.629530440340011	-0.622643991412583	0.918008062341783	-0.768049612074349	-0.637275925355421	0.579274960095463	0.819496337965742	-0.638037101234853	0.864659989982812	0.804664902478381	0.220245257060132	-0.432997920362354	-0.475756077196299	0.715883746556973	-0.47440282656192	1	0.156212530934261	0.644595000053368	-0.694676012697402	-0.594149876739094	0.165217660107205	0.785591217340992	0.219709681579233	0.872246499280947	0.336606851342008	0.820012889375815	-0.750680743240808	-0.549291571818151	0.257143479358236	0.81632866943533	0.538716126464437	-0.463400008827812	0.225852416248033	-0.333853839281451	0.894718965437409	-0.589047821234743
Com_3194_pos	-0.430037257254073	0.249426059475063	0.511218655913696	-0.386717844784373	-0.310422185721711	-0.33798070334894	-0.374513022182007	0.0220730462576506	0.111864834486682	0.0167842333396313	-0.312935446599564	0.351504859771783	-0.336506137803735	0.15406922828747	-0.320151287990727	0.0873921870257997	-0.332122435551822	-0.300814759968281	0.355091561792067	0.344939624267862	-0.174803357453011	0.10718424391299	0.0405174801276032	0.503964550040114	-0.258548550999313	-0.362343713714773	0.4992723037874	-0.236441878902283	0.156212530934261	1	0.0620057127404261	-0.387526497884925	-0.261381265827156	0.588814102526625	0.118736020136435	0.0964974324662044	0.275348928947171	-0.032733926384722	0.118556590852312	-0.455151706896503	-0.272057687388198	0.4524546419779	0.11781795599451	0.660169332529501	-0.261480215937337	0.703941772607279	-0.318102651730117	-0.0138511186292708	-0.29449042863881
Com_5091_pos	-0.543185377088462	0.555617741646922	0.409159032539826	-0.493712816887332	-0.39821591351746	-0.53755226576172	-0.428458961678129	0.282524912423298	0.567584819191426	0.282135026644816	-0.448742980197725	0.429181036068736	-0.415721567833922	0.425114340237988	-0.441180283773479	0.676457074505456	-0.459428144617682	-0.440305417288699	0.491760431337412	0.437113754465515	-0.50882339650587	0.74608404458971	0.250692518454214	0.428760135923055	-0.346010304814895	-0.312007050268037	0.354334548071735	-0.431598122929453	0.644595000053368	0.0620057127404261	1	-0.518682817927605	-0.362251505568567	0.344167999322447	0.946536374134758	0.519995032619921	0.693574290431486	0.37242227431902	0.366873343743217	-0.536387661446169	-0.344531911943629	0.371875728038535	0.411612678173656	0.266101300021712	-0.258183360517666	0.18842650458039	-0.326004756806061	0.430823179615306	-0.417764175662165
Com_556_pos	0.709027168119415	-0.625969658140461	-0.716362851921505	0.752631493976945	0.655901988517391	0.639740754829248	0.714931865978443	-0.580689190314734	-0.778977338690664	-0.156917362541001	0.445217696214144	-0.819626986113296	0.685655557082934	-0.450704996046747	0.502399698341818	-0.716087671223038	0.60283038193161	0.558661645161983	-0.65691719625722	-0.752281045392764	0.465223164621248	-0.633911943582132	-0.519547475277569	-0.369723429524144	0.560906980697238	0.680032488740573	-0.639893035069316	0.613449629805346	-0.694676012697402	-0.387526497884925	-0.518682817927605	1	0.54881434636927	-0.619883149206294	-0.516888167935112	-0.214803365165474	-0.670481709102219	-0.533327934382919	-0.548496083318964	0.822212914914005	0.467058818984153	-0.608728107063586	-0.511791691573938	-0.723011520876276	0.296767770384215	-0.659147326500656	0.621598539187123	-0.518310144310177	0.848598019126132
Com_92_pos	0.772958231441596	-0.406151532993239	-0.667519019727147	0.710827915832278	0.291452165193334	0.691064128091013	0.858197678570415	-0.446985340158986	-0.582483737702169	-0.424726751923667	0.592014827196727	-0.610796378733236	0.502768779046487	-0.467236070740744	0.640378594639153	-0.686078895004517	0.736108322758775	0.697092894995895	-0.727733017882438	-0.554724295865536	0.55791986297745	-0.541443743016859	-0.631727280121728	-0.423459532143886	0.627625127861299	0.420684111271926	-0.560568853442521	0.455832249049197	-0.594149876739094	-0.261381265827156	-0.362251505568567	0.54881434636927	1	-0.298833157162724	-0.536347613913032	-0.431857180135018	-0.640002324620835	-0.426723912400354	-0.69867952515452	0.846757817824284	0.890985559714492	-0.311124237552873	-0.683098245316909	-0.53361366204069	0.617135295955612	-0.321253084967976	0.31476070016874	-0.615260876132136	0.48455524086198
Com_3168_pos	-0.564315830884901	0.873428903249174	0.490084416146928	-0.549651273019264	-0.469200379265571	-0.42761828794909	-0.474142140956848	0.0916108556018421	0.404464205394813	0.372613834145498	-0.341263304434331	0.476947405419729	-0.479091413898419	0.428547129545467	-0.421607680896087	0.341632589176985	-0.348259922042697	-0.451129484066161	0.530233491910377	0.491062359763747	-0.290331622746917	0.383198321653402	0.0824060111798916	0.775671744816532	-0.311171062772811	-0.265540167591279	0.492182163874479	-0.406834940911072	0.165217660107205	0.588814102526625	0.344167999322447	-0.619883149206294	-0.298833157162724	1	0.23060596058381	0.477077622675457	0.402857148534861	0.182973784901132	0.26942265927128	-0.609686024776803	-0.302266402774958	0.963858940301017	0.221201022967742	0.631680265958384	-0.253142460844026	0.809092420947547	-0.424134453123197	-0.0373344960489248	-0.463938991038946
Com_2111_pos	-0.618496845502873	0.448499301515229	0.486488063013664	-0.563201572836232	-0.31928163388856	-0.582846711652041	-0.561222259625767	0.421717932559988	0.625125908084305	0.261068930168104	-0.542013406581863	0.515523412967141	-0.454239913252945	0.467833963096579	-0.526775591234762	0.782040933372046	-0.615138806805352	-0.525418061628405	0.545322554921964	0.524416811793623	-0.616294719954378	0.794919761125965	0.433344786322147	0.372077032925252	-0.363517391598781	-0.341200929817916	0.457366475955777	-0.431766180199435	0.785591217340992	0.118736020136435	0.946536374134758	-0.516888167935112	-0.536347613913032	0.23060596058381	1	0.472000351796984	0.787702741678739	0.362487333356067	0.547303049781178	-0.644533342270395	-0.518374898970284	0.263896768289461	0.606614846838473	0.343816442766231	-0.381925163967952	0.151233630881751	-0.247995614141571	0.637518601241948	-0.39342350876568
Com_15285_pos	-0.646575705493563	0.64134410225089	0.466355756119099	-0.538979118339937	-0.470636096495908	-0.620342321197002	-0.491896170688285	0.0600238238742762	0.266226304452036	0.947281358340515	-0.509898002183439	0.175779517364602	-0.46102031747877	0.660575449125883	-0.69222558691318	0.446275217125805	-0.521767282844584	-0.706079493185159	0.672612965548454	0.235687073047142	-0.592890526262205	0.442562380955695	0.367342931420094	0.83843367042232	-0.425003152079081	-0.321931657830719	0.421668794299351	-0.455257633491665	0.219709681579233	0.0964974324662044	0.519995032619921	-0.214803365165474	-0.431857180135018	0.477077622675457	0.472000351796984	1	0.471612221099627	0.204023840021705	0.364010361704051	-0.336116693292875	-0.404829732332831	0.466947057606478	0.285862387142539	0.0934269236881699	-0.382336341167211	0.150676386586414	-0.358975009995943	0.0862357469942937	-0.0348069012409097
Com_945_pos	-0.815833032328086	0.580549257763086	0.678173501768979	-0.765846595480093	-0.545138529969738	-0.748701061171663	-0.713352629564684	0.772901866749437	0.896814617708282	0.333997594156295	-0.68333687647275	0.841506915811549	-0.617657392610594	0.829872922884582	-0.686385844385183	0.878601333394267	-0.798317935096439	-0.723544244494704	0.751320726355231	0.904304856082463	-0.675494053674809	0.96311746688926	0.729848617051089	0.48813792791521	-0.521499702925444	-0.568214891866253	0.845126074611717	-0.58382578521081	0.872246499280947	0.275348928947171	0.693574290431486	-0.670481709102219	-0.640002324620835	0.402857148534861	0.787702741678739	0.471612221099627	1	0.464126786789523	0.761407647519152	-0.80384562223818	-0.611195700289719	0.491589220120611	0.721284925010584	0.706933907627338	-0.450359002547397	0.480631941265095	-0.488522807675347	0.741952467259867	-0.48982245580471
Com_11133_pos	-0.534432865648087	0.238461023523381	0.736084909333912	-0.498698749602648	-0.383127906765363	-0.504935946864215	-0.467449903016096	0.263912870270766	0.63502133497132	0.196194820005608	-0.505183437731236	0.65499369350726	-0.368632581929916	0.216809876638208	-0.372703386157217	0.502496709423964	-0.51159889578229	-0.375516386793765	0.671929497269696	0.358024491466277	-0.466532235181865	0.390586803399647	0.3102066014265	0.0524775954830777	-0.368282053083	-0.476738018972942	0.168534367263844	-0.36614280752981	0.336606851342008	-0.032733926384722	0.37242227431902	-0.533327934382919	-0.426723912400354	0.182973784901132	0.362487333356067	0.204023840021705	0.464126786789523	1	0.316577350784435	-0.457067176764606	-0.393982581100147	0.153572244841584	0.304528650249909	0.515585479813223	-0.188202576545496	0.472887163701967	-0.322085547126915	0.440133352909513	-0.459068917605544
Com_1330_pos	-0.759592483000768	0.496335821791093	0.59061895090342	-0.647723582965102	-0.157267549439009	-0.548361418468467	-0.7240627894421	0.793184894912741	0.774505592287675	0.377675500534066	-0.725155565069351	0.759048600336005	-0.518805464608738	0.690075922624051	-0.765592337158919	0.912853404295642	-0.85188802538823	-0.750657914778725	0.69044531900742	0.744679368559442	-0.74538796101979	0.721293155147363	0.894360887601146	0.349247583293345	-0.292541197993991	-0.239316855076477	0.668478278381806	-0.454137772195314	0.820012889375815	0.118556590852312	0.366873343743217	-0.548496083318964	-0.69867952515452	0.26942265927128	0.547303049781178	0.364010361704051	0.761407647519152	0.316577350784435	1	-0.760141187449769	-0.683282804502399	0.367175420635577	0.97690250820642	0.543046229386404	-0.582411135694394	0.266175534009888	-0.0590427125321336	0.890374928310345	-0.375156400541661
Com_2407_pos	0.832912233326596	-0.665063473033246	-0.734294910665154	0.800797592256204	0.4161731279479	0.700504150710532	0.851704859989167	-0.601185130020414	-0.807169635288104	-0.246304113816346	0.641964005733226	-0.850485514176783	0.618834855302686	-0.557327294426783	0.640164452393764	-0.819880709897861	0.769777771035119	0.688772436683672	-0.746245121718035	-0.812564087216279	0.579217377821645	-0.742188637455638	-0.604421537515024	-0.495360398910519	0.567634626147998	0.453624595621645	-0.707637527235502	0.544577898700248	-0.750680743240808	-0.455151706896503	-0.536387661446169	0.822212914914005	0.846757817824284	-0.609686024776803	-0.644533342270395	-0.336116693292875	-0.80384562223818	-0.457067176764606	-0.760141187449769	1	0.80187018950217	-0.637511580893973	-0.756802198370107	-0.810206440270897	0.575053466246094	-0.639075165922171	0.397479600561791	-0.6708501170946	0.703380091360371
Com_1503_pos	0.747677511076144	-0.407798908357715	-0.648476383762381	0.735981589379209	0.278207281819204	0.719342935492737	0.744708991970597	-0.416756620211546	-0.557950921937836	-0.408721045549174	0.699978197373147	-0.579536843926683	0.526142452965858	-0.462051408454612	0.615513440263935	-0.669490687298004	0.758763364466959	0.676348989398954	-0.649595309431349	-0.529845227622065	0.520573621933948	-0.512931636381938	-0.601158512161497	-0.360222959280344	0.629439366611121	0.286337980098757	-0.446644997808254	0.486784550790056	-0.549291571818151	-0.272057687388198	-0.344531911943629	0.467058818984153	0.890985559714492	-0.302266402774958	-0.518374898970284	-0.404829732332831	-0.611195700289719	-0.393982581100147	-0.683282804502399	0.80187018950217	1	-0.310838302536753	-0.697303076279957	-0.530337382451895	0.769341193643355	-0.306757042282722	0.171664559568155	-0.596521307281701	0.42162803375684
Com_1290_pos	-0.557121891097482	0.936305532452655	0.40420660654662	-0.524125254893861	-0.442598057305999	-0.425739714224318	-0.458525498153139	0.249969505266035	0.518990324080026	0.351124908807506	-0.362050973822125	0.535250513493849	-0.445856557142759	0.552304528689154	-0.43876631358761	0.42653869123622	-0.361314139863874	-0.482591741763096	0.514954638403851	0.604331221461383	-0.302610158473882	0.521267361056373	0.172626087910744	0.756211135454519	-0.322298312277788	-0.202824545303545	0.555630793814935	-0.403443096114818	0.257143479358236	0.4524546419779	0.371875728038535	-0.608728107063586	-0.311124237552873	0.963858940301017	0.263896768289461	0.466947057606478	0.491589220120611	0.153572244841584	0.367175420635577	-0.637511580893973	-0.310838302536753	1	0.304333655485191	0.630611093794205	-0.289496062831257	0.754949218718102	-0.417090105511619	0.0579635242999913	-0.483575117282767
Com_5344_pos	-0.695829740159028	0.433308270982362	0.552291582974887	-0.596593842362086	-0.0299039143162781	-0.466513143742012	-0.702074184743028	0.720339305720544	0.727346923508593	0.275283615167581	-0.700446163686646	0.717543380329714	-0.478318336698988	0.563506459456982	-0.69994370637677	0.901071034996849	-0.821217795025679	-0.6706085423768	0.622106159500133	0.673543998635797	-0.736197564455937	0.6811429073581	0.812797795978483	0.266343211820996	-0.201866350429081	-0.14047599473847	0.56230700564261	-0.395752976416755	0.81632866943533	0.11781795599451	0.411612678173656	-0.511791691573938	-0.683098245316909	0.221201022967742	0.606614846838473	0.285862387142539	0.721284925010584	0.304528650249909	0.97690250820642	-0.756802198370107	-0.697303076279957	0.304333655485191	1	0.517336088914493	-0.579158241251469	0.225733991276555	0.0777907291894214	0.916939185025746	-0.340604321247726
Com_1090_pos	-0.683322953501946	0.503053343341637	0.748804800052993	-0.653599646107706	-0.423440558989595	-0.543826407407369	-0.644788798309123	0.536430660116811	0.747194400505367	0.0107654747280447	-0.568700132720129	0.891211157569886	-0.518126790400372	0.486204297209147	-0.48508819588466	0.566219046751971	-0.634720975665917	-0.508500769896418	0.665643845931398	0.813169488899068	-0.438413516283953	0.595240064505116	0.421501561743417	0.39106750850495	-0.403329987709528	-0.489609925449778	0.706686658865067	-0.432518208094356	0.538716126464437	0.660169332529501	0.266101300021712	-0.723011520876276	-0.53361366204069	0.631680265958384	0.343816442766231	0.0934269236881699	0.706933907627338	0.515585479813223	0.543046229386404	-0.810206440270897	-0.530337382451895	0.630611093794205	0.517336088914493	1	-0.373093587441392	0.905642254312379	-0.420268725943679	0.486269458486576	-0.591568889946442
Com_3412_pos	0.58484012141548	-0.426745870918083	-0.485581898807931	0.358631532560446	0.210707552652046	0.667494473188223	0.469152795901662	-0.369850593917637	-0.434212181097822	-0.380735057793484	0.817816180419959	-0.447738958952638	0.229230541693501	-0.437881086120077	0.746231813547684	-0.553258889744307	0.739536205398072	0.783794971534937	-0.566363585747233	-0.415274575280294	0.618916984998541	-0.418684226089503	-0.512662986396719	-0.439456985773932	0.6419034777547	0.113667615466535	-0.34537169359742	0.241161232346084	-0.463400008827812	-0.261480215937337	-0.258183360517666	0.296767770384215	0.617135295955612	-0.253142460844026	-0.381925163967952	-0.382336341167211	-0.450359002547397	-0.188202576545496	-0.582411135694394	0.575053466246094	0.769341193643355	-0.289496062831257	-0.579158241251469	-0.373093587441392	1	-0.160943765756198	0.139892173011131	-0.454660390175879	0.470479041583213
Com_9784_pos	-0.564902608474753	0.573712298705395	0.669083313822216	-0.563220585172932	-0.451474020235915	-0.412341600419686	-0.497388316466309	0.227575626430561	0.538273999152995	0.0666832169433189	-0.38760733462908	0.705324581175784	-0.468567704727154	0.345952997461031	-0.339823871379656	0.32024414439833	-0.400806894712242	-0.3516201248691	0.580627508549624	0.605283460033765	-0.261880148086921	0.377620356204076	0.127584203827887	0.488898542449042	-0.293759721882966	-0.429688206871381	0.545046259539927	-0.390227525114116	0.225852416248033	0.703941772607279	0.18842650458039	-0.659147326500656	-0.321253084967976	0.809092420947547	0.151233630881751	0.150676386586414	0.480631941265095	0.472887163701967	0.266175534009888	-0.639075165922171	-0.306757042282722	0.754949218718102	0.225733991276555	0.905642254312379	-0.160943765756198	1	-0.447590284047362	0.130284998767417	-0.504628800792531
Com_2480_pos	0.481221733198006	-0.415158273855388	-0.47434188170398	0.501029081381079	0.928368290521152	0.687827848521424	0.37531245887291	-0.350889634704066	-0.4514032746814	-0.299783054393764	0.195562689285577	-0.439046871065779	0.410211654996738	-0.509671121460404	0.326661294143308	-0.264474560668203	0.316969651002851	0.454775018304713	-0.473272934385772	-0.538063358047629	0.178440753610869	-0.462642311338681	-0.292523434708165	-0.457391586595293	0.759108986307174	0.856199808407309	-0.630467135316691	0.425274927632246	-0.333853839281451	-0.318102651730117	-0.326004756806061	0.621598539187123	0.31476070016874	-0.424134453123197	-0.247995614141571	-0.358975009995943	-0.488522807675347	-0.322085547126915	-0.0590427125321336	0.397479600561791	0.171664559568155	-0.417090105511619	0.0777907291894214	-0.420268725943679	0.139892173011131	-0.447590284047362	1	-0.00552635543932851	0.61967405529004
Com_3000_pos	-0.602007583096486	0.201669961960946	0.531356760352175	-0.528262583691809	-0.0789887797051607	-0.451909898809677	-0.614083619411134	0.814980017127296	0.782897999356542	0.0710354629464602	-0.626960495238558	0.752172571938432	-0.415357953849452	0.48494289525247	-0.572967597611624	0.88242538519862	-0.764068365980594	-0.552224721555457	0.547032655014531	0.680490426632203	-0.663498057033264	0.705927571654072	0.822173517575456	0.000308389326229075	-0.229394998319172	-0.269512191233912	0.521085671177501	-0.364169919316061	0.894718965437409	-0.0138511186292708	0.430823179615306	-0.518310144310177	-0.615260876132136	-0.0373344960489248	0.637518601241948	0.0862357469942937	0.741952467259867	0.440133352909513	0.890374928310345	-0.6708501170946	-0.596521307281701	0.0579635242999913	0.916939185025746	0.486269458486576	-0.454660390175879	0.130284998767417	-0.00552635543932851	1	-0.395227713976926
Com_9527_pos	0.549236485918162	-0.52887985673712	-0.542968326805264	0.463494153832324	0.577342495954421	0.635085700066208	0.447392890150925	-0.508271685794423	-0.677979949844303	0.026125547321332	0.456761105759245	-0.705004576689863	0.316477772022515	-0.272429436749486	0.416719879761081	-0.562633625482211	0.489921828015574	0.487603085291766	-0.494163874031369	-0.620236365481339	0.299063106096331	-0.51462516111813	-0.363965038672531	-0.236386544709166	0.678147287079967	0.49830211961928	-0.436100477290214	0.343454307023989	-0.589047821234743	-0.29449042863881	-0.417764175662165	0.848598019126132	0.48455524086198	-0.463938991038946	-0.39342350876568	-0.0348069012409097	-0.48982245580471	-0.459068917605544	-0.375156400541661	0.703380091360371	0.42162803375684	-0.483575117282767	-0.340604321247726	-0.591568889946442	0.470479041583213	-0.504628800792531	0.61967405529004	-0.395227713976926	1
Com_658_pos	-0.60879045077152	0.264587506667973	0.51487832373956	-0.523707483960104	-0.28345852821507	-0.574039060433428	-0.569870677859898	0.475005434571351	0.560548224412845	0.233644017459977	-0.5544948236382	0.487868955208892	-0.440400648116142	0.385413082028621	-0.574721515783533	0.783610457947014	-0.66165572063123	-0.551741359972226	0.532604951795429	0.457986510669644	-0.651523556921845	0.681610840612049	0.553750036182092	0.251298251798968	-0.368786639256673	-0.402759886168145	0.438958966378829	-0.413091185571084	0.840827192265479	0.116022747945343	0.826257152202058	-0.517315837360111	-0.555714689470491	0.0488893383620208	0.934466416454546	0.374578029904128	0.706667900109125	0.325640892240221	0.595558882825822	-0.589663108253257	-0.499280969606167	0.0554463903229666	0.651825200438933	0.259492949436565	-0.407160056893598	0.0122781163240635	-0.215240504010576	0.726051919819804	-0.414329509428154
Com_920_pos	-0.806311169427605	0.55342245024059	0.852908078640333	-0.723914324592353	-0.27056358786654	-0.609437750404402	-0.796767223057802	0.39311045884263	0.688213000896375	0.488980993450137	-0.747415876474938	0.761646718423037	-0.580049399959763	0.471770726350357	-0.723188175307563	0.730401359596707	-0.811653391272613	-0.716472529987155	0.868400973569159	0.545630699469107	-0.732453948905114	0.488687748066925	0.590854334127626	0.439228308332648	-0.388102394751391	-0.347997714763975	0.444973568732963	-0.490061713524971	0.4774572373594	0.25093992238882	0.316789390747219	-0.615666321939151	-0.736928585670248	0.503463816551709	0.408604038538471	0.460062174907368	0.601433549652973	0.72536445218639	0.736754518262827	-0.770127621283046	-0.74477631427036	0.483201125545036	0.722983393829479	0.682863852348774	-0.549448447847261	0.590458400191467	-0.158359801607026	0.60759893202386	-0.431319125011852
Com_568_pos	-0.737475752646145	0.165881497914958	0.710098774876783	-0.622907448480768	-0.371784252604192	-0.669861796494301	-0.706216948471626	0.463374510570895	0.475233632158011	0.371921746213312	-0.660294888785679	0.533536484290953	-0.551710893705238	0.509128316122378	-0.730606957032445	0.661988132836738	-0.780325054455926	-0.702391516108775	0.694689320656139	0.510126664915597	-0.706008758893889	0.562135918014226	0.654359635858327	0.427750441154068	-0.475574951048285	-0.589984718361771	0.661524182375212	-0.489883357169965	0.730541277872942	0.474650562992661	0.519561505815342	-0.456146754255344	-0.659226736206097	0.114474284083641	0.703013554856565	0.439652311894557	0.713276762093776	0.283766717232826	0.616689646331234	-0.603744938794843	-0.584318991988453	0.0652141906090864	0.617982635697113	0.455587952403103	-0.489476055703987	0.216051460683434	-0.326096646680078	0.644429362212368	-0.294449127575987
Com_7304_pos	-0.691544093354297	0.496732276774394	0.685007854361357	-0.696144809884189	-0.485871606891517	-0.597978541646069	-0.717471705335917	0.714144198021964	0.822727024031604	-0.0257987888519124	-0.50869588805141	0.905024283862113	-0.562846650752645	0.528520071123305	-0.494087832777014	0.714689463667297	-0.684064575650166	-0.549445762952393	0.613078115909751	0.905595992387762	-0.482197478685492	0.734081883655417	0.574503356314201	0.332668891729066	-0.479447478303978	-0.590177572529266	0.802857963711328	-0.458633763866697	0.776161121475794	0.563139677941785	0.42053517508252	-0.845563326773433	-0.623363694431625	0.529673574100331	0.532800248418435	0.0754654332449006	0.807663640791975	0.409189237401953	0.651710028515686	-0.892616960471352	-0.566885345390845	0.559728143532553	0.635071627683109	0.909758594500263	-0.39403077455534	0.722587763478973	-0.502958687426434	0.650783922228231	-0.715129513720407
Com_1432_pos	-0.498029787250289	0.291215204731318	0.629849837005319	-0.464118483596245	-0.342697833283258	-0.430273403214075	-0.465623339692114	0.478254185470811	0.731675179293447	0.084982652410084	-0.486788569560499	0.772932612083502	-0.361482676561941	0.443104914619536	-0.360248546766209	0.457255707485737	-0.488621950478184	-0.391283223860369	0.632717196889064	0.605007566614446	-0.394418194864329	0.500202388513399	0.389783008922208	0.108269533734293	-0.350460125839956	-0.425839428405444	0.418234037513585	-0.3601679526172	0.335048536307895	0.0834883307853618	0.138381745483312	-0.468806619963093	-0.401451671293899	0.264775982219398	0.169983282253338	0.089519517944048	0.567817144215586	0.826723042769042	0.406384938754909	-0.500486182818516	-0.37769557811259	0.321102880668588	0.345686532058114	0.728891545786093	-0.204582786321891	0.641995971298992	-0.347551946865234	0.447505924980643	-0.38773616814051
Com_1035_pos	0.519643911725616	-0.409998496054816	-0.591132432779838	0.427460327677608	0.179587499717671	0.390649933403859	0.814942571695272	-0.32485921084197	-0.480115756693062	-0.388697856835961	0.456949322956328	-0.528205931511517	0.480086278465745	-0.40539534554852	0.65855931046076	-0.584047856345798	0.696199813023579	0.698649380417812	-0.685456438824322	-0.465788663722844	0.848199875634666	-0.452471942827172	-0.490778770758542	-0.498372783520068	0.308076373115209	0.441403653753741	-0.534800194547165	0.27245339581808	-0.483451143955927	-0.289248307744126	-0.325988098484067	0.50925223897303	0.632763147411791	-0.37507885921982	-0.453664037035054	-0.426742223603674	-0.541648615285728	-0.357661390395555	-0.607055101852156	0.633132196512278	0.497846872867989	-0.360835055389944	-0.61062361977444	-0.499053523923322	0.469474778743776	-0.365082977300899	0.226046169830292	-0.510701391313184	0.301582268896586
Com_10392_pos	0.621843478502709	-0.374482206480266	-0.512237450951217	0.685386598262396	0.221078348022963	0.369741876482366	0.687469315248646	-0.326155272470873	-0.438322669558512	-0.376127450580359	0.500579792895951	-0.468218270156478	0.873454783560498	-0.47067292420671	0.545311840290219	-0.54124906562454	0.418422329237262	0.489499584755725	-0.602921842802178	-0.401493755357489	0.399904465622191	-0.398705174364275	-0.465526587442363	-0.363472219450116	0.350750316180377	0.283431004390286	-0.401085830870553	0.922924984625683	-0.434368269571012	-0.24044035058377	-0.342706129271315	0.487227638344424	0.459674927166584	-0.334357841396112	-0.391870395261895	-0.361463324975168	-0.486978296601596	-0.312795548650046	-0.540905984985275	0.524051185110106	0.497686643075847	-0.321948165871763	-0.527909501997129	-0.404999158785164	0.249100912185572	-0.341435990312096	0.0911469008327163	-0.448915631357281	0.198547919329221
Com_222_pos	0.473239577674399	-0.430742729865803	-0.444281328362462	0.522359823725994	0.899348124336658	0.671699779751358	0.402485196691614	-0.311167473253499	-0.442336652845296	-0.283132148367699	0.234704717134784	-0.423357278726252	0.520081737212912	-0.54088036539322	0.329328033665258	-0.243467762004604	0.274389008410935	0.453893852862527	-0.474636805277132	-0.538988331822426	0.156586430524748	-0.488465931949802	-0.231178653972843	-0.487813947657233	0.809358204308969	0.804450163077939	-0.611652177585137	0.56992109836775	-0.310758489441938	-0.355164862503487	-0.369782500882052	0.585406054133891	0.302093196079344	-0.445675221892004	-0.285306873930642	-0.368451507667445	-0.515413182255938	-0.300969311787015	-0.0304642171840813	0.405877133167946	0.226163538341429	-0.44535076909671	0.0910646814503942	-0.448062438394976	0.184618209728235	-0.474232301553438	0.955563341613408	0.0191821649275008	0.570473246764041
Com_546_pos	-0.722262088938067	0.15144019466994	0.691038549073113	-0.638362275346961	-0.382561449373524	-0.682017774852281	-0.72212042670622	0.454251692669909	0.462300028838818	0.37617582246817	-0.629430083592913	0.508990492554188	-0.557835719250506	0.497037515891174	-0.699953664486371	0.654269308683901	-0.773940028949169	-0.692535824441528	0.66983635856714	0.502127000496344	-0.686463321947324	0.559023774507526	0.653089325340774	0.407433801141169	-0.509418786436969	-0.601663302643147	0.649451998749617	-0.485733122454991	0.726257611885955	0.448856784925763	0.519966878559399	-0.450978502497321	-0.696176311240139	0.0941310262378304	0.713085991719579	0.441333348761289	0.709190400551866	0.271860679165245	0.605335653618731	-0.615696543160966	-0.631893887162739	0.0459598067195402	0.611368125309282	0.433053079645095	-0.506292475737644	0.181498027322407	-0.336578916182235	0.639464222959604	-0.292284374726109
Com_5684_pos	-0.63991230284493	0.181044574770133	0.675936267521334	-0.602271302128813	-0.398573622389713	-0.542908585034664	-0.583855156706885	0.601234657624275	0.502283434846601	0.0760222532727607	-0.544391764458889	0.688050668735855	-0.500695283674241	0.476993016928344	-0.54835841832679	0.480014432025481	-0.679649386968238	-0.55331112529261	0.538364942840928	0.69453535313921	-0.42490328858937	0.405576387243797	0.633669911854837	0.305315085191974	-0.400381127407633	-0.558076930675971	0.770156960723013	-0.396870855257797	0.581095730990561	0.742735898403341	0.0218637100815671	-0.549555196200071	-0.502235872071649	0.325415428430301	0.213368232195522	0.0509041437736478	0.580800618033829	0.161054460860022	0.587348233640284	-0.62970582740747	-0.507181607202328	0.28752863001701	0.541721456297133	0.76682888973682	-0.434634053397521	0.575482726139233	-0.358567545447643	0.520836729313356	-0.411943982431582
Com_6042_pos	-0.511705004938759	0.468599988906168	0.618321571292228	-0.478252255218405	-0.381793923420506	-0.39840465882531	-0.441426790854386	0.121230443771627	0.355684213548522	-0.00601627713216859	-0.388566575991335	0.57688426336462	-0.383167763357631	0.208035713793028	-0.334671957514168	0.216038034178129	-0.386967026218386	-0.338199021434123	0.475552770543724	0.497206372880555	-0.210780833507007	0.232704378708485	0.0578729742462153	0.496513321218617	-0.315559746108177	-0.365890150470253	0.496785144945772	-0.292095545474765	0.189213398063175	0.898637319591203	0.114890454417255	-0.584300651464836	-0.317893635103114	0.771901238772398	0.117829928293173	0.0761934777719687	0.362172536944683	0.249031596266619	0.199804029461941	-0.610249610862511	-0.341967521686372	0.672741358920455	0.187955205059699	0.84764426094443	-0.289829677951867	0.923086997710568	-0.382990865667883	0.0569418877380072	-0.506140052782344
Com_816_pos	0.258550235335531	-0.293300310452931	-0.410111085755525	0.307371945685804	0.193893052375526	0.176046825678694	0.431231338403164	-0.242557128109862	-0.341687631427743	-0.272622744932309	0.262736709108076	-0.356606100772686	0.40325614497446	-0.325714110181945	0.38121036931861	-0.412958739620162	0.510136784184681	0.409155345039982	-0.377445380328983	-0.346196558659257	0.687148714928651	-0.330973418789777	-0.340378582277921	-0.283716309012684	-0.0500692542389556	0.33958889655804	-0.358548106930683	0.138469998643783	-0.326793603572389	-0.182101289813564	-0.259675422948348	0.345199194695577	0.0980825268900468	-0.312363167805756	-0.315560907967269	-0.304225464663644	-0.395251888748027	-0.238383640277778	-0.400396252319566	0.285681417034537	0.166266579484565	-0.281870811874269	-0.422624765500654	-0.341463086576382	0.184179894127925	-0.289305750239584	0.0665064985782821	-0.342780854691297	0.0209312593097251
Com_2275_pos	0.734360774625671	-0.230934714221888	-0.824607531726649	0.735837168270283	0.547896533230601	0.774448276659033	0.684805471715297	-0.60060941788576	-0.699368115288839	-0.125466693462336	0.666657204903936	-0.786388218983596	0.564811596251936	-0.3824569986815	0.565195721437524	-0.688864988958802	0.791672854394614	0.617963487163562	-0.662200727474028	-0.663133726498361	0.528463326221822	-0.536524387419421	-0.657437998826639	-0.145741366729865	0.673710540495423	0.669967175315939	-0.557018813185094	0.501440776792276	-0.720837718107407	-0.413496466503543	-0.357595851590918	0.743031865947477	0.702714729563296	-0.220423693672786	-0.511651209900137	-0.120182652785034	-0.667996010245304	-0.598744046573773	-0.596594223986002	0.765905690141312	0.751839290060819	-0.181518524849405	-0.593343385363968	-0.697059056676223	0.588488918529461	-0.459282880836562	0.459868365136252	-0.683249000528067	0.698512503691044
Com_488_pos	-0.581823983849781	0.78714535869836	0.324554979832038	-0.502522012658741	-0.199799864502303	-0.451545172635	-0.52093590712647	0.545943028923815	0.732003606651808	0.274900064516806	-0.519197411742212	0.593596974379972	-0.401300087719963	0.574322312494941	-0.538022080452326	0.832445314467171	-0.557698262722617	-0.551334172446969	0.498139939376769	0.647324485292394	-0.561613388805668	0.8222549946101	0.470373080975247	0.459572344759414	-0.260445588762386	-0.0598531225602843	0.467465417867344	-0.389629579440644	0.72207220727517	-0.0100992235460646	0.772135160885326	-0.583323222903716	-0.480410382460348	0.501246875725398	0.769740359271094	0.438490533107037	0.718675862072593	0.233780956560106	0.702370130476416	-0.717002247752787	-0.4837279607399	0.627447781489744	0.724013587790769	0.39641989822414	-0.439949657729213	0.261577468647299	-0.133031271347491	0.6100989383381	-0.491086362378202
Com_3067_pos	0.560769313610559	0.0285465714071429	-0.585651210588605	0.370942842411396	0.33122969868846	0.713565857012747	0.256423280498419	-0.405226619050063	-0.396283037991956	-0.219906439979904	0.759422371280014	-0.443347183921481	0.118755912434659	-0.331395315207492	0.560249729134356	-0.433120922325936	0.674440832764167	0.558202067338047	-0.497046204707108	-0.33428483090564	0.412416517425739	-0.327452324976598	-0.538316922281284	-0.0829407689784061	0.589804169517663	0.330917969134357	-0.293059629431691	0.19499680273358	-0.459025298760794	-0.211733731160971	-0.172032902848906	0.174597938891537	0.488335864819069	0.14485818046034	-0.326578333419957	-0.183767610861931	-0.435521845726536	-0.408092069210989	-0.406242940233829	0.350884096827567	0.613984835710704	0.154715382007733	-0.384569116937841	-0.326792854768734	0.702260974519176	-0.0751654914772127	0.231787245553203	-0.485967277606365	0.354214602981768
Com_578_pos	-0.710091596000976	0.429346410648963	0.652812942275281	-0.724986453704326	-0.293021708337463	-0.564529112029535	-0.764064501564434	0.673474851792185	0.865233370429273	0.198084980221737	-0.564806684270626	0.814227281358205	-0.580765958653769	0.572064201110222	-0.527924377827578	0.880093608714052	-0.731095054079548	-0.551753612291448	0.684103322360802	0.757894971629916	-0.648108255531694	0.841369916024361	0.658559445531153	0.229024875168122	-0.339823194605435	-0.439627472817311	0.609508988401215	-0.505428107092134	0.824683819788927	0.0845488952829154	0.659972094115183	-0.652520258281614	-0.714272394923249	0.255768960609938	0.788432893915094	0.307431406910049	0.885746378950749	0.626129839917102	0.770957623691307	-0.814360613989626	-0.659619922359998	0.326959118488686	0.791905401583295	0.646290356326059	-0.33367010483184	0.400401975848574	-0.241420519973832	0.846828460418366	-0.430761752965474
Com_8796_pos	-0.680856378515096	0.1834116224634	0.720552765569829	-0.655641273095453	-0.483808961555943	-0.648363325829011	-0.596043375654717	0.610260836433559	0.646159211764676	0.0414523393017974	-0.579245184141122	0.70920886779566	-0.552511280932197	0.376629784851352	-0.539149952541013	0.720421508898932	-0.713251022148029	-0.526392999902743	0.571424223594973	0.638205716940807	-0.543332397217008	0.610140445325862	0.617825231491967	0.163585754034514	-0.453935905965014	-0.647754586738742	0.60748975497769	-0.492619689961977	0.848490032158527	0.454707432129123	0.570147983409591	-0.718909103347117	-0.517674937471203	0.161418844834661	0.704397719382059	0.120185592533475	0.719064507007536	0.419710856406525	0.577432547208542	-0.66910969724878	-0.496259547978753	0.117740391124072	0.599108027055921	0.587976498836745	-0.370756756642921	0.352766801356923	-0.402301829912861	0.719976916967899	-0.594702883308124
Com_1286_pos	-0.641597303862249	0.782659978922991	0.394628427914561	-0.591080316260541	-0.335661178991074	-0.54054394078785	-0.601449539012673	0.701636889036921	0.859720825074175	0.304782955703188	-0.536717999307119	0.720020975482546	-0.476333410118842	0.743340239778261	-0.566468376669716	0.857091974045804	-0.615999342430111	-0.619112667314413	0.584111195083021	0.810642555817899	-0.575200893793665	0.924063111742941	0.594887698037709	0.467310060472922	-0.381465705942022	-0.227950668104574	0.638875049824065	-0.464265998322021	0.759637527161705	-0.0136120772958096	0.686530771634325	-0.624548623713953	-0.554585302310966	0.494533938423128	0.707535019188396	0.445244126018055	0.84029342908995	0.330941170081309	0.75215486110527	-0.766655832270761	-0.532260851191196	0.654053055319145	0.726588002756465	0.528653795222934	-0.433755068386442	0.359480781995278	-0.299634859058135	0.65562459415866	-0.508162088613408
Com_4055_pos	0.626712435262334	-0.423279558937515	-0.590041596087796	0.757263890946357	0.256082645469299	0.410470647830422	0.603818172106884	-0.339856211073675	-0.480064737122157	-0.398002215893807	0.305426223827536	-0.518029702402472	0.49025019544225	-0.41544229097399	0.333661263768158	-0.576242040962193	0.578775170757901	0.351983296956266	-0.493748065151918	-0.499249616550682	0.403383024749043	-0.437845550756687	-0.502590054843835	-0.3286352627929	0.0262008989655222	0.315976996557057	-0.499587227088832	0.297286057579313	-0.423353595136539	-0.266500550302318	-0.295629752773378	0.47263232191919	0.552474986462137	-0.460717752809896	-0.403078880896887	-0.403792679162602	-0.548434243495558	-0.337194334855862	-0.604259373760201	0.626599107194407	0.553526367484662	-0.429189490872774	-0.605733772270463	-0.509633380564493	0.108190556000085	-0.452624638609148	0.0947565806382409	-0.467910561655439	0.103956959074242
Com_6859_pos	-0.678935422680217	0.190829317786559	0.695955344875985	-0.633769952397743	-0.472080544606833	-0.64874825834671	-0.605318935280562	0.696317999010227	0.677914554307344	0.0117123112779198	-0.605313502907181	0.751492955688665	-0.537126977986064	0.459119979220899	-0.570387697056235	0.716836147078091	-0.739298836704381	-0.569055168238629	0.571099454105922	0.725619166617033	-0.552135066651878	0.650724917322326	0.668943721461103	0.192734538014115	-0.479136236249349	-0.640128771684282	0.704410412406729	-0.475812594521753	0.869197690646127	0.509853786095296	0.489467022833842	-0.69352873817814	-0.53175781319303	0.170866863449478	0.650474197497317	0.087256674144129	0.760971396151162	0.348093286056776	0.625060863032227	-0.692303441230884	-0.514303398599971	0.155561527543665	0.630737205379212	0.658093890009896	-0.431436022648044	0.389824561476138	-0.417696439819891	0.740945146743031	-0.58775225239163
Com_7546_pos	0.415833078541829	-0.427077374020708	-0.43750155784554	0.554335267332014	0.936174169475067	0.568279267623152	0.353398856848843	-0.332741837449228	-0.433246415908974	-0.319499546666239	0.107167418308075	-0.4019188166828	0.586490240148188	-0.519909470684211	0.253429028851551	-0.259646210939844	0.245067827065936	0.369539540209734	-0.412716098057257	-0.510092190647507	0.171487089764944	-0.435359094022729	-0.278794325536343	-0.401342611810972	0.603607887492334	0.853878190001602	-0.579666318533175	0.564119940879009	-0.299144910666462	-0.248024079218363	-0.33676662259956	0.645548912961724	0.123409988769224	-0.458057317766939	-0.222482023330747	-0.359699462903221	-0.458551586774987	-0.315978238423969	-0.0430403202917898	0.303621965965454	0.0602149195752171	-0.43872883199654	0.0838101761659309	-0.37162902420345	-0.0279714473836877	-0.448832853182148	0.909776436207365	0.0142127886218499	0.485747651467597
Com_3456_pos	0.411741171531849	-0.357552201067046	-0.419327187337019	0.429346844434281	0.936787721433441	0.681985880068838	0.205629456911528	-0.271372232793533	-0.37110352616582	-0.264245361500428	0.169778480463413	-0.349411161011288	0.284362029504004	-0.409522641453719	0.239017728656571	-0.182005360522423	0.249394612841667	0.364554301404011	-0.37106524884205	-0.431062842515953	0.0697768294536251	-0.369422724330762	-0.20941658798013	-0.367054221369328	0.736073400604194	0.788470216872648	-0.491302085690565	0.326563384170895	-0.250975090139803	-0.258319758090789	-0.296933540316959	0.547590097801322	0.204461651940686	-0.363054530941182	-0.189615799038158	-0.311640909265585	-0.379561354058119	-0.310377449200527	0.0529265006437928	0.286503448415299	0.117510810425679	-0.343360672695517	0.184151046881539	-0.317547288085145	0.128747191621828	-0.371072984458537	0.970499617456462	0.0840394348921228	0.615810118783267
Com_1489_pos	0.632043122865113	-0.372239063259236	-0.51491361601165	0.480304330729645	0.138459610565636	0.553462506533823	0.6517548870268	-0.31410197671228	-0.445224165819632	-0.364131596191431	0.457453345893061	-0.470570189199517	0.152059999738298	-0.324899936913731	0.516551621163953	-0.547208337202644	0.615549048527728	0.559009622243169	-0.587507325711262	-0.414020014641486	0.453090310289557	-0.424024887758632	-0.476164998571418	-0.402086493185188	0.431813316623683	0.2378077651235	-0.443596164886871	0.100454752968268	-0.446945536506244	-0.194000794102502	-0.278661814745774	0.378596334477809	0.90610645043749	-0.26533865969368	-0.428174336314587	-0.38913036217844	-0.485886936780313	-0.319046238806633	-0.582179441882759	0.717993683277667	0.714918255314197	-0.286535284091399	-0.566703503143217	-0.40805684627977	0.513511522534609	-0.243905384415114	0.230583105702564	-0.476733167475941	0.408951883403115
Com_592_pos	0.547196647397173	-0.315414848723873	-0.432392517155008	0.297804191997674	0.247498829752501	0.713007427429188	0.324214543778211	-0.308273283375431	-0.415216433642782	-0.407679116884217	0.764379600053556	-0.360364161974152	0.0607085308527984	-0.379684270969516	0.639930524738784	-0.502525399323767	0.642328262175696	0.680028257279327	-0.529874914586112	-0.291631434114064	0.490906513730704	-0.407922112558409	-0.452504097667907	-0.306751818137294	0.685893344592704	0.110389478434647	-0.195717365552951	0.162088511178236	-0.401934596982443	0.0085766106803072	-0.324906622642042	0.180423469918288	0.615561436672684	-0.0484405939633953	-0.410178512002823	-0.412513370224672	-0.407681007645071	-0.343562002116033	-0.449379888155693	0.449475414166843	0.714352619735654	-0.103314177049341	-0.431031035429493	-0.194638244825613	0.888176045625983	0.0108229309176534	0.200430320030323	-0.405595073171462	0.449586585278838
Com_1549_pos	0.441013030580374	-0.439019966388318	-0.528676551390562	0.539523191732667	0.843344281464521	0.506160924247005	0.428688266921361	-0.355798764923699	-0.421198146276696	-0.355384304072834	0.17142954344007	-0.460931907074176	0.609005738491919	-0.496575552172881	0.366405411122367	-0.287154256413334	0.355029642038485	0.456872215084267	-0.48127615181725	-0.512493412128204	0.319903728967321	-0.335542057489033	-0.370635265110236	-0.433254839371416	0.492098495271326	0.832295232261905	-0.607189612103831	0.512321981144722	-0.28449684262303	-0.348567405748543	-0.165331277358588	0.686623579850188	0.12227812444135	-0.527409383939694	-0.0880244398865659	-0.330379740746581	-0.396592119567109	-0.306134946324771	-0.169551508191765	0.326111323237931	0.0556116558374486	-0.480803551172007	-0.0407896820982473	-0.446380451934773	0.0354653226815032	-0.529101790742393	0.797439550589104	-0.04560928095024	0.471978978291431
Com_814_pos	0.568740326991971	-0.431125900482763	-0.470056804826237	0.304881769673181	0.353609263633385	0.728087383143241	0.460444501368668	-0.269621720443586	-0.370913958623146	-0.508898796547112	0.656009120143969	-0.342833784089999	0.0826687008479989	-0.426125432548388	0.706645820164332	-0.490078272120716	0.689568850603947	0.778415691764543	-0.587312335280315	-0.342322860050108	0.617493681921073	-0.427745741666852	-0.447234429910949	-0.545573879059038	0.692245299110999	0.290818522567755	-0.387065854957803	0.076455648224675	-0.416068218188401	-0.180182110368426	-0.359363126276822	0.287395603428352	0.673431966347958	-0.234307028527039	-0.442815891248244	-0.548458802636718	-0.443355555033058	-0.214531033378266	-0.443163644377335	0.521327765628841	0.640150823071331	-0.258191020921618	-0.40611009436941	-0.240930281930262	0.847766479906932	-0.0799581422388696	0.387385119587639	-0.319302775476027	0.486526787987997
Com_17032_pos	0.591077932077014	-0.320940359950388	-0.442811793027784	0.63706505222094	0.183740026790694	0.394045241097835	0.789170389680512	-0.278569968953593	-0.388175953200125	-0.300229971395788	0.268378195427491	-0.424236104643762	0.613787112718078	-0.325662571113719	0.392608648762341	-0.460103023308899	0.353374405780375	0.413839871539888	-0.547207332936526	-0.390594790977982	0.238886931119015	-0.357700026660412	-0.408939744400279	-0.345303401591626	0.468064904969906	0.34177611820049	-0.447729785361318	0.633258940784802	-0.396147718177095	-0.222079599011027	-0.255413797574096	0.499862634370642	0.817696212590457	-0.294127034966271	-0.359716987998614	-0.297360269313546	-0.440266190606711	-0.27457105071771	-0.484614840870921	0.683405251681063	0.620306587648509	-0.295049773626215	-0.459791857813599	-0.398608870723134	0.216166941722559	-0.302741786504992	0.261792791645007	-0.397520172581126	0.343313722846567
Com_9110_pos	-0.552765085749857	0.831783240028253	0.25953106807881	-0.504791259381441	-0.362971101723626	-0.45831327243944	-0.491440541889886	0.679194062193986	0.746188065590435	0.371110096028678	-0.42112399583447	0.615005718104397	-0.419041459231667	0.810090749302699	-0.52327257774099	0.697699410526593	-0.497010784320008	-0.593486623398669	0.493831893525473	0.788389415511385	-0.451504096510502	0.81273130146657	0.5668688083645	0.550984398132986	-0.345742195154319	-0.182733607500338	0.681376807732107	-0.412747722972644	0.588499527660128	4.4178835813884e-05	0.447432496010611	-0.531040610588672	-0.420812485981195	0.575207954077621	0.435912728633706	0.459451540444161	0.712518787199375	0.129841221268755	0.67740458247408	-0.638609343782585	-0.39067311416512	0.755018923996045	0.595111089390878	0.469952928449609	-0.370402221466922	0.369793144711802	-0.345972821112253	0.457596145534321	-0.4198869558616
Com_2201_pos	0.684019237126572	-0.415208982256325	-0.559091201365845	0.630260002937649	0.181819364060845	0.534717338101295	0.850669130152023	-0.386236186148404	-0.52664940305641	-0.301555199767828	0.502872488672745	-0.577631997978788	0.544401724531248	-0.392858031263875	0.568053138519885	-0.589008303697493	0.570314775043602	0.605607890202817	-0.666695704339459	-0.514179190406502	0.435276983251191	-0.462796703754135	-0.50704653600948	-0.408503356455096	0.591211945368538	0.31930119356964	-0.506312548471788	0.542661826113252	-0.504633053852373	-0.292615830102036	-0.280726414033534	0.55047005861532	0.937641485045225	-0.34838286048303	-0.424860545322902	-0.310064553299937	-0.544036020757543	-0.354414612130858	-0.628234820601664	0.824910664051344	0.798973581259212	-0.369806008623333	-0.61426171982011	-0.547300324636117	0.532953536307021	-0.3787175766844	0.25983174780018	-0.530495753388181	0.495848955459285
Com_1601_pos	-0.709392079130724	0.596051768942403	0.609250739316473	-0.681742745036907	-0.531749014828069	-0.698534387345861	-0.633970414344933	0.806708384516248	0.936294000255858	0.0516409621215816	-0.595500613609174	0.914933365871202	-0.501606576114571	0.609327933596837	-0.522762314732757	0.809273288030807	-0.681487371354657	-0.600078504055582	0.619223268614343	0.915122711240413	-0.452361097555368	0.835313691324782	0.640272724845763	0.271415819245963	-0.625520753008654	-0.49500216661465	0.697995814334005	-0.500695759040636	0.816939158332228	0.241440390341757	0.507321121352304	-0.832523396380055	-0.647892872884034	0.447774507328632	0.574050425434432	0.137167444885683	0.826898414304247	0.510094718631737	0.690873647435754	-0.876944317132232	-0.634076396126907	0.550067251341651	0.653548847142611	0.77786121609005	-0.510917712606589	0.563565836077402	-0.524602902770511	0.70018007965676	-0.825862426835813
Com_3783_pos	0.31466863960012	-0.311169359209641	-0.471194491205332	0.320451587257518	0.227827526758294	0.268166817192575	0.471409948428574	-0.212174009928202	-0.344030357022834	-0.334941022544361	0.348496114206576	-0.36180991647066	0.391458458826668	-0.335169657562629	0.460366479961478	-0.434323580492253	0.577987269992451	0.493449143308061	-0.447292203683067	-0.334569697279934	0.752974433937165	-0.345683006357547	-0.346046413185485	-0.348873813288273	0.0521877310872783	0.369389687639418	-0.361038234811818	0.135384733243872	-0.339076207072489	-0.216799121152492	-0.308713485899006	0.3454637866453	0.179165725341912	-0.31763403571203	-0.371624508886278	-0.376785112159827	-0.419518094939034	-0.278033482919488	-0.404098713491813	0.324170899753509	0.24748438737065	-0.275958025008033	-0.428620222162946	-0.348600487377164	0.29995757489199	-0.284680554305504	0.109421870787678	-0.344721116712539	0.0668828914618729
Com_6935_pos	-0.671392760049573	0.645420282697257	0.551836287337108	-0.632583546776557	-0.507652482223993	-0.645768785664968	-0.653642023208785	0.754500508396223	0.880174225497527	0.0482274763095654	-0.53512970944987	0.848641607421739	-0.503604400298939	0.599229243150768	-0.535752126503806	0.816912772233913	-0.667069074157578	-0.607348784505899	0.583212241237296	0.901096995111775	-0.523125898632091	0.873267810609246	0.57998996430674	0.379715707711629	-0.555306929908102	-0.495880407344152	0.743725932360455	-0.457572927064416	0.863243395379753	0.325623202737216	0.642736844218909	-0.844237854812756	-0.603760707335744	0.509051634038311	0.700989966359362	0.196939413316342	0.851389179377668	0.363261617401631	0.672002515018954	-0.880397061754547	-0.553555387949736	0.599276189066594	0.6577610720523	0.736479319046797	-0.480234244073101	0.533568230929616	-0.524359911802167	0.673252871095445	-0.797128936721273
Com_6918_pos	0.403555306699421	-0.441063839368728	-0.37415690583364	0.513635674430346	0.831629678257222	0.525526055294178	0.33183699938732	-0.332460614304459	-0.477765269607045	-0.165037215205238	0.117743286914636	-0.451453412252334	0.510658680125738	-0.563323409881969	0.188733494225647	-0.223750475055152	0.183570994552104	0.297023794178526	-0.387251795287013	-0.60285242988381	0.0821740710958044	-0.552089777654676	-0.159013354101545	-0.443212591930877	0.5767084268229	0.73970568619767	-0.649567336671373	0.529095501505087	-0.300651617104933	-0.364152273694465	-0.397801575980883	0.553631460208998	0.159270143879138	-0.49692123748656	-0.296423958741526	-0.298488947799582	-0.568956598612145	-0.276020649499025	-0.0110083972290739	0.373422329375651	0.0897881120370117	-0.5163776992036	0.0982588335586766	-0.520285043701139	-0.0385156264259534	-0.573627685707841	0.875535490930661	0.0230375332381377	0.433546374371374
Com_6197_pos	-0.576939732679508	0.197845417975582	0.643503827113125	-0.479009065332745	-0.40779048941973	-0.630229590326144	-0.451832507646761	0.190326313971847	0.427166293654087	0.388947375170201	-0.520162268142522	0.380892702853045	-0.317567059463161	0.167341217266059	-0.507814029519783	0.602069205494165	-0.594083298937445	-0.49227865714146	0.589933648229194	0.178897903185935	-0.581507342203382	0.393449055243737	0.395086368941079	0.177448581559403	-0.429983693478062	-0.483582498414336	0.146142355861972	-0.307909242765498	0.531542773858098	-0.0355377854802333	0.678673909393286	-0.48594211790889	-0.494841057431487	0.029528518991258	0.70049010750997	0.438951900266213	0.443548218985945	0.645043865442311	0.35104260686461	-0.414565736012984	-0.428723919492403	-0.0433884265534994	0.379059907014599	0.128933149473825	-0.334629188783224	0.0233524070444789	-0.309099727299975	0.481622457004023	-0.453943668016488
Com_949_pos	-0.672546083524002	0.629145312060319	0.554047689343833	-0.644916424551943	-0.251459753534112	-0.528890814135296	-0.717269818575076	0.616176168445969	0.868988987510635	0.19184150278138	-0.573613045575945	0.796871000517583	-0.514701495357051	0.60159058202131	-0.533712121792958	0.85392801738185	-0.6744228001118	-0.568706454905165	0.65704583664184	0.780509576619015	-0.628714127678171	0.882728029033118	0.533879875534939	0.371208701073847	-0.345495707800109	-0.287175210752373	0.593332935134566	-0.457345403454961	0.760361037368666	0.112487423007451	0.705175967530102	-0.640805422503939	-0.670156226057227	0.43873710166042	0.780948409998225	0.351810056083496	0.872878175755464	0.531326992828586	0.737737720858597	-0.848206626632886	-0.642011726185614	0.542556277551347	0.761094300664282	0.675312452541329	-0.415848138607253	0.477916682240459	-0.22735560610212	0.738617173144827	-0.48085463910866
Com_11778_pos	0.669855666922904	-0.336204247890007	-0.635250527469326	0.562924850181757	0.268204342244217	0.707524562622509	0.744714719020183	-0.387880267785679	-0.507978576154888	-0.379562176851019	0.68843607902666	-0.546787345764299	0.387825284064258	-0.411089097111319	0.671035194343651	-0.604044162572207	0.78222251347553	0.749033176891554	-0.66788711044761	-0.488200827324004	0.62843560736223	-0.464754325247964	-0.573145516981688	-0.388046314666086	0.691928141085854	0.35942727854884	-0.460342681041836	0.322927926707152	-0.524787672033916	-0.293986857723784	-0.284751562990029	0.432740948455014	0.898320615872866	-0.231788435246477	-0.472356841416287	-0.380238970692928	-0.563390509002207	-0.379394104704537	-0.624497215657747	0.753199498503154	0.921325308655983	-0.236806543090866	-0.628502184589074	-0.504532576795085	0.845625557692157	-0.260979206282151	0.261506139281874	-0.558247280621321	0.475890725131845
Com_1943_pos	-0.570280071000515	0.0887584242769262	0.528190831676737	-0.428209896347553	-0.299065074036253	-0.540478367906698	-0.587255018397534	0.368510406377117	0.365238340080024	0.234427603996795	-0.518298814340553	0.400750601100549	-0.422408383274359	0.419501893533882	-0.613388140332854	0.526893946379452	-0.605133199124146	-0.584565514797898	0.557987775721617	0.421784087297825	-0.604877268956649	0.528434032642457	0.478331877877312	0.400596622465006	-0.435560573114124	-0.530246392224325	0.600483197005091	-0.392988484949832	0.66547326352252	0.450926567314417	0.553592497842598	-0.350619184081704	-0.542408081876733	0.0355078328044711	0.707456404206517	0.360849231148171	0.642650138023902	0.154264001260646	0.44727514307385	-0.487719707241567	-0.411300522955993	0.00115579331789202	0.459005760137409	0.351592353892333	-0.390737963266522	0.126359442983904	-0.339911970424478	0.523569319894872	-0.254771532037931
Com_2279_pos	-0.596415693938477	0.0980508055952668	0.553929809953825	-0.522684214810026	-0.332189935952419	-0.609342381010083	-0.455332545230106	0.230182164060771	0.307235552827727	0.436721392519312	-0.505660250836793	0.269080651702555	-0.380272809307081	0.200612145630011	-0.52409856105185	0.582444076164448	-0.56559337794319	-0.486899002533859	0.511745899490283	0.136611820728497	-0.48305665358013	0.326218775413846	0.503395152999263	0.164289677817631	-0.424747168210031	-0.410914812739828	0.182596447802765	-0.40640656324166	0.558127300000677	-0.000953778253371456	0.57453379025832	-0.387778693436253	-0.540964473747083	-0.0799170531940274	0.654395975494861	0.436724666760736	0.396599055247686	0.397071152321104	0.421839969789845	-0.381331579333539	-0.490486642870187	-0.15098788212333	0.442960307085775	0.00988230324430601	-0.354422903417519	-0.142182569432948	-0.205339092325543	0.510096815267781	-0.333625883717457
Com_4249_pos	-0.585953189818027	0.419068142577504	0.648819532862613	-0.508368599069779	-0.406444835022402	-0.592272838555669	-0.43726117707006	0.25791895922862	0.667813656085665	0.256668332863272	-0.550002913426228	0.595374252352919	-0.328323381383129	0.273340888330969	-0.424629419878212	0.643718113370628	-0.533621171357528	-0.423167374347837	0.64440441325705	0.373700694069377	-0.516684900902163	0.582306577833324	0.276185763060989	0.193754867989807	-0.399313378621065	-0.385853070257391	0.173690884106052	-0.357595350599591	0.498250066160037	-0.0823515693609582	0.748123453450275	-0.560859696241529	-0.450347136078272	0.244872180520041	0.698867630231636	0.377511364961546	0.582455910940827	0.869488693106183	0.347791441975619	-0.527891193414305	-0.423395424228888	0.241787478841735	0.370476082265911	0.393166405310317	-0.268190160501322	0.335173644003784	-0.330551295730731	0.476125972500487	-0.53080806226072
Com_693_pos	0.502763297519234	-0.474710248155426	-0.49841377091565	0.571325285769258	0.832906180360622	0.567180080921904	0.444432501357975	-0.38854927136874	-0.528589192799361	-0.212153492406727	0.189010493850795	-0.549980039561083	0.540610584570269	-0.600730106188945	0.299434646364025	-0.291603097549753	0.303184593703778	0.394832267086496	-0.500562389662064	-0.670189504357915	0.195552815068539	-0.56382087486176	-0.25691471042419	-0.517487735970803	0.568667601511474	0.803807250865109	-0.755241244791561	0.518540998378893	-0.355298328122467	-0.477305100718733	-0.353826088626796	0.630056606950984	0.25706552038788	-0.565519759783457	-0.28615917934353	-0.325933026497471	-0.615555907836447	-0.31464045928696	-0.124368524633736	0.466132589342209	0.135224122424163	-0.568293073970833	-0.00532212206414669	-0.629575534698004	0.0044484265413659	-0.672468444368107	0.892646956381263	-0.0537163281598824	0.476334974624226
Com_264_pos	-0.593229877522933	0.059696388715587	0.554121713558127	-0.430862636279056	-0.296701403317981	-0.558965470002641	-0.627491529934265	0.373522056152432	0.332326272874294	0.37181640565644	-0.545765252924463	0.366622121943656	-0.443266760111661	0.443056916815962	-0.691973115636428	0.530772136328365	-0.646338682218732	-0.662344924961083	0.614232462143508	0.363932175117922	-0.665781813177525	0.457625403667166	0.574638921478666	0.406090960837773	-0.468680741727633	-0.553411200445517	0.57930725164712	-0.416147399256447	0.628453098515299	0.356186518602059	0.448440149960563	-0.320655281749407	-0.587246899146845	-0.0273893775944756	0.616142266562917	0.429358443421277	0.583456870669507	0.179302752823085	0.496669892538815	-0.442673619555183	-0.431795971253283	-0.0644949495016319	0.483116035461556	0.266805312854944	-0.428753009737595	0.039156832284712	-0.329664497109422	0.535062623987094	-0.218552413961082
Com_11072_pos	-0.595095138076901	0.541022514600093	0.428520617196701	-0.48772652786746	-0.123036490992397	-0.463442916091663	-0.540115831181825	0.0610481590397488	0.277076208396795	0.746223323773344	-0.539389424008515	0.183282779191237	-0.419988664671796	0.390502447468533	-0.653696663899066	0.614500331294282	-0.567669537202551	-0.614344753242038	0.585173508213643	0.128732366873174	-0.674966515902507	0.403754289597528	0.386942987229198	0.5817207185194	-0.214841804580806	-0.0678984154421892	0.186993674280109	-0.380155575872633	0.382758573948073	-0.037067794291723	0.64666759493489	-0.258637761170614	-0.514317888957458	0.31758660133877	0.663710411336775	0.802687724238647	0.413553797500767	0.229319208620565	0.532773008022781	-0.430684282737122	-0.518366820563966	0.296862827965579	0.561548755295751	0.00633886907216322	-0.446118668386214	-0.0306971994566818	0.0320877747657859	0.369442275296037	-0.0806457694848986
Com_13279_pos	0.382623310417514	-0.370567344412845	-0.35470208867721	0.429160318184726	0.893257643477756	0.577668771060396	0.195713938722743	-0.24676846976067	-0.339069172837931	-0.267909693342846	0.0627571375840963	-0.303532344417286	0.33723509367548	-0.366266932621408	0.180777133497655	-0.170228348601687	0.133308918391507	0.279555597915595	-0.335118017944052	-0.369894246275415	-0.013942020364614	-0.319375290282735	-0.186869641264932	-0.331189978826115	0.643520476610385	0.749071284937461	-0.436295504764693	0.408704380335187	-0.222066826452955	-0.160836459352849	-0.293766569621967	0.579239884919898	0.150446481262783	-0.364438848510825	-0.149740934529014	-0.295251142955363	-0.308691145744158	-0.294191905697852	0.0672334246461363	0.239769636024915	0.00330066869129763	-0.346067154571541	0.206496590492235	-0.228193497508537	-0.0460994278458244	-0.329994521859693	0.931010179300853	0.108497994531625	0.5960318277085
Com_11831_pos	0.565430349067101	-0.332013054379974	-0.495288692423017	0.578718429783672	0.183535024690338	0.368371704697143	0.693372766109272	-0.286110486727963	-0.402704817861292	-0.329312313255102	0.165328618521949	-0.444205481878398	0.325786071164944	-0.300823602344673	0.329268206903386	-0.489579479830182	0.469267969543896	0.361957211376004	-0.510318284656513	-0.420521105352098	0.357489953811701	-0.385707227113512	-0.433992828699603	-0.358706575918654	0.172482458979476	0.382457620894215	-0.520897022934718	0.185741442397236	-0.409537805339401	-0.226870076157617	-0.265383669236249	0.468070350199444	0.759887306539596	-0.339120744539533	-0.38766034810813	-0.354120788041357	-0.476071078353875	-0.292503056166288	-0.519469466848501	0.657097154274396	0.487156859610591	-0.323588616380811	-0.498030132055279	-0.419741042867737	0.0729284077864716	-0.341104704912754	0.259299592536332	-0.418078223390751	0.246842130306755
Com_8544_pos	-0.582971265869003	0.302159131033192	0.511980244041603	-0.48100184239342	-0.167589588833474	-0.518800466689935	-0.527231642503116	0.187050889761584	0.427424995721065	0.481939432240962	-0.579653078651205	0.325399037290962	-0.393783803025298	0.351512763596898	-0.578997673719816	0.680358628865851	-0.607941111569423	-0.535395362174593	0.594512677737811	0.22678255987925	-0.694273313525762	0.562588840730314	0.394643781973025	0.347600798845208	-0.26620802926069	-0.235624522783815	0.220591334566477	-0.37830822280713	0.573015008348841	-0.0481847341525281	0.824559651688157	-0.289548423610229	-0.524322825898395	0.0678917101058636	0.88364311693411	0.613960985821152	0.594197793468312	0.457374767838332	0.49157623946558	-0.451651189603389	-0.511398114172369	0.0539232603469398	0.555032417146478	0.120005622307321	-0.380178667828799	-0.0296944046045359	-0.0514275753221059	0.559448814411563	-0.146211245421619
Com_11409_pos	0.683724779042955	-0.475934332994861	-0.648768842230406	0.388093776857962	0.214212095274319	0.63805802926485	0.366238786117527	-0.184947250650473	-0.490226806135543	-0.475699233255256	0.80154191469888	-0.479960483248982	0.131850026772847	-0.295318011195931	0.697423370232583	-0.619467920518219	0.670135526463357	0.630131809981931	-0.70631236263959	-0.240138624319126	0.619373762031919	-0.410205246334621	-0.367035380962136	-0.407855009425822	0.379773854493472	0.109063620310482	-0.140793537808783	0.202438048912768	-0.408979097929594	-0.0539427811730301	-0.538754938873599	0.356682251203078	0.511227805155152	-0.277679031648982	-0.534658202006171	-0.522309497169389	-0.427912270191085	-0.612522717236966	-0.486372734192916	0.482907998014987	0.51145443418944	-0.262075771707042	-0.489786902084221	-0.286622933690747	0.600392201792712	-0.226238089481924	0.116146760137145	-0.43480052767433	0.459277265821093
Com_2340_pos	0.497769633170201	0.116537819367244	-0.558943375570438	0.387459911203344	0.0825692231184466	0.491144236644906	0.656189846226698	-0.348881916826033	-0.337837653570695	-0.155558073396918	0.531575627549117	-0.431549926305902	0.305146326895123	-0.201867874368585	0.525113030344556	-0.436404944810295	0.63032865714982	0.545889694836307	-0.541219672291668	-0.311292035458907	0.513729892471782	-0.261679219866995	-0.541315693955162	-0.0844374998832418	0.526429046127981	0.394202992031135	-0.361505461915331	0.265903125543438	-0.475735017997804	-0.254708551499803	-0.0926967067602589	0.264553087174215	0.795939895032914	0.159432776894913	-0.344994217576757	-0.109477772583252	-0.416925911841342	-0.365158105131397	-0.507255130899597	0.533824708113789	0.712642652550588	0.186543113496826	-0.522245955443339	-0.379757627810669	0.591654117247358	-0.0842358085018488	0.145663681423515	-0.594177082672978	0.293780132947007
Com_5486_pos	0.617118474695739	-0.277354449633732	-0.703259735379995	0.524863678954722	0.319190067135702	0.469009774868667	0.773129471901483	-0.508316455386333	-0.600749268162111	-0.159428709140574	0.438174312317048	-0.731493247609911	0.44013968870672	-0.465192937610399	0.561337731082596	-0.535689035476625	0.669613127787424	0.5879615022276	-0.701832944132804	-0.674995340063498	0.618945846388339	-0.51732948949001	-0.540731957191306	-0.403496807014353	0.356731595140657	0.624274491780557	-0.763233953224188	0.290616954172978	-0.553374179485479	-0.528362765390829	-0.196180422920995	0.585481263552323	0.669691673688644	-0.357454685191551	-0.355319505981393	-0.204479777430218	-0.661650601278936	-0.43321955768038	-0.577798639026671	0.705149338969114	0.44764843737809	-0.346734729531173	-0.534406614861022	-0.775257811427245	0.29282641196404	-0.616559046417856	0.437958900203586	-0.542980830961531	0.407623049745871
Com_11186_pos	-0.413631171168258	0.187561081595557	0.271286083933563	-0.397107658849997	-0.296941481039382	-0.380323571397363	-0.355328830176798	0.953269718765775	0.708236844049696	-0.124636338439127	-0.364448844761513	0.688835414310997	-0.306427201795418	0.625828672428823	-0.359819485027353	0.610539385403906	-0.514961937773943	-0.404075544229283	0.283057764663755	0.841895456137274	-0.304830686473566	0.685364311218624	0.75357982921128	0.014292938550258	-0.286398204488255	-0.371245288945478	0.752118044777846	-0.288536587929173	0.781094396483753	0.151745856240147	0.137444527799812	-0.467421601528759	-0.332734743408276	0.0373022038297934	0.299781653479043	-0.113722755283531	0.684185959070317	0.0625575315041736	0.675376533767269	-0.510110714434418	-0.306075710226354	0.190136036594255	0.610852537704247	0.53780907561412	-0.281666034160325	0.226525867935679	-0.305503797323523	0.7131021429027	-0.412562617013281
Com_5894_pos	0.270744960011016	-0.303812477351892	-0.421789937043987	0.335961555615592	0.218195333620928	0.188546720171963	0.436527371558733	-0.259300353212384	-0.358862743198853	-0.272178439183819	0.259824309283889	-0.373822838814944	0.424728055934935	-0.333783593292445	0.37271031822141	-0.422301430859857	0.512228273195107	0.404602211260999	-0.378970953687147	-0.36377529123622	0.672136412703396	-0.337354850470254	-0.3533016711161	-0.27420876815375	-0.0407348869021671	0.355231309942199	-0.366563454996482	0.159668552766519	-0.333776703236523	-0.18117933618822	-0.256162406244404	0.36994824351127	0.101195267164591	-0.325944599658404	-0.309666808175608	-0.297939135508837	-0.402321878886992	-0.252162665455389	-0.407027614081778	0.298404332829083	0.176803612343218	-0.29542043297034	-0.426310983644934	-0.355803028432359	0.17545169539238	-0.306068250983556	0.0809137837381051	-0.347946738168238	0.0374653549601429
Com_1200_pos	-0.612027524121814	0.883755804912253	0.464032609824706	-0.637597808655944	-0.417692252135217	-0.458929002808964	-0.622586031986341	0.297696308893127	0.584001735039666	0.412207918674062	-0.369045441630047	0.579389572155028	-0.551622901011642	0.630325351289486	-0.456442995896124	0.510204570917006	-0.447134152028341	-0.521456142222658	0.58799695339812	0.665273810656532	-0.400605218343157	0.624611735897417	0.263015254379132	0.747778164740566	-0.333747286235773	-0.276427716725243	0.633022196699513	-0.464547482830425	0.332904603587554	0.407696000001285	0.43888156758051	-0.589579956375492	-0.475479018812546	0.891492339256347	0.393244425697231	0.541702371845666	0.627558527736825	0.237443811197286	0.461899513701693	-0.724358290280504	-0.460948768163294	0.937109067035747	0.41428795216411	0.675976312087891	-0.288062489333601	0.734376283112183	-0.39484341888071	0.187311304951688	-0.370762657639787
Com_1345_pos	-0.525125165662836	0.511744727184746	0.542700577707326	-0.576503153219756	-0.489651763142383	-0.378163456911563	-0.521345203759555	-0.0734202066944586	0.163471358651662	0.47714513326739	-0.197820541120425	0.29855734826952	-0.554412748954321	0.407489696499656	-0.353141596315008	0.115209799725679	-0.277246426984181	-0.369576891477853	0.537111703557585	0.329787891410639	-0.236749803583281	0.20218009858434	0.0582685173736132	0.757948669669234	-0.262203120931847	-0.484182433799343	0.552328821760706	-0.447927756115377	-0.00145106998456075	0.710834569656877	0.16368569328356	-0.391511068530134	-0.306784201958503	0.774123211750003	0.118819406656474	0.541493481856951	0.346107124007822	0.155275273766974	0.105214260215481	-0.418293214096762	-0.229321899163511	0.662985879593734	0.0342008833255359	0.555842024528783	-0.0173052087129801	0.741830716199695	-0.475309813097804	-0.164630371103148	-0.0934241311074647
Com_2554_pos	-0.605592604426372	0.840000140788903	0.40182033966582	-0.576938394406168	-0.374737038331346	-0.488648824434273	-0.425850020682864	0.407640145598988	0.644631434553908	0.265994084137992	-0.437285873717598	0.635884962585539	-0.363775140333701	0.567278717781788	-0.383156923850892	0.497022122295949	-0.386943683273962	-0.434302080152499	0.502923088563522	0.669936558032686	-0.174914839918315	0.572732281888825	0.295694839012592	0.536598765262711	-0.390927669885584	-0.108083424837128	0.505706829132056	-0.402833246156459	0.317033777151827	0.263694092260693	0.284314850544401	-0.560321953367232	-0.459796303062405	0.781087074256873	0.226848472299991	0.334296140728392	0.53293466470928	0.292440604049956	0.470419312034072	-0.69738074544464	-0.488695566895002	0.874290786720487	0.400623459089714	0.65763422324538	-0.353372491707359	0.688915229542674	-0.342744688891632	0.22082096001792	-0.530297299504623
Com_725_pos	-0.298189819930263	0.790273974835413	0.137697185511776	-0.365256121965939	-0.347988680483577	-0.261414197695344	-0.334903422658718	-0.101740546435032	0.132049047207437	0.418235028909106	-0.0493877060411633	0.119189770912738	-0.324992943256056	0.319293610014802	-0.199538069180698	0.121163867411645	-0.103402187505938	-0.293800786412157	0.249687545504834	0.261518822824595	-0.0911917557387664	0.221990509855987	-0.0779830559703031	0.718539612532627	-0.276231602904169	-0.0906693533603866	0.305967932243988	-0.246315213200949	-0.0537407155573426	0.345323353788543	0.234774736047946	-0.359975351485492	-0.243492588623138	0.859356209452141	0.111420324397649	0.506634251817522	0.18368256945601	-0.114590281367955	0.0802156519020441	-0.418049601746052	-0.259030395786994	0.853570447318194	0.0375161874037113	0.285835083191348	-0.200540488173671	0.481878719623181	-0.338414699068418	-0.265544375478248	-0.251779259920185
Com_7101_pos	-0.621722060008138	0.0542725638573301	0.675831193166345	-0.522405735936259	-0.303362329003078	-0.575683427301161	-0.624773266029387	0.167972874928519	0.203228453180939	0.442490007303731	-0.546682317025387	0.296646248637652	-0.482101434879313	0.222650009278975	-0.650895244633218	0.483347393100255	-0.666207292024644	-0.609892493884887	0.603308848055919	0.182855362017807	-0.6327150781753	0.228240107234594	0.498634046961996	0.35987305174642	-0.419153953782378	-0.527200681286021	0.37538362179873	-0.399418226545985	0.497691881091874	0.424430017927748	0.384483751324435	-0.384248283442298	-0.586834738064279	0.0634149314317326	0.536785153750964	0.435333278697874	0.398590491105518	0.256108883639463	0.440887679889705	-0.44136844369496	-0.519892276312315	-0.0702835241208148	0.461309669463828	0.222628939791194	-0.45191217923678	0.0749852727138796	-0.224697158700588	0.449728139996625	-0.247036758011464
Com_5831_pos	-0.483676856006957	0.106175778326425	0.362820183199931	-0.409221592184368	0.0319002607752599	-0.377061620848409	-0.534179947935326	0.208758488197941	0.250875731525589	0.429501143375499	-0.509709006813221	0.188551856277561	-0.389059773624738	0.362508255462267	-0.552482072330597	0.574797525335971	-0.577107562547833	-0.503683588821596	0.453110907468615	0.194995096079334	-0.648091141280236	0.460152886501064	0.458266050389579	0.314355878929912	-0.161898043594461	-0.127586387660872	0.29388372263162	-0.335302050363867	0.545990943107132	0.072211056858824	0.596421050784048	-0.0796077411551961	-0.533543781071617	-0.0785104067172055	0.765518888675659	0.523903076357287	0.535668798492752	0.11693843925984	0.545715423691062	-0.384900720321274	-0.549643853130402	-0.0851773232704125	0.619074621687076	0.0643038742259721	-0.418700293517515	-0.1667797438376	0.134530474849987	0.576754412382604	0.108662149317175
Com_7378_pos	-0.658749064037356	0.55230316987451	0.560879375823713	-0.576850415651765	-0.202419765653926	-0.49475710621907	-0.692019737924536	0.604843173719695	0.840891057116386	0.157200099281077	-0.629420453427869	0.796275865678616	-0.50267620474427	0.62772406648694	-0.579556175437136	0.805006613164509	-0.669066561944921	-0.583716717224979	0.684314893352582	0.772561472036409	-0.660364703405798	0.873998279558884	0.50978540591202	0.394540587443469	-0.322992799700765	-0.279139792026954	0.624169418770671	-0.47034138596127	0.740131262276052	0.19421118223315	0.670863926311334	-0.554733983655332	-0.612657959232031	0.387696031467561	0.758531907158389	0.331655821263033	0.886492759578661	0.51657960246196	0.71156823281535	-0.787663668077033	-0.578428345315753	0.489649101072999	0.73137501275524	0.711495115452147	-0.415736573411549	0.504128732895858	-0.20253948080292	0.728687436044734	-0.401182624999053
Com_3573_pos	-0.381161920294644	0.761098482811139	0.326058182695826	-0.424683735754296	-0.346676538148496	-0.176520636016649	-0.337501789458603	0.0595022787287505	0.321395939376236	0.200772546265019	-0.108820357304096	0.402396620799435	-0.409665609287944	0.328890442369214	-0.205758520092252	0.197104012999187	-0.132764067007368	-0.215980585968782	0.355015885121617	0.430248454664767	-0.106534591607199	0.276464612269049	-0.0296496523224482	0.62125536468447	-0.0684035490060618	-0.181188590344589	0.428118022084501	-0.332653983627352	0.0487363580794971	0.519750622604432	0.196362620144172	-0.540489015061432	-0.0993050334729198	0.940608879305644	0.0594298549134358	0.292255996830639	0.281450296988678	0.10454933839272	0.161100872727257	-0.459380711811518	-0.0584658317761472	0.916955162617472	0.108443126355568	0.582418131955867	0.04432117572396	0.806930809494205	-0.331275208283566	-0.122707756848496	-0.326017973626133
Com_2603_pos	-0.415224671555962	0.0638335903981223	0.539401625967024	-0.305434465117414	-0.0184135323918627	-0.290452989361643	-0.459765742773121	0.103353295798964	0.177485031911376	0.296897660211147	-0.436407102044476	0.277278310648623	-0.287044748976082	-0.082459771916972	-0.489542360532944	0.411149458250658	-0.501221858402189	-0.428188818285495	0.46662027416876	-0.0143670057368917	-0.502273947814824	-0.06409186435577	0.414834900620404	0.0397206438774931	-0.192893171977941	-0.193061591644887	-0.0274871633296263	-0.22332921049125	0.274908285633181	0.0476365299945201	0.0560230332945482	-0.394471648457677	-0.444772227504639	0.0283106711143947	0.148997447643833	0.147089117280208	0.0338890382649267	0.413164100151997	0.440312362777103	-0.32405822882102	-0.395115464325161	-0.0793118984564125	0.466132868723528	0.0946270118944903	-0.383913044164788	0.0221512666057932	0.078343126663159	0.426958978654592	-0.350306336123879
Com_12978_pos	-0.599884197069397	0.590045740399641	0.459126649029527	-0.617458964047946	-0.584625001703022	-0.467234871903012	-0.454440289385954	0.40567730342077	0.548501421445918	0.267305711776214	-0.372193165935855	0.541853845989525	-0.688073005568196	0.665305090009139	-0.449135636327569	0.482114082944254	-0.336483011579727	-0.426776117833165	0.534965090376981	0.641482389837101	-0.304956243969363	0.663493907473047	0.305006139496337	0.597464625175688	-0.342018393726193	-0.501833115618103	0.699185095880036	-0.729222981617812	0.501782637839186	0.464663730808122	0.593337345456024	-0.58626886600594	-0.179777823223972	0.598624603389608	0.519563755811072	0.427488009449378	0.688951232046544	0.195878397499839	0.327243581067579	-0.485629659403204	-0.13581877182992	0.615851143753014	0.262461180401623	0.556691267139265	-0.0238101908063801	0.586599454351196	-0.53272798421237	0.229931649241367	-0.332303470956476
Com_598_pos	0.529306573783563	-0.255369940857479	-0.432873656399121	0.254692775449953	0.269381758391338	0.698163225855658	0.356859119755668	-0.277191037003596	-0.366124319747062	-0.382447372619364	0.633347423114479	-0.336560224821106	-0.0466382859429685	-0.333633808929186	0.589651977913194	-0.435607799143183	0.609791649675868	0.644393156182147	-0.525673063039782	-0.285580811640098	0.457133721457704	-0.378974027547406	-0.421281959507258	-0.341326048231949	0.674302747665625	0.221566019949261	-0.280652650464714	0.020928408721304	-0.381740862188144	-0.0607409066947154	-0.284562832496052	0.185474269728494	0.694743992253483	-0.0370324789412011	-0.386435041088103	-0.402567662479449	-0.396795388573982	-0.312675610637461	-0.39074763089602	0.462935434175627	0.642256146177819	-0.0771997959545575	-0.354963880880063	-0.205175186818177	0.772669047504187	-0.0097705954028936	0.327879894162533	-0.351979233333741	0.463550971359327
Com_750_pos	0.595310174091334	-0.412327508687933	-0.505502731134113	0.768326823716827	0.382163422234927	0.427868264264116	0.792195624748281	-0.323593317817662	-0.473780900572783	-0.217121443324507	0.177237669339246	-0.512419280273382	0.746455016052195	-0.300984669125334	0.287847436050469	-0.500275886153944	0.341229710902478	0.34166610778578	-0.50263231579462	-0.488588528034278	0.186586858753531	-0.402359862502807	-0.386966284374725	-0.298180110735737	0.467138739819552	0.497347375457941	-0.483843594050007	0.705191829355476	-0.455695795966253	-0.290685504387546	-0.343533543139205	0.727952560299338	0.718070959951816	-0.449796833707486	-0.400532059301401	-0.229290491201792	-0.478786835242339	-0.334569135105163	-0.441899489193095	0.74503728837524	0.576182083180561	-0.422120131635884	-0.425547446899233	-0.496443468955958	0.104767675589799	-0.447907710163164	0.394544313329646	-0.379988967713914	0.490730795643006
Com_5023_pos	-0.406189863790825	0.35385334811702	0.211253961273051	-0.415880571121431	-0.423688800390768	-0.415289046901057	-0.276521065666005	0.395648522093401	0.328008782571976	0.568256971594439	-0.413757075666871	0.224122427657222	-0.531470498581028	0.824852448749433	-0.501240481385611	0.337858608964286	-0.36387218517429	-0.52515389531599	0.400370767920211	0.441316234068199	-0.387636090592114	0.522082491456673	0.470623415121245	0.507462004345267	-0.330323171976118	-0.298704602177497	0.559592284374194	-0.574260686416114	0.295390422930426	0.065257734734418	0.257311870906053	-0.0548399670103855	-0.086743560067021	0.193409714123647	0.267383682747879	0.59538286521322	0.539719684201693	-0.0195982876042173	0.350865518030812	-0.129596380295431	-0.214267365407771	0.282805788859468	0.24920748893659	0.168272952830636	-0.253860116353792	0.0957464706425557	-0.285686791395997	0.1801726682085	0.159765084986891
Com_4459_pos	0.270072747275882	-0.192101282950578	-0.338368539492938	0.30786064816714	0.904600282398257	0.589007664074859	0.0575858561247787	-0.165168158259178	-0.235507202642887	-0.249144994016884	0.109729656170893	-0.199467243969978	0.240507356493309	-0.321844249048488	0.162672420713625	-0.0616472703906208	0.158227110429361	0.274220865604304	-0.26640239106207	-0.268939966188733	0.0426410017387648	-0.247018659397705	-0.128664324669419	-0.250878426795513	0.65227788920482	0.765414927215209	-0.343401007868322	0.287692525734363	-0.145935872070679	-0.159671398543485	-0.251752497505489	0.401197144431938	0.00630341502417159	-0.199273664421408	-0.12687086134317	-0.277893273974891	-0.260172204759832	-0.28903639170765	0.191576620819321	0.068398647022659	-0.0233031120426459	-0.158894665081567	0.312751511987333	-0.153261997219383	0.0499891119549997	-0.223470837757854	0.895340962500504	0.169291868152026	0.461111918912134
Com_9814_pos	0.453925692649125	-0.215634891167434	-0.484456452253946	0.219821931138816	0.039610237134387	0.456889435238159	0.431568275756532	-0.391391963081591	-0.487450538127717	0.0559572149583344	0.523919181897736	-0.566704232416079	-0.0792784581453416	-0.082276888025323	0.443758912035425	-0.515015976388923	0.619121612699019	0.467585636344013	-0.439311026744223	-0.41411278738682	0.454635057398729	-0.343244314630358	-0.394801554640713	-0.107731995182702	0.372265216199251	0.152324862629262	-0.287572984352764	-0.135282296693255	-0.511574218828777	-0.246416909492024	-0.196294348405815	0.431822806254033	0.680698499250544	-0.138514657253227	-0.350774478203147	0.0261998653313831	-0.378879633374973	-0.363812126297822	-0.519950322806309	0.650676209610071	0.579899834633348	-0.156371734808939	-0.551666631968905	-0.48887645310528	0.63773284740372	-0.264075225359341	0.137234245444149	-0.560813842648054	0.643871279334899
Com_9909_pos	-0.504312180430853	0.53168422475292	0.272551994882468	-0.453153857230535	-0.0917379007950337	-0.349422936310123	-0.517525183837529	0.609108778937876	0.679024748690566	0.141597388825267	-0.436398277131621	0.545816516242868	-0.395132729618201	0.516516181522834	-0.474380973369053	0.836930579575317	-0.547440125512534	-0.463375427728911	0.4057220946798	0.622032674138644	-0.577588250392985	0.820666387287062	0.532853740319438	0.293178920154516	-0.128115784674777	-0.103259786379308	0.49595995838895	-0.351422306699981	0.834587653073801	-0.016259523891133	0.784191952057513	-0.506626376165112	-0.450738394164289	0.252839895407827	0.856691620610509	0.314691401839582	0.747573574299561	0.148762524219234	0.726181058570384	-0.647215410953008	-0.414170516896938	0.371138553783464	0.777353883917906	0.326769448961612	-0.319413382503124	0.10254780040927	-0.0391105911930534	0.744841818443808	-0.350966416511555
Com_7796_pos	-0.49249742339987	0.0132746466552302	0.517771525336777	-0.400273384302543	-0.00238652977120698	-0.370433659436455	-0.542741772122754	0.158953152093475	0.153173421320462	0.38064515759536	-0.502069532134005	0.213156140867183	-0.378207586487933	0.0746807271723164	-0.5771138901779	0.519161051572332	-0.613164214729457	-0.508234345807101	0.464258638306285	0.0504775291891547	-0.619987116937842	0.119486896088411	0.514815812548284	0.159233409668436	-0.187685518233294	-0.217887767773498	0.140902752322012	-0.28618739607042	0.467971711510499	0.159492358584801	0.294166724339752	-0.2879957129495	-0.532002219340905	-0.0614858439319347	0.465463063206167	0.315993409108374	0.24260369202816	0.201376267295879	0.542907019023596	-0.373998105330558	-0.517357817292406	-0.164123028819814	0.604412855315778	0.0489527521300831	-0.45750041961882	-0.126694630718355	0.128043051064901	0.553633405032189	-0.156762019712869
Com_235_pos	-0.584571430038483	0.19717244116899	0.569178732746595	-0.497409374979707	-0.286136392111075	-0.566525298802052	-0.434504600309439	0.190151805964749	0.382731748595569	0.420765872015733	-0.512350949371566	0.333196096890312	-0.337783203999803	0.136382382384859	-0.485843593280623	0.590800236216378	-0.517501070324316	-0.445413359828469	0.551467283705613	0.108975906623549	-0.451335582746524	0.297783692134824	0.433111650579395	0.110974541564693	-0.400658183481467	-0.316367109170011	0.0473990315872358	-0.395194499996187	0.470226508867847	-0.152031464951765	0.547869661997368	-0.438664686611453	-0.535193807860312	-0.00810741181567059	0.572199088712411	0.401110812877402	0.333973527141747	0.596372701843299	0.408304098029557	-0.398628593984359	-0.478248526145828	-0.0619534849003821	0.425621353267206	0.0399177622262286	-0.324602691311822	-0.0564429564608329	-0.164604878784946	0.488903437286105	-0.422788068270176
Com_937_pos	-0.44256969702277	0.734381733036736	0.417572023567858	-0.381712911887433	-0.215117314140303	-0.279184155164386	-0.430514048025525	-0.0259536551641836	0.286003174213153	0.186698845233451	-0.331760098527071	0.420824341064064	-0.327115222116387	0.240696728754137	-0.350355265171478	0.211105523698805	-0.285625156118642	-0.363082703144717	0.441901275523147	0.385879442821583	-0.232471565548584	0.229502220591019	-0.0546620699022774	0.678734000111309	-0.230273959275978	-0.0729429928610552	0.3627803197038	-0.25032376367919	0.0467645009407882	0.67683016756858	0.175570705760974	-0.47813295906179	-0.31581327033814	0.927937310849328	0.110602435074498	0.287436135366671	0.270286806630818	0.120375673477828	0.214940881844553	-0.589924068440264	-0.338900736698992	0.881325667117249	0.206509018640231	0.666940749613939	-0.334637480672465	0.819261360609251	-0.225135117778598	-0.0682261037569264	-0.406904121831869
[truncated: 69 more columns]
