# Supplementary material for: The DNA adenine methylase of Salmonella Enteritidis promotes their intracellular replication by inhibiting arachidonic acid metabolism pathway in macrophages
Source: Front Microbiol. 2023 Mar 2;14:1080851. doi: 10.3389/fmicb.2023.1080851 (PMC10018194; doi:10.3389/fmicb.2023.1080851)
Supplement: Supplementary file 2 [file Data_Sheet_2.zip › S1 Appendix. Non-targeted metabolomics raw data/4.MetDiffAnalysis/C50336_Ddam.vs.C50336_WT/C50336_Ddam.vs.C50336_WT_pos_Pvalue.xls]

Pvalue	Com_996_pos	Com_16481_pos	Com_1917_pos	Com_2612_pos	Com_5547_pos	Com_6680_pos	Com_5631_pos	Com_14177_pos	Com_10820_pos	Com_289_pos	Com_8841_pos	Com_7549_pos	Com_13013_pos	Com_3237_pos	Com_1596_pos	Com_4942_pos	Com_3623_pos	Com_2700_pos	Com_17103_pos	Com_1800_pos	Com_2229_pos	Com_9578_pos	Com_895_pos	Com_16406_pos	Com_4596_pos	Com_8442_pos	Com_10978_pos	Com_14323_pos	Com_209_pos	Com_3194_pos	Com_5091_pos	Com_556_pos	Com_92_pos	Com_3168_pos	Com_2111_pos	Com_15285_pos	Com_945_pos	Com_11133_pos	Com_1330_pos	Com_2407_pos	Com_1503_pos	Com_1290_pos	Com_5344_pos	Com_1090_pos	Com_3412_pos	Com_9784_pos	Com_2480_pos	Com_3000_pos	Com_9527_pos
Com_996_pos	0	0.0104497512005487	2.27244400015112e-05	1.97622946336464e-05	0.0241510874831368	2.69667009803101e-05	0.000754945602547962	0.0368561146941326	0.00193540249636439	0.0201986392186029	0.000235603269025253	0.000818559214203961	0.00766113240188249	0.00252442900279036	0.000107615339281804	0.00027501948071837	3.56818106705566e-05	0.000111445441770033	2.89423097532709e-06	0.00335742314339091	0.00671062364608947	0.00427127277413974	0.0029654682979363	0.0101776339717543	0.0161372705071839	0.0344279090274994	0.0023772136660956	0.00923232048739712	0.00586761298151819	0.124840963770748	0.0447090788092817	0.00452134220031888	0.00118824669094387	0.0355364791176723	0.0183814810569068	0.0124619286648464	0.000374027317519268	0.0489748509150147	0.00162287007835001	0.000216950283666122	0.00210898943822485	0.0384865516691339	0.00571452295699657	0.00705926647353196	0.0280372466513436	0.0353034594351703	0.0814885877171939	0.0227303461550771	0.041923183725216
Com_16481_pos	0.0104497512005487	0	0.110332683565668	0.0326112838044803	0.083008061035754	0.0369394593160152	0.0630092433656341	0.250006014883255	0.0210191509381505	0.0527514066219918	0.0637963854490674	0.0422956788932585	0.0887940643341929	0.0118435768441907	0.0243754070897087	0.0220292477752543	0.072847005807454	0.0144349974737743	0.0180670272079035	0.0221475543709045	0.0912721757477986	0.0130620858500767	0.2615701676095	0.000797421958727387	0.133819967993029	0.475724955519288	0.0484499153289261	0.094577667316312	0.159823202082044	0.3898070052566	0.0391254845309036	0.0166327245511687	0.149587074774034	4.49462847933822e-05	0.107727922931338	0.0134349407119283	0.0294970991163354	0.41164769714121	0.0710377161747187	0.00944947852391122	0.147783713956045	8.39602578609775e-07	0.121683133542681	0.0667134684139051	0.128073947943534	0.0319391974990839	0.139903756228917	0.48932415308022	0.0518302591330354
Com_1917_pos	2.27244400015112e-05	0.110332683565668	0	0.000525094099856524	0.027971896836542	0.000648427971209138	0.00182224962247496	0.147852669958101	0.00889161104258457	0.098174214889182	0.00141405660290719	0.000807015494977467	0.0152505115087782	0.0697337200248188	0.00227481012121678	0.00759517677696725	0.000137329095951337	0.00261299513464607	7.88284295003577e-06	0.0248162914134723	0.00576471331806882	0.0616501240314866	0.0264341015576523	0.0775992990500995	0.0401235275320973	0.00738613307887395	0.0238895512670796	0.0396004824549399	0.0392044860693392	0.0617143602405665	0.146305712525803	0.00394829092349279	0.00909609638468525	0.0752375289643736	0.077731710343216	0.0927795614908973	0.00767940254689093	0.00268620799858319	0.0261572519737424	0.00278546572022717	0.0121221439333	0.151734838433506	0.0405660410891959	0.00205858558881126	0.0783692591402971	0.00887635693698815	0.0865865786995394	0.0505420886717339	0.0448114569499054
Com_2612_pos	1.97622946336464e-05	0.0326112838044803	0.000525094099856524	0	0.00985760655394837	0.000853872179212622	0.000581421482065122	0.0552617564536236	0.00596109921103668	0.0549250337341386	0.0304812603996409	0.00398636223667037	0.000166275460157788	0.00928182191789445	0.0230308602330944	0.00287723099177611	0.00392327171468742	0.0124668453777949	0.00162018927623744	0.00471453980807454	0.0806539590867376	0.011869892043334	0.00948569712582208	0.0670673621926435	0.029917986840614	0.0116331801071288	0.00504676699687226	0.000958740271063378	0.0160130776339101	0.171964641427559	0.072779076349434	0.00189456131056963	0.00437499797559311	0.0417369997306326	0.0359820969170368	0.0467237449911156	0.00140607157910516	0.0694945568540006	0.0122558614797256	0.000578472055089472	0.00269186015065142	0.054369447985853	0.024314374890137	0.0112415897304854	0.207967605491778	0.0359744589996118	0.0679962062739282	0.0521549571488215	0.0950717756633335
Com_5547_pos	0.0241510874831368	0.083008061035754	0.027971896836542	0.00985760655394837	0	0.000742669935087911	0.173103391803284	0.173962254565847	0.0670928558143672	0.118349856304442	0.243465291160517	0.0827508922310471	0.0447792345812851	0.0266331723941249	0.147891043101434	0.185548494645127	0.118525288055485	0.0566150337459742	0.049490543038554	0.0373172239516299	0.384674706333342	0.0677019033556494	0.158703935580668	0.0864601353062341	0.0021168701307704	0.000101840147938109	0.0186157547044854	0.0430517980186903	0.169678715757767	0.280064648358073	0.158477955401699	0.0108622765798391	0.312010109863703	0.0905393648507074	0.265834660844952	0.089423162348777	0.0437954938946697	0.176323342765624	0.591309368213457	0.138839594898033	0.335495967225146	0.113011466470672	0.919169689732738	0.131376967140442	0.469636289433264	0.105129993244705	1.66919778064336e-06	0.788381837026236	0.03062454135719
Com_6680_pos	2.69667009803101e-05	0.0369394593160152	0.000648427971209138	0.000853872179212622	0.000742669935087911	0	0.0193248475180869	0.0554208742841275	0.00757490456580923	0.0291711495748565	0.00124806366332695	0.00928190774581593	0.0507333618312769	0.00544889818842202	0.00178546550365807	0.00562129462457387	0.00040035074556242	0.000294588278428071	0.000635796077180885	0.0101758019111264	0.0315017870370145	0.00799143831926356	0.0108249113355307	0.0308221894331462	0.000148887273079879	0.00785363543258744	0.0092312168482362	0.0406449312683747	0.0152432599324349	0.237249601970419	0.0474219629936	0.0137444687694165	0.00620098502389891	0.127211570402306	0.0287085801812409	0.0179372236274676	0.00206318372860599	0.0655360877633384	0.042317969061003	0.00526680243403536	0.00373248942609711	0.129073411926047	0.0926546173104973	0.0444077161578423	0.00909957763877011	0.142885761465938	0.00654929759393774	0.104752982033209	0.0146740746705392
Com_5631_pos	0.000754945602547962	0.0630092433656341	0.00182224962247496	0.000581421482065122	0.173103391803284	0.0193248475180869	0	0.0910124362092283	0.01346517462472	0.0884959057009507	0.0363415143673078	0.00611644927638161	0.000492731491575627	0.0349358795142	0.00433627572718408	0.00297909614472545	0.00226720429822446	0.00195774871336675	0.000261682514484573	0.0142388611743472	0.00436211850472822	0.0255534981082323	0.0126802283661268	0.0456207256841661	0.0413494653377177	0.0275560497386139	0.00706842504747756	0.00595688724817343	0.0162068062756493	0.187072449393787	0.126384287309248	0.00405533452638656	8.58676284997662e-05	0.0867378418943077	0.0367838303616529	0.0740027243724256	0.00417609681452267	0.0919133820695432	0.00340977284469392	0.000110684452983249	0.00224640725201348	0.0991447218321005	0.00512273898869888	0.0127879863222266	0.0905765242558901	0.0703473844653989	0.186057705830333	0.0194776629391649	0.108705339227789
Com_14177_pos	0.0368561146941326	0.250006014883255	0.147852669958101	0.0552617564536236	0.173962254565847	0.0554208742841275	0.0910124362092283	0	0.000154181124927292	0.836912790800356	0.0662628693951454	0.000928695508380716	0.1520876589707	0.00406485727396812	0.0650554571200432	0.00101807225392704	0.0118703075018032	0.0413497117760373	0.101226098932665	3.55419801395743e-05	0.0974098619714727	0.00083238958243847	6.24770392647507e-05	0.768824264878025	0.175005551913651	0.12677679099719	0.00206812163148601	0.15831884570175	6.82661903374749e-05	0.940296066538359	0.327734094869152	0.0294486159547787	0.109066901878077	0.755440653574727	0.133120897543445	0.838485118095107	0.00118986014557826	0.361916041578997	0.000711734268156125	0.0229658440043422	0.138230208879207	0.388740763667735	0.00366244389269328	0.0479761246115815	0.193061176247978	0.433937071649392	0.218664551423068	0.000383786356983599	0.0634865102790019
Com_10820_pos	0.00193540249636439	0.0210191509381505	0.00889161104258457	0.00596109921103668	0.0670928558143672	0.00757490456580923	0.01346517462472	0.000154181124927292	0	0.525208371307069	0.00909393144456465	2.15719450826367e-07	0.0491255648958707	0.00400672007067927	0.0197927844425337	1.67202086010071e-05	0.00184837935016191	0.011216038469639	0.0036776748875777	4.36432011445051e-06	0.0203799037631667	1.03141710798224e-05	0.00343216848451124	0.302570766415943	0.072446131975092	0.0722779360013842	0.0044919168509931	0.0548538767758832	0.000162089615970227	0.703400119553618	0.0342526666183414	0.00102571572811355	0.028832100104215	0.151449210712752	0.0168235730253339	0.357565401264914	1.39053153450995e-05	0.0146872557039375	0.00114462996020435	0.00048304318311237	0.0381376980990636	0.0572114907207777	0.00319848723449209	0.00213088744757116	0.120820148689459	0.0470678453831351	0.105191272273855	0.000929771981866278	0.00770350780505377
Com_289_pos	0.0201986392186029	0.0527514066219918	0.098174214889182	0.0549250337341386	0.118349856304442	0.0291711495748565	0.0884959057009507	0.836912790800356	0.525208371307069	0	0.0806733301655737	0.681800776836924	0.0988558630449904	0.0191717087792165	0.00707582302290935	0.181015064333409	0.0626951305492336	0.00552523589237909	0.0126164535882264	0.607593919859858	0.0409397750851598	0.331896357672403	0.109303445580812	0.00269183791401587	0.142060979472937	0.271549086225173	0.21311461206112	0.105870206448444	0.665479718356368	0.954585881367495	0.328430807476626	0.592145997684074	0.130084932392036	0.189497331210466	0.367303591060873	2.76504040656623e-07	0.243173479573712	0.501435827607157	0.183078915994057	0.395962098363996	0.14678058255938	0.218334520233822	0.340809679420191	0.970863151841153	0.179267931656163	0.820817133439327	0.297734059574444	0.809312239183081	0.929357713368411
Com_8841_pos	0.000235603269025253	0.0637963854490674	0.00141405660290719	0.0304812603996409	0.243465291160517	0.00124806366332695	0.0363415143673078	0.0662628693951454	0.00909393144456465	0.0806733301655737	0	0.00539374227401761	0.130027257006441	0.017257793509314	1.33860606116329e-05	0.00182927340621737	2.75793477974183e-05	9.72731132257589e-05	0.000257678947381093	0.0326465762368109	0.00128296335760851	0.0207269315808144	0.011593071945381	0.061057232998561	0.0437458813604682	0.347322657618465	0.068190961653412	0.095139511857668	0.0186256283647928	0.275983110157613	0.107513468281219	0.110644634991316	0.0257176508396881	0.232434718227723	0.0452639092020224	0.0625040840283839	0.00705764426536768	0.0653824191343654	0.00333828558987538	0.0133167077459137	0.00531576381778404	0.203349860506475	0.00527218314668074	0.0338226143723457	0.000352110309957775	0.170895592665054	0.502842987829797	0.0164107125150845	0.100619649051772
Com_7549_pos	0.000818559214203961	0.0422956788932585	0.000807015494977467	0.00398636223667037	0.0827508922310471	0.00928190774581593	0.00611644927638161	0.000928695508380716	2.15719450826367e-07	0.681800776836924	0.00539374227401761	0	0.0395512897638699	0.0167930311707903	0.0154747312906283	0.000261502284540551	0.000856029720375373	0.0117691967567169	0.00143980757344077	8.72545091152872e-06	0.0217909586370474	0.000952189287286277	0.00632956186851845	0.278808965096112	0.0863125819121009	0.0475725418619944	0.00280613140316973	0.0623262615060468	0.000908683227930438	0.217802199611547	0.125676622057889	0.000333013791671224	0.0203257671577236	0.0846303127376964	0.0591899073878977	0.547775138469804	0.000161173498145342	0.0110107244256531	0.00164291109418758	0.000115936482274274	0.0298496490657571	0.0485642860347785	0.00386166304968845	1.8859839870973e-05	0.10839896671565	0.00483428061900807	0.116274866297881	0.00191366587437842	0.00486210204539252
Com_13013_pos	0.00766113240188249	0.0887940643341929	0.0152505115087782	0.000166275460157788	0.0447792345812851	0.0507333618312769	0.000492731491575627	0.1520876589707	0.0491255648958707	0.0988558630449904	0.130027257006441	0.0395512897638699	0	0.0270054626806992	0.0431254996785097	0.0283424076303215	0.0585803678169231	0.031303391251069	0.00969999233249496	0.036864686349383	0.0809127654121447	0.0615196151814834	0.048364921580985	0.0941507324145432	0.0674031311708973	0.01784736266034	0.0229718216286947	4.00114481779781e-07	0.0640507381465837	0.239432231120348	0.139312424215654	0.00679149925092362	0.0668927396491523	0.0830439821365006	0.102753431128369	0.0970848400337829	0.0185862975306554	0.194645560718317	0.0573157618750268	0.0182994955261921	0.0532814208006059	0.110072618833752	0.0836135456594444	0.0576997471661083	0.430509980588363	0.0910343111239498	0.145168622629941	0.139693945777241	0.270290540297951
Com_3237_pos	0.00252442900279036	0.0118435768441907	0.0697337200248188	0.00928182191789445	0.0266331723941249	0.00544889818842202	0.0349358795142	0.00406485727396812	0.00400672007067927	0.0191717087792165	0.017257793509314	0.0167930311707903	0.0270054626806992	0	0.00280046217843475	0.005288962161143	0.00760140952657116	0.000954612259315685	0.00603744529900287	0.000653494094454698	0.0260070459993771	0.000314956206978808	0.00181316486339644	0.0116875197912983	0.0529975616469109	0.0829358029366191	0.000126754725661442	0.0221014532709752	0.015845377103396	0.59896789500919	0.129697267500873	0.105797433013137	0.0920822172670989	0.126297734919914	0.0916106821982354	0.0101226422044374	0.000240052334697398	0.456561785983432	0.00630577515368519	0.0383999004850997	0.0962422392857044	0.0405603598934122	0.0358597576930755	0.0779309637815181	0.117360029466728	0.225661157141042	0.0626404797386646	0.0788210548414734	0.346041930809745
Com_1596_pos	0.000107615339281804	0.0243754070897087	0.00227481012121678	0.0230308602330944	0.147891043101434	0.00178546550365807	0.00433627572718408	0.0650554571200432	0.0197927844425337	0.00707582302290935	1.33860606116329e-05	0.0154747312906283	0.0431254996785097	0.00280046217843475	0	0.00155081851916655	2.48479148095689e-05	4.51962171171247e-09	1.36196641485197e-05	0.0314749660586401	3.3442792719292e-05	0.0199883241068592	0.00291904651375768	0.00433130143192978	0.0328251156555413	0.142063446128835	0.0120708739530664	0.0467226286266007	0.0173946146802608	0.264461590504367	0.114306742138217	0.0671257667990912	0.0136206871287513	0.13323303922057	0.0529431958631072	0.00607956173440362	0.00670931138097096	0.189382542013463	0.00141440950987514	0.0136621489622924	0.0191172431742811	0.116535394040767	0.00531898698350999	0.07871816171173	0.002175055491194	0.234538593247456	0.254318276786111	0.0322139859370171	0.138268526922716
Com_4942_pos	0.00027501948071837	0.0220292477752543	0.00759517677696725	0.00287723099177611	0.185548494645127	0.00562129462457387	0.00297909614472545	0.00101807225392704	1.67202086010071e-05	0.181015064333409	0.00182927340621737	0.000261502284540551	0.0283424076303215	0.005288962161143	0.00155081851916655	0	6.43160940498563e-05	0.00145991383078667	0.00170365727044503	0.000759938788665759	0.00120481734076247	5.34633202136815e-05	0.000287630477690241	0.174908225232884	0.120900425050647	0.158292994207561	0.0101244420967746	0.0433322116363897	3.66912544811331e-06	0.766410510617978	0.00789522163052076	0.0039687013254622	0.00674376128581234	0.231896851968419	0.000950105996788253	0.109698864943962	3.5402041477661e-05	0.0670644607034657	5.22970367985404e-06	0.000330406148045453	0.00881981148181544	0.128279321352326	1.09027617325657e-05	0.0347847911851772	0.0401431482723082	0.264315233629006	0.360857090631141	2.94685665477845e-05	0.0362108139923855
Com_3623_pos	3.56818106705566e-05	0.072847005807454	0.000137329095951337	0.00392327171468742	0.118525288055485	0.00040035074556242	0.00226720429822446	0.0118703075018032	0.00184837935016191	0.0626951305492336	2.75793477974183e-05	0.000856029720375373	0.0585803678169231	0.00760140952657116	2.48479148095689e-05	6.43160940498563e-05	0	1.58227995464042e-05	9.1377066814292e-05	0.00451532404729339	5.20829442034097e-05	0.00576581025601348	0.000265570265635905	0.0715044578364103	0.0499920917260699	0.0675485742480119	0.00644375627476464	0.126041058093663	0.00133545357294385	0.245993248773149	0.0983959793294808	0.0224965721427816	0.00268492846271286	0.222374546757056	0.0192111861997502	0.0556615419510886	0.000619464206549511	0.0614883183172532	0.000109912489922543	0.00128205923281384	0.00165349980410229	0.204339383427278	0.000316934951081899	0.0147488843821468	0.00250272149467602	0.155537840458448	0.269505654340479	0.00146521394163862	0.0753490496929249
Com_2700_pos	0.000111445441770033	0.0144349974737743	0.00261299513464607	0.0124668453777949	0.0566150337459742	0.000294588278428071	0.00195774871336675	0.0413497117760373	0.011216038469639	0.00552523589237909	9.72731132257589e-05	0.0117691967567169	0.031303391251069	0.000954612259315685	4.51962171171247e-09	0.00145991383078667	1.58227995464042e-05	0	1.97719419655943e-05	0.0135191046216837	8.25138525917121e-05	0.0103076497057706	0.00175586860112299	0.00349896156567628	0.0061090333548033	0.0641630641399943	0.0048850310720105	0.0411699360475266	0.0142309019638438	0.295992943394391	0.115111055526658	0.0378404874685156	0.00559071642646187	0.105428658418135	0.0536703091169961	0.00476914130979417	0.0034441136129408	0.185799421778502	0.00197780671487695	0.00644610014193105	0.00790896754234718	0.0804992119579994	0.00866607706508633	0.0633474602001367	0.000908865353629521	0.217640870632526	0.10229796485853	0.0405953923693132	0.0769522526405538
Com_17103_pos	2.89423097532709e-06	0.0180670272079035	7.88284295003577e-06	0.00162018927623744	0.049490543038554	0.000635796077180885	0.000261682514484573	0.101226098932665	0.0036776748875777	0.0126164535882264	0.000257678947381093	0.00143980757344077	0.00969999233249496	0.00603744529900287	1.36196641485197e-05	0.00170365727044503	9.1377066814292e-05	1.97719419655943e-05	0	0.0154586531346927	0.00036308653808295	0.0134272285154421	0.0115580809863626	0.00765742485950087	0.0205247286268807	0.0264511519660184	0.00959877468205673	0.01416976116287	0.0299413527249669	0.212817066119596	0.0740947366173064	0.0106981822086261	0.00317434142784356	0.0511233553591263	0.0437101263343063	0.008395612433626	0.00194953237907377	0.00848709090922431	0.0062664439996011	0.0021744399483068	0.0119254637152289	0.059519120838226	0.0175202754655425	0.00936501605767309	0.0347281892075282	0.0294699798340801	0.0873982444969014	0.0429226398278963	0.0724774943331896
Com_1800_pos	0.00335742314339091	0.0221475543709045	0.0248162914134723	0.00471453980807454	0.0373172239516299	0.0101758019111264	0.0142388611743472	3.55419801395743e-05	4.36432011445051e-06	0.607593919859858	0.0326465762368109	8.72545091152872e-06	0.036864686349383	0.000653494094454698	0.0314749660586401	0.000759938788665759	0.00451532404729339	0.0135191046216837	0.0154586531346927	0	0.0631785875859134	2.5065042430755e-05	0.00316958533202979	0.156567648005691	0.064451574905751	0.0423143515817708	1.75513138650576e-05	0.0587244760208354	0.000334362986441987	0.227114342235065	0.118078046032134	0.00190913648181915	0.0395086780464776	0.0745692121404665	0.0542112045883956	0.417270872431171	8.99629255009725e-06	0.208794214365965	0.00224781339172811	0.000412544532536131	0.0513253971670271	0.0220748198395145	0.0082722283613665	0.000405180366587169	0.139781528866687	0.0218103361895617	0.0471709963149322	0.00739536424195269	0.0179625075516508
Com_2229_pos	0.00671062364608947	0.0912721757477986	0.00576471331806882	0.0806539590867376	0.384674706333342	0.0315017870370145	0.00436211850472822	0.0974098619714727	0.0203799037631667	0.0409397750851598	0.00128296335760851	0.0217909586370474	0.0809127654121447	0.0260070459993771	3.3442792719292e-05	0.00120481734076247	5.20829442034097e-05	8.25138525917121e-05	0.00036308653808295	0.0631785875859134	0	0.0213200056215458	0.0095098541360106	0.0478247767879679	0.223306564816229	0.164590735009719	0.0480805835330898	0.1930828321495	0.0140793032704035	0.550035846535463	0.0631520016031501	0.0936821445144772	0.0381507254505865	0.313959654285194	0.0189224486012897	0.0254447079607336	0.00801834994921825	0.0926394692981204	0.00221436887793032	0.0299615443669665	0.0563240162866709	0.292977155626008	0.002680055845573	0.116863568409564	0.0182796165848546	0.36576242101223	0.541632290304629	0.00968022833360467	0.298952562471812
Com_9578_pos	0.00427127277413974	0.0130620858500767	0.0616501240314866	0.011869892043334	0.0677019033556494	0.00799143831926356	0.0255534981082323	0.00083238958243847	1.03141710798224e-05	0.331896357672403	0.0207269315808144	0.000952189287286277	0.0615196151814834	0.000314956206978808	0.0199883241068592	5.34633202136815e-05	0.00576581025601348	0.0103076497057706	0.0134272285154421	2.5065042430755e-05	0.0213200056215458	0	0.00876647926395612	0.107784787830699	0.0813064771278971	0.110151090785349	0.00123575745901928	0.0603961726242103	6.58633801442111e-05	0.71532858671706	0.00218189952543644	0.0149158656372458	0.0455354064342043	0.176237168729162	0.000679394427622881	0.113043936705856	3.35615222621722e-08	0.167346176404779	0.0035963594827215	0.00236855736488224	0.0607007322714728	0.0559383068847081	0.00731686516281208	0.0247231147742577	0.1362297812644	0.183148077756032	0.0957616518740923	0.00478219468578851	0.059710427443816
Com_895_pos	0.0029654682979363	0.2615701676095	0.0264341015576523	0.00948569712582208	0.158703935580668	0.0108249113355307	0.0126802283661268	6.24770392647507e-05	0.00343216848451124	0.109303445580812	0.011593071945381	0.00632956186851845	0.048364921580985	0.00181316486339644	0.00291904651375768	0.000287630477690241	0.000265570265635905	0.00175586860112299	0.0115580809863626	0.00316958533202979	0.0095098541360106	0.00876647926395612	0	0.370985368066031	0.105759761012134	0.0750857553315354	0.00323090144607462	0.0720447732025988	0.000518912506058025	0.890617426899865	0.387324604119595	0.056898053316402	0.0153739785091211	0.779428629967819	0.121648190660826	0.196332128895554	0.0030445712894173	0.28041640617644	1.59235407777134e-05	0.0220496314388505	0.0229734961857673	0.555092551747782	0.000409689011513866	0.133341037436471	0.0608589052251048	0.663814516149141	0.310152785619669	0.000307580425101908	0.200793559540223
Com_16406_pos	0.0101776339717543	0.000797421958727387	0.0775992990500995	0.0670673621926435	0.0864601353062341	0.0308221894331462	0.0456207256841661	0.768824264878025	0.302570766415943	0.00269183791401587	0.061057232998561	0.278808965096112	0.0941507324145432	0.0116875197912983	0.00433130143192978	0.174908225232884	0.0715044578364103	0.00349896156567628	0.00765742485950087	0.156567648005691	0.0478247767879679	0.107784787830699	0.370985368066031	0	0.101632504950748	0.261562969267659	0.0236665377049333	0.116048436056882	0.449280436615791	0.0661417295200082	0.126088796654322	0.193226205435436	0.131357845344829	0.00111261062045341	0.190186344269224	0.000179591947445426	0.0765803373842018	0.85859138293603	0.22097659943874	0.0716817831891405	0.205810347058101	0.00175067909518456	0.357346307631768	0.166778055841541	0.115894745447372	0.0760536175553395	0.100090874413383	0.999165180589056	0.415849255669104
Com_4596_pos	0.0161372705071839	0.133819967993029	0.0401235275320973	0.029917986840614	0.0021168701307704	0.000148887273079879	0.0413494653377177	0.175005551913651	0.072446131975092	0.142060979472937	0.0437458813604682	0.0863125819121009	0.0674031311708973	0.0529975616469109	0.0328251156555413	0.120900425050647	0.0499920917260699	0.0061090333548033	0.0205247286268807	0.064451574905751	0.223306564816229	0.0813064771278971	0.105759761012134	0.101632504950748	0	0.0111059648274424	0.0603788807806496	0.029256564689366	0.121980394403695	0.372114215793643	0.225579150506979	0.036912743039726	0.0162630593192297	0.278844767753555	0.201389575400816	0.129808397934488	0.0558095553195397	0.195103056251861	0.310122041882582	0.0342333757126481	0.0158651544326631	0.261089932091668	0.488892278191247	0.152709506268412	0.0133282169309589	0.308017258355493	0.00164067633385762	0.430170161772971	0.00768266393702883
Com_8442_pos	0.0344279090274994	0.475724955519288	0.00738613307887395	0.0116331801071288	0.000101840147938109	0.00785363543258744	0.0275560497386139	0.12677679099719	0.0722779360013842	0.271549086225173	0.347322657618465	0.0475725418619944	0.01784736266034	0.0829358029366191	0.142063446128835	0.158292994207561	0.0675485742480119	0.0641630641399943	0.0264511519660184	0.0423143515817708	0.164590735009719	0.110151090785349	0.0750857553315354	0.261562969267659	0.0111059648274424	0	0.00853868739680427	0.0461181231053069	0.0855208921872368	0.202957570770075	0.277486702052782	0.00745084719227619	0.134174933058546	0.358852755112211	0.232525643156225	0.261663885356438	0.0340092232936338	0.0847863665811825	0.409920732142917	0.103278899042172	0.320964264002226	0.48678768793189	0.631941932181483	0.0755633140162512	0.698822436610129	0.12518117629363	9.29645535320628e-05	0.351435398813419	0.0697519020375857
Com_10978_pos	0.0023772136660956	0.0484499153289261	0.0238895512670796	0.00504676699687226	0.0186157547044854	0.0092312168482362	0.00706842504747756	0.00206812163148601	0.0044919168509931	0.21311461206112	0.068190961653412	0.00280613140316973	0.0229718216286947	0.000126754725661442	0.0120708739530664	0.0101244420967746	0.00644375627476464	0.0048850310720105	0.00959877468205673	1.75513138650576e-05	0.0480805835330898	0.00123575745901928	0.00323090144607462	0.0236665377049333	0.0603788807806496	0.00853868739680427	0	0.0514228234814922	0.00398387995091496	0.0691236145110768	0.213863225882961	0.0137148388598501	0.0370513681862937	0.0738091262069581	0.100111897500396	0.133170870335057	0.000141477850050533	0.564648520355235	0.00896085538874261	0.00463687464210894	0.109369471881632	0.0391199068824113	0.03634283176444	0.00471725061206543	0.226494045035167	0.0438383432290507	0.0156430543508823	0.0560391390963024	0.119030773278543
Com_14323_pos	0.00923232048739712	0.094577667316312	0.0396004824549399	0.000958740271063378	0.0430517980186903	0.0406449312683747	0.00595688724817343	0.15831884570175	0.0548538767758832	0.105870206448444	0.095139511857668	0.0623262615060468	4.00114481779781e-07	0.0221014532709752	0.0467226286266007	0.0433322116363897	0.126041058093663	0.0411699360475266	0.01416976116287	0.0587244760208354	0.1930828321495	0.0603961726242103	0.0720447732025988	0.116048436056882	0.029256564689366	0.0461181231053069	0.0514228234814922	0	0.0865404621049333	0.415736899745033	0.12332727106154	0.0196391093887147	0.10140217984786	0.148837197941426	0.12316503772109	0.101888373198398	0.028377369918612	0.197909936158894	0.102840529434477	0.0440563178377498	0.0775239084398789	0.152583515154391	0.161306399923052	0.122440841880576	0.406211751631548	0.167771611689818	0.12953687661489	0.200521146024972	0.229254738521578
Com_209_pos	0.00586761298151819	0.159823202082044	0.0392044860693392	0.0160130776339101	0.169678715757767	0.0152432599324349	0.0162068062756493	6.82661903374749e-05	0.000162089615970227	0.665479718356368	0.0186256283647928	0.000908683227930438	0.0640507381465837	0.015845377103396	0.0173946146802608	3.66912544811331e-06	0.00133545357294385	0.0142309019638438	0.0299413527249669	0.000334362986441987	0.0140793032704035	6.58633801442111e-05	0.000518912506058025	0.449280436615791	0.121980394403695	0.0855208921872368	0.00398387995091496	0.0865404621049333	0	0.593831335346676	0.0128237375944377	0.00582946265408361	0.0250559994357224	0.57244449778907	0.00086812877909528	0.450411817171936	4.73986087362663e-05	0.239282766824186	0.000329054215133323	0.00197682752013939	0.0418984225074213	0.374810707460927	0.000368449430494763	0.0468518706145078	0.0951478500526313	0.437520085812192	0.243388949869488	1.56149140929193e-05	0.026658747587795
Com_3194_pos	0.124840963770748	0.3898070052566	0.0617143602405665	0.171964641427559	0.280064648358073	0.237249601970419	0.187072449393787	0.940296066538359	0.703400119553618	0.954585881367495	0.275983110157613	0.217802199611547	0.239432231120348	0.59896789500919	0.264461590504367	0.766410510617978	0.245993248773149	0.295992943394391	0.212817066119596	0.227114342235065	0.550035846535463	0.71532858671706	0.890617426899865	0.0661417295200082	0.372114215793643	0.202957570770075	0.0691236145110768	0.415736899745033	0.593831335346676	0	0.833219215416996	0.170992568824735	0.366709793350341	0.0267339593507012	0.686003868873557	0.742787486379567	0.340690464629905	0.911546282325944	0.686456351280998	0.101978175106379	0.346726669834798	0.104283119081941	0.688320057768193	0.0101853305396937	0.366521782575172	0.00495540269579794	0.267702908971859	0.962516575638829	0.306759038889397
Com_5091_pos	0.0447090788092817	0.0391254845309036	0.146305712525803	0.072779076349434	0.158477955401699	0.0474219629936	0.126384287309248	0.327734094869152	0.0342526666183414	0.328430807476626	0.107513468281219	0.125676622057889	0.139312424215654	0.129697267500873	0.114306742138217	0.00789522163052076	0.0983959793294808	0.115111055526658	0.0740947366173064	0.118078046032134	0.0631520016031501	0.00218189952543644	0.387324604119595	0.126088796654322	0.225579150506979	0.277486702052782	0.213863225882961	0.12332727106154	0.0128237375944377	0.833219215416996	0	0.0573850170615034	0.203081083794971	0.228224732613709	3.0030228395081e-07	0.0566471687496881	0.00594089580519653	0.189743025017059	0.196948542013453	0.0479974627715544	0.227700634556319	0.19044514211136	0.143664306837085	0.357799750636035	0.372814051016693	0.518853140446629	0.255330419840255	0.12407723156035	0.137182155738485
Com_556_pos	0.00452134220031888	0.0166327245511687	0.00394829092349279	0.00189456131056963	0.0108622765798391	0.0137444687694165	0.00405533452638656	0.0294486159547787	0.00102571572811355	0.592145997684074	0.110644634991316	0.000333013791671224	0.00679149925092362	0.105797433013137	0.0671257667990912	0.0039687013254622	0.0224965721427816	0.0378404874685156	0.0106981822086261	0.00190913648181915	0.0936821445144772	0.0149158656372458	0.056898053316402	0.193226205435436	0.036912743039726	0.00745084719227619	0.0137148388598501	0.0196391093887147	0.00582946265408361	0.170992568824735	0.0573850170615034	0	0.0421132926365535	0.0180469898600063	0.0584053171254508	0.460841086909805	0.0086834149951964	0.0495336729518883	0.0422570385131304	0.000307199645279963	0.0922223333208745	0.0208734896467133	0.0613739339454793	0.00347967608880548	0.302856639340821	0.0103444112549664	0.0176395083837667	0.0575958256308592	0.000124464053284156
Com_92_pos	0.00118824669094387	0.149587074774034	0.00909609638468525	0.00437499797559311	0.312010109863703	0.00620098502389891	8.58676284997662e-05	0.109066901878077	0.028832100104215	0.130084932392036	0.0257176508396881	0.0203257671577236	0.0668927396491523	0.0920822172670989	0.0136206871287513	0.00674376128581234	0.00268492846271286	0.00559071642646187	0.00317434142784356	0.0395086780464776	0.0381507254505865	0.0455354064342043	0.0153739785091211	0.131357845344829	0.0162630593192297	0.134174933058546	0.0370513681862937	0.10140217984786	0.0250559994357224	0.366709793350341	0.203081083794971	0.0421132926365535	0	0.299342355861829	0.0480173426400152	0.123077251699201	0.0136936039724441	0.128095704504502	0.00543818108365199	0.000133261295851685	1.90860813787722e-05	0.278920951411439	0.0070854879873927	0.0493887232550367	0.018714551954949	0.26272810428578	0.273041104051302	0.0191805378310542	0.0790960324083141
Com_3168_pos	0.0355364791176723	4.49462847933822e-05	0.0752375289643736	0.0417369997306326	0.0905393648507074	0.127211570402306	0.0867378418943077	0.755440653574727	0.151449210712752	0.189497331210466	0.232434718227723	0.0846303127376964	0.0830439821365006	0.126297734919914	0.13323303922057	0.231896851968419	0.222374546757056	0.105428658418135	0.0511233553591263	0.0745692121404665	0.313959654285194	0.176237168729162	0.779428629967819	0.00111261062045341	0.278844767753555	0.358852755112211	0.0738091262069581	0.148837197941426	0.57244449778907	0.0267339593507012	0.228224732613709	0.0180469898600063	0.299342355861829	0	0.427672104439102	0.084533364666368	0.153236944016526	0.531238214651483	0.351601654730266	0.0206184453458053	0.293553181684159	2.97592896088872e-08	0.447264905582293	0.0153839535554506	0.382546290502256	0.000456883981049351	0.130678854009145	0.899168746550589	0.0947128940068531
Com_2111_pos	0.0183814810569068	0.107727922931338	0.077731710343216	0.0359820969170368	0.265834660844952	0.0287085801812409	0.0367838303616529	0.133120897543445	0.0168235730253339	0.367303591060873	0.0452639092020224	0.0591899073878977	0.102753431128369	0.0916106821982354	0.0529431958631072	0.000950105996788253	0.0192111861997502	0.0536703091169961	0.0437101263343063	0.0542112045883956	0.0189224486012897	0.000679394427622881	0.121648190660826	0.190186344269224	0.201389575400816	0.232525643156225	0.100111897500396	0.12316503772109	0.00086812877909528	0.686003868873557	3.0030228395081e-07	0.0584053171254508	0.0480173426400152	0.427672104439102	0	0.0883714566004763	0.000822124052182655	0.202765286526699	0.0427990834934603	0.0128351280559221	0.0575591561626718	0.36194642343551	0.0214445564537866	0.228731743394917	0.177799474173044	0.605790293866412	0.392620909887106	0.0141824350169118	0.164011820306908
Com_15285_pos	0.0124619286648464	0.0134349407119283	0.0927795614908973	0.0467237449911156	0.089423162348777	0.0179372236274676	0.0740027243724256	0.838485118095107	0.357565401264914	2.76504040656623e-07	0.0625040840283839	0.547775138469804	0.0970848400337829	0.0101226422044374	0.00607956173440362	0.109698864943962	0.0556615419510886	0.00476914130979417	0.008395612433626	0.417270872431171	0.0254447079607336	0.113043936705856	0.196332128895554	0.000179591947445426	0.129808397934488	0.261663885356438	0.133170870335057	0.101888373198398	0.450411817171936	0.742787486379567	0.0566471687496881	0.460841086909805	0.123077251699201	0.084533364666368	0.0883714566004763	0	0.0886697823325952	0.484159549335526	0.200733276928015	0.240010725292049	0.151044521664755	0.0923107560698063	0.321804282835019	0.750731340344069	0.17729393960493	0.60713455645248	0.207500805441517	0.769424824783233	0.905966610151956
Com_945_pos	0.000374027317519268	0.0294970991163354	0.00767940254689093	0.00140607157910516	0.0437954938946697	0.00206318372860599	0.00417609681452267	0.00118986014557826	1.39053153450995e-05	0.243173479573712	0.00705764426536768	0.000161173498145342	0.0185862975306554	0.000240052334697398	0.00670931138097096	3.5402041477661e-05	0.000619464206549511	0.0034441136129408	0.00194953237907377	8.99629255009725e-06	0.00801834994921825	3.35615222621722e-08	0.0030445712894173	0.0765803373842018	0.0558095553195397	0.0340092232936338	0.000141477850050533	0.028377369918612	4.73986087362663e-05	0.340690464629905	0.00594089580519653	0.0086834149951964	0.0136936039724441	0.153236944016526	0.000822124052182655	0.0886697823325952	0	0.0945616688971162	0.00155738677337125	0.000531098776869359	0.0202212810199087	0.074210909398646	0.00359692564323342	0.00469624683145658	0.106098671067661	0.081917139303629	0.0763134897712328	0.00238026723006584	0.0754172676058631
Com_11133_pos	0.0489748509150147	0.41164769714121	0.00268620799858319	0.0694945568540006	0.176323342765624	0.0655360877633384	0.0919133820695432	0.361916041578997	0.0146872557039375	0.501435827607157	0.0653824191343654	0.0110107244256531	0.194645560718317	0.456561785983432	0.189382542013463	0.0670644607034657	0.0614883183172532	0.185799421778502	0.00848709090922431	0.208794214365965	0.0926394692981204	0.167346176404779	0.28041640617644	0.85859138293603	0.195103056251861	0.0847863665811825	0.564648520355235	0.197909936158894	0.239282766824186	0.911546282325944	0.189743025017059	0.0495336729518883	0.128095704504502	0.531238214651483	0.202765286526699	0.484159549335526	0.0945616688971162	0	0.270131533826869	0.100362711400922	0.163359832487042	0.600161439866918	0.28977447908591	0.0591540618142849	0.519359195328097	0.0876924680847762	0.261422898139795	0.115269697017429	0.0986934863045649
Com_1330_pos	0.00162287007835001	0.0710377161747187	0.0261572519737424	0.0122558614797256	0.591309368213457	0.042317969061003	0.00340977284469392	0.000711734268156125	0.00114462996020435	0.183078915994057	0.00333828558987538	0.00164291109418758	0.0573157618750268	0.00630577515368519	0.00141440950987514	5.22970367985404e-06	0.000109912489922543	0.00197780671487695	0.0062664439996011	0.00224781339172811	0.00221436887793032	0.0035963594827215	1.59235407777134e-05	0.22097659943874	0.310122041882582	0.409920732142917	0.00896085538874261	0.102840529434477	0.000329054215133323	0.686456351280998	0.196948542013453	0.0422570385131304	0.00543818108365199	0.351601654730266	0.0427990834934603	0.200733276928015	0.00155738677337125	0.270131533826869	0	0.00160284875455602	0.00706394597845107	0.196551874175607	2.08587196432969e-09	0.044774692217378	0.0288568540332419	0.357660571940877	0.841094283255753	1.97096235080387e-05	0.186255516336503
Com_2407_pos	0.000216950283666122	0.00944947852391122	0.00278546572022717	0.000578472055089472	0.138839594898033	0.00526680243403536	0.000110684452983249	0.0229658440043422	0.00048304318311237	0.395962098363996	0.0133167077459137	0.000115936482274274	0.0182994955261921	0.0383999004850997	0.0136621489622924	0.000330406148045453	0.00128205923281384	0.00644610014193105	0.0021744399483068	0.000412544532536131	0.0299615443669665	0.00236855736488224	0.0220496314388505	0.0716817831891405	0.0342333757126481	0.103278899042172	0.00463687464210894	0.0440563178377498	0.00197682752013939	0.101978175106379	0.0479974627715544	0.000307199645279963	0.000133261295851685	0.0206184453458053	0.0128351280559221	0.240010725292049	0.000531098776869359	0.100362711400922	0.00160284875455602	0	0.000561429773100507	0.0141838353395731	0.00172778029111318	0.000442257548242596	0.0314487133716924	0.013874550358083	0.159320100028095	0.00863312819098634	0.00500527326703848
Com_1503_pos	0.00210898943822485	0.147783713956045	0.0121221439333	0.00269186015065142	0.335495967225146	0.00373248942609711	0.00224640725201348	0.138230208879207	0.0381376980990636	0.14678058255938	0.00531576381778404	0.0298496490657571	0.0532814208006059	0.0962422392857044	0.0191172431742811	0.00881981148181544	0.00165349980410229	0.00790896754234718	0.0119254637152289	0.0513253971670271	0.0563240162866709	0.0607007322714728	0.0229734961857673	0.205810347058101	0.0158651544326631	0.320964264002226	0.109369471881632	0.0775239084398789	0.0418984225074213	0.346726669834798	0.227700634556319	0.0922223333208745	1.90860813787722e-05	0.293553181684159	0.0575591561626718	0.151044521664755	0.0202212810199087	0.163359832487042	0.00706394597845107	0.000561429773100507	0	0.279386428365281	0.0055703204853065	0.0510693916693312	0.00129538448535463	0.286080272048776	0.557331958880949	0.0243361455765945	0.133212332684159
Com_1290_pos	0.0384865516691339	8.39602578609775e-07	0.151734838433506	0.054369447985853	0.113011466470672	0.129073411926047	0.0991447218321005	0.388740763667735	0.0572114907207777	0.218334520233822	0.203349860506475	0.0485642860347785	0.110072618833752	0.0405603598934122	0.116535394040767	0.128279321352326	0.204339383427278	0.0804992119579994	0.059519120838226	0.0220748198395145	0.292977155626008	0.0559383068847081	0.555092551747782	0.00175067909518456	0.261089932091668	0.48678768793189	0.0391199068824113	0.152583515154391	0.374810707460927	0.104283119081941	0.19044514211136	0.0208734896467133	0.278920951411439	2.97592896088872e-08	0.36194642343551	0.0923107560698063	0.074210909398646	0.600161439866918	0.196551874175607	0.0141838353395731	0.279386428365281	0	0.290099059749829	0.0156121350986821	0.315417896206291	0.00180037446346869	0.137882728738442	0.843966025144999	0.0797942865344916
Com_5344_pos	0.00571452295699657	0.121683133542681	0.0405660410891959	0.024314374890137	0.919169689732738	0.0926546173104973	0.00512273898869888	0.00366244389269328	0.00319848723449209	0.340809679420191	0.00527218314668074	0.00386166304968845	0.0836135456594444	0.0358597576930755	0.00531898698350999	1.09027617325657e-05	0.000316934951081899	0.00866607706508633	0.0175202754655425	0.0082722283613665	0.002680055845573	0.00731686516281208	0.000409689011513866	0.357346307631768	0.488892278191247	0.631941932181483	0.03634283176444	0.161306399923052	0.000368449430494763	0.688320057768193	0.143664306837085	0.0613739339454793	0.0070854879873927	0.447264905582293	0.0214445564537866	0.321804282835019	0.00359692564323342	0.28977447908591	2.08587196432969e-09	0.00172778029111318	0.0055703204853065	0.290099059749829	0	0.058149449901033	0.0299822915854618	0.437766864413924	0.791526567198189	3.95626055239637e-06	0.233396440056686
Com_1090_pos	0.00705926647353196	0.0667134684139051	0.00205858558881126	0.0112415897304854	0.131376967140442	0.0444077161578423	0.0127879863222266	0.0479761246115815	0.00213088744757116	0.970863151841153	0.0338226143723457	1.8859839870973e-05	0.0576997471661083	0.0779309637815181	0.07871816171173	0.0347847911851772	0.0147488843821468	0.0633474602001367	0.00936501605767309	0.000405180366587169	0.116863568409564	0.0247231147742577	0.133341037436471	0.166778055841541	0.152709506268412	0.0755633140162512	0.00471725061206543	0.122440841880576	0.0468518706145078	0.0101853305396937	0.357799750636035	0.00347967608880548	0.0493887232550367	0.0153839535554506	0.228731743394917	0.750731340344069	0.00469624683145658	0.0591540618142849	0.044774692217378	0.000442257548242596	0.0510693916693312	0.0156121350986821	0.058149449901033	0	0.188882894939553	8.2924360961272e-06	0.134600012551556	0.0778851772586203	0.0258574829496013
Com_3412_pos	0.0280372466513436	0.128073947943534	0.0783692591402971	0.207967605491778	0.469636289433264	0.00909957763877011	0.0905765242558901	0.193061176247978	0.120820148689459	0.179267931656163	0.000352110309957775	0.10839896671565	0.430509980588363	0.117360029466728	0.002175055491194	0.0401431482723082	0.00250272149467602	0.000908865353629521	0.0347281892075282	0.139781528866687	0.0182796165848546	0.1362297812644	0.0608589052251048	0.115894745447372	0.0133282169309589	0.698822436610129	0.226494045035167	0.406211751631548	0.0951478500526313	0.366521782575172	0.372814051016693	0.302856639340821	0.018714551954949	0.382546290502256	0.177799474173044	0.17729393960493	0.106098671067661	0.519359195328097	0.0288568540332419	0.0314487133716924	0.00129538448535463	0.315417896206291	0.0299822915854618	0.188882894939553	0	0.582555205376497	0.633373051163042	0.102395415585553	0.0895447945807023
Com_9784_pos	0.0353034594351703	0.0319391974990839	0.00887635693698815	0.0359744589996118	0.105129993244705	0.142885761465938	0.0703473844653989	0.433937071649392	0.0470678453831351	0.820817133439327	0.170895592665054	0.00483428061900807	0.0910343111239498	0.225661157141042	0.234538593247456	0.264315233629006	0.155537840458448	0.217640870632526	0.0294699798340801	0.0218103361895617	0.36576242101223	0.183148077756032	0.663814516149141	0.0760536175553395	0.308017258355493	0.12518117629363	0.0438383432290507	0.167771611689818	0.437520085812192	0.00495540269579794	0.518853140446629	0.0103444112549664	0.26272810428578	0.000456883981049351	0.605790293866412	0.60713455645248	0.081917139303629	0.0876924680847762	0.357660571940877	0.013874550358083	0.286080272048776	0.00180037446346869	0.437766864413924	8.2924360961272e-06	0.582555205376497	0	0.108530514960883	0.657091232197473	0.0657271554396265
Com_2480_pos	0.0814885877171939	0.139903756228917	0.0865865786995394	0.0679962062739282	1.66919778064336e-06	0.00654929759393774	0.186057705830333	0.218664551423068	0.105191272273855	0.297734059574444	0.502842987829797	0.116274866297881	0.145168622629941	0.0626404797386646	0.254318276786111	0.360857090631141	0.269505654340479	0.10229796485853	0.0873982444969014	0.0471709963149322	0.541632290304629	0.0957616518740923	0.310152785619669	0.100090874413383	0.00164067633385762	9.29645535320628e-05	0.0156430543508823	0.12953687661489	0.243388949869488	0.267702908971859	0.255330419840255	0.0176395083837667	0.273041104051302	0.130678854009145	0.392620909887106	0.207500805441517	0.0763134897712328	0.261422898139795	0.841094283255753	0.159320100028095	0.557331958880949	0.137882728738442	0.791526567198189	0.134600012551556	0.633373051163042	0.108530514960883	0	0.985040744579153	0.0180971427282291
Com_3000_pos	0.0227303461550771	0.48932415308022	0.0505420886717339	0.0521549571488215	0.788381837026236	0.104752982033209	0.0194776629391649	0.000383786356983599	0.000929771981866278	0.809312239183081	0.0164107125150845	0.00191366587437842	0.139693945777241	0.0788210548414734	0.0322139859370171	2.94685665477845e-05	0.00146521394163862	0.0405953923693132	0.0429226398278963	0.00739536424195269	0.00968022833360467	0.00478219468578851	0.000307580425101908	0.999165180589056	0.430170161772971	0.351435398813419	0.0560391390963024	0.200521146024972	1.56149140929193e-05	0.962516575638829	0.12407723156035	0.0575958256308592	0.0191805378310542	0.899168746550589	0.0141824350169118	0.769424824783233	0.00238026723006584	0.115269697017429	1.97096235080387e-05	0.00863312819098634	0.0243361455765945	0.843966025144999	3.95626055239637e-06	0.0778851772586203	0.102395415585553	0.657091232197473	0.985040744579153	0	0.161913863205734
Com_9527_pos	0.041923183725216	0.0518302591330354	0.0448114569499054	0.0950717756633335	0.03062454135719	0.0146740746705392	0.108705339227789	0.0634865102790019	0.00770350780505377	0.929357713368411	0.100619649051772	0.00486210204539252	0.270290540297951	0.346041930809745	0.138268526922716	0.0362108139923855	0.0753490496929249	0.0769522526405538	0.0724774943331896	0.0179625075516508	0.298952562471812	0.059710427443816	0.200793559540223	0.415849255669104	0.00768266393702883	0.0697519020375857	0.119030773278543	0.229254738521578	0.026658747587795	0.306759038889397	0.137182155738485	0.000124464053284156	0.0790960324083141	0.0947128940068531	0.164011820306908	0.905966610151956	0.0754172676058631	0.0986934863045649	0.186255516336503	0.00500527326703848	0.133212332684159	0.0797942865344916	0.233396440056686	0.0258574829496013	0.0895447945807023	0.0657271554396265	0.0180971427282291	0.161913863205734	0
Com_658_pos	0.0208568186533136	0.360644358376377	0.0595633926524156	0.0545967762809428	0.326069143593822	0.0318191762151747	0.0333755808469439	0.0860853978804997	0.0370598380718425	0.42143741666272	0.0396075412232326	0.0767672146170907	0.115023317803646	0.173540633407509	0.0315695876027752	0.000913134976541969	0.00995733743182114	0.0408080459396253	0.0499018231736576	0.0995936857337294	0.0115922796935167	0.00726096804214509	0.0399296705479218	0.386140265956351	0.194444707821014	0.153345586103411	0.116356452494051	0.142088081584514	0.000165108996742889	0.692856526610269	0.000270085228112744	0.058161000799624	0.0390840692969846	0.868180734737198	9.91952880946732e-07	0.186989801388125	0.00471884716329817	0.255892412593326	0.0246263948216406	0.0264615022259441	0.0691180207872975	0.850671120605593	0.0115408117675682	0.370307694328269	0.148481336564313	0.966771104885347	0.459907142888731	0.00328053294116939	0.140776814806609
Com_920_pos	0.000495104806063539	0.0400719634634243	0.000105692979255908	0.00341957731894053	0.349486251112959	0.020684320955908	0.000646262330016161	0.164377639721816	0.00650706522299136	0.075996675217731	0.0021208263377776	0.00154892110217105	0.0296707732139731	0.0885478668399388	0.00346785149889364	0.00301136518792376	0.000423825003661875	0.00394017900333406	5.61403896578839e-05	0.0435674535536786	0.00289054569955967	0.0761993336299214	0.0260827316785096	0.116106593844788	0.170302471381411	0.222746598964801	0.110863755794076	0.0752530938836233	0.0842511823880945	0.386840644397859	0.269793135902864	0.0190790066501233	0.00264040421086799	0.0664554810196783	0.14690761567132	0.0978724006749178	0.0228945199964811	0.00332475591889045	0.00264980357376794	0.00127146010643119	0.00224321424130645	0.0800618650552322	0.00348156173134783	0.00711292016044513	0.0418279651977153	0.0262081722946949	0.588702912751393	0.0211771801820028	0.123596919943283
Com_568_pos	0.00261102941519556	0.570880588213365	0.00443380006689886	0.0173333099614459	0.19056281738219	0.00876854238971631	0.00475735493696103	0.095168461334779	0.0859135111081594	0.190385961251176	0.0101659177763025	0.0494278451019308	0.0408214768364797	0.0629676680624455	0.00299908698872588	0.009906892206141	0.000991883619183795	0.00509399908759901	0.00582812666178236	0.0623668325926989	0.00477521545684533	0.0364121260193377	0.0111152729717659	0.127081280714569	0.0856568662843337	0.0263588378276557	0.00997735359876016	0.0753754543154152	0.00300300502507314	0.0863531785465516	0.0568901761563284	0.101136750613207	0.0103319825995226	0.696777182440482	0.00503802827794233	0.115714002758472	0.00418196848597872	0.325520588890269	0.0188245562558307	0.0222388565886635	0.0282116073776732	0.824708101253408	0.0185067380051926	0.101608687733799	0.0756554091714664	0.458176979700019	0.255188612829925	0.0128543545470997	0.306830077127781
Com_7304_pos	0.00615058086932101	0.0707771183736771	0.00686504570652496	0.00568344360693009	0.0781650297255681	0.0239015680537939	0.00386687966118237	0.00411521910879895	0.000302265499885183	0.930239281664186	0.0632291990160164	8.61182231764443e-06	0.0361249014981035	0.0520193348575511	0.0725282741196619	0.00407369050185379	0.00697325995455917	0.0418291703259178	0.0197341850260714	8.31600381717036e-06	0.0807830643219479	0.00279746842548306	0.0316492144843491	0.245169470361967	0.0827825712857129	0.0262974180495024	0.000546094211941933	0.099054708282238	0.00109938852147984	0.0360069705487353	0.134327241374435	0.000139236864373826	0.0172275327150125	0.0514149052523539	0.0498021807420031	0.797638553828858	0.000476210173526147	0.146273001742751	0.0115604422255893	1.74989485579669e-05	0.0345244331964762	0.0373977060812407	0.0146769557183017	6.40362741969964e-06	0.163303708980629	0.0035081701194111	0.0667730621052068	0.0117192257765025	0.00404041568254164
Com_1432_pos	0.0699289915290653	0.312421800039851	0.0157761660670462	0.0945683516092859	0.230349616200171	0.124611151985564	0.0933625428303982	0.0836609319068645	0.00293592683662501	0.772694492864262	0.0775210944682996	0.00118897983558667	0.204112781328676	0.112550847224958	0.205775777673817	0.100204671335145	0.0762448580099752	0.166523522423013	0.0151650888184304	0.0218867183822908	0.162852998379876	0.0685250891275822	0.168298955105375	0.71255723707479	0.219267847555631	0.128974127130426	0.136695231345844	0.205884674942061	0.24160178721499	0.776598171912	0.637081077707335	0.0908471846761768	0.154811803028501	0.360289519432227	0.561256817160771	0.760873566024636	0.0341627527466686	0.000266053538047235	0.149330687122435	0.0683432003460248	0.183053738960084	0.262964022716566	0.226042710871191	0.00310274933849629	0.482936960372117	0.0133106326732552	0.223379996754134	0.10860520495105	0.170741110862424
Com_1035_pos	0.0568439269080279	0.145398410715818	0.0259948930066872	0.127367421505081	0.538994539111569	0.167271494447352	0.000384219410803305	0.257102248553633	0.0822935053160274	0.16959083593283	0.10046159245878	0.0521848310237942	0.0823150354263981	0.15041971956691	0.0104368020480244	0.0283026440255793	0.00567803148777202	0.00544104852531927	0.00681404356048943	0.0932307277581402	0.000126326245631253	0.104268220232897	0.0747625794170373	0.0697060036473366	0.283906183996283	0.114102002236715	0.0487900932061118	0.34599782538321	0.0798829153465196	0.315851026284632	0.25535613251664	0.0628928630929278	0.0151554452836433	0.186353853364853	0.103245161469037	0.128077561540257	0.0454376293347183	0.209289635812357	0.0213246262553348	0.0150781631945336	0.0700481146705795	0.204984392456484	0.0203710972806364	0.0692649421775339	0.090325284812887	0.199309972824891	0.437116484469994	0.062022815959434	0.294701535093465
Com_10392_pos	0.0175818989421422	0.187111635321726	0.0611100530189822	0.00682196471956434	0.447523353920821	0.19320226008942	0.00658880245252781	0.255098164719444	0.116948176445835	0.185026859443921	0.0682832795375031	0.0913084838110396	4.48937902019134e-05	0.0893946575896948	0.0437150934165164	0.0456284602299445	0.136500427162796	0.0756392167046709	0.0224706984481147	0.154764492920146	0.156557762214112	0.157919992350274	0.0934397448227817	0.20144978160099	0.218860127281233	0.326118159420594	0.155223475463665	2.55941161275982e-06	0.120671549064256	0.407659344048681	0.230337591585944	0.0772140897162634	0.0981919576412218	0.242634026126632	0.16583197350496	0.204138791987059	0.0773883283332011	0.276209373695151	0.0457927871130684	0.0544097027377711	0.0701525830262446	0.261638027751678	0.0523413467557915	0.150857185804051	0.390445682330667	0.2321831042679	0.756645025822197	0.107361700538175	0.496213664795093
Com_222_pos	0.0874236580212946	0.124155264189156	0.111486703609186	0.0553347837862616	1.20464345802977e-05	0.00851800981593889	0.153652688725969	0.278850607391806	0.113249527195741	0.326650645078159	0.419271619936929	0.131460921988542	0.0565986576987781	0.0458050755567044	0.250232081925812	0.40159799741297	0.342444905333225	0.103048731714076	0.086363571640634	0.0467192609611518	0.592937058740566	0.0763528817950347	0.426493273655624	0.0768054725046123	0.000453359553290318	0.000522084655764594	0.0201023371836776	0.0333564240577873	0.279516438834098	0.212715938384264	0.193149533659035	0.0278488081486248	0.293843671158405	0.110234774317177	0.322787037124371	0.194881805874676	0.0592536076400781	0.295732630961623	0.917659829397839	0.1498888653516	0.436872088784095	0.110525318159235	0.756858511361774	0.10811312878767	0.527489478566955	0.0866695405986259	1.00976797326906e-07	0.948105110574213	0.0331471735052631
Com_546_pos	0.00353019335973569	0.605292286048776	0.00620368023439113	0.0140149177432486	0.177017567284753	0.00721262752574952	0.00353980691107669	0.102743389790483	0.0960398302549927	0.184965791547289	0.0158671713630436	0.0630509389462196	0.0381860351161835	0.070576942237832	0.00531805624667831	0.0111302287164494	0.00116042123563182	0.00604744391890657	0.00877204929204302	0.0672983122330356	0.00670063749133922	0.0376897102028461	0.0113270263861098	0.148182142572756	0.0627924284847308	0.0228287038270207	0.0119505166242827	0.0782626072612261	0.00326739172582358	0.107413412521193	0.0566629273406333	0.105559722359178	0.00568034349014996	0.748907664579892	0.00419676153700322	0.114166416444724	0.00450792069106245	0.347089850012679	0.0217959088115959	0.0190714550185482	0.0153386689831688	0.87602226091726	0.0201762900878184	0.121927525645918	0.0646969727114824	0.534612399814679	0.239324218374742	0.0137983999994405	0.310566707700675
Com_5684_pos	0.0137110933173807	0.535651059862174	0.00796162681747932	0.022655220061282	0.158069889815747	0.0448396659564068	0.0283674781093034	0.0229516107637901	0.0671992921163914	0.796173970217042	0.0441431642771986	0.00652483921250591	0.0682094042686305	0.0845963456345227	0.0423193272400356	0.0823675267365748	0.00749751071487256	0.0401204042211991	0.0470233611287355	0.00584359813574945	0.129908264226162	0.15022009443638	0.0149660991493439	0.288467565956283	0.15601849418341	0.0380848786888835	0.00127057441722455	0.160018555575089	0.0293080965111514	0.00234159797618841	0.940861379992598	0.041780071308056	0.0672293874873828	0.256241017914921	0.463913699095655	0.862794160702241	0.0294100514976361	0.582292424825594	0.027209307744882	0.0158073433929228	0.064151165297413	0.318866733715167	0.0454029022991541	0.00137422587528358	0.120418802686625	0.0312929158524443	0.208054639590659	0.0561775070016172	0.143310099170058
Com_6042_pos	0.061425345594984	0.0910090093769942	0.0184241039042442	0.0836623580083315	0.177961027779491	0.158262553201709	0.114080809199159	0.679723649516213	0.212000289746523	0.983714732235959	0.169747562840399	0.0307882281795334	0.176274562753231	0.475416764406465	0.242164248522666	0.458205599092424	0.171664721710239	0.236927491717685	0.0856735279263257	0.0704663787767385	0.469478224803095	0.423360773347126	0.844207063125485	0.0709209580672828	0.271759059212746	0.198243127916945	0.0707424185025205	0.310893881067821	0.5170765968761	1.25460536633766e-05	0.695722757705464	0.0282177585003641	0.268034937867217	0.00121879543687697	0.688289836395774	0.795723729728919	0.203186900206234	0.390581908874008	0.493436377208089	0.0204694948125095	0.231409683907107	0.00837851314354643	0.519918487139572	0.000128962699067306	0.314835199514155	2.5282060043323e-06	0.17649113236869	0.846686282735791	0.0647908724161684
Com_816_pos	0.372110989644028	0.308809843963565	0.145277007477544	0.285065778439204	0.506568390863899	0.547156770672169	0.123681847383478	0.403416266199564	0.231816748219066	0.345686165095177	0.364138918235624	0.210733682948497	0.152791796514787	0.25577926678627	0.178680515234127	0.142228809187168	0.0623607636485015	0.146309706288551	0.183367642910105	0.225312749437908	0.00662428439395972	0.247730869612486	0.233726446331728	0.325610276296502	0.865025575022956	0.234883140050521	0.208081084044008	0.636864202171084	0.254114597351214	0.533231961115414	0.369959190523579	0.226741565893594	0.738695856264875	0.276909377507414	0.271757197655286	0.290279241559135	0.161885872365945	0.411804031734127	0.156001402762201	0.322124249271712	0.569974200343987	0.328903423912353	0.132200923284922	0.23214363857945	0.528487544050898	0.315750574061195	0.821285001417362	0.230229298335337	0.943379779257019
Com_2275_pos	0.00278176294526109	0.426995197378328	0.000284759272421465	0.00269977648544029	0.0425288063021621	0.00114622243647532	0.00688815262118404	0.0231317796845097	0.00537300126523761	0.669102308764586	0.00921893865378279	0.000850528318222673	0.0353395277556972	0.17714576997904	0.0351874831675356	0.00643605715462684	0.000740916261671588	0.0185114148737401	0.00987473332918187	0.00973455034483994	0.0520492012148056	0.0479296362285585	0.0106147453268264	0.619089527452008	0.0082503063816073	0.00875402628422319	0.0385300902053484	0.0677339095743344	0.00362779501303481	0.141658035433764	0.209379136757947	0.00232711938018988	0.00506485614636372	0.448903808017754	0.0614572656100445	0.682359352643028	0.0090286523127568	0.0236756273912724	0.0243142603881693	0.00140413929455682	0.00192763565983021	0.534565469870357	0.0253044127578014	0.00559400552645031	0.0268388689585812	0.0985162099336109	0.0980322423507895	0.00706788781635438	0.00545408342521219
Com_488_pos	0.0290576284420489	0.000834073762664282	0.257574047528223	0.0670484769116917	0.49344557406289	0.105068386601842	0.0561223520596737	0.043423191276347	0.00291672043913919	0.341510228001913	0.0570948441051296	0.0252261048700182	0.154982289398919	0.0317154075838821	0.0471912292427131	0.000220377360371326	0.0382437684871477	0.0409878208068907	0.0698573244497796	0.0123272090260461	0.036624365813247	0.000306793360449274	0.0896269217196732	0.0982767296196181	0.368490211824618	0.838938970671025	0.0919011404326542	0.168481223624996	0.00354308389310541	0.97266573304766	0.00121198136680282	0.0285470232772074	0.0820785360214084	0.0678573565051854	0.00128319682051983	0.116791873204953	0.00377997026571761	0.421157486767063	0.00509593196146572	0.0039011844288559	0.0796851138168719	0.0163023589169671	0.00341301962047561	0.16053726294769	0.115439226514246	0.366337047827915	0.650279372948517	0.0205092363125653	0.0745528620566053
Com_3067_pos	0.0369691374165549	0.92282839172705	0.0277674727179448	0.19164739812489	0.24734266142349	0.00415962894522548	0.376196904171408	0.150605923289589	0.160694902436285	0.449996010610456	0.00162911736587659	0.11233113308589	0.685953710755608	0.24709198529242	0.0371825544574041	0.121862521488875	0.008154708071554	0.0380324781883769	0.0705712500032054	0.242743296864196	0.142805903847599	0.253102017233257	0.0470468461153822	0.778029823538691	0.0264164358716236	0.247814912438839	0.309225538387425	0.504104220072717	0.0987296532002528	0.467425180895781	0.556473633152746	0.550512087236715	0.0764430200857876	0.621238398863082	0.254446038245355	0.529427094203893	0.119577165528934	0.147464312469072	0.149486632591409	0.218672323434227	0.0195027521058688	0.597417505561712	0.174565010195776	0.254115749795222	0.00510580661355255	0.798427736665524	0.425242355999275	0.0780976693477494	0.214029279677045
Com_578_pos	0.0044343820739826	0.125514925315044	0.0113735055215391	0.00334927068246326	0.309291063414357	0.0354516503173693	0.0014653445889577	0.00828134342477618	6.42901221634838e-05	0.497239055979971	0.0353414751579715	0.000392567582574694	0.0294220428641119	0.0325496828676617	0.0523334841717128	3.29804186809095e-05	0.00297009603935641	0.04080264548285	0.00696878894853627	0.00168607107805127	0.0121873928088988	0.000161960524455502	0.0104367807526882	0.430935142253555	0.234539585164335	0.115736976627446	0.0206654028687727	0.0652307557541401	0.000284066764066734	0.773827104435566	0.0102158840202149	0.0114228855530295	0.00410542563218143	0.377458678953599	0.000806678115315746	0.284967788952303	2.49996842078074e-05	0.0165966795788751	0.00124659341752594	0.000391000476444448	0.0102706131573176	0.253859939596701	0.000736366840021986	0.0125135642114879	0.243664513949138	0.155994935393455	0.405691732398245	0.000132914525225294	0.124136809642809
Com_8796_pos	0.00735125702811689	0.530238947255595	0.00364757279078197	0.0109047283283631	0.0796272994181592	0.0121421543080058	0.0244799580430945	0.0204665362768274	0.0125373504780742	0.888107918337855	0.0299517926138839	0.00450640422026578	0.0404697063478736	0.184393309775224	0.046640654202166	0.00365671141554794	0.00418396206813469	0.0531473911557056	0.0327890606595927	0.014045888674161	0.0446398296441163	0.0204982825884388	0.018545209239177	0.576296530179519	0.103012815716501	0.0122503321518871	0.0212067189511696	0.07351364562483	0.000124966911790203	0.102355415276261	0.0332703220953715	0.00376331503367602	0.0579564255378604	0.581427748804065	0.00491520648481663	0.682351953022015	0.00375225004791382	0.13517232114114	0.0305924501076863	0.00887268632501733	0.0710879305981315	0.688515863290956	0.0235687623357945	0.0270048082466574	0.191887794266316	0.216040004548224	0.153857918286286	0.00368779948791148	0.0248867237040488
Com_1286_pos	0.0133865514774322	0.000935383811877392	0.16260876203431	0.0260113373469093	0.240688445803222	0.0459666651538406	0.0228899349902238	0.00516255118579615	8.07585596214272e-05	0.289351491263206	0.0478337093666342	0.00368470946030385	0.0850884895652979	0.00231210930499985	0.0346871953488376	8.97386878038349e-05	0.0189959168483619	0.0182323189527286	0.0282813577796522	0.000436635307542958	0.0313951405153479	2.34675120717817e-06	0.0248303434502945	0.0920237728908154	0.178365469709559	0.433159217154443	0.0139138440534706	0.0944496752679936	0.0016212190412264	0.963163058144933	0.00669309335855191	0.0169551049858581	0.0395685387320237	0.0722307282742703	0.00464548761955669	0.110620930278782	0.000168253684623703	0.247779745583612	0.00191440621250514	0.00137979426002609	0.0500777393695249	0.0111660972839939	0.00324637055474464	0.051949001434159	0.121256044350932	0.206814642214513	0.297984642353201	0.0109074484603086	0.0635531111197871
Com_4055_pos	0.016466081368118	0.13153930386061	0.0263407123823203	0.00171005951473486	0.376853494232185	0.144889749920311	0.022218316540067	0.234491197450033	0.0823307711529124	0.158722066338954	0.288283152252927	0.0577548294902547	0.0751239397402134	0.139605393077829	0.243677778531182	0.0310187325441835	0.0301169455528889	0.217133050288262	0.072755476934177	0.0691382604862991	0.152650419919917	0.117393215220073	0.0670055088518159	0.251289750972663	0.929154431291748	0.271091018364729	0.0689205407316264	0.301972537761503	0.131464636248974	0.35705155879946	0.304803121095608	0.0878872130603886	0.0404856094074733	0.0973330614827615	0.152989458834395	0.152194549581347	0.0422850106098233	0.238412048404396	0.0220948730429998	0.0164914242659858	0.0400267848202383	0.125668351870578	0.0216860971624157	0.0626631894178803	0.71275880049545	0.104136787876586	0.747288456532749	0.0915503936707109	0.723588805845109
Com_6859_pos	0.00758507935513883	0.513436991278022	0.00570211711464473	0.0149453201901241	0.0883099062291436	0.0120741277823274	0.0218005293202562	0.00566641599189569	0.00771166550927065	0.968301655029885	0.0218020308441553	0.00194223811335326	0.0476315367591222	0.0986511598356238	0.033179530837384	0.00391337898835018	0.0025150146158304	0.0336865597703949	0.0329110360150073	0.00330831643944276	0.0406347741665505	0.0117293987598626	0.00889579735123056	0.509160724972497	0.0830110431647881	0.0136690667636572	0.00491409112888308	0.0854784947775294	5.4229207665666e-05	0.0625306490491596	0.075661626157216	0.00594553863319656	0.0503357200698607	0.559192693107169	0.0117727007559929	0.766763573209398	0.0015729295371809	0.222610945802873	0.016838354394613	0.00607148928896	0.0598976809123692	0.595389654028748	0.0155850872493106	0.0105103795885504	0.123483890922711	0.168249614327898	0.137252446921047	0.00243072764473999	0.0270776678306152
Com_7546_pos	0.139195561316919	0.127745796539277	0.117714793530086	0.0396763897746102	8.49800462294493e-07	0.0339844225629249	0.215160751673068	0.245059632522348	0.121742340487605	0.265490205742268	0.715371577626401	0.154287181102932	0.0274904504965425	0.056695069882529	0.381989433509833	0.370014970261121	0.398413509381099	0.193465009099798	0.142486863588202	0.0623875114162495	0.557745704645142	0.119731155864196	0.334434643245823	0.154934449984357	0.0222773343470205	0.000101803092424485	0.0298043883881771	0.0356145229920333	0.298813964035276	0.392564810714235	0.239045774913128	0.0126484991492006	0.674251943608089	0.09953462498438	0.444570537012221	0.206518408658408	0.0991230262305	0.271089031526976	0.883847432611064	0.291285511969689	0.837977097259004	0.116570229815096	0.775756984234183	0.190762611644216	0.924379063743519	0.107434447711362	6.39628825256608e-06	0.961538487196208	0.0782523659371707
Com_3456_pos	0.143526861521364	0.20943876002756	0.135566865763168	0.125514501361895	8.03031049685865e-07	0.0072164073217983	0.480651491129329	0.347991195865755	0.191439972492302	0.361288994174699	0.561735708861736	0.220745598737351	0.324462451798452	0.145912259655849	0.410523907534229	0.533451370300586	0.389868750825603	0.200010695618604	0.191489371433771	0.123844966123366	0.812635783436117	0.193616807030843	0.472425045355431	0.196710964162287	0.00268683712328672	0.000805894858081707	0.074406029759006	0.254469064560214	0.386771876945848	0.372552581835217	0.30257370429802	0.0426682028319031	0.483201795163712	0.202007023541949	0.516169168230896	0.278081017660694	0.180723792270804	0.280137621229717	0.857392965379077	0.320672296568978	0.689095525297927	0.229390084955554	0.528553259883031	0.268585660472332	0.660916489161554	0.191479387549289	8.92984159049396e-09	0.775157923949488	0.0190430951466127
Com_1489_pos	0.0153070935129243	0.189978201205925	0.0595429158870903	0.0821558695419176	0.636889728692857	0.0400545443135731	0.0115527932786541	0.274100700995418	0.110638832124289	0.200572083429747	0.100039181387459	0.0894741906381499	0.603798945988929	0.257039130433768	0.0585980963616998	0.0428423325233445	0.0191083321805546	0.0376955943531748	0.027157414405453	0.141103780675999	0.103736667597491	0.130788919211958	0.0852144653307746	0.15409916028467	0.123119560756319	0.412968411833918	0.112105637976668	0.73258440984181	0.109102258303725	0.506327610811775	0.334674046837196	0.181926492043947	8.05897542353905e-06	0.359231311198812	0.126663970971199	0.169075164594849	0.0781542334126096	0.266207050204768	0.0289359569126113	0.00382901561852036	0.0040563634746246	0.320616140081629	0.0345953449720867	0.147502663961607	0.0603603198671249	0.400725716065	0.427719183033113	0.084789984749128	0.146530178472615
Com_592_pos	0.0428476727104503	0.271991276564252	0.12256167969302	0.301090189151508	0.393600655316277	0.00420286562166407	0.258102610667432	0.283582536424342	0.139842624095492	0.147914359782814	0.00145472220021119	0.205619624055551	0.836665121905186	0.180570970283869	0.0137075518076438	0.0670463377967176	0.0132476061181564	0.00745136136978865	0.0513099284857241	0.311698858143024	0.0746754330185524	0.14764942600458	0.104240533573459	0.286088900124491	0.00676465277821217	0.707153363159935	0.502498501944766	0.579840005684199	0.154269479723624	0.976785692973377	0.257028769644041	0.537075168514998	0.0191052327755698	0.869381183207317	0.145204335350025	0.142702707872683	0.147912297104863	0.229099128560311	0.106954329133806	0.106870639897061	0.00409930624259849	0.725237379830975	0.123875774495088	0.504904113352344	2.20947585097598e-05	0.970707706730545	0.492054341686122	0.150199500433754	0.106773300849307
Com_1549_pos	0.114460209766901	0.116299832955517	0.0519370394863121	0.046459492161807	0.00015091447448318	0.0647780088562481	0.126159266938011	0.211842645243122	0.133650149732271	0.212413370660929	0.557879893631883	0.0971573257250722	0.0207993269833822	0.0708800552203569	0.19756400444288	0.319525414136862	0.212902515835027	0.100526323517784	0.0814491259954133	0.0609588976653009	0.264852020930982	0.240865869221888	0.192044847704747	0.121734276499927	0.0738657270325712	0.000221488181341442	0.0212880852942789	0.0610601048168038	0.324223098724477	0.221938743026077	0.572176706042472	0.00668272371319309	0.677091619080592	0.0526061814433246	0.764763809312156	0.248631583646564	0.160339037668214	0.287108784054889	0.562266642530445	0.255165967960434	0.850230596695953	0.0817922818576695	0.889886636674177	0.109605054786506	0.904195217998226	0.0517138764453589	0.00063453183418251	0.876961241318032	0.0883878664631986
Com_814_pos	0.0338071909639481	0.123783903458397	0.0898723713749575	0.289187230837376	0.214868551927754	0.00315230648428479	0.097557612413566	0.351232067936632	0.191684699228609	0.0631063839601408	0.0108448694518755	0.23015261123472	0.77874141492131	0.128689640141958	0.00472072692150178	0.0752417410842509	0.00636007780308618	0.00104008414208048	0.0272210274688382	0.230893525344522	0.018626441611265	0.127085912388018	0.108845821183241	0.0435937360777117	0.00607751705476346	0.313111682394516	0.171545863632121	0.795034458370411	0.138949350316535	0.53762901856772	0.206974133867095	0.3191006949007	0.00828700056683571	0.420082976065183	0.112813346831978	0.0422739001136418	0.112323546568323	0.461423386924675	0.11249755821935	0.0559048132619326	0.013664791109036	0.372799363685795	0.149632624018768	0.406675229444937	0.000128378960216562	0.785839572402593	0.171162259877657	0.265801230607177	0.0777045465346013
Com_17032_pos	0.0260120898152841	0.263219428870217	0.112817071964104	0.0142731199137137	0.529489981715773	0.163286864484909	0.000791313574506433	0.33484003834752	0.170214456901498	0.296979110295733	0.353544360223806	0.130576794510408	0.0195530433771222	0.255858908456715	0.164965149554724	0.0978387346310796	0.215194723892384	0.14129432588557	0.0428427912773575	0.167336726004673	0.410787798864717	0.209236884718629	0.146543339331279	0.226592018083189	0.091428998485681	0.231688007941292	0.108407080382228	0.0150516912730223	0.160850867378751	0.445416101064096	0.378144513905246	0.0687432969213405	0.000353405997288867	0.30738440414413	0.20649468007031	0.301846068524381	0.115147208985681	0.342111803036953	0.0790537119763532	0.00704968186086026	0.017945747608558	0.305797891706965	0.098095390367834	0.158029716783739	0.457930860974889	0.292756763123199	0.365928214132301	0.15927362020517	0.229457968537587
Com_9110_pos	0.0403586255343988	0.000225311780180639	0.370234877400046	0.0656260446033016	0.202118443915268	0.0993213333322903	0.0743118974177894	0.00755326576797798	0.00217707993805136	0.191431494549727	0.133725765468512	0.0192446434545239	0.135861193992938	0.000443758729186907	0.0548341578637269	0.00553201828626588	0.0705944567261138	0.0252601587210451	0.0726993739825246	0.000807591318807498	0.105103948948932	0.000410499835358185	0.0345308775769022	0.0411427111966658	0.22596297348409	0.531786718477877	0.0072888829325764	0.142453212165299	0.0268354414310753	0.999880406511252	0.108670246338797	0.0507052014655713	0.134043744772376	0.031392576621868	0.119207874842332	0.0983766247912326	0.00424098718697158	0.65819432168063	0.00777551141753198	0.0139661479643078	0.167244077369249	0.00179760052743119	0.0247623228197067	0.0899530880634761	0.192346335299035	0.193135720543426	0.22563278747205	0.0999197276518423	0.134991487932348
Com_2201_pos	0.00697849442248842	0.139850455300407	0.0376616851329661	0.0156876238209347	0.533876893725492	0.0488317236632857	0.000115132913729998	0.172545339253121	0.0530104816656681	0.294747025670754	0.0668273643677577	0.0305214616116432	0.0441385139421563	0.164673006003525	0.0340715978449876	0.0266714533819869	0.0332071304989741	0.021720773582851	0.00921342379879652	0.0599700781360605	0.119808897502924	0.0956363579915622	0.0642338678156361	0.147016983379063	0.0259698193761166	0.265803731917351	0.0646846142220411	0.0449563186766614	0.0657245070057837	0.309992891745509	0.330954890338028	0.0413712557573013	7.41502828231089e-07	0.22220023951953	0.12995102449899	0.280648321113762	0.0443094953006185	0.213752428895919	0.0161285021690091	0.000282015605158173	0.00060840566869108	0.193119027139383	0.0194324905448695	0.0428003274415836	0.0497240729665721	0.181775106157357	0.369660768499829	0.050987208877916	0.0713586753258288
Com_1601_pos	0.00449138112634642	0.0244774269643846	0.0207340461576159	0.00724527139728142	0.0503402408420744	0.00545199778893579	0.0149037493793938	0.000489494108637564	8.40493774996276e-07	0.860825651001644	0.024644050723599	4.54499208195683e-06	0.0676284806851482	0.020713509706838	0.0551136208840105	0.000454483201195564	0.00727568480428303	0.0232856008733189	0.0182056269977825	4.48651260756964e-06	0.104363701468782	0.000199998311260886	0.0136411734048761	0.347910711919404	0.0167340567253182	0.0719193602790288	0.00550350804157788	0.0682091003117448	0.000361671357474614	0.405651895256755	0.0640658224525297	0.000219801228346109	0.0122256929758467	0.108367529566961	0.0318150078282311	0.64006786630318	0.000264548576673175	0.0623859948794094	0.00622107749420141	3.82591722891985e-05	0.0148818070653777	0.0415508908973116	0.0112500721058602	0.00105442632983984	0.0618936848111771	0.0358359679481693	0.0541103774649447	0.00529692860026001	0.000273539564800467
Com_3783_pos	0.273189042698021	0.278847539199942	0.0889916442514096	0.263988444935487	0.433414540958225	0.353938239643514	0.0888255321671537	0.466478050793717	0.228423155901986	0.241762289213484	0.222039738849456	0.203673251863871	0.166316940505038	0.241421049261303	0.0976217942212019	0.120714081356759	0.0303953169192612	0.0729557833782006	0.108794587779849	0.242317123200732	0.00188038400768778	0.226047762024244	0.225527489033405	0.221504993148592	0.859365368644931	0.193659750758046	0.204710687849625	0.644461945948982	0.235635982934222	0.456584672423866	0.282859791344954	0.226361968088445	0.5399640561436	0.268447660748105	0.190768425304837	0.184197691654081	0.135370450326821	0.33581054134593	0.151854576825016	0.258170419828004	0.393629157425082	0.339579821537779	0.126226011924955	0.221891887333198	0.297439120507879	0.323897089785104	0.70961828371844	0.227428440875625	0.820288554893902
Com_6935_pos	0.00855946918544461	0.0126720215206912	0.0407662185071226	0.015193164260426	0.0638634499515489	0.0126083689182381	0.0112345173926056	0.0018183124180487	3.28535529399546e-05	0.869951391861792	0.0486247870087287	0.00012426154332732	0.0663672864389075	0.0235332537499669	0.048313654568913	0.00036196222040338	0.00916007244071829	0.0212449056563158	0.0285845898842957	1.08862368321251e-05	0.0549143865748501	4.52741658436684e-05	0.0296914745075914	0.180531898517119	0.0392584782285049	0.0713379100784546	0.0022934436692508	0.0999391434808362	6.98850842615216e-05	0.255919753221682	0.0131704224876176	0.000146120223749947	0.0222344327136004	0.0630139884681679	0.00522189108346849	0.49978064596433	0.000112025243187739	0.201730625913206	0.00847728126638944	3.25049504304574e-05	0.0400141746900783	0.0235195123965366	0.0105632385688487	0.00266471778280422	0.0822070052369715	0.0494117498206679	0.0542420610384629	0.00831065786889662	0.000639929874167537
Com_6918_pos	0.152458591956748	0.114413573942214	0.187525615683298	0.0602876172500467	0.000226468939721269	0.0536122030079655	0.246424210366993	0.245483248561201	0.0840226964390813	0.572869906101177	0.688508552802801	0.105147841118553	0.0620483348648337	0.0359331714883447	0.518159734414165	0.441910510879654	0.529875421693432	0.30241972379153	0.171322384232288	0.022490332867944	0.780035526428352	0.0406546784678095	0.587145539712684	0.112453158374366	0.030851211782347	0.00249397332416504	0.0119303506154403	0.0517171719237288	0.296267870169388	0.200544598787911	0.158951485861821	0.0399811332188617	0.586534080233499	0.0706531502056146	0.303443941490184	0.299926385396893	0.0337242923030547	0.339465744689117	0.970205942674038	0.188462600983509	0.76017522860234	0.0586979008972424	0.738241147862733	0.0564850256513499	0.895994319442327	0.0319703310161005	4.08339223992678e-05	0.937691805745216	0.121455406092248
Com_6197_pos	0.0307683792582327	0.497770061106103	0.0130264645381085	0.0831045222393436	0.147792893236956	0.0156941759519033	0.10481985309136	0.514568685140226	0.127657872518673	0.169293213259088	0.0565536276518703	0.179072967211402	0.268554204079257	0.567447924830979	0.06376495407936	0.0227127749179917	0.0250764370238499	0.0737438878294786	0.0263751204962447	0.540580082110752	0.0291663341594558	0.163981991078328	0.162077583476287	0.543918993661617	0.124893130657615	0.0797890119336378	0.618114816271608	0.284181054672554	0.0504462959887114	0.90400029198145	0.007617351968776	0.0781153799570973	0.0720263888202206	0.920181417641497	0.00526810513229187	0.116363012395959	0.11214903714647	0.0127410487723228	0.218449934088305	0.1405275935155	0.126124304913863	0.882913864290497	0.181348102306374	0.660453512318461	0.242228178780379	0.936841722993048	0.282226535665261	0.0811983174189146	0.103006187379753
Com_949_pos	0.008404530398175	0.0159291388421129	0.0398007018769949	0.0127644839690292	0.385824820121398	0.0518245085960273	0.00388160302302624	0.018951909623293	5.47246426632636e-05	0.511163122413472	0.0319757201672041	0.000644440396864163	0.0596660656862905	0.022849520316088	0.0493388461271295	0.000101606484298207	0.00815705824546365	0.0338201880683059	0.0106775261927533	0.000987321764102689	0.0160233167682918	2.90360907398905e-05	0.0492539508584826	0.191304280522141	0.226316198908026	0.319488526249347	0.0253076436761799	0.100129542140061	0.00159488210109258	0.701818156812815	0.00484718566927178	0.0135383325226454	0.00872803079717904	0.116562543294894	0.00097654001676455	0.217375199119745	4.60752859282347e-05	0.0505574305141463	0.00259705727416969	0.000126294482576513	0.0133076392288702	0.0450062833211388	0.00156853827381833	0.0080417345238135	0.139179783432664	0.083910544225556	0.434393730459003	0.0025505828508646	0.0817551379101962
Com_11778_pos	0.00876938732046162	0.239880594261852	0.0146403615686475	0.0360934016952595	0.35386829838616	0.00464636690923104	0.00224613548545954	0.170568431302241	0.0636647413690523	0.180722769019472	0.00648270153201893	0.0430349592475864	0.170634306785502	0.144225270471059	0.00860795072382792	0.0221550221217717	0.000945768584533801	0.0020484915879524	0.00904401605910389	0.0765366824858119	0.0160843751547182	0.0940575524425191	0.0321481762307741	0.170369592449723	0.00611047987642178	0.206887160775109	0.0976413774624317	0.260106111353116	0.0540104007401098	0.307625831272402	0.323771129720564	0.12222690028974	1.27740661174764e-05	0.425239912491504	0.0880980697145169	0.179882351058752	0.0359062478611915	0.180931866383734	0.0169668558777653	0.00187112556424599	2.88491632347027e-06	0.414996839617365	0.0160697637420635	0.0657870957159644	0.000138920275578749	0.36747426597412	0.366472535392515	0.038013558369199	0.0854199080687563
Com_1943_pos	0.0332202713267975	0.762853307014616	0.0521927955743496	0.126629005508829	0.298949227827288	0.0459982091448167	0.0272397475106663	0.194804941500314	0.199104346726664	0.4198368958926	0.0576022433309846	0.155601334963515	0.132420051932411	0.135387111744801	0.0196548214401603	0.0528801430096181	0.0218519115702755	0.0281290246124246	0.0381222444222541	0.133053639169342	0.0219228617969421	0.0520646240722085	0.0836035456786027	0.155775097230032	0.1195405427752	0.0511166523215404	0.023168280108627	0.164520318480834	0.00938978044271786	0.105604832108858	0.0399980537526799	0.21904431059331	0.045076504749569	0.904080864520259	0.00465210152374718	0.204965288691045	0.0131867729759434	0.598500387478731	0.108809715294631	0.0768710482630053	0.143998574214008	0.996871238335899	0.0987458567734676	0.217679733021953	0.167167392566468	0.666871202766651	0.234409492545109	0.0546721086543317	0.379386446609664
Com_2279_pos	0.0243678705339009	0.738777676345738	0.0398517405739728	0.0551564856165739	0.245891401387118	0.0207096678824786	0.101824897875529	0.42854550571378	0.285290622601973	0.118446344004919	0.0650870893346318	0.352237142023851	0.179840397778519	0.491653445253264	0.0543839528219414	0.0288456208921568	0.0350305927545135	0.0774437967434649	0.061401088221333	0.641436217377065	0.0801653989668028	0.255000213951728	0.0664985871959991	0.574633650970355	0.130064492630177	0.144412321052291	0.532100067950832	0.149306948155761	0.0380637803337376	0.997418096377121	0.0316380973338969	0.170690139524503	0.0457647419836717	0.785947293071293	0.0111092604668801	0.118443267347002	0.160331058123929	0.159788519583572	0.132996842192896	0.178530916246686	0.0749621400286907	0.606382980736385	0.112682131817388	0.973252650067394	0.213740957018044	0.627765492780216	0.481285006476005	0.0623847371282454	0.243730864965415
Com_4249_pos	0.0276675292442079	0.135833689399715	0.0120615640595516	0.0634276589487072	0.149264940218635	0.0256370055846339	0.117939866644897	0.373321179665197	0.00905439050937244	0.375724933659972	0.0415796358215811	0.0246823715254804	0.251766789772383	0.344366262834983	0.130182406086079	0.0129864604432754	0.0493849179412338	0.131652499544343	0.0128589710265915	0.188107182381328	0.0585216969504629	0.0288925312740417	0.339165075948484	0.506877280350041	0.157228185943616	0.173008139450987	0.552617100370018	0.209379821013165	0.0697857261254314	0.77957107243228	0.00208893473017891	0.0369321056305982	0.106109013019488	0.398802179289787	0.00542031469917175	0.183284823480143	0.0288415858713933	5.35445131563503e-05	0.223039555976265	0.0523510248879889	0.131422463023744	0.404956361687602	0.192250749226636	0.164312223496451	0.353894730207893	0.241415102071621	0.248371100596184	0.0852436763941717	0.0508254250472452
Com_693_pos	0.0668961963008793	0.0863081002804416	0.0696793909181288	0.0328261836736865	0.000216994433479142	0.0344097257628894	0.111350458886937	0.169768228630466	0.0519829710605229	0.466522167636484	0.517534425087049	0.0415898589325376	0.0459346221844918	0.0230969196225932	0.298323375216752	0.311748045049354	0.292016054782739	0.162372182773444	0.0682944166982941	0.00872346103666256	0.502864982785502	0.0357339170963065	0.375250731089493	0.0580630073256452	0.0338351011142092	0.000531675114215864	0.00178877588194939	0.0574651738110561	0.212531882797672	0.0843641919432417	0.2145676988208	0.0157314833496159	0.374960625849997	0.0350595987803246	0.321279925842954	0.255441149087905	0.0191066159947834	0.273234337148862	0.671850269273423	0.0929569263047328	0.644858357131945	0.0339791054186656	0.985593529370096	0.0158355914822529	0.987958367485909	0.0084148918951992	1.74708126238913e-05	0.855285100572917	0.0850873198913632
Com_264_pos	0.0253395227670968	0.839355728186628	0.0397686759014393	0.124038972511793	0.302969957016551	0.0377139560797493	0.0162926576455283	0.188335219540688	0.245685768896205	0.190521449954938	0.0435052615306037	0.197278817371561	0.11240403692051	0.112594411305508	0.00610579713504891	0.0508440165878163	0.0125048078565252	0.00985296663117892	0.0194399058532497	0.200837277398622	0.00934502349353578	0.0998952650303884	0.0315997164937723	0.149653658652851	0.0909457432749401	0.04007685662648	0.029930033893351	0.138866506604619	0.0160805354692164	0.21130956816023	0.107780024803444	0.263667796601504	0.0272424000850799	0.925948717399897	0.0189603409009055	0.125503165636291	0.0285018332348903	0.539648993074595	0.0708180796488133	0.112942715801039	0.123136294151993	0.826614505312694	0.0801228323208834	0.356481012584127	0.126095782961498	0.894271605866896	0.249719370767461	0.0486584083676858	0.452861273235288
Com_11072_pos	0.0247671752100745	0.0457369240229521	0.126323757278209	0.0768663009065088	0.675188549359182	0.0951131733592432	0.0461728935201364	0.83576264899752	0.337546150333035	0.00217544824085707	0.0465243609293958	0.530532917400807	0.134887118997235	0.16744600227482	0.0112254034244214	0.0193720947285295	0.0342198589864465	0.0194114575181575	0.0279261240861462	0.660953402998651	0.00808642650239491	0.152237231906194	0.171693640697785	0.0290930470443575	0.460758924470519	0.817601360604285	0.522095008069737	0.179985771309152	0.176775780198482	0.899885734566792	0.0124453355587079	0.371943364833218	0.0598892390129296	0.268523114984443	0.00964867413881718	0.000548712951645654	0.141597271277878	0.430326750185685	0.0498160703988284	0.124211976094324	0.0575637299086498	0.302694377005448	0.0366506818311569	0.982841632428288	0.109838520040789	0.917032082652563	0.913286266828718	0.193591395984863	0.784037391469717
Com_13279_pos	0.176941667379136	0.192132685272589	0.213354899533103	0.125696889107148	1.69059963256124e-05	0.030508386733507	0.502506132805231	0.3950433838286	0.235646322430172	0.354417685228965	0.831224357008062	0.29143511984667	0.238351711240496	0.197746376390682	0.536264063590541	0.560683999715732	0.649592096813573	0.333061131511587	0.241498096142819	0.193004546578297	0.962270739311978	0.265686585308066	0.522376065061811	0.247402804130965	0.0130233529461295	0.00204681108010742	0.118846995184425	0.146798671329571	0.445442951473386	0.582809987328253	0.308005453348962	0.0299536508831072	0.607689503093198	0.20016392774119	0.609393780706816	0.305452294823885	0.282896444326905	0.307272714219184	0.819360794784804	0.409008590216937	0.99106514894086	0.225497816942949	0.478761936983208	0.432655951179132	0.875648289192133	0.249217090504465	1.34002897476697e-06	0.711974267932724	0.0244834407612179
Com_11831_pos	0.0350948510575556	0.246158342086925	0.0717292937268253	0.0301369289141831	0.529957458844645	0.194985981657972	0.00596145721184094	0.321365920175754	0.153407119943173	0.250256052660034	0.572182972233329	0.111555103248912	0.255668092802687	0.295978046544043	0.25032331416562	0.0755842519850427	0.0904865996768086	0.20347560927063	0.062251982211299	0.134341635656409	0.209523803465017	0.173184527927948	0.121029186811542	0.207865562089556	0.555426821863072	0.177145006098012	0.0561439717455942	0.52493564292635	0.145895866442211	0.435402314812433	0.359146736630572	0.0914247177158325	0.0016120879000867	0.235570524572877	0.170832014220261	0.214159214735393	0.0852847766139458	0.310188057852673	0.056941863907173	0.0106692945967427	0.0772635213006908	0.259076131687413	0.0699287671107517	0.135141311708358	0.804319371132705	0.2326659553963	0.37067717730067	0.136856575279022	0.394897751538677
Com_8544_pos	0.0286662855155024	0.293733070201172	0.0612622149167388	0.0816481787809359	0.566864712515057	0.0573185828832909	0.0527005368242007	0.52196538139043	0.127402299318085	0.0809692277220954	0.0298090143306831	0.256266372557631	0.163591452081368	0.217791134764986	0.0300386783562293	0.00741129966547852	0.0210848016640583	0.0484918152954847	0.0249448487052605	0.435584235815775	0.00587000285777069	0.0362288947356418	0.162590933996069	0.223310527796739	0.35759965704992	0.417398121568192	0.448550107914681	0.182286560600232	0.0321964396516094	0.870065758064805	0.000285194601500466	0.315326401496041	0.0542621792896338	0.817619097628967	2.77598783979953e-05	0.019508813182271	0.0250412980239815	0.100104955046904	0.0742197224861374	0.104976638906747	0.0616076031745416	0.854732994708689	0.0393762162385369	0.682805003742829	0.179957130490565	0.919734325413064	0.861395665870639	0.0375133047911073	0.617947420493344
Com_11409_pos	0.0070125648104511	0.0853872206927237	0.0120704983834711	0.170312784837506	0.462105794097536	0.0140751526628364	0.197783457542116	0.526740785863292	0.0751399583444645	0.0855635494788586	0.000566602249690945	0.0824069574048814	0.653206260932807	0.305337583043891	0.00555867333841967	0.018146689192244	0.00873087418901352	0.0157152559923311	0.00474918687225989	0.408266027809388	0.0181693552701665	0.14517552772937	0.196735702023513	0.147722555861369	0.180459644018965	0.71053157613416	0.631164042847878	0.487636081033975	0.14650067589044	0.854680915312301	0.0468329457059941	0.210629270666064	0.0617089142830856	0.336452604991891	0.0488614518495286	0.0553624825132611	0.126921856395981	0.0198769678572695	0.0778126479884591	0.080272029424429	0.061574126568087	0.365391296135096	0.0754416854518554	0.320461559551219	0.023194620863109	0.436716886930552	0.692542839515465	0.120260677671008	0.0985208593598241
Com_2340_pos	0.0700984604176854	0.691553960804941	0.0377231470331437	0.171072476688809	0.779001638158469	0.074513449748086	0.0108155530674767	0.221493528958812	0.237460805640602	0.59539792660308	0.0504293908029192	0.123373824151333	0.288747720643807	0.48888892761669	0.0538346776806249	0.118743952310914	0.015672840530488	0.0434478010361984	0.0456425219970871	0.278648004600531	0.060232485735238	0.366143822005742	0.0455965969569696	0.774118043851289	0.0531281283982038	0.16310325684887	0.204082157993688	0.358171445933743	0.0855366938632568	0.379508347636279	0.752623932898637	0.360709179784809	0.000660935318561393	0.586146956442429	0.227035907783466	0.709475805221589	0.138053739780094	0.199210522660601	0.064106179641743	0.0492818577470699	0.00423129821080906	0.523116294905437	0.0553974689084074	0.180479805784413	0.0258307143988433	0.774644885917209	0.61927842969581	0.0250476515438495	0.307982071925259
Com_5486_pos	0.0187186952573703	0.337041163519657	0.00501601029499913	0.0539693130031509	0.265979480227273	0.0906882781045476	0.00118335558640806	0.0634593187423204	0.0230913884428259	0.586156637873448	0.117086435282129	0.0029466090211588	0.115263852837876	0.0937063163291479	0.0367366990975544	0.0483451261856544	0.00880287066954356	0.0270096761943327	0.0051446721899527	0.0080826953455356	0.0182726347672814	0.0581532138396413	0.0458763069564814	0.15252371078522	0.210561630967191	0.0170178377526022	0.00149363944116518	0.313462569647375	0.0400929622064636	0.0521021595982893	0.501467856195341	0.0278238370652717	0.00879201634222477	0.209571997785493	0.212502686679327	0.483162163245047	0.0099581158640245	0.121768054949426	0.0304622447852051	0.0048495008372174	0.108479047585729	0.224544093544209	0.0489880738930171	0.00112389317075006	0.309628648172571	0.0188568861586932	0.117287382785767	0.0448055543505761	0.147975533482569
Com_11186_pos	0.141515291784656	0.520810133113312	0.348150303053131	0.159746616171813	0.302560154956844	0.179777474523361	0.212489832998961	1.35890865217095e-07	0.00458676844429134	0.671179762863841	0.200150657513244	0.00643926501991584	0.286625328222284	0.0166644991313552	0.206355935789592	0.0203932271591617	0.0595148875535907	0.151880297928718	0.326783254150562	0.000158958286419157	0.289272140644678	0.00682449397134354	0.00185556218778466	0.961321739125617	0.320857981133045	0.191257090886041	0.00191594591447721	0.317097152834609	0.000972974191384973	0.604555654398064	0.639385883299198	0.0919357156343044	0.245070313041347	0.899255555586123	0.297736427801874	0.698682572642988	0.00695926088842858	0.831754173137606	0.00803347683390549	0.062376399615857	0.287206831997313	0.514997078068534	0.0203110480601705	0.0472957378070715	0.329269984926509	0.436118043588397	0.288154474501746	0.00419550752610666	0.142650254816643
Com_5894_pos	0.349150615470099	0.290967634691498	0.133047692932318	0.240241410039168	0.453618380511418	0.518581556572336	0.118628753872853	0.37067572334627	0.207653308026777	0.346504170522738	0.369674965582	0.187951362424248	0.130083626816708	0.243494282025088	0.189373658238051	0.132528451907776	0.0611154778451506	0.151296334958996	0.181458995563841	0.201046060572456	0.00845931543818275	0.238174483859394	0.215295800981959	0.342774887544527	0.890033740752489	0.212624291648284	0.197355996061132	0.58558590981482	0.24350461499368	0.535342288637689	0.376699696584759	0.19293451127978	0.730679654942974	0.255423281773353	0.281298301228632	0.300860634271179	0.153835470079066	0.384453482781328	0.148626236033599	0.300070054888575	0.545407715587979	0.305161927654352	0.12850529975451	0.211836779263059	0.548533902674675	0.287219179970978	0.783335233146149	0.222818975751072	0.898816977937997
Com_1200_pos	0.020004930218677	2.76059432296124e-05	0.0946374851996045	0.0141666431235553	0.137256793377307	0.0988095302084744	0.0174081235154213	0.301273783909136	0.0283181515318491	0.143028333083948	0.194107590320377	0.029901193331235	0.040860286188648	0.0156735521371683	0.100887174432158	0.0623201200609396	0.108934786248802	0.0558336780419916	0.0269981696876502	0.00941880017027369	0.155765393562336	0.0169406872116883	0.363611815363319	0.00210444961896197	0.243548734471895	0.338724750868937	0.0151011666097727	0.0942235068818332	0.244814655870639	0.147895942246372	0.116428320243463	0.0264880945839405	0.0857289453851683	1.85809340231867e-05	0.164221025432238	0.0454119989584605	0.0162778093128306	0.413705174146157	0.0963660467654134	0.00339032407883556	0.0971434988044335	7.7939661150703e-07	0.140820688589287	0.00795650565814228	0.317928787184268	0.0027808916461995	0.162359246313892	0.521375569650266	0.191880168070961
Com_1345_pos	0.0538281315184713	0.0614017835007031	0.0449379845998217	0.030924860733758	0.0755345482216695	0.182467655263339	0.0558951467179536	0.803023319083044	0.576566952535545	0.0844831330257708	0.497825217274889	0.299810275950071	0.0396429454696184	0.148121099838876	0.215518356479557	0.694913998742658	0.337237166356211	0.193416488511778	0.047639076238338	0.249531499342345	0.415111943984601	0.488202689722235	0.843154248169491	0.00168404233186383	0.365149806919033	0.0793611157104184	0.0405497005144215	0.108232075889288	0.996071921990832	0.00437446420170625	0.576060323621944	0.166254952353796	0.286035418226486	0.00115528762093524	0.685793619112463	0.0455116540230854	0.225440644524784	0.596075377408893	0.720367369389579	0.136633987976218	0.430321190787312	0.00975666137631497	0.907597377278475	0.03902972193481	0.9531776323349	0.00238632178815306	0.0858561824163709	0.573829540138966	0.750738575742917
Com_2554_pos	0.0217249871612103	0.000170002154625035	0.15439767687752	0.0307688580286251	0.186787743594983	0.0762262619936084	0.12896358349017	0.14795687877241	0.0128170104410269	0.358000818159941	0.117916729213595	0.0145111481101812	0.20104626146168	0.034371400590658	0.176287828233114	0.070587027722616	0.171692803309037	0.120734547671658	0.0667954843501577	0.00875824194925175	0.549777460326248	0.0323011792277484	0.304691602770463	0.0478927684568586	0.166943193964671	0.713032243681995	0.0650582907771887	0.15326363827017	0.269403429086406	0.362328959248338	0.32454623896192	0.0371528344236243	0.0980917205540398	0.00097315279382356	0.435447219438086	0.24272636811645	0.0497336841716238	0.310296167522071	0.0895910828387257	0.00556279819618752	0.0761939251764239	4.32247798407253e-05	0.155744803367037	0.0105834387705816	0.215197383439549	0.00643061057313516	0.230281706455008	0.448065851706961	0.0510902069871138
Com_725_pos	0.300434459198315	0.000768760710148659	0.638764248634605	0.199080820589154	0.222759424809348	0.366647215152585	0.241818435597474	0.729278005483986	0.65271280187013	0.136694205173767	0.866847847133753	0.684860042673997	0.256895022262578	0.265815723228663	0.494023817284989	0.679891020635889	0.725011589629767	0.307946469972595	0.389293776601945	0.366448441475927	0.756528565269495	0.445603400543623	0.791021533966213	0.00378972629147275	0.339081628759438	0.757885219586805	0.287385277069253	0.395940125497524	0.855220030520962	0.226563391558341	0.419128851704055	0.206145061041084	0.401548485838691	8.1958453033631e-05	0.704530278163077	0.064486776521768	0.529620986343357	0.696483236131069	0.785164556039842	0.136886226551108	0.37119191237074	0.000103024241505568	0.898680337269276	0.321852546380986	0.491811420327241	0.0810130716990444	0.236609540815292	0.358844852427776	0.385201161811363
Com_7101_pos	0.0176104385559904	0.853801175017206	0.00797507654872704	0.0553095233603797	0.291719054759331	0.0312202696044308	0.0169038286028553	0.565965191535506	0.485901815987014	0.113109825965524	0.0430831143697682	0.303064148852585	0.0808523183138282	0.444217804555373	0.011700051223346	0.0799571403705052	0.00928357557244681	0.0205637828294273	0.0223614649917858	0.531508631117343	0.0151655335809874	0.432559385769254	0.069536491617394	0.206283449012146	0.135745262426683	0.0527169853492713	0.185967548578729	0.157109127645722	0.0701491661363575	0.130382251759312	0.174668841789525	0.174955452571653	0.02737730771665	0.829478841836779	0.0478004697416572	0.119755593854664	0.15805066346075	0.376802897120443	0.114575320806219	0.114134258977196	0.0567046995321916	0.811297451110044	0.0968478691075374	0.44426203809877	0.104751012039793	0.798901999998286	0.439930423396505	0.10664944678747	0.394513094003136
Com_5831_pos	0.0797216050800855	0.717906686789834	0.202320095533214	0.146237968059388	0.913791280394473	0.183849788608452	0.049102358012256	0.473849720284323	0.386966180699864	0.125363761163676	0.0626176890703637	0.51856995481112	0.16915925676434	0.202737284712511	0.0404825042491441	0.0315418795722056	0.0307083816396631	0.0663176446941549	0.1037189943387	0.50410802600721	0.0121904327612277	0.0977976497412106	0.099360660503663	0.273691995308976	0.580291414386319	0.663809070187298	0.307803530297586	0.241223586362863	0.043401091107009	0.80621066431368	0.0243662606560715	0.786758311922525	0.0494241453576038	0.789637148696184	0.0014168254286725	0.0544902601197213	0.0483552241349041	0.690541379531572	0.0435282855448511	0.174162054971693	0.0417403249319462	0.772186311639451	0.0182415075444704	0.827121114799255	0.136213188789971	0.568767264399653	0.646571387850568	0.0308347307840162	0.71155548030462
Com_7378_pos	0.0104069182739204	0.0405609561785183	0.0369240460953571	0.0308003447896018	0.487676231532694	0.07208220434503	0.00610094578245556	0.0219323269318356	0.000164735947036041	0.59147047629236	0.015869263924623	0.000654944866248785	0.0669511341211967	0.016241166059819	0.0298428880653896	0.000513896681542836	0.0088786881621839	0.0284141246469166	0.00694441490726657	0.00119964121331006	0.0101551357912546	4.38028855196615e-05	0.0625717477929813	0.162710780728168	0.260004869089665	0.333810949317125	0.0170419295027868	0.0896514978644209	0.0024721126714665	0.505857588446715	0.0086312476546517	0.0395045082674387	0.0198421279201005	0.17078922824256	0.00166213190170869	0.246697997607327	2.40759256062517e-05	0.0585820508028949	0.00431592154302955	0.000822957256042733	0.0302392467828712	0.0755363783149718	0.00295356763614695	0.00432172824021976	0.139296694599352	0.0660390859414075	0.487413362185093	0.00311526922149241	0.155114485011086
Com_3573_pos	0.178740334284215	0.00156838902127844	0.255247965735637	0.130128005101747	0.224627128296712	0.546061436994197	0.237957140069326	0.839871923629635	0.262503847706572	0.491299913913783	0.711151935529715	0.153751802942841	0.145757750092053	0.250899848052449	0.480370028749082	0.499415092073947	0.650941043719951	0.458328063191575	0.212921503400019	0.124635417804779	0.716989074261724	0.338657633650652	0.919854938875668	0.0177204634103829	0.8162654099074	0.5353210879713	0.126719356954218	0.245191921888677	0.868589946958268	0.0567840771123176	0.501062599103472	0.0459930862315073	0.735544558842537	5.57052757592195e-07	0.840064535154762	0.310615863813714	0.329656412335756	0.72207048770408	0.582182261395948	0.0984352269025332	0.842629148426335	3.95183642725234e-06	0.71211426310284	0.0288544679416601	0.880413071584732	0.0004863747415704	0.247273762988778	0.676013264818749	0.25531002034859
Com_2603_pos	0.139833966613085	0.828368272766239	0.0465184410252166	0.288269480128357	0.950182148761773	0.313748162788838	0.0981169517873452	0.725137018393609	0.543834911179208	0.302634931281715	0.118741921785802	0.337179308088866	0.319718229699951	0.779287975810788	0.0756097851087374	0.144160525504608	0.0678732954366894	0.126649730354753	0.0925696374919622	0.961121442716446	0.0672052942731278	0.827683302597345	0.140243981302038	0.892757183394126	0.508805403616201	0.508428287013914	0.925685003303357	0.442793051363151	0.341495203890189	0.871532809536935	0.849134225087818	0.162790876405097	0.11104469653719	0.923464404847473	0.61119169836474	0.615815777346922	0.908436670655888	0.142010647372563	0.11510465499117	0.258345524773149	0.16204387337043	0.787534202119507	0.0929567041152175	0.747623757735402	0.175364030003544	0.94008483876684	0.790076224979435	0.12786292966365	0.219484115365393
Com_12978_pos	0.0233420890453519	0.026339392063094	0.0986456319641662	0.0186349633389442	0.0281091241276814	0.092083164440015	0.102582713111539	0.150108895609741	0.0422546245466238	0.35554529833446	0.19003714580559	0.0453398350027777	0.00652239128155497	0.00941424455871921	0.107168520127673	0.0808431958261952	0.239466559743858	0.128043983296553	0.0487073196589942	0.0134084960891812	0.289063466783501	0.00968084571763513	0.288980565943331	0.0240541577584977	0.23133574444044	0.0674846174619623	0.00539026548527343	0.00308250388467453	0.0675166543025668	0.0941302134142673	0.0253062800905436	0.0275633401221566	0.538557297857251	0.0237107752486521	0.0568889130151653	0.127340100046939	0.00642670974806976	0.50213997626154	0.253422631869109	0.0783355644626641	0.643391114200856	0.0190328590495717	0.364660720549361	0.038668681406611	0.935605929875813	0.0274545437373545	0.0498390338463118	0.429062214494452	0.245720152986499
Com_598_pos	0.0516066559902475	0.378229249291301	0.122099555177898	0.379538886006127	0.351677619800447	0.00548745594866365	0.210386885915109	0.337337693957997	0.197934304877118	0.177157588019493	0.0150332317881963	0.239351955981164	0.874205197970915	0.243718972870691	0.0264650606020631	0.119495893553298	0.0205904675581332	0.012861054417399	0.0535331785200305	0.322302203807653	0.100306909169089	0.181455162821774	0.133564714818938	0.23234327723297	0.0081727179059501	0.446496375691971	0.331087366089165	0.943387479002097	0.178026371647256	0.836579083519317	0.324105973838889	0.52554260074187	0.00582264065833262	0.899980679968194	0.172305441513286	0.153560449458308	0.160105283425799	0.276403442487742	0.167155962448158	0.0955238714012641	0.0132612651235517	0.793078780844346	0.21299329025584	0.481642788529226	0.00119654318368422	0.973554900715853	0.252446069809271	0.217138728319864	0.0950258843997264
Com_750_pos	0.0247018212201592	0.142900785838219	0.0651845485928619	0.00132677146696864	0.177506426822818	0.126965195037165	0.000730720508764986	0.259068811202622	0.0870118780727656	0.455899050942269	0.544405629314708	0.061002647852909	0.0021647499339677	0.295706771787145	0.318306428974451	0.068477950130722	0.232483685578543	0.231848069842492	0.0669788313171193	0.0762679898702578	0.523017098440726	0.153792946939595	0.171665614103431	0.300450958770579	0.0921591381867775	0.0703741481348582	0.0796025894728249	0.00484580700492348	0.101517490061565	0.313343213254107	0.229140242940639	0.00316067571750019	0.0038234348372508	0.106589378463204	0.15584799366164	0.430386090490901	0.0832680536151481	0.24231796379079	0.113648416985276	0.00223087050858354	0.0310403176915843	0.132712341107109	0.129264996691348	0.0709668901940665	0.721511110508926	0.108249787513276	0.162706452600711	0.180192501543467	0.0747953266907112
Com_5023_pos	0.149544949817847	0.214529893881031	0.468458317446292	0.13914580912069	0.131126928900705	0.139766324858769	0.338554952805969	0.161427081653154	0.252248539969093	0.033993010581046	0.141381960206772	0.441132005482703	0.0504835004199577	0.000282540851827529	0.0678614301860587	0.237429859163367	0.200917096599728	0.0538126361599342	0.156030201300895	0.114182100872104	0.170861104067126	0.0554875463900553	0.0894329792399836	0.063979724766884	0.24871751202156	0.299560401532683	0.0374538977339547	0.0317379627053817	0.30521338944228	0.824592712915355	0.37448699323318	0.852287919802129	0.768100811233822	0.507649192916326	0.355399618827956	0.0246797581374909	0.0463643255931918	0.946980769605245	0.218698398696662	0.658803195283936	0.461987501843719	0.327232694752026	0.390236276010119	0.565261364740536	0.381152561030943	0.74472816939991	0.322114744469434	0.537650690644491	0.585356266558693
Com_4459_pos	0.350395460550253	0.51058026529934	0.236677566998947	0.284261005037365	8.83674455370419e-06	0.0266716590725734	0.844971435421932	0.572561188018353	0.417636845364892	0.390359061372093	0.708833931883202	0.494180307320698	0.407524678007326	0.261800824895311	0.578457030821066	0.834171126035782	0.589019309380097	0.342752734120074	0.357235429052506	0.352498734145962	0.884918517065984	0.394548855366958	0.661122838251565	0.386960909200792	0.0114639012323219	0.00142025061533245	0.229331775270449	0.318578615401949	0.618616657486004	0.585579139394996	0.385253379982468	0.155098140439935	0.982937588471292	0.49460814352455	0.665594247312714	0.336064438106279	0.36901129055577	0.316221770749918	0.511757736787099	0.816278372192643	0.936974803410032	0.587428244749589	0.276280618978597	0.60090699727683	0.865239821234081	0.442496247583145	1.50904693601919e-05	0.562874250665183	0.097009777654164
Com_9814_pos	0.103021537737491	0.459065327792326	0.0791662148414676	0.450174578719069	0.893053714116433	0.100511864922093	0.123356099025166	0.166395311660955	0.0770585633879717	0.849309622079385	0.054481496027815	0.0345950603674562	0.787621915702123	0.779766480358037	0.11195840990104	0.059483554483461	0.0182301590172103	0.0918063233087964	0.116029932476008	0.141005717781702	0.102416960802994	0.229558346821645	0.162407813740718	0.713929462775941	0.189944618972536	0.603161232048324	0.318788746983496	0.644714764323351	0.0615029700153315	0.395738832486893	0.501214436702076	0.123110406588535	0.00737026069246764	0.636754467275782	0.218826200731341	0.92915721978099	0.181572885030916	0.200997027638544	0.0566721955208792	0.0117378015192487	0.0297228869779617	0.593450492987822	0.0408409951781734	0.0760688780292416	0.0141397508860803	0.361609781105815	0.639903426182863	0.0369508894515533	0.0129579242949001
Com_9909_pos	0.0659245331616543	0.0503735403335542	0.345816350485548	0.103682148285591	0.755110949043434	0.220728975731327	0.0580416753730128	0.0207718528328088	0.00757408021286682	0.62919642584419	0.118750228500655	0.0434815841898088	0.162023871857797	0.0586184233637896	0.0865569963015082	0.0001892011338809	0.0427365466432038	0.0951677199047379	0.150059557892706	0.0175374981751447	0.0305370217439835	0.000322435638450714	0.0497749138458057	0.309019464215455	0.66248933515907	0.72537692908534	0.0712854078408132	0.217917789563744	0.000205006134891852	0.956004348480295	0.000899733391229197	0.0644916146305071	0.10576838623171	0.383134702196907	9.11748211216682e-05	0.273152460016393	0.00211368547470425	0.611760219898189	0.00327227769861792	0.0123467637669895	0.140944719328054	0.191394774601245	0.00106768703515643	0.254151774023835	0.265626373671892	0.727204389060635	0.894395826375333	0.00224011091097433	0.218556811429355
Com_7796_pos	0.0735961330100086	0.964075668290423	0.0579014891040884	0.156140281487884	0.993539650655579	0.192305646520275	0.0449185007724196	0.587288927865057	0.601119921065574	0.179379175265304	0.067334714799941	0.464368623892261	0.182412439180517	0.799703587847974	0.0307061212743922	0.0571153123374306	0.0197121202117012	0.0635091957068071	0.0944555939827956	0.863934258281988	0.0180220916228245	0.684111381939816	0.0595996744086584	0.586621534826656	0.520528539774972	0.45427100034569	0.630896580603035	0.321230099236397	0.0915022842287535	0.586005156830538	0.307316066963869	0.318046021771228	0.0502102572374266	0.834599893188701	0.0934904571731272	0.271064760955031	0.40332318800138	0.48997034527691	0.0448404055736277	0.187727919507572	0.0581370585026111	0.575027147697093	0.0220520518914316	0.868011116055768	0.0999997927044094	0.666034180908277	0.662670599107639	0.0399802887610729	0.592517277336448
Com_235_pos	0.0281270452833752	0.499263158557911	0.0336393033693758	0.0703336210614219	0.321320167956181	0.0346649426139342	0.120541860788493	0.514961568591885	0.176808670810851	0.134091370416019	0.0610429944738983	0.244376307031214	0.237541227164911	0.642001570662679	0.0781847614669077	0.0260998445249454	0.058055410843863	0.110469228066847	0.0409289878268167	0.710755240818501	0.105249929304424	0.301125070703255	0.121871403920595	0.70566424205259	0.155705611349793	0.270467311086958	0.872168499513625	0.161952325293732	0.0897406123819745	0.603867665276093	0.0425410165751861	0.116629863653172	0.0485926784733585	0.978055386969077	0.0324993952915103	0.155195340827264	0.243209544857819	0.0243807937197329	0.147233590606389	0.158007240827372	0.0836651131553609	0.833357903014002	0.129191330039541	0.892227794820633	0.257500022507211	0.848015339519498	0.573889691565689	0.0760502362390121	0.132035709254432
Com_937_pos	0.113037277589752	0.00278058550923428	0.137381619562109	0.178060798125709	0.460170244016247	0.333730904785373	0.124377256636023	0.929821455374025	0.321555487141023	0.522763196840864	0.24654039648095	0.134031634205325	0.253619903205549	0.407144209063787	0.219415294157851	0.468778185142884	0.322223758794545	0.201969408121466	0.113646785099023	0.172976255874506	0.423838009597874	0.429948679885462	0.852762317976979	0.00760992694006383	0.428356248765212	0.804280927918681	0.202373380863003	0.388046539167696	0.873867239735932	0.00784791503658522	0.548258393715372	0.0837505290546662	0.271353036471605	1.72872537582208e-06	0.706611226234768	0.319029398818647	0.349998787300282	0.68187355789167	0.460547184284811	0.026378175654472	0.235893986927723	3.10846177258095e-05	0.478734880686992	0.00917838194395653	0.242215783344697	0.000336800676474427	0.43901588480657	0.816734655109129	0.148761427485776
[truncated: 69 more columns]
