# Supplementary material for: The DNA adenine methylase of Salmonella Enteritidis promotes their intracellular replication by inhibiting arachidonic acid metabolism pathway in macrophages
Source: Front Microbiol. 2023 Mar 2;14:1080851. doi: 10.3389/fmicb.2023.1080851 (PMC10018194; doi:10.3389/fmicb.2023.1080851)
Supplement: Supplementary file 3 [file Data_Sheet_3.zip]

Archive with 55 entries (53 files):
- S2 Appendix. fatty acid targeted metabolomics original results/
- S2 Appendix. fatty acid targeted metabolomics original results/FFA standard cure line/
- S2 Appendix. fatty acid targeted metabolomics original results/FFA standard cure line/8,11,14-Eicosatrienoic acid.png
- S2 Appendix. fatty acid targeted metabolomics original results/FFA standard cure line/all cis-4,7,10,13,16,19-Docosapentaenoic acid.png
- S2 Appendix. fatty acid targeted metabolomics original results/FFA standard cure line/all cis-5,8,11,14,17-Eicosapentaenoic acid.png
- S2 Appendix. fatty acid targeted metabolomics original results/FFA standard cure line/All-cis-4,7,10,13,16-Docosapentaenoic acid.png
- S2 Appendix. fatty acid targeted metabolomics original results/FFA standard cure line/All-cis-7,10,13,16,19-Docosapentaenoic acid.png
- S2 Appendix. fatty acid targeted metabolomics original results/FFA standard cure line/all-cis-7,10,13,16-docosatetraenoic acid.png
- S2 Appendix. fatty acid targeted metabolomics original results/FFA standard cure line/Arachidic acid.png
- S2 Appendix. fatty acid targeted metabolomics original results/FFA standard cure line/Behenic acid.png
- S2 Appendix. fatty acid targeted metabolomics original results/FFA standard cure line/cis,cis,cis,cis-5,8,11,14-Eicosatetraenoic acid.png
- S2 Appendix. fatty acid targeted metabolomics original results/FFA standard cure line/cis,cis,cis-11,14,17-Eicosatrienoic acid.png
- S2 Appendix. fatty acid targeted metabolomics original results/FFA standard cure line/cis,cis,cis-6,9,12-Linolenic acid.png
- S2 Appendix. fatty acid targeted metabolomics original results/FFA standard cure line/cis,cis,cis-9,12,15-Linolenic acid.png
- S2 Appendix. fatty acid targeted metabolomics original results/FFA standard cure line/cis,cis-11,14-Eicosadienoic acid.png
- S2 Appendix. fatty acid targeted metabolomics original results/FFA standard cure line/cis,cis-13,16-Docosadienoic acid.png
- S2 Appendix. fatty acid targeted metabolomics original results/FFA standard cure line/cis,cis-9,12-Linoleic acid.png
- S2 Appendix. fatty acid targeted metabolomics original results/FFA standard cure line/cis-10-Heptadecenoic acid.png
- S2 Appendix. fatty acid targeted metabolomics original results/FFA standard cure line/cis-10-Pentadecenotic acid.png
- S2 Appendix. fatty acid targeted metabolomics original results/FFA standard cure line/cis-11-Eicosenoic acid.png
- S2 Appendix. fatty acid targeted metabolomics original results/FFA standard cure line/cis-11-Octadecenoic acid.png
- S2 Appendix. fatty acid targeted metabolomics original results/FFA standard cure line/cis-13-Erucic acid.png
- S2 Appendix. fatty acid targeted metabolomics original results/FFA standard cure line/cis-15-Nervonic acid.png
- S2 Appendix. fatty acid targeted metabolomics original results/FFA standard cure line/cis-6-Octadecenoic acid.png
- S2 Appendix. fatty acid targeted metabolomics original results/FFA standard cure line/cis-9-Myristoleic acid.png
- S2 Appendix. fatty acid targeted metabolomics original results/FFA standard cure line/cis-9-Octadecenoic acid.png
- S2 Appendix. fatty acid targeted metabolomics original results/FFA standard cure line/cis-9-Palmitoleic acid.png
- S2 Appendix. fatty acid targeted metabolomics original results/FFA standard cure line/Decanoic acid.png
- S2 Appendix. fatty acid targeted metabolomics original results/FFA standard cure line/Heneicosanoic Acid.png
- S2 Appendix. fatty acid targeted metabolomics original results/FFA standard cure line/Heptadecanoic acid.png
- S2 Appendix. fatty acid targeted metabolomics original results/FFA standard cure line/Lauric acid.png
- S2 Appendix. fatty acid targeted metabolomics original results/FFA standard cure line/Lignoceric acid.png
- S2 Appendix. fatty acid targeted metabolomics original results/FFA standard cure line/Myristic acid.png
- S2 Appendix. fatty acid targeted metabolomics original results/FFA standard cure line/Octanoic acid.png
- S2 Appendix. fatty acid targeted metabolomics original results/FFA standard cure line/Palmitic acid.png
- S2 Appendix. fatty acid targeted metabolomics original results/FFA standard cure line/Pentadecanoic acid.png
- S2 Appendix. fatty acid targeted metabolomics original results/FFA standard cure line/Standard cure line restult.csv
- S2 Appendix. fatty acid targeted metabolomics original results/FFA standard cure line/Stearic acid.png
- S2 Appendix. fatty acid targeted metabolomics original results/FFA standard cure line/Thumbs.db
- S2 Appendix. fatty acid targeted metabolomics original results/FFA standard cure line/tran-9-Palmitoleic acid.png
- S2 Appendix. fatty acid targeted metabolomics original results/FFA standard cure line/trans, trans-9,12-Linolelaidic acid.png
- S2 Appendix. fatty acid targeted metabolomics original results/FFA standard cure line/trans-10-Heptadecenoic acid.png
- S2 Appendix. fatty acid targeted metabolomics original results/FFA standard cure line/trans-10-nonadecenoic acid.png
- S2 Appendix. fatty acid targeted metabolomics original results/FFA standard cure line/trans-10-pentadecenoic acid.png
- S2 Appendix. fatty acid targeted metabolomics original results/FFA standard cure line/trans-11-Eicosenoic acid.png
- S2 Appendix. fatty acid targeted metabolomics original results/FFA standard cure line/trans-11-Octadecenoic acid.png
- S2 Appendix. fatty acid targeted metabolomics original results/FFA standard cure line/trans-13-Docosenoic acid.png
- S2 Appendix. fatty acid targeted metabolomics original results/FFA standard cure line/trans-6-Octadecenoic acid.png
- S2 Appendix. fatty acid targeted metabolomics original results/FFA standard cure line/trans-7-nonadecenoic acid.png
- S2 Appendix. fatty acid targeted metabolomics original results/FFA standard cure line/trans-9-Octadecenoic acid.png
- S2 Appendix. fatty acid targeted metabolomics original results/FFA standard cure line/Trans-9-Tetradecenoic acid.png
- S2 Appendix. fatty acid targeted metabolomics original results/FFA standard cure line/Tricosanoic acid.png
- S2 Appendix. fatty acid targeted metabolomics original results/FFA standard cure line/Tridecylic acid.png
- S2 Appendix. fatty acid targeted metabolomics original results/FFA standard cure line/Undecanoic acid.png
- S2 Appendix. fatty acid targeted metabolomics original results/Raw data and results.xlsx
