# Supplementary material for: The DNA adenine methylase of Salmonella Enteritidis promotes their intracellular replication by inhibiting arachidonic acid metabolism pathway in macrophages
Source: Front Microbiol. 2023 Mar 2;14:1080851. doi: 10.3389/fmicb.2023.1080851 (PMC10018194; doi:10.3389/fmicb.2023.1080851)
Supplement: Supplementary file 3 [file Data_Sheet_3.zip › S2 Appendix. fatty acid targeted metabolomics original results/FFA standard cure line/Standard cure line restult.csv]

	b	a	r2
1	-559.4	7756.092	1
2	-1381.48	13123.229	0.999
3	-4271.169	16685.771	0.999
4	-2426.605	19462.178	0.998
5	-7139.163	22080.278	0.997
6	-8025.354	24655.701	0.997
7	-1196.773	13242.882	0.998
8	-2755.637	13023.779	0.997
9	-8080.969	26032.413	0.998
10	-1214.276	14503.874	0.998
11	-2633.186	14256.067	0.998
12	-12973.476	26292.221	0.996
13	-328.715	10843.567	0.997
14	-1425.426	10551.771	0.999
15	-10556.53	23503.575	0.997
16	-2605.673	11339.735	0.998
17	-1982.725	11547.123	0.998
18	-6146.491	21957.105	0.997
19	-4561.111	14591.349	0.994
20	-1602.756	9749.913	0.999
21	-289.494	11207.04	0.998
22	180.153	6579.954	0.999
23	-566.874	10446.399	0.999
24	-1701.603	10816.211	0.997
25	-1957.437	9894.431	0.998
26	353.728	7458.761	0.998
27	-1249.211	10688.827	0.999
28	-2928.024	9767.145	0.998
29	-4375.631	19025.78	0.998
30	-2916.785	8166.525	0.998
31	156.642	9741.279	0.999
32	-3198.716	17314.181	0.998
33	-427.126	3693.171	0.998
34	-2863.109	17225.334	0.999
35	-3170.591	9940.94	0.998
36	-2137.061	22349.521	0.998
37	-2184.44	10847.335	0.997
38	-1691.018	16067.91	0.994
39	-940.338	6416.537	0.998
40	-2047.919	11018.719	0.996
41	-4247.42	8751.149	0.996
42	-6068.897	27266.686	0.997
43	-3656.841	15063.945	0.996
44	-3322.247	15625.531	0.998
45	-2309.786	28696.401	0.998
46	-930.643	19843.717	0.998
47	-4638.466	17907.375	0.997
48	-3797.923	16476.165	0.997
49	-3556.082	20111.939	0.998
50	-3675.704	18237.561	0.997
51	NA	NA	NA
