# Supplementary material for: The DNA adenine methylase of Salmonella Enteritidis promotes their intracellular replication by inhibiting arachidonic acid metabolism pathway in macrophages
Source: Front Microbiol. 2023 Mar 2;14:1080851. doi: 10.3389/fmicb.2023.1080851 (PMC10018194; doi:10.3389/fmicb.2023.1080851)
Supplement: Supplementary file 3 [file Data_Sheet_3.zip › S2 Appendix. fatty acid targeted metabolomics original results/Raw data and results.xlsx]

## Sheet: Analysis results
Metabolite name	Octanoic acid	Decanoic acid	Undecanoic acid	Lauric acid	Tridecylic acid	Myristic acid	Trans-9-Tetradecenoic acid	cis-9-Myristoleic acid	Pentadecanoic acid	trans-10-pentadecenoic acid	cis-10-Pentadecenotic acid	Palmitic acid	tran-9-Palmitoleic acid	cis-9-Palmitoleic acid	Heptadecanoic acid	trans-10-Heptadecenoic acid	cis-10-Heptadecenoic acid	Stearic acid	trans-6-Octadecenoic acid	trans-9-Octadecenoic acid	trans-11-Octadecenoic acid	cis-6-Octadecenoic acid	cis-9-Octadecenoic acid	cis-11-Octadecenoic acid	trans, trans-9,12-Linolelaidic acid	trans-7-nonadecenoic acid	trans-10-nonadecenoic acid	cis,cis-9,12-Linoleic acid	Arachidic acid	cis,cis,cis-6,9,12-Linolenic acid	trans-11-Eicosenoic acid	cis,cis,cis-9,12,15-Linolenic acid	cis-11-Eicosenoic acid	Heneicosanoic Acid	cis,cis-11,14-Eicosadienoic acid	Behenic acid	8,11,14-Eicosatrienoic acid	trans-13-Docosenoic acid	cis,cis,cis-11,14,17-Eicosatrienoic acid	cis-13-Erucic acid	cis,cis,cis,cis-5,8,11,14-Eicosatetraenoic acid	Tricosanoic acid	cis,cis-13,16-Docosadienoic acid	all cis-5,8,11,14,17-Eicosapentaenoic acid	Lignoceric acid	cis-15-Nervonic acid	all-cis-7,10,13,16-docosatetraenoic acid	All-cis-4,7,10,13,16-Docosapentaenoic acid	All-cis-7,10,13,16,19-Docosapentaenoic acid
Con1	676.125	456.75	877.438	449.688	845.625	557.625	638.688	1169.94	624.812	602.5	1121	1108.88	1076.06	1073.38	748.5	1058	1249.88	546.5	766	1092.75	1440.12	1010.69	2410.69	1250.44	524.75	759.688	1036.94	792	418.625	364	1001.31	523.562	1071.88	280.875	623.75	491.312	551.562	1045.94	506.688	1089.5	339.312	711.125	613.688	551.938	723.438	1297.19	766.062	722.5	1080.88
Con2	1115.56	791	1398.75	1074.81	1143.88	1365.44	1242.19	1366.38	1698.25	1005.06	1799.25	2250.25	1105.62	1063.69	1927.31	1035.31	1716.88	1267.25	1624.31	1483.19	1446	1066.25	2520.12	1300.38	1142.75	1042.56	1102.56	1195.75	851.312	810.75	1077.75	941.5	1159.38	819.188	1359.38	905.125	806.062	1125.62	544.562	1474.75	740.375	1537.94	1545	850.688	1028.56	1748	1005.75	856.5	1233.38
Con3	1709.44	1252.94	2247.25	1207.56	2487.25	2055.69	1385.38	2814.06	2696.62	1560.06	3763.5	3494.5	1977	1737.69	2353	1519.81	1787.81	2258.31	1366.75	2513.69	1447.06	1066.25	2575.06	2233	1454.31	1283.38	1314.38	1674.5	1319.81	1186.38	1654.19	1764.25	1326.88	1823.38	1501.06	933.188	1221.5	1324.69	740.312	2274.12	809.25	2026.81	1745.5	1516.44	1657.25	3316.75	1489.38	848.062	1869.94
Con4	4346.38	2251.38	6037.94	3156.19	6211.5	6117.56	2320.75	4322.44	5688.44	2509.75	4981.19	8147.81	2668.25	2931	7211.81	1306.31	1217.25	4322.56	2319.19	3753.62	1662	1762.06	2932	2879.88	1873	1591	3043.12	3287.5	2607.62	2101.62	2077.44	3222.12	2212.94	3244.75	3157.5	2019.81	2488	1958.38	1664.75	2816.06	2181.69	4229.56	2829.69	3622.12	2252.12	2622.75	3321.38	2547	3684.69
Con5	4522.38	3495.88	6834.56	4259.44	7673.31	7836.19	2644.06	5850.75	7292.56	3320.5	5611.69	9806.56	2908.81	3643.44	8804.69	3910.12	3549.56	5799.88	3707	5513.69	2645.19	4012.19	4012.19	3733.56	2532.88	1892.69	3596.5	4606.31	4487.56	3387.44	2669.88	3932.38	2647.62	3581.94	3504.31	2473.88	3534.94	2284.62	1838.69	3019.12	2696.81	4674.94	3570.25	3847.25	2936.06	2577.81	4286.44	3542.12	5389.12
Con6	10517.5	6543.06	15501.9	8255.56	16473.4	16494.8	5929.81	11518	15618.6	6022.5	10752.5	22560.5	4417.31	6844.38	19436.1	6371.69	7821	11698.2	5326.56	10018.2	4189.38	6935.88	6935.88	5938.38	6264.88	2737.31	6158.25	9195.25	9866.56	7105.12	3325.19	7953.56	4210.38	8627.81	6739.94	4090.12	5637.69	4325.12	3734	6295.75	6167.5	11062.3	6521.25	8030.56	6209.62	4402.81	7955	7555.69	9493.56
Con7	38720.1	25599.3	60252.9	35245.6	70151.6	74119.6	20788.6	42155.3	69067.4	20378.4	41451	99371.8	16230.1	30143.9	86365.9	28956.2	31888.4	50998.5	38859.8	38747.5	14345.6	17774.4	24728.1	27737.6	24414.8	11200.5	26241.9	34480.4	41748.8	30196.8	11105.5	40115.4	13834.4	36927.1	32255.3	22482.7	24551.4	15864.1	15022.8	21399.8	25435.2	49670.2	28231.9	36350.2	27329.5	18573.4	31958.2	33908.4	43268
Con8	44844.4	28675.3	68523.2	35979.2	72896.9	75578.8	20845.1	40171.2	72722.9	22061.9	42275.3	107501	16884.2	30717.9	88001.6	30226.8	32590.9	52274.9	21246.1	39488.5	15377.6	18727.5	30395.1	30683.1	25763.6	10615.1	28030.2	39701.2	42352.2	31420.7	13203.4	42373.9	14574.8	41108.1	36848.5	24183.6	24980.6	15675.9	14470	22083.9	27300.4	55576.4	29079.4	37548.8	28434.4	19497.5	36203.3	35993.3	42558.8
Con9	121419	85002.4	190966	100660	207563	216175	62191.2	117868	226095	65009.5	126436	304833	43466.8	94653.5	266429	89849.9	91577.2	157168	114155	114747	43199.5	54051.2	84400.5	78669.9	75616.2	28571.8	79970.6	111350	129063	92807.6	35852.2	120409	43753.1	115114	101050	70612.4	74238.1	45913.7	46563.8	65487.7	87082.1	160359	92370.8	107908	83945.5	59296.1	111316	102142	132843
Con10	367570	264016	626005	342105	728693	766625	207799	409537	762497	214899	422556	1099268	153626	294904	932795	301973	308040	554175	368479	371461	143100	167525	265458	275889	252882	91096.8	259059	374551	437964	315071	113630	400968	143213	380036	348119	236872	255086	172915	150561	236704	310059	556503	323690	371825	282194	196992	388920	360255	438758
Blank	163.438	257.188	145.625	138.875	76.0625	133.625	575.812	582.688	169.812	423.438	361.562	64.9375	594.562	491.875	127.312	215.5	450.875	98.1875	444.875	326.5	704.562	529.688	521.188	334.25	277.625	367.25	189	346.375	243.75	276.312	324.125	246.688	711	164.188	280.75	155.312	191.688	773.75	161.688	976.75	259.938	310.75	447.5	329.312	591.25	1544.81	314.75	606.875	653.938
C1	245.875	360.562	400.5	1747.38	718	15345.5	1053.75	784.562	6835.94	1238.19	1203.12	97541.4	844.125	7546.19	4091.94	904.375	1342.06	75588.6	1817.56	1010.06	2405.06	64953.9	64940.1	47967.2	1879.19	2183.25	1255.25	6253.69	2076.19	827.938	1546.69	676.438	45030.2	560.562	904.688	2304.75	3958.38	1177.44	1781.94	3343.06	5600.94	1302.94	61147.1	2699.88	1587.19	5439.62	2229.69	4463.5	5556.5
C2	318.875	439.938	260.688	1921.25	511.25	5205.44	1277.06	1508.06	2684.12	1487.06	1628.06	80613.9	1252	6957.38	1725.44	1353.56	1685.25	49974.4	1146.5	1162.25	1853.38	20067.8	19687.6	18680.3	1160.5	1811.31	1511.31	3054.38	1465.19	906.062	1815.94	1039.75	23248.4	605.438	877.25	1848.25	2192.19	669.812	1430.62	1514.19	3002.38	820.5	105430	2377.25	784.688	4321.5	2878.38	5759.44	3238.5
C3	376.062	386.5	714.062	1010.62	631.375	12081.6	1066.88	1839.56	5466.25	1278.69	1282.94	103660	1372.19	7145.06	2748.25	752.125	1529.75	68003.4	1922	1366.75	1291.5	40167.7	40073.3	38254.6	1877.25	1108.06	4572.25	5774	1507.56	775.062	2130.19	1221.31	41882.6	956.125	1080	2634.88	2706.25	1222.56	1299.56	2323.06	5817.25	1268	109791	6640.94	1932.56	5567.75	2715.75	5554.25	5548.88
C4	267.125	351.125	410.75	1568.12	534.188	15280.6	1685.38	1453.44	6567.81	1049.12	1142.88	51028.6	977.25	8452.38	4058	953.938	1544.25	89990.5	1612.25	1354.75	1566.44	48865.4	49060.1	48175.9	1900.69	1311.44	1251.5	6136.75	1935.69	1006.69	1572.25	1871.75	56871.6	504.75	1224.62	2292.06	3970.31	1838.69	1468.75	3164.62	7097.25	1406.38	90429.1	5249.75	1826.88	7071.88	2018.5	1819.5	4537.44
C5	218.125	355.688	211.375	2191.62	444.312	5990.81	1179.19	1337.56	2150.56	1017.62	1507.06	98189.4	736.375	5969.38	1663.5	1130.88	1736.44	63061	1452.62	1277	1464.56	20057.7	20057.7	18731	1465.31	1097.31	1112.94	3840.75	1993.06	529.625	1769.31	1085.19	18538.5	590.75	804.188	1444.25	2408.94	1017.69	953.812	2056.75	3475.19	766.438	107330	1861.62	874.25	4775.31	1907.25	5341	2401.94
C6	415.562	326.188	295.375	1778.88	450.312	6429	1623.31	770.25	2798.81	1685	1516.31	82126.6	942.938	7917.06	2422.25	1196.94	1386.31	50918.4	1475.12	1523.5	1501.44	22932.3	22911.4	21132.2	1252.06	1349.88	2854.38	3433.69	1289.25	467.625	2086.62	1715.25	46771.9	596.938	865	1699.06	2636.19	527.75	1484.88	1943.44	3752.06	1170.19	91199.2	7330.75	1093.88	6193.56	1371.38	3061.44	2478.94
C7	261.062	380	311.688	2193.69	375.875	5774.31	933.938	966.688	2722.94	2183.06	1309.81	82459.1	1337.56	6543.94	1877.94	881.938	1335.5	52094.9	1313.62	1405.56	1429.56	36385.3	36377.7	18471.6	1081.69	1114	3636.06	4828.56	1392.81	685.812	1646.62	1000.56	34554.6	368.125	939.625	2023.12	3457.38	1185.25	1233.31	1820.62	3605.31	875.938	106680	2224.56	1398.69	5554.06	1977.5	4626.62	2304.31
D1	739.438	1053.69	471.75	2113.44	441.312	11440.5	606.625	1016.38	9245.38	1548.38	1040.5	234116	3652.44	17303.6	2674.88	2026.69	3340.81	169680	5164.81	2717.5	3174.5	280212	279763	154546	1891.75	1453.44	2171.19	20567.4	19238.5	325.188	1878.69	9622.38	83018.6	721.875	1830.31	9114.44	14863.8	5299.69	3966.75	6334.31	21509.9	3013.25	54832.8	44500.5	8440.38	14846.2	4285.69	1611.94	15490.7
D2	341.438	314.188	462.062	1674.56	541	22348.1	779.5	1127.38	10115.4	1662.19	993.875	246292	6902.5	23284.4	5416.5	2860.12	2840.38	240004	3953.62	3766.25	2072.31	101880	211880	218901	2673.12	1175.25	2440.88	25061.7	14000.1	568.125	1239.06	5075.5	65578.9	579.938	2633.94	10045.7	13046.2	4000.62	1533.31	8369.88	19030	3588.12	51285.4	32029.2	8579.69	12673.4	5155.69	1497.44	21883
D3	246.938	470.938	604.5	1476.62	557.062	24461.1	3375.5	1440.81	10840.4	1575.38	912.625	219409	6350.5	27405	5253.38	2809.19	1052.31	191484	4035.88	1035.88	2862	187575	187815	168474	2499.56	1426.38	1974.38	18569.4	12014.2	742.875	1038.81	5763.44	58191.6	406.125	1705.81	13031.2	13405.7	4097.38	1045.38	7819.88	88702.4	3795.44	25249.9	28726.9	7403.25	14051.2	8183.19	1584.94	11526.1
D4	536.188	507.812	782.062	1307.81	481.062	10364.8	1312	899.375	9121.75	1850.25	841.5	239404	5003.31	14547.6	3563	1048.62	1311.12	180716	3771.75	1782.62	2732.19	155599	255589	146688	1747.62	1958.31	1929.38	16319.4	12333.6	468.25	1380.75	5172.75	64410.8	639.375	1736.25	10940.1	13243.7	5904	1624.12	4025.06	60503	2120.31	45127	39960.9	7457.38	15412.7	5675.94	1535.31	16540.4
D5	954.312	881.875	485.312	2818.81	662.062	18061.6	950.562	1074.69	8340.19	1212.5	1218.56	224764	7406.25	29583.1	8503.75	3724	5244.56	331456	3459.62	3162.38	3162.38	251236	250902	289608	5163.12	2319.31	1703.44	22420.6	10124.6	483.812	1573.88	5954.38	89744.6	1576.94	2993.31	7360.12	13742.9	9730	2983.19	9427.44	79016.9	2374.25	58971.6	57815.6	7289.69	16954.2	10497.9	1198.06	21209.3
D6	1082.19	956.75	767.125	2719.25	571.25	32788.3	1023.12	1723.31	14265.6	1058.81	1570.62	392799	11567.8	34780.8	14032.4	6968.62	7741.81	181411	7808.62	7808.62	3184.38	170546	383812	225327	6505.25	2760.06	1365.38	61334.5	20514.2	1006.19	2225.5	3601	85533.1	2250.62	3511.69	13661.3	10676.6	6288.25	1826.31	10438.9	60523.3	3468.25	67310.1	61357.9	16020.2	28851.1	8411.75	1829.63	41780.4
D7	870.312	785.188	330.75	2222.19	708.75	31112	1043.19	1477.81	16301.4	1904.38	1361.38	445154	12460.1	32956.9	11891.4	5276.75	5636.31	222859	4581.56	4581.56	1614.19	126713	279006	215180	4480.75	2555.06	1697.19	28316.8	15087.3	1110.62	1693.19	4419.38	24299.9	1517.25	2827.25	10975.3	14848.7	5855.69	1043.12	9186.25	42231.8	2809.44	97525.8	27903.9	12515.2	38855.7	9664.94	1235.5	33510.3
WT1	350.188	474.375	629.75	2126.69	626.875	9376.44	1416.19	1424.62	4105.31	1475.38	928.25	118282	1112	14676.4	2854.81	1220.06	1535.31	65807.9	1507.31	1813.5	1717.5	54822.8	54683.3	43640.7	2100.25	1594.56	1826.31	6352.19	1810.38	897.188	1030.88	3637.88	59588.2	778.438	1097	1877.81	4074.5	1482.19	1836.69	4841.94	10112.6	1012.88	104113	25828.3	1609.94	10450.3	3986.88	5621.25	9906.44
WT2	433.812	584.875	392.312	1496.56	664.375	7985.5	929.625	1050.5	3997.69	1963.75	1429.5	103310	3680.06	12065.8	2421.38	990.812	1501.19	60165.9	2431.69	1222.38	1478.38	39684.2	39915.5	38223.8	1462.56	1451.12	1457	4668.31	1929.12	641.438	1825.5	2218.31	47968.2	847.688	1199.12	2406.56	3927.62	1214.62	1912.94	2649.62	6523.88	952	89191.1	88468.4	912.312	10946.4	2549.94	4514.81	6533.19
WT3	347.125	473.125	353.875	1980.31	387.5	15902.1	881.812	1767.88	6664.44	1539.12	1270.81	156468	1645.19	16076.8	3579.44	1221.94	1524.94	66954.1	1221.38	918.438	1011.25	60344.7	61116.4	45355.3	1658.56	1363.19	1336.75	6821.12	2165.81	919.125	1397.25	1850.19	33482.2	676.562	1252.56	1835.5	3172.5	2125.31	1486.75	3216.69	5976	838.688	87918.3	62026.8	1698.5	7149.75	2606.88	5822.81	7875.56
WT4	476	516.438	318.312	1681.19	858.25	13240.6	1090.31	1273.12	6590.94	1172.06	1567.81	137428	4361.25	17196.9	4212.5	1133.75	1402.38	65286.5	1859.81	2122.38	1645.81	49302.7	49302.7	49007.4	2099.94	1171.94	1357.06	7448.44	2502.12	1028.75	1233.75	1748.75	54611.2	1123.5	950	2599	3895.69	1423.75	1558.38	4162.38	7382.44	1024.94	110308	68873.6	1427.94	8208	3494.25	5004.19	7681.94
WT5	298.688	339.188	271.75	1994.94	638	17338.1	1293.25	1425.94	6833.88	1026.31	1308.5	173559	4223.31	19421.8	3787.12	1744.19	1167.56	78180.1	2066.62	1413	1156.81	74814.9	74733.9	55682.4	2067	2312.5	2455.31	7379.5	1893.69	966.625	1650	1682.44	36949	858.312	911.25	2206.94	4133.88	1053.25	1211.06	2948.88	6671.12	1392.69	99772.6	64028.9	1686.94	5534.88	2208	5666.75	7843.38
WT6	284.438	563.562	573.312	1841.44	760.75	27489.9	1582.5	1597.69	7005.38	1432.5	1251.19	148382	6794.56	26797.1	6925.62	1881.5	1642.62	99620.2	1656.31	1798.25	1206.31	80602.6	81378.4	69152	2646.5	1423.56	1274.19	8502.06	2459.69	948.438	935.688	1784.38	36648.4	855	1051.06	2593.62	4135	1082	1309.19	3414.81	9080.06	1257.94	112083	24862.1	2362.19	6433.12	3451.56	5484.56	8431.69
WT7	517.812	284.75	464.312	2552.25	525.438	11686.8	1200.88	1117.31	5169.62	993.188	1354.44	117988	1625.38	13044.9	3101.62	1733.38	636.062	55914.8	1919.25	1261.38	2557	33745	33899	41461.4	1656.12	1067.81	1810.12	3976	1650.19	926.938	1375.94	1453.12	40670.1	891.062	1311.5	2295.62	2628.19	1493.06	1659	1859.38	3387.81	1131.19	112239	32223	1700.12	4617.06	2719.06	4232.12	5660.38
b	-559.4	-1381.48	-4271.17	-2426.61	-7139.16	-8025.35	-1196.77	-2755.64	-8080.97	-1214.28	-2633.19	-12973.5	-328.715	-1425.43	-10556.5	-2605.67	-1982.72	-6146.49	-4561.11	-1602.76	-289.494	180.153	-566.874	-1701.6	-1957.44	353.728	-1249.21	-2928.02	-4375.63	-2916.78	156.642	-3198.72	-427.126	-2863.11	-3170.59	-2137.06	-2184.44	-1691.02	-940.338	-2047.92	-4247.42	-6068.9	-3656.84	-3322.25	-2309.79	-930.643	-4638.47	-3797.92	-3556.08
a	7756.09	13123.2	16685.8	19462.2	22080.3	24655.7	13242.9	13023.8	26032.4	14503.9	14256.1	26292.2	10843.6	10551.8	23503.6	11339.7	11547.1	21957.1	14591.3	9749.91	11207	6579.95	10446.4	10816.2	9894.43	7458.76	10688.8	9767.15	19025.8	8166.52	9741.28	17314.2	3693.17	17225.3	9940.94	22349.5	10847.3	16067.9	6416.54	11018.7	8751.15	27266.7	15063.9	15625.5	28696.4	19843.7	17907.4	16476.2	20111.9
r2	1	0.999	0.999	0.998	0.997	0.997	0.998	0.997	0.998	0.998	0.998	0.996	0.997	0.999	0.997	0.998	0.998	0.997	0.994	0.999	0.998	0.999	0.999	0.997	0.998	0.998	0.999	0.998	0.998	0.998	0.999	0.998	0.998	0.999	0.998	0.998	0.997	0.994	0.998	0.996	0.996	0.997	0.996	0.998	0.998	0.998	0.997	0.997	0.998
umoL/L
C1	0.103825	0.132745	0.279979	0.214466	0.355845	0.947888	0.169942	0.271826	0.573013	0.16909	0.2691	4.20333	0.10816	0.850247	0.623244	0.309535	0.287932	3.72249	0.437155	0.267984	0.240434	9.8441	6.27077	4.59207	0.387756	0.245285	0.234306	0.940061	0.339109	0.458545	0.142696	0.223814	12.3085	0.198758	0.409949	0.198743	0.566297	0.178521	0.424259	0.489257	1.12538	0.270361	4.30192	0.385403	0.1358	0.321022	0.383538	0.501417	0.453093
C2	0.113237	0.138793	0.2716	0.2234	0.346482	0.536622	0.186805	0.327378	0.413527	0.186249	0.298908	3.55951	0.145774	0.794445	0.522557	0.349147	0.317653	2.55593	0.391164	0.283593	0.191207	3.02245	1.93889	1.88439	0.31512	0.195419	0.258263	0.612502	0.306995	0.468112	0.170337	0.244797	6.41063	0.201363	0.407189	0.178318	0.403475	0.146928	0.369508	0.323278	0.828439	0.252667	7.24156	0.364755	0.107835	0.264675	0.419762	0.580072	0.337838
C3	0.12061	0.134721	0.298771	0.176611	0.351922	0.815508	0.170933	0.352832	0.520398	0.171883	0.274699	4.43605	0.156858	0.812232	0.566075	0.296109	0.304186	3.37703	0.444312	0.304567	0.141072	6.07718	3.89035	3.6941	0.38756	0.101134	0.54463	0.890949	0.309222	0.452071	0.202596	0.255284	11.4562	0.221722	0.427584	0.213514	0.450866	0.181329	0.349083	0.396687	1.1501	0.269079	7.5311	0.637622	0.147836	0.327479	0.410681	0.567618	0.452714
C4	0.106565	0.132026	0.280594	0.205256	0.347521	0.945257	0.217638	0.323184	0.562713	0.156055	0.264874	2.43426	0.120437	0.936128	0.6218	0.313906	0.305442	4.3784	0.423084	0.303337	0.165604	7.39903	4.75063	4.61137	0.389929	0.128401	0.233956	0.928088	0.331725	0.480434	0.145321	0.29285	15.5148	0.195518	0.442133	0.198175	0.567398	0.219674	0.37545	0.473063	1.29636	0.274154	6.24577	0.548589	0.144153	0.403277	0.371744	0.340942	0.402424
C5	0.100247	0.132373	0.268645	0.237293	0.34345	0.568476	0.179414	0.314287	0.39303	0.153883	0.29042	4.22798	0.0982232	0.700811	0.519922	0.329509	0.322086	3.15194	0.412144	0.295362	0.156514	3.02092	1.97432	1.88907	0.345927	0.0996928	0.220992	0.693015	0.33474	0.422017	0.16555	0.247422	5.13532	0.20051	0.399839	0.160241	0.423457	0.168579	0.295198	0.372518	0.882468	0.250684	7.36771	0.331757	0.110956	0.287545	0.365532	0.554675	0.296243
C6	0.125703	0.130126	0.273679	0.216085	0.343722	0.586248	0.212951	0.270727	0.417932	0.199897	0.291069	3.61704	0.117273	0.885395	0.552205	0.335335	0.291764	2.59893	0.413686	0.320645	0.159804	3.4578	2.2475	2.11107	0.324374	0.133554	0.383914	0.651338	0.297748	0.414425	0.198124	0.283812	12.7801	0.20087	0.405957	0.171642	0.444407	0.138087	0.377963	0.362234	0.914107	0.265492	6.2969	0.681769	0.118609	0.359016	0.335607	0.41632	0.300072
C7	0.105783	0.134226	0.274657	0.237399	0.340351	0.559695	0.160895	0.28581	0.415018	0.234237	0.276584	3.62969	0.153665	0.755263	0.529046	0.307557	0.287364	2.65251	0.402618	0.308548	0.153391	5.50234	3.53658	1.86509	0.307155	0.10193	0.457045	0.794151	0.303191	0.441142	0.152956	0.242534	9.47199	0.187586	0.413464	0.186142	0.520111	0.179007	0.338758	0.351088	0.897337	0.2547	7.32456	0.354984	0.129231	0.326789	0.369455	0.511317	0.291389
D1	0.16746	0.185562	0.284249	0.233275	0.343314	0.789507	0.136179	0.289625	0.665568	0.190477	0.257693	9.39781	0.367144	1.77496	0.562953	0.408507	0.461027	8.00772	0.666554	0.443107	0.309091	42.5584	26.8351	14.4457	0.389026	0.147439	0.319998	2.40556	1.24116	0.396983	0.176778	0.740497	22.5946	0.208123	0.503061	0.503434	1.57165	0.435073	0.764756	0.760727	2.9433	0.333086	3.88275	3.06055	0.374617	0.795054	0.498351	0.328345	0.947038
D2	0.116146	0.129211	0.283669	0.210725	0.347829	1.2319	0.149233	0.298148	0.69899	0.198324	0.254422	9.86093	0.666867	2.34177	0.6796	0.482004	0.417688	11.2105	0.583547	0.550672	0.210743	15.4559	20.3368	20.3955	0.467997	0.110142	0.345228	2.8657	0.965835	0.426731	0.111117	0.477887	17.8725	0.199883	0.583901	0.545101	1.4041	0.354224	0.385512	0.945463	2.65993	0.354169	3.64727	2.26242	0.379472	0.685558	0.546934	0.321395	1.26487
D3	0.103962	0.141156	0.292205	0.200555	0.348557	1.3176	0.345263	0.322214	0.726838	0.192338	0.248723	8.83845	0.615961	2.73228	0.67266	0.477512	0.262839	9.00075	0.589184	0.270631	0.281207	28.4797	18.0332	15.7334	0.450455	0.14381	0.301585	2.20099	0.861453	0.448129	0.0905601	0.517619	15.8722	0.189792	0.490537	0.678683	1.43723	0.360246	0.309468	0.895548	10.6214	0.361772	1.91894	2.05107	0.338476	0.754994	0.715999	0.326706	0.749913
D4	0.141255	0.143966	0.302847	0.191881	0.345115	0.745876	0.189443	0.280641	0.660819	0.21129	0.243734	9.59894	0.491723	1.51378	0.60074	0.322256	0.285253	8.51035	0.571082	0.347222	0.269624	23.62	24.5209	13.7192	0.374459	0.215127	0.297375	1.97063	0.878243	0.414501	0.125662	0.483503	17.5562	0.203333	0.493599	0.585122	1.4223	0.472682	0.399665	0.551151	7.39908	0.300338	3.23845	2.77003	0.340362	0.823602	0.575986	0.323694	0.99923
D5	0.195164	0.172469	0.285062	0.269519	0.353312	1.05805	0.16215	0.294102	0.630797	0.167319	0.270183	9.04211	0.713323	2.9387	0.810952	0.558185	0.625895	15.3755	0.549691	0.488736	0.308009	38.1546	24.0723	26.9327	0.719654	0.263527	0.276237	2.59529	0.762134	0.416407	0.145488	0.528647	24.4158	0.257763	0.620052	0.424939	1.46832	0.710797	0.611471	1.04144	9.51468	0.309651	4.1575	3.91269	0.334518	0.901287	0.845261	0.303225	1.23138
D6	0.211651	0.178175	0.301952	0.264403	0.349199	1.65534	0.16763	0.343906	0.858414	0.156723	0.294879	15.4332	1.0971	3.43129	1.04618	0.844314	0.842161	8.54199	0.847745	0.965278	0.309972	25.8916	36.7953	20.9897	0.855298	0.322619	0.244609	6.57946	1.30822	0.480372	0.212381	0.392725	23.2754	0.296873	0.672198	0.706877	1.18564	0.496597	0.431175	1.13324	7.4014	0.349773	4.71105	4.13939	0.638755	1.50082	0.728762	0.341557	2.25421
D7	0.184334	0.165102	0.275799	0.238863	0.355426	1.58736	0.169145	0.325055	0.936615	0.215022	0.280201	17.4244	1.17939	3.25845	0.955085	0.695115	0.659821	10.4297	0.626582	0.634295	0.169865	19.23	26.7626	20.0515	0.650688	0.295134	0.275652	3.19897	1.02298	0.493161	0.157736	0.439991	6.69535	0.254297	0.603347	0.586696	1.57026	0.469676	0.309117	1.01955	5.31121	0.325611	6.71688	1.9984	0.516617	2.00498	0.798744	0.305497	1.843
WT1	0.117274	0.141418	0.293718	0.233956	0.351718	0.705792	0.197311	0.320972	0.46812	0.185444	0.249819	4.99219	0.132864	1.52599	0.570609	0.337374	0.304668	3.27705	0.415892	0.350388	0.179083	8.3044	5.28892	4.19207	0.410098	0.166359	0.287733	0.950146	0.325138	0.467025	0.0897452	0.394855	16.2504	0.211406	0.429295	0.17964	0.577003	0.197487	0.432792	0.625287	1.64093	0.259723	7.15418	1.86557	0.136593	0.573529	0.481664	0.571685	0.66938
WT2	0.128056	0.149838	0.279489	0.201579	0.353417	0.649377	0.160569	0.292245	0.463985	0.219116	0.284979	4.42275	0.369692	1.27858	0.552167	0.317158	0.301713	3.02009	0.479243	0.28976	0.157746	6.0037	3.87525	3.69126	0.345649	0.147129	0.253181	0.777744	0.33138	0.435708	0.171318	0.312867	13.104	0.215427	0.439568	0.203298	0.563462	0.180835	0.444675	0.426324	1.23084	0.25749	6.16358	5.8744	0.112282	0.598531	0.401421	0.504531	0.501656
WT3	0.116879	0.141322	0.277185	0.226435	0.340877	0.970462	0.156959	0.347327	0.566425	0.189839	0.273848	6.44454	0.182034	1.6587	0.601439	0.33754	0.303769	3.32924	0.396296	0.258586	0.116065	9.14361	5.90474	4.35059	0.365458	0.135339	0.241931	0.998157	0.34382	0.469711	0.127356	0.291605	9.18163	0.205492	0.444943	0.177747	0.493848	0.237513	0.378255	0.477788	1.16824	0.253334	6.07909	4.1822	0.139679	0.407202	0.404601	0.583918	0.568401
WT4	0.133495	0.144623	0.275054	0.211065	0.362197	0.862515	0.172703	0.309339	0.563601	0.164531	0.294681	5.72039	0.432511	1.76486	0.628374	0.329763	0.293155	3.2533	0.44005	0.382068	0.172687	7.46548	4.77385	4.68824	0.410067	0.109698	0.243832	1.06238	0.361497	0.483135	0.110572	0.285746	14.9027	0.231439	0.414507	0.211909	0.560518	0.19385	0.389418	0.563613	1.32895	0.260165	7.56541	4.62038	0.130251	0.460531	0.454155	0.534233	0.558774
WT5	0.110634	0.131116	0.272263	0.227186	0.352222	1.02871	0.188027	0.321072	0.572934	0.154482	0.276492	7.0946	0.419791	1.9757	0.610275	0.383595	0.27282	3.84051	0.454224	0.309311	0.129053	11.3428	7.2083	5.30537	0.406738	0.262614	0.346579	1.05533	0.329517	0.475528	0.153302	0.281917	10.1203	0.216044	0.410609	0.194367	0.582476	0.170792	0.33529	0.453482	1.24767	0.273652	6.86602	4.31033	0.139276	0.325822	0.382327	0.574446	0.5668
WT6	0.108797	0.148214	0.290336	0.219299	0.357781	1.44045	0.209869	0.33426	0.579522	0.182488	0.272472	6.137	0.656913	2.67467	0.743808	0.395704	0.313961	4.81697	0.426103	0.348824	0.13347	12.2223	7.84436	6.55069	0.465306	0.143433	0.236078	1.17026	0.359266	0.473301	0.0799736	0.287804	10.0389	0.215851	0.424674	0.211668	0.58258	0.172581	0.350583	0.495768	1.52294	0.26871	7.68324	1.80374	0.162807	0.371088	0.451771	0.563389	0.596052
WT7	0.138886	0.126968	0.283804	0.255822	0.347124	0.799497	0.181052	0.297375	0.509004	0.152198	0.279714	4.98101	0.180207	1.37136	0.58111	0.382641	0.226791	2.82648	0.444124	0.29376	0.253992	5.10108	3.29931	3.99058	0.365212	0.0957378	0.286218	0.706862	0.316719	0.470668	0.125168	0.268672	11.1279	0.217945	0.450872	0.198335	0.443669	0.198164	0.4051	0.354605	0.872483	0.264062	7.6936	2.27482	0.139736	0.27957	0.410866	0.487374	0.458258
nmoL/Tube
C1	0.0259562	0.0331862	0.0699948	0.0536166	0.0889613	0.236972	0.0424855	0.0679565	0.143253	0.0422726	0.0672751	1.05083	0.02704	0.212562	0.155811	0.0773838	0.071983	0.930623	0.109289	0.066996	0.0601086	2.46103	1.56769	1.14802	0.096939	0.0613212	0.0585766	0.235015	0.0847773	0.114636	0.0356741	0.0559535	3.07712	0.0496895	0.102487	0.0496858	0.141574	0.0446302	0.106065	0.122314	0.281345	0.0675901	1.07548	0.0963507	0.03395	0.0802555	0.0958844	0.125354	0.113273
C2	0.0283092	0.0346983	0.0679	0.0558501	0.0866204	0.134156	0.0467012	0.0818445	0.103382	0.0465624	0.0747269	0.889877	0.0364436	0.198611	0.130639	0.0872868	0.0794132	0.638984	0.097791	0.0708982	0.0478019	0.755613	0.484723	0.471096	0.0787801	0.0488548	0.0645656	0.153126	0.0767487	0.117028	0.0425841	0.0611993	1.60266	0.0503408	0.101797	0.0445794	0.100869	0.0367321	0.092377	0.0808194	0.20711	0.0631668	1.81039	0.0911889	0.0269587	0.0661688	0.104941	0.145018	0.0844596
C3	0.0301525	0.0336804	0.0746929	0.0441527	0.0879805	0.203877	0.0427333	0.0882079	0.1301	0.0429707	0.0686747	1.10901	0.0392146	0.203058	0.141519	0.0740273	0.0760465	0.844258	0.111078	0.0761419	0.0352679	1.51929	0.972588	0.923525	0.09689	0.0252835	0.136158	0.222737	0.0773056	0.113018	0.050649	0.0638209	2.86405	0.0554305	0.106896	0.0533785	0.112716	0.0453323	0.0872706	0.0991717	0.287524	0.0672698	1.88278	0.159406	0.0369589	0.0818697	0.10267	0.141905	0.113179
C4	0.0266412	0.0330065	0.0701484	0.051314	0.0868801	0.236314	0.0544094	0.080796	0.140678	0.0390137	0.0662185	0.608565	0.0301092	0.234032	0.15545	0.0784765	0.0763605	1.0946	0.105771	0.0758342	0.041401	1.84976	1.18766	1.15284	0.0974822	0.0321002	0.0584889	0.232022	0.0829311	0.120108	0.0363301	0.0732126	3.87869	0.0488794	0.110533	0.0495438	0.141849	0.0549186	0.0938625	0.118266	0.324091	0.0685385	1.56144	0.137147	0.0360382	0.100819	0.0929361	0.0852356	0.100606
C5	0.0250618	0.0330934	0.0671612	0.0593231	0.0858625	0.142119	0.0448535	0.0785717	0.0982576	0.0384708	0.072605	1.05699	0.0245558	0.175203	0.129981	0.0823773	0.0805214	0.787985	0.103036	0.0738406	0.0391285	0.755231	0.493581	0.472268	0.0864817	0.0249232	0.0552481	0.173254	0.0836851	0.105504	0.0413876	0.0618554	1.28383	0.0501276	0.0999598	0.0400603	0.105864	0.0421447	0.0737996	0.0931295	0.220617	0.0626711	1.84193	0.0829391	0.027739	0.0718862	0.091383	0.138669	0.0740607
C6	0.0314257	0.0325314	0.0684197	0.0540212	0.0859305	0.146562	0.0532378	0.0676817	0.104483	0.0499742	0.0727672	0.904261	0.0293181	0.221349	0.138051	0.0838338	0.0729411	0.649731	0.103421	0.0801611	0.039951	0.86445	0.561876	0.527768	0.0810936	0.0333885	0.0959784	0.162834	0.0744369	0.103606	0.049531	0.0709529	3.19502	0.0502174	0.101489	0.0429106	0.111102	0.0345217	0.0944907	0.0905586	0.228527	0.066373	1.57422	0.170442	0.0296523	0.0897539	0.0839018	0.10408	0.0750179
C7	0.0264457	0.0335565	0.0686641	0.0593496	0.0850877	0.139924	0.0402237	0.0714525	0.103754	0.0585592	0.069146	0.907422	0.0384163	0.188816	0.132261	0.0768892	0.0718409	0.663127	0.100654	0.0771371	0.0383477	1.37559	0.884146	0.466273	0.0767888	0.0254825	0.114261	0.198538	0.0757977	0.110286	0.0382389	0.0606335	2.368	0.0468965	0.103366	0.0465355	0.130028	0.0447517	0.0846894	0.0877721	0.224334	0.0636751	1.83114	0.0887459	0.0323078	0.0816972	0.0923637	0.127829	0.0728472
D1	0.0418651	0.0463904	0.0710623	0.0583188	0.0858286	0.197377	0.0340447	0.0724063	0.166392	0.0476192	0.0644232	2.34945	0.0917861	0.44374	0.140738	0.102127	0.115257	2.00193	0.166639	0.110777	0.0772727	10.6396	6.70878	3.61142	0.0972564	0.0368597	0.0799994	0.60139	0.310291	0.0992458	0.0441945	0.185124	5.64865	0.0520307	0.125765	0.125858	0.392913	0.108768	0.191189	0.190182	0.735826	0.0832715	0.970688	0.765138	0.0936543	0.198764	0.124588	0.0820862	0.23676
D2	0.0290364	0.0323028	0.0709172	0.0526813	0.0869573	0.307976	0.0373082	0.074537	0.174748	0.049581	0.0636056	2.46523	0.166717	0.585442	0.1699	0.120501	0.104422	2.80263	0.145887	0.137668	0.0526858	3.86399	5.0842	5.09889	0.116999	0.0275355	0.0863071	0.716425	0.241459	0.106683	0.0277792	0.119472	4.46812	0.0499707	0.145975	0.136275	0.351024	0.0885561	0.0963779	0.236366	0.664982	0.0885423	0.911818	0.565605	0.0948679	0.171389	0.136734	0.0803488	0.316219
D3	0.0259905	0.0352889	0.0730513	0.0501387	0.0871391	0.329401	0.0863157	0.0805536	0.18171	0.0480846	0.0621807	2.20961	0.15399	0.683071	0.168165	0.119378	0.0657098	2.25019	0.147296	0.0676578	0.0703017	7.11992	4.5083	3.93335	0.112614	0.0359526	0.0753962	0.550248	0.215363	0.112032	0.02264	0.129405	3.96805	0.047448	0.122634	0.169671	0.359308	0.0900614	0.077367	0.223887	2.65536	0.0904431	0.479735	0.512769	0.0846189	0.188749	0.179	0.0816765	0.187478
D4	0.0353138	0.0359914	0.0757117	0.0479702	0.0862786	0.186469	0.0473608	0.0701604	0.165205	0.0528225	0.0609335	2.39974	0.122931	0.378445	0.150185	0.080564	0.0713132	2.12759	0.142771	0.0868054	0.0674059	5.905	6.13024	3.42979	0.0936148	0.0537819	0.0743437	0.492657	0.219561	0.103625	0.0314155	0.120876	4.38904	0.0508333	0.1234	0.14628	0.355574	0.118171	0.0999162	0.137788	1.84977	0.0750844	0.809613	0.692506	0.0850905	0.205901	0.143997	0.0809235	0.249808
D5	0.0487911	0.0431173	0.0712655	0.0673796	0.088328	0.264512	0.0405375	0.0735256	0.157699	0.0418298	0.0675458	2.26053	0.178331	0.734675	0.202738	0.139546	0.156474	3.84388	0.137423	0.122184	0.0770022	9.53865	6.01807	6.73318	0.179913	0.0658818	0.0690593	0.648823	0.190533	0.104102	0.036372	0.132162	6.10395	0.0644407	0.155013	0.106235	0.36708	0.177699	0.152868	0.260361	2.37867	0.0774127	1.03938	0.978173	0.0836296	0.225322	0.211315	0.0758063	0.307844
D6	0.0529129	0.0445437	0.0754879	0.0661007	0.0872998	0.413836	0.0419074	0.0859764	0.214604	0.0391807	0.0737197	3.85829	0.274276	0.857822	0.261545	0.211079	0.21054	2.1355	0.211936	0.24132	0.077493	6.47289	9.19884	5.24742	0.213824	0.0806546	0.0611523	1.64486	0.327055	0.120093	0.0530951	0.0981813	5.81886	0.0742182	0.168049	0.176719	0.296411	0.124149	0.107794	0.283309	1.85035	0.0874432	1.17776	1.03485	0.159689	0.375204	0.182191	0.0853893	0.563552
D7	0.0460835	0.0412754	0.0689498	0.0597157	0.0888566	0.396839	0.0422861	0.0812639	0.234154	0.0537555	0.0700502	4.35611	0.294847	0.814611	0.238771	0.173779	0.164955	2.60742	0.156645	0.158574	0.0424662	4.8075	6.69066	5.01287	0.162672	0.0737835	0.0689131	0.799742	0.255744	0.12329	0.0394339	0.109998	1.67384	0.0635744	0.150837	0.146674	0.392565	0.117419	0.0772793	0.254888	1.3278	0.0814028	1.67922	0.499601	0.129154	0.501246	0.199686	0.0763743	0.460751
WT1	0.0293185	0.0353544	0.0734296	0.058489	0.0879296	0.176448	0.0493277	0.0802429	0.11703	0.0463609	0.0624547	1.24805	0.0332159	0.381497	0.142652	0.0843436	0.076167	0.819261	0.103973	0.0875971	0.0447708	2.0761	1.32223	1.04802	0.102525	0.0415898	0.0719332	0.237536	0.0812845	0.116756	0.0224363	0.0987138	4.06259	0.0528516	0.107324	0.0449101	0.144251	0.0493718	0.108198	0.156322	0.410233	0.0649306	1.78855	0.466393	0.0341482	0.143382	0.120416	0.142921	0.167345
WT2	0.0320139	0.0374594	0.0698721	0.0503948	0.0883542	0.162344	0.0401423	0.0730613	0.115996	0.0547789	0.0712449	1.10569	0.092423	0.319644	0.138042	0.0792895	0.0754282	0.755022	0.119811	0.0724399	0.0394366	1.50092	0.968812	0.922814	0.0864122	0.0367821	0.0632953	0.194436	0.0828449	0.108927	0.0428295	0.0782167	3.276	0.0538567	0.109892	0.0508246	0.140866	0.0452088	0.111169	0.106581	0.307711	0.0643725	1.5409	1.4686	0.0280706	0.149633	0.100355	0.126133	0.125414
WT3	0.0292198	0.0353306	0.0692962	0.0566087	0.0852193	0.242615	0.0392397	0.0868318	0.141606	0.0474598	0.0684621	1.61114	0.0455086	0.414674	0.15036	0.0843849	0.0759424	0.832311	0.0990739	0.0646466	0.0290162	2.2859	1.47619	1.08765	0.0913645	0.0338347	0.0604828	0.249539	0.085955	0.117428	0.0318389	0.0729013	2.29541	0.051373	0.111236	0.0444368	0.123462	0.0593781	0.0945638	0.119447	0.292059	0.0633336	1.51977	1.04555	0.0349198	0.1018	0.10115	0.14598	0.1421
WT4	0.0333738	0.0361557	0.0687634	0.0527664	0.0905493	0.215629	0.0431758	0.0773347	0.1409	0.0411328	0.0736704	1.4301	0.108128	0.441214	0.157093	0.0824407	0.0732888	0.813324	0.110013	0.095517	0.0431717	1.86637	1.19346	1.17206	0.102517	0.0274245	0.0609579	0.265596	0.0903742	0.120784	0.0276429	0.0714366	3.72569	0.0578597	0.103627	0.0529772	0.14013	0.0484626	0.0973544	0.140903	0.332238	0.0650412	1.89135	1.15509	0.0325627	0.115133	0.113539	0.133558	0.139693
WT5	0.0276585	0.032779	0.0680658	0.0567966	0.0880555	0.257177	0.0470068	0.0802681	0.143233	0.0386205	0.069123	1.77365	0.104948	0.493926	0.152569	0.0958986	0.068205	0.960128	0.113556	0.0773278	0.0322634	2.83569	1.80208	1.32634	0.101684	0.0656534	0.0866448	0.263832	0.0823793	0.118882	0.0383255	0.0704791	2.53008	0.0540109	0.102652	0.0485916	0.145619	0.042698	0.0838225	0.113371	0.311917	0.068413	1.71651	1.07758	0.034819	0.0814555	0.0955817	0.143612	0.1417
WT6	0.0271992	0.0370534	0.072584	0.0548248	0.0894454	0.360112	0.0524673	0.0835649	0.14488	0.0456219	0.0681179	1.53425	0.164228	0.668667	0.185952	0.0989259	0.0784903	1.20424	0.106526	0.0872061	0.0333676	3.05559	1.96109	1.63767	0.116326	0.0358583	0.0590195	0.292565	0.0898165	0.118325	0.0199934	0.071951	2.50973	0.0539628	0.106168	0.0529171	0.145645	0.0431453	0.0876456	0.123942	0.380735	0.0671775	1.92081	0.450935	0.0407017	0.092772	0.112943	0.140847	0.149013
WT7	0.0347215	0.031742	0.0709509	0.0639555	0.0867811	0.199874	0.045263	0.0743438	0.127251	0.0380495	0.0699285	1.24525	0.0450518	0.342841	0.145277	0.0956603	0.0566978	0.706619	0.111031	0.0734399	0.0634979	1.27527	0.824827	0.997646	0.0913029	0.0239344	0.0715545	0.176716	0.0791797	0.117667	0.031292	0.0671681	2.78198	0.0544862	0.112718	0.0495837	0.110917	0.049541	0.101275	0.0886513	0.218121	0.0660154	1.9234	0.568705	0.0349339	0.0698925	0.102716	0.121843	0.114565
[truncated: 1 more columns]

## Sheet: Information fatty acid
Metabolite name	CAS	Chemical formul	MW	Average Rt (min)	Quant mass
Octanoic acid	124-07-2	C8:0	144.21	6.056	74.05
Decanoic acid	334-48-5	C10:0	172.26	8.335	74.05
Undecanoic acid	112-37-8	C11:0	186.29	9.701	74
Lauric acid	143-07-7	C12:0	200.32	11.144	74.05
Tridecylic acid	638-53-9	C13:0	214.34	12.616	74.05
Myristic acid	544-63-8	C14:0	228.37	14.067	74.05
Trans-9-Tetradecenoic acid	50286-30-1	C14:1T	226.35	14.827	55.05
cis-9-Myristoleic acid	544-64-9	C14:1	226.35	15.193	55.05
Pentadecanoic acid	1002-84-2	C15:0	242.39	15.508	74.05
trans-10-pentadecenoic acid	321744-58-5	C15:1T	240.38	16.279	55.05
cis-10-Pentadecenotic acid	84743-29-3	C15:1	240.38	16.614	55.05
Palmitic acid	57-10-3	C16:0	256.41	16.956	74.05
tran-9-Palmitoleic acid	373-49-9	C16:1T	254.41	17.762	55.05
cis-9-Palmitoleic acid	373-49-9	C16:1	254.41	17.981	55.05
Heptadecanoic acid	506-12-7	C17:0	270.43	18.585	74.05
trans-10-Heptadecenoic acid	126761-43-1	C17:1T	268.42	19.415	55.05
cis-10-Heptadecenoic acid	29743-97-3	C17:1	268.42	19.679	55.05
Stearic acid	57-11-4	C18:0	284.45	20.359	74.05
trans-6-Octadecenoic acid	593-40-8	C18:1T	282.44	21.08	55.05
trans-9-Octadecenoic acid	112-79-8	C18:1T	282.44	21.126	55.05
trans-11-Octadecenoic acid	693-72-1	C18:1T	282.44	21.2	55.05
cis-6-Octadecenoic acid	593-39-5	C18:1	282.44	21.39	55.05
cis-9-Octadecenoic acid	112-80-1	C18:1	282.44	21.424	55.05
cis-11-Octadecenoic acid	506-17-2	C18:1	282.44	21.599	55.05
trans, trans-9,12-Linolelaidic acid	506-21-8	C18:2TT	280.4	22.496	67.05
trans-7-nonadecenoic acid	118020-79-4	C19:1T	296.5	23.072	55.05
trans-10-nonadecenoic acid	67228-95-9	C19:1T	296.5	23.198	55.05
cis,cis-9,12-Linoleic acid	60-33-3	C18:2	280.4	23.273	67.05
Arachidic acid	506-30-9	C20:0	312.49	24.488	74.05
cis,cis,cis-6,9,12-Linolenic acid	463-40-1	C18:3	278.4	24.705	79.05
trans-11-Eicosenoic acid	62322-84-3	C20:1T	310.48	25.373	55.05
cis-11-Eicosenoic acid	5561-99-9	C18:3	310.48	25.591	79.05
cis,cis,cis-9,12,15-Linolenic acid	68424-45-3	C20:1	278.4	25.669	69.1
Heneicosanoic Acid	2363-71-5	C21:0	326.51	26.752	74.05
cis,cis-11,14-Eicosadienoic acid	5598-38-9	C20:2	308.5	27.742	67.05
Behenic acid	112-85-6	C22:0	340.53	28.921	74.05
8,11,14-Eicosatrienoic acid	1783-84-2	C20:3 3n-8-11-14	306.5	29.01	79.05
trans-13-Docosenoic acid	506-33-2	C22:1T	338.6	29.563	55.05
cis,cis,cis-11,14,17-Eicosatrienoic acid	17046-59-2	C20:3 3n-11,14,17	306.5	29.671	95.1
cis-13-Erucic acid	112-86-7	C22:1 n-13	338.6	29.796	69.05
cis,cis,cis,cis-5,8,11,14-Eicosatetraenoic acid	506-32-1	C20:4 4n-5,8,11,14	304.5	29.814	80.05
Tricosanoic acid	2433-96-7	C23:0	354.55	30.473	74.05
cis,cis-13,16-Docosadienoic acid	17735-98-7	C22:2	336.6	30.99	81.1
all cis-5,8,11,14,17-Eicosapentaenoic acid	10417-94-4	C20:5	302.5	31.318	79.05
Lignoceric acid	557-59-5	C24:0	368.57	31.696	74.05
cis-15-Nervonic acid	506-37-6	C24:1	366.57	32.231	55.05
all-cis-7,10,13,16-docosatetraenoic acid	28874-58-0	C22:4	332.5	32.389	79.05
All-cis-4,7,10,13,16-Docosapentaenoic acid	25182-74-5	C22:5 n-6	330.5	32.81	79.05
All-cis-7,10,13,16,19-Docosapentaenoic acid	24880-45-3	C22:5 n-3	330.5	33.431	79.05
all cis-4,7,10,13,16,19-Docosapentaenoic acid	25182-74-5	C22:6	328.5	33.834	79.05

## Sheet: Standard curve
umoL/L	Con1	Con2	Con3	Con4	Con5	Con6	Con7	Con8	Con9	Con10
Octanoic acid	0.0632071	0.158018	0.316036	0.474053	0.632071	1.58018	4.74053	6.32071	15.8018	47.4053
Decanoic acid	0.0268442	0.0671105	0.134221	0.201331	0.268442	0.671105	2.01331	2.68442	6.71105	20.1331
Undecanoic acid	0.0499276	0.124819	0.249638	0.374457	0.499276	1.24819	3.74457	4.99276	12.4819	37.4457
Lauric acid	0.0233296	0.058324	0.116648	0.174972	0.233296	0.58324	1.74972	2.33296	5.8324	17.4972
Tridecylic acid	0.0437943	0.109486	0.218972	0.328458	0.437943	1.09486	3.28458	4.37943	10.9486	32.8458
Myristic acid	0.0412592	0.103148	0.206296	0.309444	0.412592	1.03148	3.09444	4.12592	10.3148	30.9444
Trans-9-Tetradecenoic acid	0.020803	0.0520075	0.104015	0.156022	0.20803	0.520075	1.56022	2.0803	5.20075	15.6022
cis-9-Myristoleic acid	0.041606	0.104015	0.20803	0.312045	0.41606	1.04015	3.12045	4.1606	10.4015	31.2045
Pentadecanoic acid	0.0390031	0.0975077	0.195015	0.292523	0.390031	0.975077	2.92523	3.90031	9.75077	29.2523
trans-10-pentadecenoic acid	0.0196556	0.0491391	0.0982782	0.147417	0.196556	0.491391	1.47417	1.96556	4.91391	14.7417
cis-10-Pentadecenotic acid	0.0393113	0.0982782	0.196556	0.294834	0.393113	0.982782	2.94834	3.93113	9.82782	29.4834
Palmitic acid	0.0554713	0.138678	0.277357	0.416035	0.554713	1.38678	4.16035	5.54713	13.8678	41.6035
tran-9-Palmitoleic acid	0.0186282	0.0465705	0.0931411	0.139712	0.186282	0.465705	1.39712	1.86282	4.65705	13.9712
cis-9-Palmitoleic acid	0.0372564	0.0931411	0.186282	0.279423	0.372564	0.931411	2.79423	3.72564	9.31411	27.9423
Heptadecanoic acid	0.0527371	0.131843	0.263685	0.395528	0.527371	1.31843	3.95528	5.27371	13.1843	39.5528
trans-10-Heptadecenoic acid	0.0354083	0.0885206	0.177041	0.265562	0.354083	0.885206	2.65562	3.54083	8.85206	26.5562
cis-10-Heptadecenoic acid	0.0354083	0.0885206	0.177041	0.265562	0.354083	0.885206	2.65562	3.54083	8.85206	26.5562
Stearic acid	0.0335064	0.0837661	0.167532	0.251298	0.335064	0.837661	2.51298	3.35064	8.37661	25.1298
trans-6-Octadecenoic acid	0.0337336	0.0843341	0.168668	0.253002	0.337336	0.843341	2.53002	3.37336	8.43341	25.3002
trans-9-Octadecenoic acid	0.0506005	0.126501	0.253002	0.379503	0.506005	1.26501	3.79503	5.06005	12.6501	37.9503
trans-11-Octadecenoic acid	0.0168668	0.042167	0.0843341	0.126501	0.168668	0.42167	1.26501	1.68668	4.2167	12.6501
cis-6-Octadecenoic acid	0.0337336	0.0843341	0.168668	0.253002	0.337336	0.843341	2.53002	3.37336	8.43341	25.3002
cis-9-Octadecenoic acid	0.0337336	0.0843341	0.168668	0.253002	0.337336	0.843341	2.53002	3.37336	8.43341	25.3002
cis-11-Octadecenoic acid	0.0337336	0.0843341	0.168668	0.253002	0.337336	0.843341	2.53002	3.37336	8.43341	25.3002
trans, trans-9,12-Linolelaidic acid	0.0339674	0.0849185	0.169837	0.254755	0.339674	0.849185	2.54755	3.39674	8.49185	25.4755
trans-7-nonadecenoic acid	0.0161031	0.0402576	0.0805153	0.120773	0.161031	0.402576	1.20773	1.61031	4.02576	12.0773
trans-10-nonadecenoic acid	0.0322061	0.0805153	0.161031	0.241546	0.322061	0.805153	2.41546	3.22061	8.05153	24.1546
cis,cis-9,12-Linoleic acid	0.0509511	0.127378	0.254755	0.382133	0.509511	1.27378	3.82133	5.09511	12.7378	38.2133
Arachidic acid	0.0306288	0.076572	0.153144	0.229716	0.306288	0.76572	2.29716	3.06288	7.6572	22.9716
cis,cis,cis-6,9,12-Linolenic acid	0.0512996	0.128249	0.256498	0.384747	0.512996	1.28249	3.84747	5.12996	12.8249	38.4747
trans-11-Eicosenoic acid	0.0154093	0.0385232	0.0770464	0.11557	0.154093	0.385232	1.1557	1.54093	3.85232	11.557
cis,cis,cis-9,12,15-Linolenic acid	0.0308185	0.0770464	0.154093	0.231139	0.308185	0.770464	2.31139	3.08185	7.70464	23.1139
cis-11-Eicosenoic acid	0.0512996	0.128249	0.256498	0.384747	0.512996	1.28249	3.84747	5.12996	12.8249	38.4747
Heneicosanoic Acid	0.0293677	0.0734193	0.146839	0.220258	0.293677	0.734193	2.20258	2.93677	7.34193	22.0258
cis,cis-11,14-Eicosadienoic acid	0.0465116	0.116279	0.232558	0.348837	0.465116	1.16279	3.48837	4.65116	11.6279	34.8837
Behenic acid	0.0141032	0.0352579	0.0705159	0.105774	0.141032	0.352579	1.05774	1.41032	3.52579	10.5774
gamma-Linolenic acid	0.0312012	0.0780031	0.156006	0.234009	0.312012	0.780031	2.34009	3.12012	7.80031	23.4009
trans-13-Docosenoic acid	0.0141804	0.0354509	0.0709019	0.106353	0.141804	0.354509	1.06353	1.41804	3.54509	10.6353
cis,cis,cis-11,14,17-Eicosatrienoic acid	0.0312012	0.0780031	0.156006	0.234009	0.312012	0.780031	2.34009	3.12012	7.80031	23.4009
cis-13-Erucic acid	0.0283607	0.0709019	0.141804	0.212706	0.283607	0.709019	2.12706	2.83607	7.09019	21.2706
cis,cis,cis,cis-5,8,11,14-Eicosatetraenoic acid	0.0470958	0.117739	0.235479	0.353218	0.470958	1.17739	3.53218	4.70958	11.7739	35.3218
Tricosanoic acid	0.0271334	0.0678334	0.135667	0.2035	0.271334	0.678334	2.035	2.71334	6.78334	20.35
cis,cis-13,16-Docosadienoic acid	0.0285225	0.0713063	0.142613	0.213919	0.285225	0.713063	2.13919	2.85225	7.13063	21.3919
all cis-5,8,11,14,17-Eicosapentaenoic acid	0.0315956	0.0789889	0.157978	0.236967	0.315956	0.789889	2.36967	3.15956	7.89889	23.6967
Lignoceric acid	0.0130695	0.0326738	0.0653475	0.0980213	0.130695	0.326738	0.980213	1.30695	3.26738	9.80213
cis-15-Nervonic acid	0.0131382	0.0328455	0.0656909	0.0985364	0.131382	0.328455	0.985364	1.31382	3.28455	9.85364
all-cis-7,10,13,16-docosatetraenoic acid	0.02886	0.0721501	0.1443	0.21645	0.2886	0.721501	2.1645	2.886	7.21501	21.645
All-cis-4,7,10,13,16-Docosapentaenoic acid	0.0290276	0.0725689	0.145138	0.217707	0.290276	0.725689	2.17707	2.90276	7.25689	21.7707
All-cis-7,10,13,16,19-Docosapentaenoic acid	0.0290276	0.0725689	0.145138	0.217707	0.290276	0.725689	2.17707	2.90276	7.25689	21.7707
all cis-4,7,10,13,16,19-Docosapentaenoic acid	0.0291971	0.0729927	0.145985	0.218978	0.291971	0.729927	2.18978	2.91971	7.29927	21.8978

## Sheet: Equation
	b	a	r2
1	-559.4	7756.09	1
2	-1381.48	13123.2	0.999
3	-4271.17	16685.8	0.999
4	-2426.61	19462.2	0.998
5	-7139.16	22080.3	0.997
6	-8025.35	24655.7	0.997
7	-1196.77	13242.9	0.998
8	-2755.64	13023.8	0.997
9	-8080.97	26032.4	0.998
10	-1214.28	14503.9	0.998
11	-2633.19	14256.1	0.998
12	-12973.5	26292.2	0.996
13	-328.715	10843.6	0.997
14	-1425.43	10551.8	0.999
15	-10556.5	23503.6	0.997
16	-2605.67	11339.7	0.998
17	-1982.72	11547.1	0.998
18	-6146.49	21957.1	0.997
19	-4561.11	14591.3	0.994
20	-1602.76	9749.91	0.999
21	-289.494	11207	0.998
22	180.153	6579.95	0.999
23	-566.874	10446.4	0.999
24	-1701.6	10816.2	0.997
25	-1957.44	9894.43	0.998
26	353.728	7458.76	0.998
27	-1249.21	10688.8	0.999
28	-2928.02	9767.15	0.998
29	-4375.63	19025.8	0.998
30	-2916.78	8166.52	0.998
31	156.642	9741.28	0.999
32	-3198.72	17314.2	0.998
33	-427.126	3693.17	0.998
34	-2863.11	17225.3	0.999
35	-3170.59	9940.94	0.998
36	-2137.06	22349.5	0.998
37	-2184.44	10847.3	0.997
38	-1691.02	16067.9	0.994
39	-940.338	6416.54	0.998
40	-2047.92	11018.7	0.996
41	-4247.42	8751.15	0.996
42	-6068.9	27266.7	0.997
43	-3656.84	15063.9	0.996
44	-3322.25	15625.5	0.998
45	-2309.79	28696.4	0.998
46	-930.643	19843.7	0.998
47	-4638.47	17907.4	0.997
48	-3797.92	16476.2	0.997
49	-3556.08	20111.9	0.998
50	-3675.7	18237.6	0.997
51	NA	NA	NA
